# Supplementary material for: Discovery of estrogen receptor α target genes and response elements in breast tumor cells
Source: Genome Biol. 2004 Aug 12;5(9):R66. doi: 10.1186/gb-2004-5-9-r66 (PMC522873; doi:10.1186/gb-2004-5-9-r66)
Supplement: Additional data file 1 — The processed raw data for the time course microarray study [file gb-2004-5-9-r66-s1.zip]

Archive with 1 entries (1 files):
- AdditionalFile1_Lin_et_al_RawLogTransformedFoldChangeData.xls
