# Supplementary material for: Discovery of estrogen receptor α target genes and response elements in breast tumor cells
Source: Genome Biol. 2004 Aug 12;5(9):R66. doi: 10.1186/gb-2004-5-9-r66 (PMC522873; doi:10.1186/gb-2004-5-9-r66)
Supplement: Additional data file 1 — The processed raw data for the time course microarray study [file gb-2004-5-9-r66-s1.zip › AdditionalFile1_Lin_et_al_RawLogTransformedFoldChangeData.xls]

## Sheet: LogTransAllTTESTFoldChange
TTEST E2 vs Untreated	TTEST ICI vs E2	TTEST CHX vs E2	1h E2	2h E2	3h E2	4h E2	5h E2	6h E2	7h E2	8h E2	10h E2	12h E2	14h E2	16h E2	18h E2	20h E2	22h E2	24h E2	1h E2+ICI	2h E2+ICI	3h E2+ICI	4h E2+ICI	5h E2+ICI	6h E2+ICI	7h E2+ICI	8h E2+ICI	10h E2+ICI	12h E2+ICI	14h E2+ICI	16h E2+ICI	18h E2+ICI	20h E2+ICI	22h E2+ICI	24h E2+ICI	1h E2+CHX	2h E2+CHX	3h E2+CHX	4h E2+CHX	5h E2+CHX	6h E2+CHX	7h E2+CHX	8h E2+CHX	Well ID	Feature ID	Map	UniGene	Gene	Description
8.54e-05	1.68e-05	0.368015	-0.016294	0.155845	0.0979098	0.22329	0.0561215	0.285232	0.26738	0.160609	0.443895	0.163277	0.240279	0.648392	0.0661338	0.164863	0.542818	0.338611	-0.280773	0.155052	-0.063697	0.205187	-0.228737	-0.0122995	-0.0671608	0.0945665	-0.0359393	-0.0829243	-0.235894	0.123853	-0.123086	-0.00889139	-0.0390668	0.0908274	-0.238752	0.0424432	0.179185	0.311025	-0.173017	0.383092	0.158173	0.191547	221488	CGEN_HUM_1002096_1	21q11.2	Hs.155017	NRIP1	nuclear receptor interacting protein 1
7.5142e-05	2.16e-05	0.241476	0.0898705	0.201416	-0.0313514	0.114366	0.41343	0.637839	-0.0131693	0.354332	1.06731	0.789438	0.721165	0.786491	0.312412	0.354561	0.882333	0.760671	0.0103596	-0.0475525	-0.218506	-0.183182	-0.475297	0.212501	0.0053688	0.153445	0.600793	0.272634	-0.0676834	0.163541	-0.0368248	0.123748	0.361724	-0.140666	0.00701531	0.09413	-0.123265	0.283569	0.417549	0.967794	0.208062	0.513375	228928	CGEN_HUM_1009536_1	17q12-q21.1	Hs.1516	IGFBP4	insulin-like growth factor binding protein 4
7.95e-06	2.65e-05	0.481144	0.161276	0.096014	0.203429	0.0279193	1.2543	0.958721	0.526319	0.702564	0.594665	0.634179	0.809757	0.892259	0.339815	0.53643	0.732055	0.490593	0.371245	0.0387324	0.12254	-0.155298	0.346373	-0.0907617	0.0964905	0.146712	-0.140282	-0.0238306	-0.108844	-0.0111772	-0.257097	0.101888	0.232688	-0.188201	0.0198244	0.0376423	0.161593	0.363887	1.2928	0.872712	0.623999	0.89479	227924	CGEN_HUM_1008532_1	15q15	Hs.87409	THBS1	thrombospondin 1
0.366541	4.4549e-05	0.00591327	-0.0467929	-0.0300372		0.275742	0.143804	0.0304739	-0.173726	0.0320217	-0.387389	-0.177739	0.135343	-0.0461973	0.404082	0.25048	0.0217286	0.338161	-0.275953	-0.264389		0.111142	-0.324454	-0.122996	-0.420647	-0.272992	-0.32265	-0.261511	0.243912	-0.424691	0.155484	0.0125938	-0.295102	0.167255	-0.282604	-0.094793		0.0140922	0.115207	-0.214766	-0.305088	-0.0692097	235767	CGEN_HUM_1016324_1	19p13.3	Hs.24983	LOC56926	hypothetical protein from EUROIMAGE 2021883
2.86e-06	4.74e-05	0.0769231	0.126315	-0.140513	0.369218	0.784909	1.03333	0.617174	0.486895	0.812725	0.430151	0.734524	1.1838	0.720667	0.452782	0.62176	1.05678	0.567971	-0.23552	0.0616907	0.22175	-0.537983	-0.0751841	0.0118961	-0.263591	0.531659	-0.120746	-0.178317	0.465101	0.263447	0.0145656	0.590669	0.500501	-0.329349	0.0142011	-0.0551387	0.152839	0.50717	0.797218	0.740737	0.412842	0.658327	229629	CGEN_HUM_1010237_1	4q13-q21	Hs.270833	AREG	amphiregulin (schwannoma-derived growth factor)
0.0145486	5.3e-05	0.0728758	-0.318345	0.294204	0.0439068	0.475501	0.0359256	0.392272	0.342803	0.28588	1.03651	0.498091	0.028976	0.569546	-0.151041	0.151831	-0.0960125	0.064902	-0.900895	-0.164515	-0.401257	0.236435	-0.0372557	-0.168812	-0.0891546	0.248351	0.564396	0.523669	-0.264849	0.140911	-0.0934592	-0.388723	-0.156307	-0.415222	-0.372875	-0.17102	-0.592957	0.647402	-0.342312	0.255305	0.102326	0.370965	234810	CGEN_HUM_1015367_1				Unknown
6.13e-05	5.33e-05	0.612994	0.275946	0.00523137	0.623298	-0.159644	0.943513	0.705966	0.593775	0.864866	0.144877	0.485866	0.893314	0.381043	0.422516	0.175271	0.345725	0.32018	0.0617135	-0.137688	0.447924	-0.428533	0.400638	0.00811755	0.148913	0.207805	-0.110728	0.264923	0.02666	-0.107991	0.266619	0.291436	0.0544682	0.0549862	-0.0682822	0.0346451	0.923343	0.00884049	1.14709	0.587053	0.58348	0.130483	222483	CGEN_HUM_1003091_1	10	Hs.13015	DNAJL1	hypothetical protein similar to mouse Dnajl1
8.07e-05	5.7e-05	0.817965	-0.0904854	0.604877	-0.0402836	0.255971	0.223459	0.600043	0.196046	0.206634	0.311257	0.476918	0.0900485	0.50395	0.0926449	0.313979	0.555612	0.568489	-0.15498	0.315869	0.153995	0.0755153	0.143952	0.10625	-0.215675	0.0711045	-0.0942687	0.120604	-0.103149	0.109124	-0.10475	0.0293689	0.130186	-0.0146932	-0.0741714	0.459241	0.176822	0.269243	0.185764	0.766509	-0.0322501	0.306912	237088	CGEN_HUM_1017645_1				Unknown
0.00558647	7.08e-05	0.0486585	0.272311	0.201853	0.106555	-0.226394	0.504966	0.483836		0.320507	0.752475	0.080293	0.198757	0.490864	-0.13382	-0.0392221	0.30674	0.0397657	-0.0976773	0.0572119	-0.615448	-0.880771	-0.171124	0.116291	-0.280189	-0.179221	0.473023	0.13359	-0.294427	-0.0640843	-0.161911	-0.090255	-0.030413	-0.146051	-0.172951	-0.119066	0.282537	-0.47115	0.360012	0.436997	-0.392021	-0.141624	237802	CGEN_HUM_1018359_1				Unknown
7.99e-06	9.18e-05	0.239776	0.0641453	-0.14545	-0.756137	-0.304459	-0.417711	-0.0204105	-0.998556	-0.621906	-0.82326	-0.481204	-0.665828	-0.568711	-1.04804	-1.13486	-0.696697	-0.798024	-0.156767	-0.0885005	-0.0348886	-0.0587117	-0.12953	0.153273	-0.676838	0.0802626	-0.1716	0.0533566	-0.338568	0.194372	-0.23157	-0.111262	-0.249275	-0.678072	-0.0064248	-0.0407866	-0.861653	-0.356978	-0.40521	-0.3172	-1.04675	-0.661475	223647	CGEN_HUM_1004255_1	10p12.3-p11.2	Hs.78776	NMA	putative transmembrane protein
0.0102919	0.000112828	0.771026	0.100416	0.176973	-0.0126976	-0.122081	0.0971655	0.561394	-0.103465	0.324942	0.228708	0.196198	0.25159	0.617172	0.0452726	0.00763108	-0.0376832	0.154029	-0.0578597	0.145352	-0.430783	-0.193233	-0.323919	0.313415	-0.128668	-0.137059	-0.0885745	0.0970084	-0.0931543	0.059141	-0.0885154	-0.0189864	-0.139719	-0.0244898	-0.0569046	0.227113	0.0735262	0.0502551	0.240049	0.610067	-0.201044	-0.086023	220547	CGEN_HUM_1001155_1	1p12	Hs.278933	PRO0233	PRO0233 protein
0.000210801	0.000182318	0.998157	-0.327142	-0.045421	-0.367922	-0.441705	0.0195421	-0.234036	-0.161499	-0.0970707	-0.277711	-0.19617	0.0324128	0.0542424	-0.556721	-0.387714	-0.186657	-0.41832	0.0933732	0.0414079	-0.209453	-0.298045	0.072469	-0.128985	-0.0302268	0.381147	-0.078409	0.0866827	-0.0339385	0.171196	-0.235391	-0.119539	-0.0229178	-0.416733	-0.163492	-0.139132	-0.492154	-0.174503	-0.215383	-0.19791	-0.281816	0.00797911	222590	CGEN_HUM_1003198_1	3q27-q28	Hs.2554	SIAT1	sialyltransferase 1 (beta-galactoside alpha-2,6-sialytransferase)
0.000127942	0.000185895	0.584979	0.170058	0.238747	0.617419	-0.0526095	0.417954	0.813188	0.40281	0.101436	-0.0382355	0.162883	0.111858	0.337367	0.681922	0.453087	0.271655	0.351252	0.055349	0.502171	0.666644	-0.494855	0.119769	0.00388605	-0.215305	-0.252602	-0.374225	-0.0323706	-0.367107	0.0113349	0.157541	0.0747727	-0.0212392	0.190777	0.118097	0.346111	0.691213	-0.247903	0.719207	0.537183	0.386422	-0.167413	224848	CGEN_HUM_1005456_1	2p25.1	Hs.190846	GREB1	GREB1 protein
0.505487	0.000211793	0.0845573	-0.0338497	0.538822	-0.11891	-0.262059	0.0672105	-0.207631	-0.140854	0.302694	1.29072	0.0501479	-0.0621687	0.38924	-0.352901	-0.0968791	-0.279378	0.0282486	-0.405377	0.22195	-0.534987	-0.188855	-0.304418	-0.284214	-0.260681	-0.0472133	1.21238	0.0432593	-0.226839	0.207182	-0.365768	-0.359703	-0.360422	-0.155866	-0.424668	-0.00424933	-0.129175	-0.1763	-0.0645652	-0.198542	-0.417738	0.293126	236303	CGEN_HUM_1016860_1	5	Hs.306450		Homo sapiens mRNA; cDNA DKFZp434L171 (from clone DKFZp434L171)
0.00422283	0.00023314	0.736045	0.178715		-0.95415	-0.20375	0.449816	-0.0989224	-0.607131	-0.543084	-0.59523	-0.38519	-0.409329	0.0866642	-0.734516	-0.277243	-0.29382	-0.460122	0.232936	-0.50635	-0.344136	0.00977274	0.273864	0.0969978	-0.176412	0.362995	0.0753894	-0.0196563	-0.0630007	0.423169	-0.26518	0.18446	-0.144565	-0.362093	0.106387	-0.743532	-1.04375	-0.173843	0.378992	-0.216512	-0.568854	-0.359503	232526	CGEN_HUM_1013134_1	10	Hs.12702		Homo sapiens mRNA; cDNA DKFZp586N012 (from clone DKFZp586N012)
0.933451	0.000238249	0.667181	-0.258339	-0.31539	0.21082	0.00297565	-0.2133	0.221781		0.0582216	0.687928	-0.0481504	0.334695	-0.385311	-0.541941	0.0309185	-0.102935	0.214081	0.258431	-0.336301	0.603279	0.235331	0.176006	0.425134	0.439824	0.0847905	0.950416	-0.170292	0.640297	-0.0360339	0.0416855	0.536229	0.248378	0.235451	0.331684	-0.293578	0.429737	-0.316823	-0.291812	0.247214	-0.0759256	-0.0540688	220176	CGEN_HUM_1000784_1	7q32	Hs.27027	TSGA14	testis specific, 14
0.0113851	0.000258031	0.816472	-0.262633	-0.139502	0.18369	0.0651809	-0.043363	0.00341871	0.0697838	-0.357552	-0.174457	-0.0062384	-0.228582	-0.219934	-0.230558	-0.14862	-0.0828844	-0.0849576	-0.0626172	-0.0688361	0.295972	-0.00988998	0.00694309	0.106565	0.163402	-0.0479345	-0.0142282	-0.0519237	0.0459182	0.0633328	-0.0805409	0.0402458	0.0606662	-0.0346151	-0.129115	-0.0390856	0.0932301	-0.0669591	-0.190084	0.0368907	0.0247235	-0.115712	219491	CGEN_HUM_1000099_1	14q32.13	Hs.180040	RIN3	RAB5 interacting protein 3
0.655865	0.000258082	0.695409	-0.617124	-0.227107	0.124166	-0.386288	-0.296158	-0.176197		0.250009	1.63847	0.198876	-0.297843	-0.308768	-0.114569	-0.0973454	-0.243596	-0.371182	0.219771	0.0580953	0.375436	-0.252869		0.0638072	-0.274374	0.240298	1.85083	0.2292	0.178185	-0.102612	0.460466	0.21247	0.00188844	-0.114635	0.0680785	0.307144	0.0365448	-0.168621	-0.27824	-0.714832	-0.181433	-0.095353	223733	CGEN_HUM_1004341_1	4p15.1-p14	Hs.24976	ART3	ADP-ribosyltransferase 3
0.0256714	0.00026218	0.00497366	-0.148633	-0.114707	-0.0571103	0.0970257	-0.359793	0.0868185	-0.126329	-0.157546	0.166444	-0.0530581	-0.20958	-0.152881	-0.279051	0.11435	-0.381287	-0.0391396	0.0100381	-0.117933	0.240037	0.443026	-0.00698817	0.242442	0.0182387	0.0780425	0.390895	-0.240504	0.0813569	-0.103976	-0.130014	0.285834	-0.0615059	0.00413878	-0.0186157	-0.113825	-0.0093029	0.140468	-0.259378	0.22736	0.0589489	0.0710729	227746	CGEN_HUM_1008354_1	20	Hs.24994	C20orf9	chromosome 20 open reading frame 9
0.00666055	0.000276062	0.12081	-0.0409072	0.10605	0.165873	-0.0883977	0.312017	0.253959	0.113006	0.113041	-0.305449	0.0922248	0.205333	0.112039	0.364795	0.250155	0.161227	0.36762	-0.387149	0.0454582	-0.065071	-0.334658	0.283747	0.00778304	-0.280511	-0.026097	-0.164836	-0.0877631	0.233642	-0.244374	-0.0925536	0.156004	-0.205764	0.203189	-0.175294	0.153978	0.195273	-0.193892	0.392309	0.0861971	0.0168434	-0.220499	226378	CGEN_HUM_1006986_1	8q24.3	Hs.323834	NFKBIL2	nuclear factor of kappa light polypeptide gene enhancer in B-cells inhibitor-like 2
4.26e-06	0.000290947	0.895071	0.458809	0.560049	-0.243337	0.78259	0.225546	0.3337	0.446725	0.514838	0.492528	0.607478	0.713261	0.831986	0.109242	0.558295	0.455467	0.593736	-0.0808253	-0.0658257	-0.739215	0.397297	-0.936139	0.769983	-0.0109079	0.41113	0.0919745	0.325149	-0.539065	0.304691	-0.0493277	-0.153185	0.113178	0.241138	-0.107352	0.0747642	-0.114687	1.2337	0.265683	1.13545	0.116835	0.656267	232476	CGEN_HUM_1013084_1	5	Hs.71968		Homo sapiens mRNA; cDNA DKFZp564F053 (from clone DKFZp564F053)
0.000413501	0.000299546	0.380982	0.0413124	0.0195345	0.0427658	0.100142	0.0771286	0.342222	0.139909	0.123509	0.118697	0.193969	-0.00114182	0.284198	0.0424072	0.140479	0.185794	-0.0270633	-0.0731839	0.116795	-0.107323	-0.282204	-0.0474903	-0.00644709	-0.0428169	0.032226	-0.0332346	0.016254	-0.155426	0.0297231	-0.0410132	-0.0122964	0.123987	0.0222945	0.0135766	0.0989211	0.107849	0.127105	0.0617427	0.263713	-0.0476031	0.0236304	224554	CGEN_HUM_1005162_1	2q37.3	Hs.321130	MLPH	melanophilin
0.0776946	0.000302363	0.421028	0.127449	0.0521254	-0.107193	0.027763	-0.209019	0.320265	0.119281	0.0309584	-0.014344	0.236935	0.00796871	0.18272	-0.0416787	0.16465	0.116597	-0.0126593	0.00612191	-0.0143473	-0.160638	-0.0731736	-0.310165	0.210553	-0.0282095	0.100937	-0.188894	0.213144	-0.210839	0.0527671	-0.121589	0.00977781	-0.233172	-0.0181289	-0.381192	-0.0143473	-0.0379477	0.138749	-0.111093	0.440387	-0.0771308	-0.121938	221772	CGEN_HUM_1002380_1	6p12	Hs.144914	GNMT	glycine N-methyltransferase
0.508287	0.00031436	0.376426	-0.0273778	0.00846438	-0.149141	-0.347934	0.00236223	0.0920014	0.0997706	-0.0408386	-0.221006	0.107988	0.000511639	0.183989	-0.123812	0.0195024	-0.0145285	0.0473632	-0.104798	-0.101872	-0.245336	-0.44593	-0.24262	0.0212822	-0.0187276	0.00801828	-0.224981	-0.000819946	-0.059625	0.138007	-0.237715	-0.187827	-0.0404702	0.0305883	-0.0165135	0.0951951	-0.202127	-0.323558	0.0446979	0.0038804	0.0279747	-0.223254	232211	CGEN_HUM_1012819_1				Unknown
0.159832	0.000341033	0.00732474	0.0819775	0.325958	-0.0706286	0.0899802	0.01516	0.174647	-0.0866504	0.230138	0.935847	0.213117	-0.184369	0.357094	-0.37005	-0.0467839	-0.0051151	0.0532516	-0.309183	0.127139	-0.534145	-0.279389	-1.2225	-0.23968	-0.37335	-0.0304776	0.76678	0.29838	-0.45379	-0.0503235	-0.41298	-0.307714	-0.303119	-0.152544	-0.196392	0.0153539	-0.0140384	-0.402054	-0.176054	-0.175015	-0.355207	0.202003	232265	CGEN_HUM_1012873_1	14q22.2	Hs.27047	FLJ20392	hypothetical protein FLJ20392
0.310435	0.000367999	0.406307	-0.101396	0.319956	-0.35344	0.32824	-0.371447	0.331598	0.405694	0.263877	1.02559	0.208889	-0.260254	0.445952	-0.403128	-0.11286	-0.182362	0.0776323	-0.84354	0.222373	-0.584676	-0.06962	-1.25991	-0.0329543	-0.399899	-0.0746183	0.74058	0.484	-0.433677	0.0887801	-0.330506	-0.512465	-0.503784	-0.337925	-0.786046	-0.0996081	-0.258531	0.515684	-0.0158297	0.164005	-0.21584	0.502981	234086	CGEN_HUM_1014643_1				Unknown
0.229013	0.00037116	0.149623	0.140437	-0.110596	-0.0383031	-0.216754	0.105495	0.239413	0.0468018	-0.077842	-0.119036	0.0469141	0.0451192	0.162434	-0.0374024	0.0670562	0.19254	0.222011	-0.0217356	-0.164428	-0.0917515	-0.144584	-0.0144602	-0.021778	-0.205007	-0.00608733	-0.243372	0.0105291	-0.107291	-0.0880093	-0.11709	-0.0751711	0.0779781	0.0418118	-0.11464	-0.109714	-0.1677	-0.0308985	-0.00375658	0.202248	-0.154956	-0.150477	222881	CGEN_HUM_1003489_1				Unknown
0.447376	0.000372951	0.877457	1.01164	-0.318138	0.167181			0.0932255			0.263608	-0.307817	0.434854	-0.396684	0.105127	0.112499	-0.113675			-0.0227832	0.362346				-0.0207234	0.242253	0.600604	-0.0801813		0.180144	0.494715		0.297034	0.207603	0.495676	-0.167537	0.407568					0.513758	228078	CGEN_HUM_1008686_1	18q22-q23	Hs.302138	CDH20	cadherin 20, type 2
0.0235796	0.000407311	0.736667	-0.00268508	-0.134993	0.00517493	0.198772	0.372609	0.949382	-0.957629	0.0731543	1.35455	0.425751	0.509994	0.630831	0.136035	0.266192	0.813393	0.633825	-0.31913	-0.231644	-0.119276	-0.71921	0.124913	0.564872	-0.423985	-0.245091	0.752505	-0.173609	-0.520782	-0.211569	-0.289443	0.0805638	0.0923746	-0.0901811	-0.245549	-0.200227	0.060278	0.251492	0.262898	0.936629	-0.175767	-0.0726188	230770	CGEN_HUM_1011378_1	11q23.2	Hs.70337	IGSF4	immunoglobulin superfamily, member 4
0.142631	0.000418429	0.764258	0.166405	-0.0964468	0.00560271	-0.132351	0.146989	0.138006	-0.115396	-0.0394323	0.0165384	0.0345637	0.141464	0.229637	-0.0502411	-0.0288563	0.179053	0.123931	-0.12932	0.0534116	-0.100215	-0.234014	-0.099472	-0.0519183	-0.278592	-0.156597	-0.0952952	-0.0253524	-0.0782616	-0.0822391	-0.133129	-0.0246693	-0.167127	0.04609	-0.0678873	0.0850664	0.182624	-0.161572	0.210951	0.17118	-0.216028	-0.275712	219544	CGEN_HUM_1000152_1	11q13.1	Hs.124275	C11orf11	chromosome 11 open reading frame 11
0.0161039	0.000425212	0.344394	-0.217225	0.125608	-0.0819657	0.204269	0.247193	0.185917	0.0726522	0.165524	0.104003	-0.0227067	-0.00496185	0.342303	0.00328632	0.122357	0.065419	0.166328	-0.384789	0.0113398	-0.278615	-0.250051	-0.548367	0.0689647	-0.372332	-0.218267	-0.0277245	-0.00242962	-0.00512162	-0.0585002	-0.126119	-0.0546706	-0.0427381	0.00182082	-0.0830405	0.048968	0.13299	-0.250051	0.357784	0.0430014	-0.0912512	-0.103014	234922	CGEN_HUM_1015479_1	1q23-q24	Hs.137576	RPL34P1	ribosomal protein L34 pseudogene 1
0.0694888	0.000430696	0.021012	-0.314598	-0.339739	0.20478	-0.0655566	-0.163987	0.174537	0.0107671	-0.288494	-0.168648	0.131219	-0.197217	-0.0548064	-0.214278	-0.124163	0.103816	-0.0462221	0.156704	-0.182764	0.613835	0.00204001	0.264979	0.252227	0.107349	0.111741	-0.117754	-0.0336969	0.106849	0.0640046	-0.0555547	0.0264537	0.285705	0.100135	-0.0421827	-0.0859881	0.311502	-0.042583	-0.169286	0.210501	0.0531477	-0.097371	221867	CGEN_HUM_1002475_1	13q13.1	Hs.274170	OIP2	Opa-interacting protein 2
0.0207673	0.000438278	0.82891	-0.284841	0.079254	0.129718	-0.119761	0.585428	0.506762	0.191866	0.153438	-0.331725	0.0782269	0.348305	0.662505	0.102216	0.0306171	0.550191	0.402008	-0.15815	-0.119457	-0.0185129	-0.158945	0.32968	0.138146	0.0455272	-0.130496	-0.304791	-0.162793	-0.101823	-0.0419201	-0.283862	0.048504	0.102357	-0.132654	-0.0892904	-0.00318476	0.353401	-0.212661	0.592715	0.404528	0.273831	0.0122128	222663	CGEN_HUM_1003271_1	1p32.3-p31.3	Hs.50651	JAK1	Janus kinase 1 (a protein tyrosine kinase)
9.26e-05	0.000440976	0.41536	0.0221192	-0.198761	-0.53341	-0.65765	-0.0702423	-0.149274	-0.306603	-0.155282	-0.680403	-0.221442	-0.223984	-0.0747015	-0.455007	-0.296811	-0.0797925	-0.428188	0.0536671	-0.176315	-0.441977	-0.246581	-0.12355	-0.183009	0.174315	0.108679	-0.342637	0.0730533	-0.0089319	0.102048	-0.00717274	-0.112123	0.0463556	-0.376281	0.114152	-0.383081	-0.377763	-0.59968	-0.0265975	-0.261607	-0.172373	-0.0439248	228368	CGEN_HUM_1008976_1	2p21	Hs.260024	CEP3	Cdc42 effector protein 3
0.740619	0.000466425	0.625742	-0.242902	-0.0278065	-0.0299973	-0.165366	0.334477	0.295474	-0.0342808	0.0295276	-0.462038	-0.306359	-0.0647415	0.000814116	0.15631	0.0157596	0.0911971	0.130047	-0.276115	0.0354137	-0.267321	-0.452579	0.160379	0.0916026	-0.171757	-0.164227	-0.472002	-0.20697	-0.131934	-0.203126	-0.253389	-0.149049	-0.0526189	-0.0825922	-0.168206	-0.00569407	0.131454	-0.606913	0.518195	0.0369382	-0.0192975	-0.0359056	232533	CGEN_HUM_1013141_1				Unknown
0.0220321	0.000467086	0.230315	0.0190557	-0.113702	-0.0529567	-0.111376	-0.243891	0.158465	0.0315931	-0.0604736	0.10527	-0.218805	-0.0428548	-0.145548	-0.690439	-0.242188	-0.226525	-0.143788	0.473495	-0.0446586	0.152991	-0.057446	-0.177408	0.121157	0.148894	-0.013312	0.0077032	0.0385899	0.0648645	0.0908596	-0.35892	0.0381948	0.0751782	0.0679653	0.241133	-0.00575554	-0.193756	0.187127	-0.251385	0.148345	0.000703994	0.0339044	220891	CGEN_HUM_1001499_1	17q24.3-q25.1	Hs.2316	SOX9	SRY (sex determining region Y)-box 9 (campomelic dysplasia, autosomal sex-reversal)
0.000506629	0.000479896	0.90345	0.0928819	-0.0481388	-0.0974665	-0.0356275	-0.373397	-0.0372066	0.00407624	-0.263266	-0.123732	-0.111447	-0.128804	-0.251641	-0.270211	-0.122325	-0.276155	-0.121905	0.198997	-0.0379846	-0.143837	0.0359282	0.0872549	0.18825	-0.00101726	-0.0287174	0.17423	0.0179686	-0.00519475	-0.15761	-0.176576	0.116661	-0.0778182	-0.0715702	0.24607	0.0276447	-0.246031	-0.0628356	-0.372112	0.116257	-0.146147	-0.278864	220906	CGEN_HUM_1001514_1	5q14	Hs.144630	NR2F1	nuclear receptor subfamily 2, group F, member 1
3.29e-05	0.000504174	0.420905	0.380215	-0.0538459	0.185412	0.546579	0.839339	1.11697	0.0739194	1.07332	1.56686	0.871275	0.808608	1.53956	0.421255	0.35483	1.0709	0.541491	-0.0188121	0.170479	-0.353439			0.315112	0.217955	0.548146	0.901901	0.604364	-0.213159	0.779627	0.22615	0.030755	0.79443	-0.0133303	-0.0413156	-0.0764357	-0.0034966	0.28097	0.96449	1.45564	0.257185	0.623211	228370	CGEN_HUM_1008978_1	9q34.3	Hs.74376	OLFM1	olfactomedin 1
0.00558376	0.000530595	0.155786	0.363972	0.134575	-0.122666	0.234511	-0.0466952	0.274873	0.175639	0.184651	0.00691212	0.128462	0.0676534	0.238436	-0.0624401	0.0345776	0.101713	0.0185424	0.0944337	0.063811	-0.139631	0.0311428	-0.343316	0.0281692	-0.0306463	0.173808	-0.2954	0.158724	-0.185534	-0.134378	-0.0188774	0.102449	-0.0995635	-0.145451	0.15475	0.0524174	-0.138355	0.166987	-0.134393	0.365713	0.230689	0.0703421	224938	CGEN_HUM_1005546_1	1p36.13-q23.3	Hs.24713	DKFZp586G012	hypothetical protein
0.400492	0.000535068	0.164348	-0.203576	0.0781681	-0.0315148	0.145859	0.202935	-0.0617122	-0.449881	-0.0611464	-0.177635	-0.120348	-0.0890386	0.15639	0.133281	-0.0695227	0.0555746	-0.0808215	-0.339129	-0.0715853	-0.332937	-0.0651325	0.107965	-0.137018	-0.220143	-0.195732	-0.281614	-0.199987	-0.324146	-0.012276	-0.0800778	-0.10392	-0.125218	-0.243945	-0.127572	0.0838741	0.141897	0.188338	0.190225	-0.0815416	-0.152358	-0.109303	237477	CGEN_HUM_1018034_1	4q31.1-q31.2	Hs.9456	SMARCA5	SWI/SNF related, matrix associated, actin dependent regulator of chromatin, subfamily a, member 5
0.60929	0.000563274	0.177131	0.0328031	-0.146427	-0.093152	0.272638	-0.0840994	0.198989	-0.0475785	0.0830717	-0.454484	-0.234305	0.103714	-0.00490362	0.0303987	-0.0830799	0.0531983	0.0169827	-0.102871	-0.114633	-0.185752	0.0977856	-0.0740721	0.0763346	-0.411918	-0.0715229	-0.389938	-0.305191	-0.0786507	-0.2746	-0.203946	-0.0803941	-0.0827381	-0.161116	-0.0783424	-0.167379	-0.0593909	-0.0240541	0.0599139	0.10944	-0.133005	-0.0348263	227655	CGEN_HUM_1008263_1	22q13.2-q13.31	Hs.239934	CGI-96	CGI-96 protein
0.777223	0.000627252	0.163494	0.100446	-0.0487562	0.14669	-0.479454	-0.0307865	-0.0632295		0.103106	-0.167277	-0.202521	0.0682309	-0.0362862	-0.0473313	-0.110499	0.259838	0.292731	-0.144108	-0.113825	0.0541459	-0.717361	-0.104903	-0.212461	0.116706	-0.0657153	-0.349066	-0.121234	-0.0327786	-0.0954707	-0.106053	-0.0599529	0.16151	0.138874	-0.154136	-0.072449	-0.119359	-0.376662	0.118933	-0.454228	0.0684938	-0.0661971	238054	CGEN_HUM_1018611_1	12	Hs.64125		Homo sapiens clone 24617 mRNA sequence
0.401727	0.000636693	0.327649	0.47502	0.160334	-0.150979	-0.121961	0.237922	0.345653	-0.215003	0.240118	0.721734	0.0241384	0.0997915	0.299197	-0.430081	-0.210756	-0.226381	-0.181952	-0.244704	-0.071652	-0.944173	-0.418145	-0.783773	0.0319782	-0.293957	-0.127466	0.394892	0.161826	-0.579535	-0.0306147	-0.355033	-0.513194	-0.373251	-0.258905	-0.372716	-0.0658151	0.000931071	0.118227	0.316853	0.259025	-0.218871	-0.102009	229841	CGEN_HUM_1010449_1	12q12	Hs.348380	YAF2	YY1 associated factor 2
0.0683411	0.0006706	0.199724	0.200444	0.0614653	0.202035	0.279278	0.127331	0.199339	0.0101778	0.0062425	0.034018	0.0324123	-0.0236777	0.27847	0.384275	-0.0782863	-0.351559	0.0118775	-0.219024	-0.0377745	0.0287449	-0.0503898	-0.402738	0.137706	-0.329739	-0.231225	-0.183158	0.193192	-0.301932	-0.0727866	0.155074	-0.40064	-0.318348	0.126532	-0.266112	0.0990042	-0.335881	0.173641	0.601101	0.0986108	-0.2038	-0.380989	228377	CGEN_HUM_1008985_1	19p13.3-p13.2	Hs.110299	MAP2K7	mitogen-activated protein kinase kinase 7
0.009669	0.000731115	0.175651	0.659535	0.314176	-0.101594	0.305593	-0.0302509	0.0646215	-0.206538	0.339303	0.723719	0.265001	0.315244	0.587333	-0.210285	0.0090221	0.112669	0.256551	0.0763718	0.00257724	-0.582266	0.0987191	0.376046	-0.196874	-0.509311	0.0688227	0.350552	0.234135	-0.610201	-0.0340508	-0.469834	-0.0560032	-0.12557	-0.122712	0.0118955	-0.0631647	-0.198888	0.38274	-0.0937241	0.370868	-0.430392	0.142155	219497	CGEN_HUM_1000105_1	6p21.3	Hs.76095	IER3	immediate early response 3
0.000318108	0.000780045	0.0847142	0.19152	-0.262521	-0.629745	-0.834576	-0.238285	-0.132744	-0.642834	-0.290472	-0.446481	-0.0955207	-0.131466	-0.280672	-0.636854	-0.482187	-0.358821	-1.33592	0.749623	-0.147627	-0.202382	-0.579424	-0.134138	0.124814	0.0857516	-0.0858072	0.0496392	0.0391384	-0.25266	0.243447	-0.386768	0.0915583	-0.509861	-1.34281	0.563187	-0.452975	-0.325104	-0.525435	0.635568	0.153319	-0.349955	-0.545386	237284	CGEN_HUM_1017841_1	16p13.3	Hs.3797	RAB26	RAB26, member RAS oncogene family
0.000782099	0.000783133	0.911936	0.257424	-0.114815	-0.576499	-0.517135	-0.102659	-0.0899207	-0.383155	-0.411184	-0.637053	-0.0713986	-0.041845	-0.172265	-0.854345	-0.660674	-0.179917	-0.330054	0.111619	-0.0292152	-0.419236	0.0612742	-0.00741913	0.0582166	-0.324051	0.0243492	-0.280854	0.0687292	0.0298681	0.11026	-0.237751	-0.119171	0.0138368	-0.2792	0.185629	-0.0173646	-0.758509	-0.365264	-0.0908641	-0.0134817	-0.494285	-0.346383	232035	CGEN_HUM_1012643_1				Unknown
0.0416007	0.000826432	0.00514269	-0.0289941	0.0511527	-0.0623011	-0.12881	-0.0739918	0.125591	0.0333422	-0.0160653	0.0442777	0.146169	0.144282	0.0659724	0.126247	0.0545338	0.178264	0.243515	0.0527432	-0.0353919	-0.088794	-0.172811	-0.2133	-0.0143619	-0.0763129	-0.0241116	-0.078517	0.0690372	0.12061	0.0502423	0.0201557	-0.0712183	0.153661	0.199374	-0.143373	-0.144405	-0.120144	-0.0932448	-0.173027	-0.0658316	-0.0661337	-0.127216	223771	CGEN_HUM_1004379_1	2p24.1	Hs.227850	KIAA0953	KIAA0953 protein
0.151556	0.000829969	0.933855	-0.279953	-0.252957	-0.0532885	0.372902	0.0942493	-0.383941	-0.0180888	-0.123389	-0.379441	-0.0749417	-0.133508	-0.221472	0.0514361	0.0189479	0.00502002	0.160779	-0.148704	-0.120039	0.280677	0.529822	-0.030658	-0.215761	0.206981	0.0416461	-0.183837	0.198479	0.058098	-0.0968384	0.106136	0.0873655	-0.0515474	0.128672	-0.270843	-0.0947498	-0.404412	0.44407	-0.0972304	-0.383039	0.0392756	0.0780025	232352	CGEN_HUM_1012960_1	12	Hs.18370		Homo sapiens cDNA FLJ11385 fis, clone HEMBA1000520
0.110949	0.00087025	0.241623	0.0955642	-0.138464	-0.160277	0.028151	-0.0208211	0.276262	0.0667598	0.102894	0.128897	0.153845	0.159804	0.29777	-0.190486	-0.0911319	0.189875	0.106135	-0.0165829	-0.0299894	-0.2912	-0.184993	-0.290508	-0.0439647	-0.180443	0.100872	0.0911452	0.0800137	-0.194463	0.0684518	-0.128815	-0.109899	-0.017937	-0.142966	-0.0575784	0.0106129	-0.214918	-0.112837	-0.0464683	0.350422	-0.127986	0.0245646	223691	CGEN_HUM_1004299_1	6	Hs.9805	KIAA1291	exportin 5
0.0711456	0.000928632	0.703978	0.0556632	0.174659	-0.420449	0.0931999	-0.0844094	0.270194	-0.0240945	0.0270543	0.505921	0.523908	0.220228	0.54885	-0.179222	-0.0205691	0.196683	0.132572	0.0524639	-0.142002	-0.53016	0.208807	-0.452419	0.114242	-0.254344	0.134663	0.35152	0.260992	-0.00164257	0.345406	-0.127427	-0.326095	0.00987209	-0.0660094	0.207955	-0.16686	-0.557267	0.461209	-0.229953	0.574934	-0.0476565	0.119803	227201	CGEN_HUM_1007809_1	9q22	Hs.83758	CKS2	CDC28 protein kinase 2
0.580641	0.000979426	0.505093	0.832798	-0.0922279		1.64867	-0.243673	-0.530585	-0.499465	-0.0576107	1.23816	-0.00195605	-0.199092	-0.445269	-0.169471	0.152804	-0.146919	-0.0842778	1.33255	-0.00610581		2.15717	0.148966	0.117144	-0.749829	0.109301	1.50722	0.222102	-0.106232	-0.242932	-0.145967	0.589093	-0.136891	0.0129151	0.641719	0.00840446			-0.967317	-0.423762	-0.305545		228095	CGEN_HUM_1008703_1				Unknown
0.835321	0.000986346	0.61654	-0.145884	-0.0189002	-0.0719579	-0.215729	-0.0762323	0.287979	-0.0685877	0.127438	0.0888413	-0.0514785	-0.0122723	0.125419	-0.143982	-0.0580643	0.0117525	0.113341	-0.272738	-0.0352372	-0.336387	-0.349182	-0.371641	0.128778	-0.175351	-0.0587259	-0.0572436	0.12416	-0.179164	0.080346	-0.235813	-0.13826	-0.0322431	0.0445037	-0.25732	0.0186692	-0.0500577	-0.0580652	0.100906	0.169509	-0.190698	-0.143116	219449	CGEN_HUM_1000057_1	12q15	Hs.184627	RAB21	RAB21, member RAS oncogene family
0.477381	0.00104274	0.117181	0.230858	-0.177803	0.106061	0.0387416	-0.0587504	-0.273789	-0.0831271	0.0422571	0.0511008	-0.074067	0.118398	0.165277	-0.387421	-0.054101	-0.0938944	-0.0153626	0.442391	-0.181955	0.181913	0.254604	0.24819	-0.231569	-0.0586488	0.0861938	0.136175	-0.0161426	0.322348	0.142124	0.0595099	0.247464	0.0630584	0.0110743	0.285619	0.0251152	-0.0280347	0.159786	-0.130791	-0.100018	0.0349745	0.181749	224520	CGEN_HUM_1005128_1	2p23.3	Hs.18259	NTPBP	XPA binding protein 1; putative ATP(GTP)-binding protein
0.0858464	0.00106761	0.108136	0.126507	0.108174	0.0136362	-0.223372	0.286274	0.143825	0.112698	0.222542	-0.262126	0.0322924		0.388097	0.126497	0.141044	0.0937188	-0.0800983	-0.290963	-0.256887	-0.30619	-0.383851	0.0952016	-0.230706	0.142492	0.0989854	-0.469751	0.0901001		0.0159686	-0.0154664	0.286637	0.000772459	-0.064252	-0.406925	0.0351221	0.124996	-0.390715	0.316676	0.115811	0.00693637	-0.0684619	222744	CGEN_HUM_1003352_1	12q24.2	Hs.108708	CAMKK2	calcium/calmodulin-dependent protein kinase kinase 2, beta
0.248441	0.00108188	0.578462	-0.141225	0.10711	0.116093	-0.0242445	0.0260917	0.57241	-0.154825	-0.0239131	-0.158622	0.00498341	-0.0253604	0.101986	0.103216	0.069078	0.083639	0.169037	-0.230197	0.0368663	0.133221	-0.298485	-0.0381902	0.296992	-0.342551	-0.215874	-0.21359	0.0152894	-0.140747	-0.0315095	-0.275272	0.197333	-0.134326	0.0142801	-0.329526	0.109361	0.373994	-0.13163	0.0580021	0.505464	-0.131894	-0.21718	220552	CGEN_HUM_1001160_1	10q24	Hs.22678	C10orf2	chromosome 10 open reading frame 2
0.131883	0.00115518	0.391298	0.118176	-0.0510797	-0.233773	-0.114195	0.23041	-0.0975392	0.03032	0.220484	-0.105752	0.110261	0.304758	0.144978	-0.0242518	0.000612479	0.189544	0.331822	-0.128923	-0.0999404	-0.36312	-0.165152	0.216486	-0.129828	-0.129964	0.246981	-0.254325	0.188658	0.139023	-0.0908705	-0.0654603	-0.082469	0.0933854	0.0350256	-0.261906	0.0854717	-0.258796	-0.0819081	0.16002	0.00404214	-0.0787107	0.119525	229608	CGEN_HUM_1010216_1	2p23.3	Hs.1897	POMC	proopiomelanocortin (adrenocorticotropin/ beta-lipotropin/ alpha-melanocyte stimulating hormone/ beta-melanocyte stimulating hormone/ beta-endorphin)
0.0294152	0.00118998	0.171509	0.5058	0.468611	-0.252581	0.0675802	0.025748	0.222982		0.410592	0.33248	0.214571	0.272629	0.516204	-0.335669	-0.0957895	0.0901997	0.0418486	-0.00475222	0.0621344	-0.876032	0.0218089	0.0362755	-0.138881	-0.317701	0.165957	-0.0283015	0.531474	-0.518852	0.310148	-0.395436	-0.40422	-0.162323	-0.376247	-0.311977	-0.146968	-0.0926824	0.157868	0.0359684	0.222982	-0.546243	-0.000291577	219689	CGEN_HUM_1000297_1	5q34-q35.1	Hs.54642	MAT2B	methionine adenosyltransferase II, beta
0.0407313	0.0012225	0.0619425	-0.0185913	0.329099	0.191744	0.40866	-0.300233	0.0559982	0.103822	-0.0384904	0.271145	0.00361964	0.0472288	-0.119783	0.336833	-0.0592245	0.212018	0.400634	-0.152062	0.356276	0.0174857	0.387339	-0.259714	-0.05768	-0.00613914	-0.235613	0.17837	0.0238958	-0.0397078	-0.172923	0.229259	-0.141013	0.16841	0.402503	0.0799448	0.267847	-0.136446	0.336213	-0.403887	-0.0563746	0.0103352	-0.0971799	224923	CGEN_HUM_1005531_1	3q13.33	Hs.182575	SLC15A2	solute carrier family 15 (H+/peptide transporter), member 2
0.7886	0.00123106	0.211804	-0.261726	-0.151776	0.000872158	0	0.204526	0.236145	0.0243288	-0.0754408	0.897593	0.0114186	-0.195003	-0.182991	0.00792577	-0.155265	-0.204325	-0.486029	-0.0162959	0.00590618	-0.0600557	0.0646658	0.16573	0.380227	-0.0528611	-0.142837	1.01917	0.125172	0.00240196	-0.00216433	0.212351	0.0418987	0.0403958	-0.209833	-0.217128	0.127263	0.0338159	-0.199852	0.498761	0.208328	0.207926	-0.0392495	224525	CGEN_HUM_1005133_1	4p15.2	Hs.161436	LOC51091	soluble liver antigen/liver pancreas antigen
0.0123245	0.00125698	0.14103	-0.0432958	-0.148734	-0.095273	0.110595	0.404825	0.0303603	0.0478663	0.479618	-0.130286	0.337384	0.0524171	0.287229	0.148648	0.169298	0.585085	0.281905	-0.00296668	-0.115074	-0.0283771	0.18899	0.259384	-0.198101	0.0892642	0.207894	-0.327491	0.00651507	-0.118621	-0.126306	-0.108102	-0.217669	0.288742	0.0659367	-0.0927289	-0.130766	0.166913	0.540684	0.625107	0.0658115	0.112313	0.356183	229874	CGEN_HUM_1010482_1	11q22-q23	Hs.41706	DDX10	DEAD/H (Asp-Glu-Ala-Asp/His) box polypeptide 10 (RNA helicase)
0.159673	0.00127136	0.0901755	-0.0160797	0.0775085	0.0255634	0.381995	-0.102025	0.324862	-0.0151192	0.134173	0.279735	0.197358	-0.042861	0.214055	-0.0340223	-0.247998	-0.11587	-0.0234963	-0.259262	0.0528792	-0.251396	0.183953	-0.217641	0.184493	-0.138206	-0.0970868	0.174687	0.216913	-0.371691	0.0580679	-0.102073	-0.244507	-0.121916	0.0814935	-0.120168	-0.0065245	0.0529563	0.07084	-0.0296991	0.218934	-0.0245532	-0.0101816	226427	CGEN_HUM_1007035_1		Hs.314169	KIAA1618	KIAA1618 protein
0.608842	0.00127411	0.132538	-0.186819	0.518133	0.097916	-0.538678	0.428541	-0.0672467		-0.0456158		0.03451	0.228879	0.269635	-0.0404954	-0.154472	0.0657206	-0.083366	-0.714425	0.221798	-0.544008	-0.989612		-0.267675	-0.0619201	0.00388816		0.0941659	0.0345606	-0.215981	-0.0781301	-0.413289	-0.096629	-0.240676	-0.485852	-0.019548	-0.00566081	-0.248676	0.234972	-0.525082	-0.196456		237461	CGEN_HUM_1018018_1	12	Hs.34804		Homo sapiens cDNA FLJ11472 fis, clone HEMBA1001711
0.00340954	0.00128462	0.0204362	0.170969	0.171088	-0.0783872	0.340393	0.234431	0.155018	0.142532	0.0894427	0.175755	0.164112	0.289841	0.333798	-0.181675	-0.159805	0.0889448	0.24648	-0.14862	0.000892323	-0.431467	0.0591678	-0.31535	0.0833199	-0.00863407	0.290263	0.155043	0.0910183	-0.299498	0.0388018	-0.131193	-0.252697	-0.1431	-0.0963181	0.0168024	0.149443	-0.287016	0.26361	0.015909	0.227643	0.0665988	-0.05983	225665	CGEN_HUM_1006273_1	11q23.1-q23.3	Hs.277704	ORP150	oxygen regulated protein (150kD)
0.0387724	0.00131938	0.113634	0.110144	0.118594	-0.0294202	0.221061	-0.0871386	-0.021376	0.133989	-0.028308	0.14665	0.21317	-0.091815	0.106502	-0.0125872	0.136564	0.0610978	-0.0433403	-0.0382302	0.0453256	-0.224538	0.161991	-0.122159	0.0216975	0.014852	-0.0828501	0.0291935	0.155945	-0.160897	-0.0688909	-0.0991306	-0.228777	0.00634432	-0.00435961	-0.0478153	-0.0429379	-0.129741	0.319267	-0.243338	0.0710418	0.0165459	-0.078088	234881	CGEN_HUM_1015438_1	3	Hs.220696		Homo sapiens mRNA; cDNA DKFZp586A061 (from clone DKFZp586A061)
0.751762	0.00133209	0.254734	-0.0525407	0.0296202	-0.0943978	-0.156135	0.112089	0.272906	-0.274497	0.0605273	0.0820853	-0.110204	0.10121	0.161391	-0.161208	-0.0554096	0.114075	0.159745	-0.200615	-0.0604046	-0.262107	-0.392081	-0.0365097	0.138346	-0.28198		-0.00942842	0.0389556	-0.190239	-0.0381111	-0.300771	0.00378085	-0.0529228	-0.188295	-0.117015	0.00900997	0.134936	-0.0894623	0.251276	0.272179	-0.0988593	-0.0438255	237687	CGEN_HUM_1018244_1	8p11.2	Hs.301959	PROSC	proline synthetase co-transcribed homolog (bacterial)
0.231474	0.00136439	0.0445406	0.0911707	-0.0917811	-0.214532			0.196921	-0.235177	0.120432	0.0924115	-0.0128097	0.0173743	0.146101	-0.0275443	0.157161	0.212615	0.271232	-0.242692	-0.358463	-0.225488		-0.326493	0.033886	-0.293267		0.0724019	-0.156925	0.0506923	0.0498512	-0.168998	-0.109563	-0.244592	0.103328	-0.154476	-0.352457	-0.393745		-0.202571	-0.200513	-0.143739	0.0140102	232612	CGEN_HUM_1013220_1				Unknown
0.0459029	0.00143474	0.249134	-0.132983	-0.0436633	-0.020104	0.00440311	-0.12159	0.159752	0.1405	-0.160502	-0.0309132	0.11782	-0.0697728	-0.516818	-0.193955	-0.0664442	-0.265686	-0.374449	0.306895	-0.141387	0.111244	0.0826412	-0.255201	0.288161	0.52759	0.017929	0.239626	0.080811	0.0319769	-0.0996466	0.293687	0.0143461	-0.0363506	-0.0898591	0.171021	-0.10468	0.0741577	-0.0459305	0.0525255	0.415991	0.403609	-0.428481	220974	CGEN_HUM_1001582_1	19q13.43	Hs.180402	FLJ23506	hypothetical protein FLJ23506
0.631329	0.00164331	0.0640508	-0.0188265	-0.286486	0.257324	-0.139605	-0.208617	-0.0530537	0.371325	0.271286	0.157387	0.0431173	-0.174934	-0.0282181	-0.144183	-0.118885	-0.242822	-0.0678654	0.245969	-0.0834379	0.341465	-0.037997	0.230144	0.036158	0.212603	0.309557	0.224288	0.0841604	-0.0304438	0.0318282	0.203955	0.00267588	0.149719	0.0237651	0.186884	-0.122667	0.307566	0.196498	-0.165218	0.0779494	0.285199	0.25763	219557	CGEN_HUM_1000165_1	12q13.13	Hs.33187	KIAA0748	KIAA0748 gene product
0.775525	0.00165575	0.653216	-0.10443	0.0246516	-0.110227	0.103236	-0.021961	-0.0317618	-0.272219	-0.00911541	0.130892	-0.0729013	0.0154979	0.0145104	0.100685	-0.0646322	0.157454	0.291992	-0.41768	-0.0507151	-0.129146	-0.0431272	-0.321698	-0.0722797	-0.260597	-0.11007	0.205486	-0.114605	-0.0365295	-0.0638432	-0.167954	-0.21913	0.115547	-0.0079417	-0.179149	-0.0206501	0.148269	0.131004	-0.0474911	-0.106045	-0.0911025	-0.0855569	238185	CGEN_HUM_1018742_1	14q24.2	Hs.194286	MGC11287	hypothetical protein MGC11287 similar to ribosomal protein S6 kinase ,
0.162797	0.00167616	0.942386	-0.050872	-0.162208	0.0745727	-0.483857	-0.635466	-0.0234783	0.0347367	-0.00309169	0.251082		0.0779646	-0.326392	-0.234664	0.0171204	0.0773815	0.0319392	0.14126	0.124089	0.317124	-0.329068	-0.136386	-0.0170513	0.170054	0.0304245	0.423808	-0.272636	0.467447	0.040809	0.00941521	-0.126993	0.199141	-0.0439104	0.106629	-0.0592392	0.0824545	-0.382047		-0.779921	0.222024	0.129283	233665	CGEN_HUM_1014273_1	11q24	Hs.160953	P53AIP1	p53-regulated apoptosis-inducing protein 1
0.0158023	0.00171359	0.746989	-0.337674	-0.196779	-0.434168	0.195969	-0.065402	-0.39049	0.0134587	0.0432208	0.0550079	-0.0129981	0.132768	-0.0837434	-0.458629	-0.0911632	-0.39396	-0.330739	-0.2828	-0.321663	-0.381968	0.776023	0.578256	0.146372	-0.0524558	0.177556	0.193107	0.213474	0.226523	0.195076	0.202217	-0.0739912	0.0961759	-0.119328	-0.390707	-0.205997	-0.21658	0.117922	-0.129269	-0.126033	-0.277097	0.23433	222648	CGEN_HUM_1003256_1	5q12.1-q13.2	Hs.3838	SNK	serum-inducible kinase
0.427414	0.00172759	0.308731	0.108272	0.00345266	-0.179475	0.0955777	-0.287919	0.275467	0.026967	-0.0100511	0.313777	0.27663	-0.0632105	0.370158	-0.0941076	-0.0380239	-0.152521	-0.0264462	-0.0763625	-0.193205	-0.43372	0.0381779	-0.389047	0.223639	-0.228797	0.131316	0.264034	0.192513	-0.232145	0.1148	-0.0532492	-0.126625	-0.163704	-0.144748	-0.246367	-0.00550713	-0.28027	0.243034	-0.169845	0.229784	-0.263102	-0.0260986	228395	CGEN_HUM_1009003_1	5q34-q35	Hs.74049	FLT4	fms-related tyrosine kinase 4
0.00807812	0.00177509	0.41052	0.0211912	-0.182428	0.242987	-0.275552	0.653178	0.536778	0.0868242	0.590545	-0.316703	0.737699	0.57123	0.384608	0.409163	0.43941	0.0624499	0.137746	0.40908	-0.297427	0.167751	-0.167038	0.130608	-0.0826208	0.0681312	-0.0507202	-0.525117	-0.0605114	0.00983365	-0.0643688	0.0254174	0.154707	-0.376737	0.00509916	0.167085	0.16146	0.267392	-0.0376272	0.523406	0.616393	0.363576	0.20465	220903	CGEN_HUM_1001511_1	8p11.21	Hs.288042	FLJ14299	hypothetical protein FLJ14299
0.66515	0.00179286	0.369462	-0.158459	0.161435	0.0311098		0.236734	0.265883	-0.149981	-0.168729	-0.357424	-0.0700469	0.179433	0.0406386	0.00988812	-0.0569325	0.207274	0.201777	-0.19582	0.0750933	0.169602		-0.0660832	0.122588	-0.359735	-0.186209	-0.35601	-0.191336	-0.156875	-0.0980656	-0.080284	-0.0933362	-0.0118721	-0.11257	-0.0894557	0.0167267	0.0358486		0.124743	0.260001	-0.20466	-0.0399208	228855	CGEN_HUM_1009463_1	7q22.1	Hs.278426	PDAP1	PDGFA associated protein 1
0.0699799	0.00179423	0.885198	0.134457	0.017507	-0.0864286	-0.108404	0.0904244	0.194438		0.0465639	0.304855	0.0450993	0.2125	0.299902	-0.222501	-0.0373918	0.142249	0.0997908	-0.115508	-0.222476	-0.266585	-0.488338	-0.334932	0.16401	-0.0967102	0.00678487	0.283084	0.0325924	0.205432	0.0394021	-0.14764	-0.0688927	-0.0612424	-0.125956	0.0691513	-0.275749	-0.178111	-0.208566	0.250142	0.454796	-0.216494	0.103325	228178	CGEN_HUM_1008786_1	17q21.33	Hs.283558	PRO1855	hypothetical protein PRO1855
0.562669	0.00184292	0.20042	-0.00755784	0.0391589	-0.0393387	0.00689237	0.0684808	0.127557	-0.028143	-0.047083	-0.0370071	0.0454407	-0.0387678	0.139012	-0.169472	0.031506	0.12516	-0.0270887	-0.13033	0.00283298	-0.198304	-0.1533	-0.22456	-0.0682799	-0.211413	0.00707356	-0.0205648	0.00115485	-0.0583718	-0.0107285	-0.111879	0.0214126	-0.0532589	-0.127554	-0.0322668	-0.0382619	-0.0732473	-0.159609	0.0316373	0.2658	-0.175154	-0.0715211	227242	CGEN_HUM_1007850_1	2q35	Hs.83347	AAMP	angio-associated, migratory cell protein
0.197518	0.0018967	0.0640212	0.293551	0.145514	0.0587658	-0.0906938	0.132716	0.320281	0.035241	-0.146828	-0.0990896	-0.0920452	-0.0867637	0.12209	-0.0673087	-0.0198183	0.146215	0.118586	0.0589896	0.196594	-0.0631959	-0.43915	-0.205034	0.182991	-0.139275	-0.0931538	-0.0633909	-0.0647045	-0.192797	0.00162496	-0.106793	-0.0987444	-0.00515588	-0.111187	0.208764	-0.10925	-0.0696166	-0.331621	0.165424	0.225024	0.00153263	-0.0722467	232210	CGEN_HUM_1012818_1				Unknown
0.243454	0.00190324	0.0623819	-0.32107	-0.276472		0.389119			-0.219869			-0.273268		-0.199413	0.170128		0.00860457	-0.189818	-0.115956	0.121718					0.0432644	0.125664		0.0657906	0.0103522	0.0575271		-0.349578	-0.0634463	-0.18547	0.100662	0.131017		0.210495			0.0810194		224229	CGEN_HUM_1004837_1	2q31.1	Hs.179608	RDHL	retinol dehydrogenase homolog
0.354119	0.00195342	0.10683	0.325966	0.150084	-0.106587	0.250379	-0.170696	0.342416	0.101477	-0.0133786	-0.289957	0.136795	0.0526222	0.0877082	-0.136824	-0.161925	-0.0196934	0.158358	-0.0157774	0.0675068	-0.251711	0.154093	-0.0816824	0.00142618	-0.116703	-0.0205626	-0.283743	0.0899469	-0.103967	-0.0789686	-0.0919752	-0.235859	-0.148342	0.00336836	-0.0106686	0.0989185	-0.0294632	0.0718676	-0.160608	0.394242	-0.125369	-0.117301	226865	CGEN_HUM_1007473_1	6p21.3	Hs.2764	NFKBIL1	nuclear factor of kappa light polypeptide gene enhancer in B-cells inhibitor-like 1
0.150772	0.00197393	0.0176511	0.0620821	0.0456183	0.244067	-0.0563939	0.209482	0.128543	0.393175	0.0447568	-0.313538	-0.073311	-0.018149	0.123206	0.0300731	0.00518779	0.121364	-0.00166963	-0.0246714	0.0277969	0.146359	-0.434662	-0.262452	-0.128448	0.35353	-0.224049	-0.4498	-0.0698653	0.00833812	-0.00208492	-0.147828	-0.263664	0.0630427	0.0763252	-0.0815148	0.00911659	0.334218	-0.319297	0.0899821	-0.059154	0.291031	-0.119553	232751	CGEN_HUM_1013359_1	17q12-q21	Hs.159403	KRTHA7	keratin, hair, acidic, 7
0.152917	0.00200152	0.274014	-0.146124	0.0883495	-0.299633	0.0718331	0.111522	0.112282	0.288129	0.151835	-0.306649	0.0586445	0.342473	0.334124	-0.070487	-0.0354063	0.389565	0.184308	-0.272763	-0.148677	-0.413877	-0.154606	0.137366	-0.0420872	-0.426392	0.176301	-0.404963	0.0279192	-0.186346	-0.0988482	-0.169117	0.0398063	0.0848633	-0.448458	-0.284557	-0.0828673	-0.221287	-0.0925773	0.110837	0.232156	-0.329415	0.239642	220269	CGEN_HUM_1000877_1	2q21	Hs.155462	MCM6	MCM6 minichromosome maintenance deficient 6 (MIS5 homolog, S. pombe) (S. cerevisiae)
0.000274862	0.00200882	0.950981	0.267223	0.345119	-0.00438264	0.179842	0.730163	-0.0866338	-0.0545625	0.620199	0.592271	0.385643	0.554991	0.761512	0.549171	0.390765	-0.0240124	0.16648	0.138998	-0.0515008	-0.501508	0.334705	-0.326014	0.124827	0.320217	0.00390551	0.117094	-0.0804288	-0.0960461	0.0314228	-0.0360497	0.0258844	-0.380574	0.108422	-0.106024	0.337373	0.371575	0.428934	0.593339	0.114494	0.19528	-0.000779835	225900	CGEN_HUM_1006508_1	10q11.1	Hs.237356	SDF1	stromal cell-derived factor 1
0.795219	0.00201234	0.0970057	-0.140736	-0.0572787	0.0472708	-0.107033	0.0987258	-0.0651743	0.0308305	0.347266	-0.468112	0.0434584	-0.0692379	-0.0616637	0.169449	0.145627	0.0928258	0.185278	-0.249078	-0.0964952	0.0659357	-0.0996159	0.0276349	-0.247425	-0.173622	-0.0462205	-0.475239	-0.0428309	0.0343584	-0.218823	0.0222489	0.00558056	-0.110665	0.0669917	-0.421806	0.0667492	0.0131598	-0.144104	0.0859891	-0.28228	-0.0783843	-0.185247	233422	CGEN_HUM_1014030_1				Unknown
0.119222	0.00201899	0.00106384	-0.200839	0.235606	0.347841	-0.0849937	0.573442	0.464212	0.0303736	-0.158033	-0.0513199	-0.10717	-0.17499	0.122104	0.236893	0.0602852	0.233807	0.0177069	-0.090048	0.203285	0.28038	-0.941013	-0.0950677	0.143474	-0.328782	-0.379682	-0.224337	-0.0681685	-0.386709	-0.253111	-0.00721203	-0.12717	0.0325016	0.032799	-0.303124	0.200273	0.293889	-0.313727	0.453398	0.26854	-0.188883	-0.355895	228640	CGEN_HUM_1009248_1	2q33-q36	Hs.107169	IGFBP5	insulin-like growth factor binding protein 5
0.0395025	0.00207772	0.570956	0.121171	0.530685	-0.0173808	0.620327	-0.288578	0.0475346	0.134083	0.487508	0.828274	0.274523	-0.154724	0.61478	-0.0530693	-0.0360876	-0.123405	0.00322967	-0.153499	0.567673	-0.468919	0.582988	-0.209863	0.0728761	-0.308766	0.117826	0.563476	0.521208	-0.544011	-0.011097	-0.138908	-0.375431	-0.39274	-0.365077	0.0301548	0.437277	0.0330855	0.779052	-0.199542	0.285508	-0.188564	0.073992	222569	CGEN_HUM_1003177_1	2q14.3	Hs.105794	UGCGL1	UDP-glucose ceramide glucosyltransferase-like 1
0.0180134	0.00220683	0.202588	0.00416474	-0.0228444	-0.192822	-0.0482781	0.498466	0.508227	-0.00863481	0.19276	0.299991	0.238592	0.603337	0.347196	-0.185146	-0.158168	0.683216	0.301522	-0.235664	0.0303466	-0.120774	-0.687096	-0.0369583	0.189687	-0.314528	0.278055	0.392397	-0.153051	0.102889	-0.130656	-0.0301085	-0.342008	0.443834	-0.289577	-0.1084	-0.0500552	-0.331874	-0.499222	0.492541	0.494606	-0.00530475	0.282641	226965	CGEN_HUM_1007573_1	Xq28	Hs.4747	DKC1	dyskeratosis congenita 1, dyskerin
0.206726	0.00221945	0.274963	-0.0178585	0.0578469	-0.164538	-0.241693	-0.113625	-0.289047	-0.0089509	0.0615826	0.0532541	0.134461	0.005284	0.0770961	0.0103364	-0.00945132	-0.0920229	-0.0842689	0.206253	0.423176	0.0023709	0.120402	0.005819	-0.1378	0.222082	-0.0946262	0.0700435	0.0166515	0.00826477	0.279748	0.0940013	0.0832128	0.0969302	0.151266	-0.0156594	0.00535031	-0.028317	-0.129029	0.00519441	0.242359	-0.0611958	-0.0545532	221197	CGEN_HUM_1001805_1				Unknown
0.788417	0.00230256	0.192486	-0.162667	0.319008	-0.203152	-0.254054	-0.0933402	0.204127	-0.151894	0.206743	0.138916	0.0899787	-0.0312442	0.160657	-0.320244	0.101497	-0.0952801	0.313395	-0.221587	0.102698	-0.492746	-0.347594	-0.331892	-0.0816017	-0.0877339	0.0377367	0.0284052	0.0829973	0.0396393	0.00881763	-0.24299	-0.105562	-0.105942	0.070923	-0.104925	-0.00375689	-0.288377	-0.344301	0.0755496	0.120216	-0.223951	0.0440656	233350	CGEN_HUM_1013958_1				Unknown
0.163031	0.00230915	0.716094	-0.243279	-0.150677	0.0235311	0.130183	-0.292984	0.227038	0.0663168	-0.372673	0.268129	0.0675006	-0.143151	-0.256313	-0.244476	0.114267	-0.183516	-0.179492	0.00105016	-0.0823501	0.136424	0.188929	-0.00117531	0.193142	0.0520269	-0.277344	0.634759	-0.0186834	0.357648	0.0835459	-0.150411	0.115316	0.248632	-0.0476677	-0.150938	-0.00991053	-0.206202	0.226238	-0.402003	-0.200668	0.16248	-0.254151	222737	CGEN_HUM_1003345_1	19p13.1	Hs.77271	PRKACA	protein kinase, cAMP-dependent, catalytic, alpha
0.00712453	0.00231731	0.775611	0.179693	-0.058315	-0.187538	0.125863	-0.269605	-0.0998856	-0.326683	-0.316075	-0.0958065	-0.131414	0.148401	-0.864846	-0.68781	-0.341451	-0.162776	-0.439651	0.0814984	-0.0210596	0.205779	-0.00716853	0.713042	0.0693115	-0.313181	-0.0121384	0.140122	0.0844173	0.179907	-0.621469	-0.0799854	0.269601	0.303913	-0.231262	0.160834	-0.131945	-0.413125	-0.0349995	-0.470906	0.0871348	-0.322237	0.0107056	222792	CGEN_HUM_1003400_1	19p13.3	Hs.261828	GPRK7	G protein-coupled receptor kinase 7
0.716086	0.00232921	0.498415	-0.162323	0.00612308	-0.0825781	-0.243434	0.14108	-0.0176077	0.141854	0.0582946	-0.483648	-0.082823	-0.0377269	0.094922	0.0571761	-0.0349548	0.214415	0.170813	-0.223988	0.0453225	-0.0298082	-0.501582	-0.0589523	-0.0936278	0.0862883	0.0168323	-0.428736	-0.149362	-0.063238	-0.0840507	-0.23089	-0.271921	-0.0846289	0.0619787	-0.146452	0.0616909	-0.00550619	-0.360682	0.102687	-0.167595	0.209056	-0.0316804	232779	CGEN_HUM_1013387_1	6q23	Hs.296323	SGK	serum/glucocorticoid regulated kinase
0.126466	0.00236635	0.493647	-0.148521		0.187122	-0.208206	0.151343	0.147239	-0.179695	0.176251	0.0277818	0.101206	0.214656	0.243289	0.061586	0.0476515	0.151124	0.00193381	-0.0593691	-0.0360914	-0.187126	-0.292028	0.10817	-0.0403804	-0.137475	-0.0350807	-0.174223	-0.0418995	0.068686	-0.109681	-0.0777161	0.0321429	0.104736	-0.0989508	-0.0476323	-0.0732964	0.0684068	-0.0760939	0.291065	0.121554	0.0202941	0.0292562	228334	CGEN_HUM_1008942_1	14q31	Hs.6453	ITPK1	inositol 1,3,4-triphosphate 5/6 kinase
0.00147902	0.00238702	0.820237	-0.0925648	-0.129562	-0.485884	-0.575335	0.0704554	0.267208	-0.446595	-0.163683	-0.524499	-0.181604	-0.0844536	-0.0902765	-0.755575	-0.417146	-0.114151	-0.541729	0.0232621	-0.228665	-0.394171	-0.191058	0.290535	0.172888	-0.0754648	0.0718912	-0.435567	0.0286367	-0.298347	0.407264	-0.217761	0.161508	0.250669	-0.420362	-0.303205	-0.249751	-0.579914	-0.280927	0.115587	0.296285	-0.312374	-0.357558	227421	CGEN_HUM_1008029_1	4q21.21	Hs.79069	CCNG2	cyclin G2
0.815966	0.00242628	0.792584	0.300844	-0.279092	0.0175108	0.128082	-0.464195	-0.754991	0.00263266	0.325343	-0.0128502	-0.127157	1.29304	-0.164016	0.106334	-0.263382	-0.30745	-0.224802	0.655815	-0.135743	0.199331	0.451037		-0.131587	0.0302032	-0.0335378	0.382696	0.0145246	1.6118	0.0833313	0.116865	0.34994	0.115519	-0.115611	0.490489	-0.0113833	-0.0295832		-0.453303	-0.947508	0.17602	0.0687753	222408	CGEN_HUM_1003016_1	Xq13	Hs.11774	PIN4	protein (peptidyl-prolyl cis/trans isomerase) NIMA-interacting, 4 (parvulin)
0.655359	0.00244353	0.108646	-0.261372	-0.0851337	-0.0793621	0.062459	0.101732	0.114727	-0.149311	0.233306	-0.430168	-0.161104	0.15265	0.0699706	0.0448949	0.143238	0.247402	0.371844	-0.281326	-0.223104	-0.13349	-0.0459033	0.264972	-0.14594	-0.450624	-0.0217997	-0.495524	-0.148428	0.197992	-0.245314	-0.218361	0.0977608	-0.13147	0.101946	-0.521887	-0.125816	0.0214417	-0.0231342	0.215579	-0.0268886	-0.334425	-0.114428	231177	CGEN_HUM_1011785_1				Unknown
0.00678128	0.00246418	0.248905	0.0053746	-0.0633718	0.241289	0.226393	-0.00724266	0.510868	-0.259521	0.158587	0.152224	-0.170516	0.272057	0.330137	0.3886	0.416066	0.533505	0.186316	-0.140809	0.0683351	0.224365	0.0927662	0.0307814	0.290157	-0.195248	-0.147539	-0.0870054	-0.135015	0.13444	-0.127164	0.0838095	0.147555	0.163017	0.0545423	-0.0277048	0.0450116	0.449096	0.382441	0.119146	0.33679	0.029908	0.0500249	228880	CGEN_HUM_1009488_1	5q11	Hs.82065	IL6ST	interleukin 6 signal transducer (gp130, oncostatin M receptor)
0.860074	0.00252651	0.450784	-0.0471491	-0.0329393	0.0417671	0.150191	0.20694	0.417153	-0.26186	-0.0341816	-0.433339	-0.180447	0.0481759	-0.0656803	0.00170817	-0.058815	-0.0291663	0.138609	-0.127344	-0.0356639	0.0122218	-0.111333	0.0766779	0.144216	-0.362981	-0.13116	-0.350095	-0.0920466	-0.205539	-0.122091	-0.14934	-0.0767885	-0.163939	-0.0509732	-0.079675	-0.0268303	0.16893	-0.0958643	0.250847	0.154203	-0.223902	-0.0247513	231153	CGEN_HUM_1011761_1				Unknown
0.0759063	0.00253556	0.00771139	-0.122126	-0.0705234	-0.448296	-0.198695	-0.114702	0.132566	-0.0230105	-0.150439	0.0947442	-0.0061464	0.134265	-0.305469	-0.0921053	0.107656	-0.071649	-0.0704814	0.332797	0.106323	-0.0742004	0.10703	0.00526692	0.238559	0.255617	0.0256887	0.0831784	-0.0298032	0.135908	0.0826975	0.0807313	0.0672773	-0.0651774	-0.126614	0.0474168	-0.16765	-0.333342	0.0299689	0.0613053	0.230763	0.169261	0.0342944	221323	CGEN_HUM_1001931_1	8q13-q21.1	Hs.237146	RINZF	zinc finger protein RINZF
0.436155	0.00260526	#DIV/0!		0.0118788	-0.024244			-0.806731			-0.138164					0.354768	-0.0140789	-0.156249		0.179302	0.142455			-0.63669		0.123533				0.298717			0.39111	0.251668		0.396437					0.162523	0.101959	227815	CGEN_HUM_1008423_1		Hs.249129	CIDEA	cell death-inducing DFFA-like effector a
0.0935353	0.00262087	0.589	-0.0540636	-0.0154166	-0.120121	-0.0376662	0.0640726	0.228826	-0.136495	-0.107649	-0.331466	-0.181386	-0.0944196	0.0128341	0.0169555	-0.100414	0.0521878	-0.0791362	-0.225135	-0.0884858	-0.0248376	-0.17043	-0.024073	0.0451023	-0.270703	-0.0718873	-0.400827	-0.103924	-0.253613	-0.126137	-0.0476255	-0.130456	-0.00385104	-0.265065	-0.0607628	-0.10696	0.0442636	-0.276263	0.136695	0.142269	-0.166772	-0.0842097	228471	CGEN_HUM_1009079_1	10p14-p13	Hs.153487	STAM	signal transducing adaptor molecule (SH3 domain and ITAM motif) 1
0.0148967	0.00262948	0.211007	0.00194337	0.0652464	-0.0500933	0.02531	0.115841	-0.00386331	0.0595423	0.361924	0.0345593	0.116836	0.428428	0.463809	-0.00759347	-0.105184	0.206602	0.144227	-0.149658	-0.208315	-0.29877	0.207821	0.0855543	-0.0863393	-0.221551	0.194537	0.0464228	0.0782088	-0.151355	0.114452	-0.16484	-0.165924	0.104519	-0.00680314	-0.158153	0.100917	-0.0887673	0.10216	-0.258062	0.179425	-0.17493	0.1483	227586	CGEN_HUM_1008194_1	12q12-q13	Hs.195850	KRT5	keratin 5 (epidermolysis bullosa simplex, Dowling-Meara/Kobner/Weber-Cockayne types)
0.945971	0.00264393	0.424054	-0.0558573	-0.0878275	0.0955159	-0.0944621	-0.0782989	0.212887	-0.0305969	-0.0464164	0.0125589	0.0476309	0.013272	0.112264	-0.147132	-0.124097	0.0454442	0.153701	-0.091879	0.00679325	-0.0751353	-0.312405	-0.341746	0.087444	-0.244734	-0.110775	0.000625355	-0.0583674	-0.104955	0.0341042	-0.218807	0.00654212	-0.083743	0.0186337	-0.0501516	0.143775	0.101377	0.0177933	0.0764165	0.157617	-0.136049	-0.111088	222155	CGEN_HUM_1002763_1	16p13.3	Hs.26966	KIAA1171	KIAA1171 protein
0.191034	0.00264471	0.0809463	-0.205329	-0.0186316	-0.0386578	0.0701512	0.221386	-0.0127197	0.25226	0.0203264	-0.724424	0.0328153	0.428118	0.12654	0.318682	0.327842	0.229904	0.629134	-0.334699	-0.20098	-0.0441307	0.229394	0.176386	-0.101421	-0.451485	-0.0423509	-0.62922	-0.0702251	0.118438	-0.369498	-0.00361495	0.0559637	-0.231056	0.190463	-0.346687	-0.00822307	-0.0416348	-0.0688161	0.191632	-0.253938	-0.310321	0.0148374	220119	CGEN_HUM_1000727_1				Unknown
0.0239811	0.00265591	0.0533251	-0.0757521	0.149684	0.519325	-0.322347	0.828308	0.177199		0.0436383	0.286641	0.0265717	0.188064	0.144737	0.19272	0.285443	0.113614	0.00231122	-0.160263	-0.106117	0.14049	-0.91751	0.0143048	-0.131633	-0.229182	-0.349493	0.391845	-0.0330488	0.0784677	-0.219992	-0.020846	0.252947	-0.0484297	0.11677	-0.088437	0.0691591	0.401679	-0.430604	0.853338	-0.20874	-0.168838	-0.347138	228412	CGEN_HUM_1009020_1	19p13.2	Hs.107054	KIAA0821	lectomedin-2
0.592364	0.0027014	0.158463	-0.0918241	0.293204	-0.161665	0.293689	-0.212877	0.322964	-0.0307201	-0.146276	0.244535	-0.0191971	-0.228749	-0.0107274	-0.0107375	-0.000434133	-0.00407747	0.165964	-0.226283	0.102483	-0.16124	0.311408	-0.428188	0.127495	-0.398227	-0.383114	0.202486	0.0484469	-0.198582	0.0276717	-0.106584	-0.0520228	-0.250757	-0.100994	-0.0991534	0.0977249	-0.209299	0.373864	-0.657439	0.270839	-0.336837	-0.0347618	233991	CGEN_HUM_1014599_1				Unknown
0.0661119	0.00271945	0.897434	0.310054	0.379908	0.182428	0.254078	0.157593	0.0290096	0.53949	-0.173259	0.372243	0.376634	-0.460551	0.331349	0.275604	0.0736179	-0.200651	-0.240561	-0.132489	0.582535	-0.596893	-0.597997	-0.197775	-0.2863	-0.191782	-0.191456	0.175007	0.471883	-0.249239	0.123983	-0.144028	-0.438745	-0.497079	-0.328106	0.0685638	0.621378	0.494665	-0.356245	0.81714	0.11701	0.017121	0.0660585	235211	CGEN_HUM_1015768_1	11	Hs.333455		Homo sapiens cDNA FLJ12234 fis, clone MAMMA1001220
0.0109844	0.00274833	0.418439	0.511254	0.546531	0.154555	0.720207	-0.106685	0.339817	0.223324	0.872644	0.303188	0.436048	0.247755	0.199577	0.109595	-0.29653	-0.352238	-0.00710667	0.0321941	0.346576	-0.457094	0.555314	-0.173212	0.0214691	0.0592353	0.162806	0.192103	0.404115	-0.693703	0.030919	-0.187356	-0.206648	-0.277854	-0.058855	0.219907	0.586922	0.360873	0.151538	-0.0127386	0.810555	0.0814767	0.0144382	224802	CGEN_HUM_1005410_1	19q13.1	Hs.170238	SCN1B	sodium channel, voltage-gated, type I, beta polypeptide
0.124323	0.00275126	0.165133	0.0184558	0.245872	-0.140571	-0.480932	0.853359	0.308241		0.22899	0.934567	0.290448	0.171802	0.596649	-0.334772	-0.226915	0.238076	-0.123904	-0.399727	0.0301986	-0.389444	-1.28514	-0.615627	-0.106025	-0.211987	-0.222771	0.561848	0.465934	-0.656048	0.221653	-0.223993	-0.168062	-0.0974035	-0.338025	-0.297966	-0.111957	0.0966577	-0.673458	0.624498	0.488419	-0.570471	-0.175955	238114	CGEN_HUM_1018671_1	3	Hs.5957		Homo sapiens clone 24416 mRNA sequence
0.327611	0.00279266	0.0834257	-0.155512	-0.032236	-0.00690094	0.102588	0.148912	0.0264384	-0.13763	-0.0389261	-0.383486	-0.331253	-0.0928113	-0.100502	0.115875	0.132113	-0.0285383	0.138051	-0.304639	-0.132901	-0.118395	-0.15033	-0.180845	-0.0442464	-0.381766	-0.195342	-0.281231	-0.230238	-0.00460291	-0.285473	0.0220436	-0.0175696	-0.166982	0.0598218	-0.289348	-0.119771	0.0759662	-0.355626	0.235402	-0.0802774	-0.305309	-0.238219	228447	CGEN_HUM_1009055_1				Unknown
0.130167	0.002799	0.256007	0.0313515	-0.240151	-0.0915316	0.102756	-0.411381	-0.821008	0.0245828	-0.108735	0.183305	-0.248341	0.478252	-0.116198	-0.353907	-0.217209	-0.0560327	0.00620979	0.0858987	0.0514032	0.022366	0.333079	-0.66061	-0.0886595	-0.0895557	0.0340998	0.355102	-0.0823851	0.809948	0.065961	-0.105463	0.100065	0.160568	0.164782	0.195799	-0.238177	-0.0798641	0.223708	-0.535987	-0.349356	-0.0782376	0.00860156	223206	CGEN_HUM_1003814_1	2p16	Hs.284289	VIT1	vitiligo-associated protein VIT-1
0.00574977	0.00283776	0.022347	0.344909	0.319291	0.136648	-0.0812927	0.219889	0.799017	-0.0422195	-0.0287717	0.0860276	0.0709755	0.155759	0.115202	0.341865	-0.0379044	0.130565	0.251971	0.0193464	0.079404	-0.0528813	-0.184241	-0.483752	0.350497	-0.548343	0.0814293	0.101725	0.18215	-0.0461323	-0.170841	-0.0884323	0.0463588	-0.105823	0.220554	0.0187564	0.16608	-0.068287	-0.386293	0.286871	0.582219	-0.250676	0.050603	231712	CGEN_HUM_1012320_1				Unknown
0.475292	0.00284615	0.0894154	-0.138543	0.077763	0.0927708	0.0538688	0.104257	-0.0674526	-0.222114	-0.138575	-0.27878	0.0254074	0.359242	0.0570759	0.0700516	-0.00437228	0.264855	0.25473	-0.355851	-0.148498	0.000700763	0.0272181	0.0116377	-0.160484	-0.276303	-0.0923291	-0.222365	-0.0394107	0.453168	-0.197969	-0.071989	-0.142117	-0.0190588	-0.130584	-0.347864	-0.00516417	-0.360057	0.0163754	0.0222305	-0.349398	-0.149237	-0.0693818	230764	CGEN_HUM_1011372_1	11q12.1	Hs.66713	DIPA	hepatitis delta antigen-interacting protein A
0.0432444	0.0030006	0.00412793	0.921091	0.926069	0.533686	1.28323	0.0698563	0.893005	0.0948833	0.602224	0.0132523	0.674657	-0.492605	0.00754726	0.0515765	-0.0603866	-0.446024	-0.299423	-0.0962099	0.425362	0.297249	0.991611	-0.170583	0.0015915	-0.940381	0.177422	-0.169747	0.43996	-0.824393	-0.157625	-0.232057	0.224279	-0.227848	-0.337242	0.331778	0.694913	0.557796	0.792528	-0.771269	0.5648	-0.370364	0.390362	227872	CGEN_HUM_1008480_1	2q31	Hs.119571	COL3A1	collagen, type III, alpha 1 (Ehlers-Danlos syndrome type IV, autosomal dominant)
0.0187818	0.00310706	0.00324811	-0.0347294	0.0519849	0.103655	0.0713404	0.170271	-0.105175	0.052932	0.218767	0.206568	0.282474	0.100476	0.337007	-0.135083	0.0817693	0.0690486	-0.0654788	-0.0573054	-0.0735662	-0.148811	-0.0597808	-0.125048	-0.149854	0.117041	0.140822	0.213401	0.165364	-0.0890793	0.14602	-0.197936	0.0150623	-0.0347598	0.0396252	-0.169547	-0.0307746	-0.000727226	-0.0280144	0.160524	-0.154124	0.048485	0.118145	228719	CGEN_HUM_1009327_1	19q13.13	Hs.21036	DKFZp434A101	hypothetical gene DKFZp434A1010
0.190252	0.00321563	0.95353	-0.167904	0.183097	-0.0801959	-0.241922	0.149256	0.310436		0.0840592	0.684782	0.0795372	0.260756	0.183054	-0.255103	0.110614	0.0942053	-0.107239	-0.131041	0.0636427	-0.151783	-0.541586	-0.040775	0.0336433	-0.165079	0.0466052	0.781061	-0.150967	0.0688889	0.0342625	-0.157407	0.0684756	-0.0899737	-0.264133	-0.126617	-0.0848445	-0.114327	0.0117758	0.1436	0.344227	-0.100418	0.0875743	224116	CGEN_HUM_1004724_1	9q34.13	Hs.284250	AD-003	AD-003 protein
0.00882886	0.0032158	0.456565	-0.475156	-0.122032	-0.0624857			-0.593306	0.152894	-0.175648	0.205017	-0.537982	-0.69763	-0.440206	-0.300244	0.138403	-0.305938	-0.115037	0.171907	0.179743	0.119441		0.0151491	-0.081008	0.291343	0.571209	0.252427	-0.254874	0.709712	-0.596638	0.2729	0.170238	-0.109983	0.0791738	-0.113653	-0.279804	-0.443236				0.168011	0.0590902	230497	CGEN_HUM_1011105_1	17p13.1	Hs.136574	ALOX12B	arachidonate 12-lipoxygenase, 12R type
0.0974531	0.00321793	0.576228	0.163163	0.118626	0.143048	0.266402	-0.691792	0.000508573	-0.21787	-0.00256916	0.172184	0.108175	-1.35154	-0.297496	-0.596751	-0.0537159	-0.267614	-0.514187	0.363607	0.136339	0.348115	0.052156	-0.119575	0.0496594	-0.211491	-0.0363218	0.455422	0.235115	-0.837598		0.0409802	0.590647	0.159816	-0.311006	0.475776	-0.0104759	0.114553	0.0737189	-1.07873	0.350688	-0.386135	-0.186721	219720	CGEN_HUM_1000328_1	4q31.1	Hs.246315	GALNT7	UDP-N-acetyl-alpha-D-galactosamine:polypeptide N-acetylgalactosaminyltransferase 7 (GalNAc-T7)
0.825932	0.00326889	0.870589	0.124887	-0.230813	-0.230717	0.576256	-1.09759	-0.0441959	0.237179	0.235988	-0.110627	0.224026	-0.0903937	0.401887	-0.179172	-0.0823897	-0.19823	0.129526	-0.211436	-0.100176	-0.842349	0.345071	-1.19817	-0.127725	-0.221604	0.0786068	-0.306402	0.43104	-0.532449	0.275344	-0.176698	-0.351367	-0.291265	-0.0664084	-0.279954	-0.0412571	-0.368664	0.657237	-0.432019	0.162946	-0.092364	-0.217509	219953	CGEN_HUM_1000561_1	10p14	Hs.271586	KIAA1630	KIAA1630 protein
0.75645	0.00327768	0.409546	0.306985	-0.0771401	0.109295	-0.272068	0.202126	0.110679	-0.119929	0.0863511	-0.454288	-0.287898	0.409086	0.00443104	-0.280899	0.0203175	0.0505001	-0.100122	0.480693	0.00343272	0.0561746	-0.0663719	0.315098	0.114143	-0.0952472	0.00115875	-0.391834	-0.0668253	0.533198	0.0402442	-0.185104	0.0841705	0.0884058	0.190333	0.524719	0.100162	-0.105067	-0.389594	0.167331	0.155988	-0.0641481	0.390778	222313	CGEN_HUM_1002921_1	12q24.2	Hs.350108	RPLP0	ribosomal protein, large, P0
0.983298	0.00328367	0.443769	0.0590115	-0.124226	0.174124	0.0949347	0.455865	-0.428761		0.0615378	0.252332	0.00520725	0.135387	-0.271339	-0.404013	-0.0202093	0.0832517	-0.0535854	0.493052	-0.0618154	0.341963	0.260847	0.640235	-0.0581542	-0.0736116	-0.206409	0.500846	0.058641	0.368412	-0.0947466	-0.0155174	0.177109	0.109371	-0.0675181	0.425797	-0.0518322	0.136891	-0.323943	0.6277	-0.0907884	0.0534473	0.142311	221610	CGEN_HUM_1002218_1	12q13	Hs.154970	TFCP2	transcription factor CP2
0.429512	0.0033621	0.612479	0.115282	-0.172914	0.134835	1.01884	-0.0458133	-0.292727	-0.041248	0.296879	0.107644	-0.251705	-0.0217899	-0.0675035	0.060983	0.106007	-0.0439491	0.0604822	0.45668	-0.042235	0.429361	1.14731	0.113586	-0.232232	0.179126	0.28535	-0.0788205	-0.175431	0.114928	0.0797179	0.0794498	0.0684944	0.350564	0.221315	0.414459	-0.0467462	-0.0407199	0.663175	0.169809	-0.363455	0.200459	0.356956	226417	CGEN_HUM_1007025_1	10p13	Hs.297753	VIM	vimentin
0.000483481	0.00336974	0.22464	0.529875	-0.454646	0.664313	-0.147535	0.651707	0.935805	0.549662	0.734077	0.167485	0.459746	0.52371	0.510902	0.391621	0.0832063	0.241519	0.325971	0.0160579	-0.266426	0.381471	0.263686	0.27959	-0.0351265	-0.213547	0.18963	-0.147933	0.0340454	0.0679515	0.0345601	0.354037	0.11245	0.0684865	0.192329	-0.138907	-0.272061	0.759761	0.050033	0.735413	0.550686	0.344724	0.0185781	219795	CGEN_HUM_1000403_1	9p13	Hs.198248	B4GALT1	UDP-Gal:betaGlcNAc beta 1,4- galactosyltransferase, polypeptide 1
0.0495608	0.00337344	0.111021	-0.0795911	-0.17269	-0.157708	-0.12646	-0.0280527	0.0113549	0.232912	-0.105643	0.0431783	0.104517	-0.157762	-0.0388577	-0.39333	-0.174071	-0.118363	-0.0345849	-0.00874581	0.147685	0.032287	0.210932	-0.177425	0.0918067	0.191133	-0.0315439	0.0760505	0.0967949	-0.00824075	0.303599	-0.105879	0.0741544	-0.0123689	-0.0225663	0.0429118	0.185398	-0.0838027	0.0620255	-0.0874809	0.280228		-0.0865246	223961	CGEN_HUM_1004569_1	12q22-qter	Hs.348900	ACADS	acyl-Coenzyme A dehydrogenase, C-2 to C-3 short chain
0.0393935	0.00340262	0.0106873	-0.138965	0.340375	0.0696887	-0.289998	0.914209	0.180322		0.509987	2.2993	0.00358906	0.351077	0.627577	0.115712	0.168388	0.233049	0.0292531	-0.381352	0.101433	-0.494906	-0.776754	-0.956762	-0.189942	-0.00339304	-0.294913	2.08905	0.19959	-0.26112	-0.121464	0.186292	-0.155015	-0.0234444	-0.0964488	-0.30758	-0.100833	0.102542	-0.548176	0.744116	-0.315167	-0.206364	-0.0529233	225377	CGEN_HUM_1005985_1	16q21	Hs.80731	AMFR	autocrine motility factor receptor
0.801201	0.00340919	0.0380123	-0.453174	-0.047281	0.0922614	0.265995	0.22332	-0.0225245	0.273466	-0.130968	-0.698248	-0.173494	0.230146	-0.122198	0.391068	0.263583	-0.00654186	0.213752	-0.229033	-0.25469	-0.185838	-0.0994189	0.217042	-0.202289	-0.280989	-0.426596	-0.587922	-0.197281	0.0546709	-0.380646	-0.148879	-0.222784	-0.278037	0.304495	-0.321905	-0.174977	0.0634833	-0.122926	0.150015	-0.479387	-0.225623	-0.306071	231339	CGEN_HUM_1011947_1				Unknown
0.927676	0.00355847	0.55533	-0.39178	0.0880544	0.0553454	-0.400689	0.152768	0.1071	-0.105071	0.122437	0.0317926	-0.0958317	0.0520674	0.152648	-0.00451465	0.035151	-0.0331265	0.302079	-0.521614	-0.0240246	0.0362802	-0.753723	-0.193353	-0.0889663	0.0327915	-0.041255	0.0534736	-0.0815444	0.0658841	-0.127575	-0.153279	-0.316788	-0.010749	0.0539034	-0.338714	0.0546468	0.0233793	-0.323037	0.145882	-0.203393	-0.0542894	0.109715	232150	CGEN_HUM_1012758_1				Unknown
0.085601	0.00366268	0.40016	0.289806	0.22678	-0.277108	0.218055	0.0491578	0.0589482	-0.0585327	0.200256	0.769629	0.300566	0.145047	0.491751	-0.206803	0.243535	-0.201637	-0.193193	-0.05305	0.0273283	-0.534521	0.261911	-0.372936	-0.114823	-0.0397544	0.152601	0.510515	0.468312	-0.40848	0.211384	-0.342256	0.053465	-0.163156	-0.220151	-0.161083	-0.278275	0.203653	-0.112946	-0.00158991	0.41899	-0.192513	-0.0912405	223044	CGEN_HUM_1003652_1	4q25	Hs.3280	CASP6	caspase 6, apoptosis-related cysteine protease
0.00016328	0.00366536	0.589137	0.0245201	0.3276	0.257381	-0.154616	0.966044	1.05119		0.672392	1.54399	0.539955	0.765535	0.683924	0.391346	0.137977	0.654915	0.66242	-0.0298834	0.376709	0.0808795	-1.20714	0.191082	0.396125	0.27888	-0.0583072	1.0306	0.563423	-0.196663	0.0955661	0.384746	0.378202	0.452483	0.562165	0.0537315	0.317012	0.484163	-0.218291	0.978265	1.05523	0.212054	0.105523	224344	CGEN_HUM_1004952_1	16p13.3	Hs.26630	ABCA3	ATP-binding cassette, sub-family A (ABC1), member 3
0.281288	0.00368804	0.617703	-0.290325	-0.0433181	0.215396		-0.244843	-0.56806	0.219005	0.276301	0.034715	-0.230806	0.252482	-0.0729448	-0.0401559	0.0601377	-0.402518	-0.281618	0.258385	0.146282	0.232233		-0.25209	0.0820462	0.196448	0.232239	0.0685515	-0.173733	0.648458	0.0687128	-0.0691967	0.279463	0.146329	-0.116829	0.100133	-0.0605081	0.0433103		-0.429129	-0.556442	0.0863612	0.318385	223177	CGEN_HUM_1003785_1	3q24	Hs.180884	CPB1	carboxypeptidase B1 (tissue)
0.263744	0.00370586	0.554912	-0.215841	-0.0668665	0.0355826	0.192103	-0.333525	0.188005		0.103404	-0.244296	0.143633	-0.000610492	-0.406455	-0.330654	0.0483971	-0.085895	0.069856	0.26151	-0.103941	0.244337	0.247665	0.2891	0.255167	0.0456196	0.308625	0.080192	-0.161047	0.519992	0.0543416	-0.0256936	0.148551	0.180357	0.0968953	0.141055	-0.0319371	0.0890751	0.0482367	-0.347219	0.115357	0.145951	0.149799	219731	CGEN_HUM_1000339_1	2p11.2	Hs.225939	SIAT9	sialyltransferase 9 (CMP-NeuAc:lactosylceramide alpha-2,3-sialyltransferase; GM3 synthase)
0.811178	0.00373886	0.00712322	0.0198343	0.312257	-0.160148	-0.174584	0.109941	0.518553	-0.171755	-0.109448	-0.116804	0.0398903	-0.0760785	0.0726212	-0.190637	-0.250499	0.154895	0.22834	-0.2599	0.160154	0.0452525	-0.648009	-0.349622	0.35174	-0.434716	-0.211825	-0.0902643	0.0173414	-0.219967	-0.000810731	-0.335563	-0.14831	-0.126663	-0.138085	-0.00767635	0.237109	-0.293691	-0.445362	0.0846338	0.337713	-0.399549	-0.165506	237225	CGEN_HUM_1017782_1	17q25.3	Hs.29288	FLJ21865	hypothetical protein FLJ21865
0.36612	0.00377369	0.330069	-0.0588383	0.253047	0.156135	-0.0128819	0.234472	0.0648032		-0.203111	0.423663	-0.0308587	0.0263957	-0.273777	-0.0900827	0.179296	0.0404989	-0.0501492	-0.199719	0.0621486	-0.159074	-0.434283	-0.394909	0.0175974	-0.140894	-0.462465	0.279971	-0.0707791	0.00027535	-0.177525	-0.123772	-0.00578188	-0.0184282	-0.115949	0.0561519	-0.163512	0.0475128	-0.240623	0.297662	0.0799397	-0.0645149	-0.174455	231454	CGEN_HUM_1012062_1	13q12	Hs.48956	GJB6	gap junction protein, beta 6 (connexin 30)
0.463959	0.00380444	0.136014	0.141617	-0.149228	-0.156528	0.041954	-0.142617	0.199711	-0.048106	0.0355187	-0.417194	-0.0324296	-0.00698383	-0.0828286	0.015464	0.0267241	0.125127	0.0113277	-0.217311	-0.0992689	-0.385083	-0.161619	-0.255364	0.0831828	-0.236078	-0.0720409	-0.39004	-0.0606434	-0.151801	-0.0164584	-0.0809057	0.103071	-0.00899914	-0.375069	0.0746423	-0.227488	-0.230303	-0.212282	-0.0716007	0.261286	-0.0933156	-0.0610762	232311	CGEN_HUM_1012919_1	6p22-p21.3	Hs.247696	H3FJ	H3 histone family, member J
0.63515	0.00382347	0.332131	-0.269357	-0.0914955	-0.128195	1.03971	-0.363965	0.125197	0.0225864	0.157515	0.0481753	-0.0682011	-0.0459102	0.154459	0.213433	0.115997	-0.224392	-0.0776344	-0.23421	-0.263464	-0.338713	0.934971	-0.33547	0.0449938	-0.112773	-0.000670803	0.0608148	-0.0301863	-0.0215355	0.179255	0.0337192	-0.0598913	-0.378017	-0.140949	0.0728913	-0.403767	0.07856	0.956037	-0.829251	0.101088	-0.343603	0.0375206	237100	CGEN_HUM_1017657_1				Unknown
0.769693	0.00383113	0.725054	-0.00484589	-0.0867019	0.506183	0.433962	-0.0879841	0.115094	0.213639	-0.284478	-0.202628	0.143087	0.0230491	-0.450666	-0.650868	-0.321928	0.268326	0.0152623	0.491321	-0.120108	0.741259	0.948434	0.921402	-0.0433253	0.521546	-0.0798862	-0.0170486	-0.17059	0.449734	-0.0855499	-0.0274651	0.291899	0.323855	0.0390403	0.566286	0.00538618	0.532249	0.338471	-0.819829	0.24864	0.357824	-0.0406644	230243	CGEN_HUM_1010851_1	Xq28	Hs.821	BGN	biglycan
0.407833	0.00383164	0.173868	-0.249553	-0.0170114	-0.0207464	-0.00135732	-0.0827258	0.14249	0.144289	0.0169864	-0.37315	-0.213546	0.00377251	-0.145272	0.0440552	-0.0902568	0.13935	0.175006	-0.226757	-0.213913	-0.332324	-0.00108596	-0.0636528	-0.0301553	-0.1594	-0.119973	-0.241976	-0.21233	-0.050686	-0.149994	-0.172694	-0.206377	-0.103185	-0.088127	-0.137882	-0.140133	-0.0363553	-0.260225	0.0316637	-0.109749	0.0041334	-0.038189	236373	CGEN_HUM_1016930_1				Unknown
0.00633357	0.00385862	0.460228	-0.0925372	-0.121481	-0.485822	-0.171844	-0.0554885	0.116608	-0.0130786	-0.176117	-0.0823056	-0.160278	0.0237143	-0.17594	-0.511451	-0.108898	0.0139482	-0.0931094	0.0380423	-0.179883	-0.168299	0.119804	0.0491926	0.189835	-0.0605757	0.246246	0.0225517	0.143737	0.136871	0.147503	-0.228722	0.0612406	-0.0147309	-0.278943	-0.0352492	-0.143535	-0.594289	-0.0051044	-0.0472325	0.0285272	-0.027509	0.129283	233365	CGEN_HUM_1013973_1	6q12	Hs.339833	FLJ11240	hypothetical protein FLJ11240
0.385342	0.00395403	0.921884	0.231256	-0.0811734	0.631786	0.0961652	0.475873	-0.270052	0.309904	0.020454	-0.159644	0.0277031	0.192797	-0.112438	-0.231728	-0.213488	-0.00161355	0.00171545	0.645074	-0.0645705	1.0792	0.329671	1.46288	-0.185449	0.382923	-0.00443906	-0.0121097	-0.0750725	0.211661	0.0369706	0.0121926	0.137725	0.25158	0.20886	0.802873	-0.0244456	1.02116	-0.526203	-0.251208	-0.0190601	0.215636	0.331356	233753	CGEN_HUM_1014361_1				Unknown
0.742385	0.00397419	0.296628	0.0838447	-0.0246061	0.00816481	-0.155884	0.0560987	0.0802543	-0.280469	0.180646	0.134902	0.0188462	0.273999	-0.221212	-0.113951	-0.0615485	-0.0551092	0.29446	0.136465	0.179411	0.212355	0.0495562	0.447841	0.0674793	0.0363882	0.077611	0.0274464	0.175244	0.458008	-0.0999261	-0.0746057	0.0938901	0.0654017	0.26557	0.00330921	-0.00632242	-0.00891684	0.212347	0.193845	-0.132011	0.737435	0.184717	219529	CGEN_HUM_1000137_1	13q13.3	Hs.181304	13CDNA73	hypothetical protein CG003
0.285898	0.00409612	0.724518	0.155567	-0.335376	0.060121	-0.695418	-0.0362776	0.209478	-0.147945	-0.141013	0.0684637	0.0561164	-0.135227	-0.171044	0.0422841	0.0762356	-0.0323234	0.0569807	0.343912	0.147354	0.303575	-0.331364	0.127825	0.26703	-0.00391682	-0.0477691	0.0513902	-0.0253163	0.0227556	-0.0744036	0.0342858	0.076857	-0.0645139	0.225413	-0.0476264	-0.0908471	0.10308	-0.697323	-0.0267574	0.116169	-0.108471	-0.0428663	224850	CGEN_HUM_1005458_1	18p11.1	Hs.278850	FLJ13687	hypothetical protein FLJ13687
0.0250505	0.00420645	0.0461867	0.5419	0.584932	-0.132816	0.292692	0.923402	-0.241416	-0.194336	0.599791	1.21963	0.111731	0.00992534	0.763611	0.204017	0.152839	-0.26914	-0.0945272	-0.189154	0.382222	-1.14654	-0.0861232	-1.04558	-0.349211	0.153518	0.181291	0.679343	0.707461	-0.787831	0.127066	-0.339831	-0.594748	-0.655775	-0.292467	-0.287878	-0.0699832	-0.0671703	0.34151	0.695508	-0.323701	-0.291391	-0.00247805	231209	CGEN_HUM_1011817_1	17q21.31	Hs.43141	DKFZP727C091	DKFZP727C091 protein
0.0302647	0.00429616	0.611038	-0.153246	-0.12836	-0.324034	0.0452718	0.112479	-0.00506937	-0.213508	-0.118781	-0.0332173	-0.0710097	-0.0954826	0.0243743	-0.0899266	-0.229336	0.124018	-0.01767	-0.0313155	-0.116594	-0.325105	0.147372	0.152633	0.122805	-0.233916	0.0950146	0.0446486	0.179335	-0.081389	-0.0205695	0.0548839	-0.0984525	0.0913552	0.0214936	-0.102247	-0.168729	-0.568195	-0.0443266	-0.0461533	0.121968	-0.285846	0.08516	229555	CGEN_HUM_1010163_1	1p21.3	Hs.70983	PARG1	PTPL1-associated RhoGAP 1
0.174056	0.00430864	0.345941	0.336027	0.017278	0.418369	0.331408	0.26575	0.534633	0.0535249	-0.191561		-0.105188	-0.18175	-0.302924	0.294266	0.168882	-0.0897566	-0.118739	-0.093367	-0.267721	0.378301	0.10835	-0.0228682	0.324912	-0.488216	-0.109275		-0.325933	-0.294267	-0.152723	-0.0647027	0.217075	-0.391539	-0.52247	0.143993	0.252233	0.554485	-0.301547	0.169852	0.6143	-0.298584		231879	CGEN_HUM_1012487_1	5q14.1	Hs.79299	LHFPL2	lipoma HMGIC fusion partner-like 2
0.222432	0.00431252	0.464498	0.266501	0.0918519	-0.448753	0.219636	0.192488	0.0973381	-0.0929376	0.205858	0.60625	0.118183	-0.0465015	0.617917	-0.0521473	-0.047989	-0.242192	-0.0821863	-0.240742	0.0310799	-0.979471	0.0099023	-0.430449	0.0385122	-0.059575	-0.0892511	0.279922	0.422442	-0.460457	0.136144	-0.185401	-0.24034	-0.149441	-0.130767	-0.293174	-0.136793	-0.330665	0.448096	0.498499	-0.112334	-0.0627358	-0.137245	225281	CGEN_HUM_1005889_1	11q25	Hs.76906	KIAA0254	KIAA0254 gene product
0.112368	0.00432803	0.261922	-0.0283061	0.0857269	-0.0551473	-0.146136	0.159581	0.15384	0.141591	0.169889	-0.144614	0.120767	0.00197328	0.140169	0.222757	0.167654	-0.133232	-0.00947517	-0.0728663	-0.0636178	-0.0488283	-0.205739	0.130536	0.135002	-0.0485267	0.0193034	-0.286996	0.085615	-0.0909652	-0.0581776	-0.0802368	0.12487	-0.143255	0.104581	-0.180215	0.0691458	0.00840333	-0.120225	0.0949123	0.24133	-0.0115929	0.0480118	222642	CGEN_HUM_1003250_1	1p34.3	Hs.21396	MGC4796	hypothetical protein MGC4796
0.853752	0.00438294	0.807822	-0.22305	0.0190133	0.0914806	-0.158738	0.195944	0.310273	-0.246624	-0.203684	-0.101003	-0.0904408	-0.0500932	0.221435	0.0797013	-0.0164969	-0.0504672	0.0989434	-0.334953	-0.151645	-0.282454	-0.452035	-0.260875	0.138967	-0.403908	-0.242991	-0.13791	0.0291594	-0.0963471	0.0348928	0.0825963	0.00153707	-0.0791785	0.0175073	-0.231708	-0.0452031	0.0435645	0.0306225	0.387368	0.223786	-0.324115	-0.217857	234898	CGEN_HUM_1015455_1	22q11.2	Hs.272302	LOC51233	hypothetical protein
0.132641	0.00442385	0.854502	-0.664554	-0.513942	-0.569902	-0.369985	0.278698	-0.201031	-0.61409	0.0787657	-0.238143		0.361878	0.166341	-0.182045	0.218523	0.116103	-0.0048944	-0.130187	-0.287838	-0.271869	-0.0874846		-0.285079	-0.214435	0.125908	-0.0481885	-0.0704346	0.343035	0.262676	0.103543	0.472335	-0.0754637	0.639402	-0.0927853	-0.539545	-0.922404		0.132277	-0.592754	-0.376505	0.0147674	230024	CGEN_HUM_1010632_1	20pter-q12	Hs.7174	DDX35	DEAD/H (Asp-Glu-Ala-Asp/His) box polypeptide 35
0.1183	0.00445761	0.697932	0.0476284	-0.459481	0.321673	0.104996	-0.22838	0.298848	0.422348	0.199016	-0.292801	0.0728091	0.215249	0.654899	0.345419	0.00278023	-0.0302668	0.194607	-0.232644	-0.159508	-0.0558575	-0.227377	-0.286871	0.0544478	-0.202851	-0.188808	-0.482081	0.293781	-0.368434	0.0916628	0.00122225	-0.0107434	-0.0856841	0.132598	-0.180641	-0.152399	0.204595	0.184025	0.251864	0.168099	0.0359454	-0.1606	224849	CGEN_HUM_1005457_1	2p25.1	Hs.193914	KIAA0575	KIAA0575 gene product
0.208079	0.00460521	0.932187	0.179779	-0.214665	0.0995454	0.141823	-0.0550201	0.0955538	0.119304	0.193007	-0.0454942	0.0683184	0.0758201	0.208113	-0.123225	-0.0753105	0.0175247	-0.040919	0.0116912	-0.023065	-0.133977	0.0419561	-0.0278806	-0.204697	-0.128106	0.112461	-0.191522	0.053324	-0.304791	0.0958629	-0.175913	-0.282245	-0.00993824	-0.0568116	-0.0777129	0.0197272	0.140618	-0.0903594	0.187418	0.303419	-0.0184106	0.0412502	225923	CGEN_HUM_1006531_1				Unknown
0.149688	0.00465416	0.225374	0.124399	-0.0341556	0.0818176	0.0835871	-0.0209469	-0.0142274	0.0259687	0.0766756	-0.140561	0.056279	0.0259174	0.0807852	0.0360346	-0.100883	0.118947	0.0528943	0.00586615	-0.0890977	-0.125727	0.154063	0.049808	-0.0797007	-0.133776	0.030183	-0.315456	0.128153	-0.0685837	-0.16697	0.0127353	-0.263345	0.0306049	-0.00980075	-0.0369011	-0.0123582	0.114838	0.0962051	0.0272905	-0.0753298	-0.037703	-0.0430549	232217	CGEN_HUM_1012825_1	2q35	Hs.79741	FLJ10116	hypothetical protein FLJ10116
0.0582631	0.00468209	0.00174954	-0.428416	-0.159701	0.258135	-0.416614		-0.947968	-0.489544	0.245428	0.111633	-0.0616766	-0.137634	-0.525367	0.196683	-0.105556	0.00532164	-0.228542	0.375296	0.176869	0.39401	-0.0976577		0.22412	0.302631		0.460976	-0.572513	0.656189	-0.229559	0.349709	0.293856	0.0120014	0.00211248	0.145191	0.0939829	0.316201	-0.0638611		-0.376109	-0.00583812	0.382258	229855	CGEN_HUM_1010463_1	11p15.4	Hs.161427	ZNF215	zinc finger protein 215
0.912086	0.00468465	0.35053	-0.13718	0.05204	-0.215596	-0.0640263	-0.155647	0.161611	0.38782	0.0158587	0.279176	0.0421966	-0.264716	0.233355	-0.0802208	-0.0908645	-0.170597	0.0911379	-0.471364	-0.0505955	-0.168275	-0.397972	-0.774973	-0.0170815	0.00242244	-0.0117096	0.104703	0.0882128	-0.100035	-0.0751627	-0.0376383	-0.115068	-0.401435	-0.272484	-0.334413	-0.114784	-0.376692	0.0800376	0.131033	0.0286963	-0.0269098	0.0367391	233249	CGEN_HUM_1013857_1	8q24.3	Hs.157240	MGC4737	KIAA1882 protein
0.838367	0.00471364	0.867821	0.168893	-0.0120821	-0.131607	-0.278099	0.0352953	-0.0295807	0.384992	0.198574	-0.109445	-0.112438	0.195345	0.0373448	-0.207495	-0.0410984	-0.0771107	-0.165957	0.284974	-0.116202	0.263265	0.11939	-0.135389	-0.0382364	0.380969	0.251719	0.0239379	0.0115588	0.317945	0.19527	0.015752	0.198177	0.08662	0.0510507	0.273258	-0.201696	0.167266	-0.209537	-0.0852645	-0.131124	0.322935	0.12346	220320	CGEN_HUM_1000928_1	22	Hs.306465		Homo sapiens mRNA; cDNA DKFZp434I0523 (from clone DKFZp434I0523)
0.0526688	0.00478575	0.0384646	-0.505214	-0.379318	-0.0529489	0.0414957	-0.0738031	0.0629799	-0.129835	-0.650022	0.448462	-0.173945	-0.308236	-0.448832	0.100433	0.130773	-0.312829	-0.0994726	0.112993	-0.190983	0.251	-0.218501	-0.0651304	0.497387	0.179487	-0.130031	0.728145	-0.481274	0.0407956	0.0207503	0.216187	0.239697	-0.10026	-0.0427123	-0.00284724	-0.0110009	-0.158132	0.181625	0.110221	0.0119925	-0.0135387	-0.216034	223144	CGEN_HUM_1003752_1	1p36.12	Hs.183864	ELA3B	elastase 3B, pancreatic
0.145077	0.00479121	0.0526775	0.185712	0.112812	-0.0272158	0.227003	-0.0689006	0.276721	0.155104	-0.0426137	-0.159928	0.154923	-0.0945235	0.00090385	-0.0518426	0.0235838	0.0139557	0.0651222	-0.00645442	-0.0154994	-0.0553812	0.0226679	-0.297301	0.00450346	-0.0581828	0.113414	-0.198679	0.183996	-0.190271	-0.0976671	-0.0574062	-0.0482793	-0.103163	0.0772003	0.0688672	0.100457	0.00999772	0.0229351	-0.268359	0.322953	-0.0832164	-0.0998513	226042	CGEN_HUM_1006650_1	6p22.1	Hs.61345	RU2	RU2S
0.672352	0.00485855	0.194925	-0.0134807	-0.0117337	-0.095725	0.150703	0.52737	0.238581	-0.309507	0.0233798		-0.142155	0.192866	-0.0186517	0.0829392	-0.336232	-0.0653028	0.139124	-0.157411	-0.248937	-0.271637	-0.230467	0.0718599	-0.108529	-0.266763	0.0716122		-0.0407266	-0.00196095	-0.0447397	-0.167241	-0.210756	-0.140865	-0.203795	-0.225369	-0.403391	0.31312	-0.352644	0.0474824	0.150493	-0.418089	0.133653	230121	CGEN_HUM_1010729_1	16q12	Hs.295923	SIAH1	seven in absentia homolog 1 (Drosophila)
0.199963	0.00487586	0.913171	-0.161433	-0.0557667	-0.203408	-0.0280322	-0.0486666	0.0706175	0.168216	-0.192818	-0.471459	-0.151919	-0.076487	-0.00738086	0.111218	-0.0872313	0.146447	0.111119	-0.159705	-0.221067	-0.199163	-0.166467	-0.0810688	0.0610632	-0.150412	-0.190168	-0.363557	-0.144958	-0.202293	-0.194056	-0.185239	-0.142772	-0.0902787	-0.0671638	-0.068858	-0.179761	-0.048346	-0.128251	0.0453417	-0.0273516	0.0453305	-0.126791	219729	CGEN_HUM_1000337_1				Unknown
0.80124	0.00493104	0.720993	0.19645	0.0877552	-0.449107	0.483423	-0.780195	0.299206	0.220025	0.0182841	-0.203529	0.171548	0.134625	0.3445	0.0442844	-0.153751	-0.150156	0.0587538	0.142698	-0.0601655	-0.879361	0.453491	-0.760365	0.115978	-0.187552	0.0771571	-0.237764	0.241035	-0.182767	0.087342	-0.0867779	-0.239838	-0.220076	0.0222404	-0.00898972	0.121793	-0.476868	0.424699	-0.142778	0.389614	-0.252891	-0.332821	230681	CGEN_HUM_1011289_1	12q24.32	Hs.239758	FLJ12389	hypothetical protein FLJ12389 similar to acetoacetyl-CoA synthetase
0.0949089	0.00497615	0.377609	-0.0181082	0.0464134	-0.193734	-0.00273767	-0.050852	0.274166	0.0377665	0.0205483	0.12602	0.233494	0.235776	0.481323	-0.254561	-0.0863893	0.201739	0.390179	-0.18602	0.0925461	-0.494273	0.128424	-0.0323924	0.0517901	-0.28808	-0.12812	0.0507768	0.219159	-0.0774053	0.187041	-0.205861	-0.0486547	0.0151831	0.0282995	-0.152618	0.245236	-0.425584	0.0134349	-0.102171	0.317196	-0.16312	0.00557511	220235	CGEN_HUM_1000843_1	3q21	Hs.57101	MCM2	MCM2 minichromosome maintenance deficient 2, mitotin (S. cerevisiae)
0.207718	0.00499219	0.377788	0.715632	0.748593	-0.459567	0.413214	-0.026762	-0.231337	-0.635911	0.609332	0.943501	0.38815	0.129712	0.565301	-0.158185	-0.0846455	-0.390422	-0.00164183	-0.0739319	0.250904	-1.52083	0.612377	-0.735782	-0.318517	-0.419648	0.308254	0.261004	0.865876	-1.05075	-0.0431435	-0.443367	-0.405246	-0.673318	-0.11408	-0.474492	-0.0559265	-0.0463373	0.681188	0.077748	0.0910669	-0.591938	-0.221129	233897	CGEN_HUM_1014505_1	10q24.32	Hs.10346	FLJ20154	hypothetical protein FLJ20154
0.205387	0.00499631	0.424129	0.0475734	0.210162	-0.357264	-0.0595731	-0.204203	0.155153	-0.0477032	0.486708	0.292415	0.257226	0.191134	0.178028	-0.0563368	0.0347423	-0.024552	-0.0151841	-0.331994	0.0149719	-0.598184	0.0594341	-0.373637	0.133504	-0.0311989	0.49917	0.251236	0.209656	-0.21952	-0.0840491	-0.0519046	-0.0628076	-0.140919	-0.121503	-0.298228	-0.0953419	-0.157886	0.0962511	-0.41964	0.325113	-0.105011	0.358749	225642	CGEN_HUM_1006250_1	Xp11	Hs.109929	GRASP1	GRIP-associated protein 1
0.935211	0.00509286	0.527561	-0.274691	-0.120265	0.254632	-0.292471	0.597432	0.222057	0.148658	-0.129648	-0.624232	-0.256905	-0.142204	0.0423957	0.202604	0.0171992	0.258982	0.194122	-0.400908	0.00691251	0.389854	-0.849829	0.0775326	0.0478936	-0.0916471	-0.408632	-0.578239	-0.235585	-0.227057	-0.0371767	-0.238686	-0.109508	0.0485046	-0.0267243	-0.265095	-0.159769	0.46761	-0.634746	0.747073	0.000377916	0.0922356	-0.180621	232647	CGEN_HUM_1013255_1				Unknown
0.517244	0.0052084	0.372975	-0.130142	-0.0279861	-0.169968	0.0146891	0.129878	0.126476	-0.223301	0.124401	-0.122186	-0.000974465	0.12409	0.147015	-0.268474	-0.0518701	0.0134617	-0.0381157	-0.195653	-0.0481907	-0.219182	-0.116754	0.0615602	-0.0458493	-0.160664	-0.0817185	-0.196306	-0.00275928	-0.0565576	-0.0216904	-0.248768	-0.0803359	0.0112379	-0.436521	-0.114334	-0.0851549	-0.144805	-0.187697	0.142906	0.133937	-0.122302	-0.0724646	232101	CGEN_HUM_1012709_1	17q12	Hs.2210	TRIP3	thyroid hormone receptor interactor 3
0.0778901	0.0052223	0.900903	0.333297	0.0403795	-0.0367929	0.518943	-0.377866	0.0895068	0.132555	0.266983	-0.00267128	0.223589	0.228234	0.415235	-0.269904	-0.107883	0.121642	0.220181	0.0386773	0.0614272	-0.40729	0.279774	-0.229537	-0.0613924	-0.324469	0.241852	-0.111382	0.426194	-0.186311	0.0437624	-0.249292	-0.211054	-0.0735324	-0.0401846	0.0317645	0.256311	-0.0855538	0.425778	-0.0353566	0.416179	-0.11792	0.167788	219947	CGEN_HUM_1000555_1	10q22	Hs.118625	HK1	hexokinase 1
0.0185643	0.00522244	0.200463	0.312976	-0.0315727	0.0140999	-0.149411	0.126423	0.504234	0.0180079	0.0161766	0.139998	0.0793866	0.0586254	0.058946	0.0675505	0.0815018	0.132767	0.10728	0.0847122	0.15309	0.031461	-0.503103	-0.0737553	0.258828	-0.288183	0.00139949	0.0194647	0.126792	0	-0.204836	-0.00805198	0.0533776	-0.0443845	0.0387511	0.142162	0.155639	0.0151902	-0.268712	0.189945	0.279983	-0.163969	-0.105991	227866	CGEN_HUM_1008474_1	21q22.11	Hs.18759	C21orf108	chromosome 21 open reading frame 108
0.307403	0.0052386	0.482641	0.0503529	0.118953	-0.10701	-0.115453	0.159358	-0.147047	-0.0319193	0.0894536	0.0996292	0.0170658	0.115947	0.233189	-0.219898	0.00863932	0.1015	0.165927	-0.174277	-0.0391842	-0.325913	-0.0478165	-0.106753	-0.196208	-0.0801122	-0.122012	-0.101212	0.162401	-0.00731477	-0.162937	-0.170751	-0.14403	0.00411328	0.195861	-0.337245	0.0792256	0.00633274	0.0993095	0.0914124	-0.0494007	-0.102903	-0.195844	222011	CGEN_HUM_1002619_1	8p22-q22.3	Hs.273344	DKFZP564O046	DKFZP564O0463 protein
0.000713522	0.00526231	0.279109	0.17188	0.149412	-0.223753	-0.144665	0.132081	0.151253	0.269677	0.659107	0.25998	0.72594	0.766851	0.704713	0.322729	0.204968	0.408456	0.410323	0.318574	-0.257265	-0.194823	0.350897	-0.426379	0.0188276	0.184608	0.177084	0.0957033	0.0888283	0.457757	0.136797	-0.0712311	0.0507627	0.177325	-0.0236634	0.302371	-0.143687	0.147124	0.421634	0.186822	0.607857	0.430342	0.311701	220375	CGEN_HUM_1000983_1	18q11.2	Hs.29287	RBBP8	retinoblastoma binding protein 8
0.00472511	0.00526415	0.648117	-0.405287	0.450456	-0.165254	0.224332	0.869819	0.652356	0.0528235	0.560302	1.27867	0.278467	-0.214133	0.559596	0.304524	0.185909	0.35202	0.633891	-0.68635	0.439102	-0.15777	-0.129763		0.856527	-0.454983	0.029787	1.01454	0.0384651	0.212445	0.0129903	-0.0104552	-0.0717959	-0.294183	0.0523436	0.110854	0.521356	-0.454996	0.00738235	0.628772	0.9145	-0.0317894	0.962523	235816	CGEN_HUM_1016373_1	6p23	Hs.246107	ELOVL2	elongation of very long chain fatty acids (FEN1/Elo2, SUR4/Elo3, yeast)-like 2
0.00141793	0.00527514	0.231065	-0.153218	0.171138	0.373888	0.517972	0.266798	-0.319563	0.548097	0.236717	-0.0515936	0.157653	0.360306	0.40235	0.226413	0.199651	0.630991	0.574955	-0.0863628	-0.236108	0.333318	0.0951183	0.380357	-0.377021	-0.550979	0.166242	-0.597983	0.324667	-0.274255	-0.0488298	0.170202	0.00623828	0.400189	0.110803	-0.00566853	-0.166506	-0.0905469	-0.0959923	0.121371	0.0996971	-0.451203	0.464852	223244	CGEN_HUM_1003852_1	12	Hs.25338	SPUVE	protease, serine, 23
0.231088	0.00528806	0.303892	0.217922	0.0536483	-0.111886	-0.0680658	0.196635	0.181448	0.153396	-0.214727	-0.0327863	0.130742	-0.143743	-0.0137193	0.0991789	0.193851	-0.0818555	0.133824	0.00987346	-0.0473253	-0.0922849	-0.202267	-0.152872	0.151801	0.00643676	-0.101731	-0.116542	-0.101119	-0.103765	-0.0398264	-0.0226128	-0.293464	-0.0874445	-0.141847	-0.0654946	0.0440717	-0.11812	-0.0718964	-0.152049	0.280158	0.0497201	-0.0913543	230322	CGEN_HUM_1010930_1				Unknown
0.632534	0.00530514	0.9245	0.109002	0.0312575	-0.0872839	-0.0425897	-0.146386	0.279263	0.129046	-0.0439549	0.171667	0.0198933	-0.104589	0.126197	-0.159297	-0.136875	-0.0023924	0.10858	-0.0965863	-0.0381793	-0.350374	0.030921	-0.0484576	0.169296	-0.0766737	-0.0158872	0.02366	0.0394446	-0.139474	0.006856	-0.210106	-0.24002	-0.110878	-0.017943	-0.118545	-0.0763663	-0.0701764	0.2229	0.109581	0.225616	0.0329053	-0.147054	230963	CGEN_HUM_1011571_1	5q31	Hs.74294	ALDH7A1	aldehyde dehydrogenase 7 family, member A1
0.0233667	0.00531861	0.15116	0.415281	0.473341	-0.378924	0.450597	0.209031	-0.0757074	0.000124001	0.387023	0.24973	0.126324	0.193946	0.54484	-0.0649579	0.00681921	-0.0129942	0.0225525	0.0530266	0.114496	-0.914284	0.447691	0.36038	-0.216209	-0.261122	0.0985583	0.0301908	0.475677	-1.00917	-0.0102474	-0.335813	-0.212037	-0.136687	-0.355291	-0.369373	-0.130036	-0.0188602	0.392338	0.0723932	0.0693179	-0.223012	-0.0467463	227753	CGEN_HUM_1008361_1	1q22	Hs.235873	FLJ22672	hypothetical protein FLJ22672
0.00541179	0.00541358	0.107214	0.326907	-0.0344518	0.451914	0.451805	-0.0745311	-0.0766424	0.279116	0.229915	0.0296849	0.114914	0.400364	-0.215177	0.142088	0.0376971	0.279808	0.392396	0.314555	-0.00103271	0.315462	-0.00242538	0.011423	-0.426621	-0.0955002	-0.189664	-0.251737	0.26421	-0.460331	-0.323545	-0.110619	-0.242326	0.293983	0.313721	0.338592	-0.0859732	0.261889	0.385406	-0.270124	-0.000489589	0.0661853	0.265856	236965	CGEN_HUM_1017522_1	6p21	Hs.127007	KCNK5	potassium channel, subfamily K, member 5 (TASK-2)
0.00240906	0.0054283	0.550262	0.365194	0.26007	0.0114472	-0.248974	0.337806	0.326638	-0.526384	0.453919	0.52704	0.536597	0.544937	0.682175	0.164634	0.306743	0.295867	0.654644	0.238615	0.0844475	-0.375301	0.496786	-0.500992	0.0697132	0.178484	-0.172598	0.0854583	-0.290555	-0.323381	-0.381735	-0.414176	-0.192868	-0.433717	-0.127638	-0.0103229	0.121245	0.0287901	0.429837	0.00336044	0.657007	0.333836	0.247928	229579	CGEN_HUM_1010187_1	5q34	Hs.155223	STC2	stanniocalcin 2
0.000259753	0.00543542	0.831901	0.219613	0.158162	0.00909583	-0.00503559	0.360616	0.565557	-0.0934096	0.567942	0.23165	0.316929	0.561057	0.756366	0.235295	0.136089	0.244865	0.188835	0.231623	0.308268	-0.209889	0.235869	-0.0895938	0.0943193	0.0732642	0.347446	0.0820658	0.0277832	0.0822054	0.228686	-0.230231	0.147801	-0.03801	-0.130121	-0.0442515	0.13176	0.063066	0.434118	0.14697	0.479379	0.12631	0.288513	223357	CGEN_HUM_1003965_1	3q25	Hs.20191	SIAH2	seven in absentia homolog 2 (Drosophila)
0.809336	0.00550458	0.0639559	-0.1077	0.0360972	0.110141	-0.195024	0.0492612	-0.0391035	-0.0392323	0.0503134	-0.397297	-0.0473147	0.34326	0.0113042	-0.0241976	-0.037049	0.231494	0.225925	-0.225149	-0.0619065	0.0310941	-0.174273	0.167187	-0.181045	-0.217062	-0.0782499	-0.271048	-0.0288192	0.167722	-0.241237	-0.0465473	-0.208739	-0.0327916	-0.0542859	-0.243677	-0.0442698	-0.0146109	-0.202927	0.152003	-0.076689	-0.1295	-0.154077	224235	CGEN_HUM_1004843_1	5p13.2-q11.1	Hs.128749	AMACR	alpha-methylacyl-CoA racemase
0.932166	0.00553263	0.168177	-0.133172	-0.0289786	-0.134487	0.100078	0.167539	0.317622	-0.0661741	0.0997263	-0.286804	-0.0732317	-0.0133816	0.0588993	-0.105057	-0.0700232	0.138091	0.0801218	-0.278808	-0.128876	-0.106242	-0.141293	0.0108918	0.0274526	-0.361862	0.0752505	-0.321966	-0.172757	-0.221696	-0.01262	-0.193832	0.169234	0.070799	-0.345319	-0.264874	-0.0687459	-0.0529222	-0.0854526	0.159323	0.340394	-0.239204	0.106062	229215	CGEN_HUM_1009823_1	19p13.13	Hs.279945	HSPC023	HSPC023 protein
0.0500449	0.00561738	0.7936	-0.48796	0.19929	0.238312	0.711651	0.0822081	-0.154518	0.313202	0.166188	-0.250694	-0.107946	0.198373	0.137522	0.440008	0.471825	0.252559	0.307716	-0.255023	0.128718	-0.0682347	-0.00836127	-0.477957	-0.105742	-0.107529	0.118591	-0.203278	-0.29112	0.424284	0.00130023	-0.0690648	0.0975079	-0.233695	-0.226395	-0.131658	0.223507	0.37377	0.0723765	-0.111707	-0.172337	0.396729	0.193741	237981	CGEN_HUM_1018538_1	5q12.1	Hs.13913	KIAA1577	KIAA1577 protein
0.437608	0.00563183	0.248554	0.125484	-0.130636	0.0369716	-0.10715	-0.141031	-0.132516	0.182181	0.0950617	-0.0159071	0.0275166	0.27789	-0.198471	0.304898	0.139584	0.186775	-0.135027	0.195243	-0.156111	0.274903	0.0853345	0.153093	0.431063	0.0677305	0.0813547	-0.0321008	0.120207	0.58417	-0.0361991		0.390475	0.202046	0.038932	0.103425	-0.113248	0.218587	-0.322205	-0.225916	-0.689005	0.24893	-0.096248	224688	CGEN_HUM_1005296_1	12q13.13	Hs.89399	ATP5G2	ATP synthase, H+ transporting, mitochondrial F0 complex, subunit c (subunit 9), isoform 2
0.666284	0.00564518	0.784826	0.229536	-0.103333	0.305775	0.152536	-0.615905	0.0551745	0.024907	-0.197997	0.0221143	0.212291	0.0374308	0.043868	-0.196732	-0.191832	0.003364	-0.173958	0.228355	0.026903	0.504211	0.202808	0.0707952	0.308183	0.0992337	-0.0194356	0.141481	-0.0119059	0.125001	0.132096	0.115465	-0.0273414	0.132183	-0.0259656	0.31507	-0.00947586	0.347255	-0.177342	-0.972319	-0.00775772	0.0950727	0.0838174	229091	CGEN_HUM_1009699_1	8q13-q21	Hs.79022	GEM	GTP binding protein overexpressed in skeletal muscle
0.00609951	0.00573411	0.0313919	-0.362415	-0.579667					-0.810226		-0.0836708					-0.40473	-0.101408	-0.470268	0.163858	-0.0964807				-0.545			0.196476				0.238206		-0.065915	-0.148397	0.187317	-0.162259					-0.0312115		232202	CGEN_HUM_1012810_1				Unknown
0.596342	0.00582672	0.0161296	0.0400034	0.15514	-0.166276	-0.0548414	0.118692	0.332648	-0.0103825	-0.124731	-0.0494915	0.0489415	-0.0113139	0.247222	-0.199009	-0.232495	0.241084	0.0214253	-0.173115	0.14786	-0.226374	-0.310299	-0.0579026	0.0687639	-0.27858	-0.0543339	-0.117328	-0.0006168	-0.213609	0.0774625	-0.131694	-0.050544	0.0715307	-0.114221	-0.0883577	0.179445	-0.294905	-0.068538	-0.0236572	0.335671	-0.130165	-0.229998	223696	CGEN_HUM_1004304_1	21q22.3	Hs.168481	MCM3AP	MCM3 minichromosome maintenance deficient 3 (S. cerevisiae) associated protein
0.808191	0.00583139	0.297429	-0.1429	-0.0272228	-0.575504	1.28493		0.138624		-0.0206426	0.777415	-0.0920049	-0.104716	-0.945161		0.127077	0.0298077	0.0363418	0.0147589	-0.0124637	-0.321655		-0.147034	0.294718	-0.113854	0.383347	0.941989	0.113766		-0.261092	0.160363	0.945235	0.0650586	0.149956	0.257194	0.0418963	-1.14941	1.24138		-0.44148	0.330706	-0.416105	231148	CGEN_HUM_1011756_1				Unknown
0.348171	0.00583653	0.17199	0.200971	0.108071		-0.0261454	0.215555	0.027568	0.0450687	-0.0740633	-0.117875	0.0959309	0.0143938	0.0847745	-0.404742	-0.0872094	0.415825	0.20656	0.101377	0.0357294		-0.0947837	0.0399065	-0.216934	-0.187012	0.113701	-0.331864	-0.00320879	0.0141226	-0.074181	-0.361223	-0.08014	0.211972	-0.0746163	-0.173885	-0.0866516		0.032099	-0.0807259	-0.0380917	-0.241512	0.172279	222044	CGEN_HUM_1002652_1	19q13.1	Hs.173255	SNRPA	small nuclear ribonucleoprotein polypeptide A
0.0303765	0.00590715	0.467909	0.0790006	-0.289548	0.14112	-0.158052	-0.207621	-0.335636	0.136845	-0.26937	0.23484	-0.297029	0.0986159	-0.321795	-0.478087	-0.107778	-0.139084	-0.0857522	0.220193	0.0585529	0.233874	-0.344389	0.182529	-0.0217579	-0.0749434	0.99855	0.471576	-0.132113	0.556095	0.219448	-0.0165059	-0.11016	0.269889	-0.053505	0.260035	-0.139496	-0.268594	-0.932531	-0.0327795	-0.769711	-0.0974207	0.179432	225918	CGEN_HUM_1006526_1	17q25.2-q25.3	Hs.36972	CD7	CD7 antigen (p41)
0.16007	0.0059364	0.0641938	-0.24097	0.366056	-0.0318045	0.0424023	-0.530587	0.0943585	-0.237481	-0.00965269	0.0219081	-0.045943	-0.429376	-0.161001	-0.097863	0.145654	-0.132795	-0.031844	-0.160985	0.178534	0.52969	0.180485	-0.413309	0.373548	-0.215471	0.330127	0.473627	0.0867739	-0.0997163	0.0506491	-0.0944205	0.183712	-0.260919	0.131876	0.0627715	0.390322	0.207974	0.520051	-0.7333	0.535232	-0.0887979	-0.00150857	219623	CGEN_HUM_1000231_1	2	Hs.7089	LOC51141	insulin induced protein 2
0.584667	0.00596304	0.787597	-0.273468	0.0326876	-0.0152933	0.06924	0.331022	-0.207833	0.373404	-0.0643466	-0.365146	-0.454057	-0.00552729	-0.404523	0.0287005	0.291736	-0.167124	0.244302	-0.0319991	0.0684234	0.407329	0.194859		-0.208393	0.576836	-0.0642107	-0.213841	-0.0909301	0.18176	-0.017007	0.108663	0.000286505	0.00791994	0.406076	-0.108877	-0.0723211		-0.350374	0.101893	-0.0630735	0.417126	0.160063	234257	CGEN_HUM_1014814_1				Unknown
0.851382	0.00598412	0.0239255	0.317608	-0.246442	0.260846	-0.393149	-0.155208	-0.138072	0.222078	0.402734	-0.0126216	-0.0473814	0.0807756	-0.0110403	-0.0779287	0.0146823	-0.170101	-0.214693	0.392811	-0.11318	0.306015	-0.0112642	0.279167	-0.140691	0.291082	0.285144	0.0806153	-0.00857589	0.277802	0.00800818	-0.0996084	0.167545	0.0576219	-0.115147	0.286851	0.0842763	0.439252	-0.156282	0.0906415	0.119409	0.265385	0.337826	219433	CGEN_HUM_1000041_1				Unknown
0.0709333	0.00600439	0.48925	0.0981427	-0.153452	-0.234339	0.0226493	-0.00133955	0.292295	0.129468	0.29135	0.224919	0.211346	0.110949	0.432111	-0.101213	0.0228287	0.0270615	-0.00460134	-0.0272759	-0.307789	-0.130544	-0.00560719	-0.212402	0.16954	0	0.19887	0.0755103	0.157978	-0.501294	0.260255	-0.119627	-0.0523219	0.0224161	-0.0998074	-0.155994	-0.175061	-0.216382	0.15015	0.0423278	0.359712	0.0306162	0.151817	224106	CGEN_HUM_1004714_1	8p23.1-p22	Hs.48876	FDFT1	farnesyl-diphosphate farnesyltransferase 1
0.48254	0.00605426	0.624504	0.204508	-0.131733	0.0220189	-0.126449	-0.200839	-0.372758	0.123212	0.332542	0.0564804	-0.211262	0.248516	0.142248	-0.420493	-0.0357378	-0.0738869	-0.179492	0.174738	-0.108155	0.229715	-0.092797	-0.0471415	-0.0653876	0.0832948	0.220389	0.119125	0.020468	0.271982	0.127516	-0.165091	0.0678431	0.0805601	0.019591	0.214524	-0.174741	0.212127	-0.0996729	-0.140849	-0.0525178	0.0756093	0.0667753	224304	CGEN_HUM_1004912_1	17p12-17p11.2	Hs.77513	COX10	COX10 homolog, cytochrome c oxidase assembly protein, heme A: farnesyltransferase (yeast)
0.0483065	0.00608576	0.0157435	0.166387	0.355615	0.0389941	-0.0158536	0.752224	0.285787		0.180363	1.39619	0.168534	0.0407972	0.406257	-0.228664	-0.133951	0.139051	-0.143749	-0.370616	0.146606	-0.351822	-1.26592	-1.16438	-0.098039	-0.304453	-0.271536	1.0574	0.228854	-0.277394	0.147801	-0.198505	-0.156271	-0.101587	-0.344852	-0.171439	-0.322608	-0.0478585	-0.509282	0.502072	0.231137	-0.473806	0.0504253	236962	CGEN_HUM_1017519_1	14	Hs.56847		Homo sapiens cDNA FLJ12874 fis, clone NT2RP2003769
0.892251	0.0060999	0.402433	-0.0583629	-0.116225	-0.0435984	-0.314501	0.315559	-0.00887269	0.0764066	-0.0473452	-0.38672	-0.140191	0.0246136	0.0762379	-0.0891075	0.110991	0.297022	0.198723	0.0856848	-0.0600346	-0.160601	-0.411414	0.0705471	-0.165071	0.0382088	-0.00854029	-0.580432	-0.0752117	-0.065917	-0.10078	-0.355414	-0.251091	0.0545802	0.110939	-0.0619417	-0.239934	-0.0230158	-0.281932	0.322717	-0.282288	-0.00241693	0.0702058	231980	CGEN_HUM_1012588_1				Unknown
0.00058842	0.00611282	0.938371	-0.0196311	-0.169862	-0.00797335	0.196036	0.846195	0.166802	0.343526	0.414659	-0.0157034	0.297478	0.265111	0.396693	0.384944	0.305284	0.640198	0.476936	0.0407893	-0.0717668	0.223539	0.332526	0.315983	-0.220846	0.290944	0.0836325	-0.0338105	-0.0111451	-0.105558	-0.15301	0.280456	-0.0554925	0.257768	0.208957	0.0942786	-0.169357	0.13466	0.307105	0.556393	0.220338	0.245135	0.348414	230336	CGEN_HUM_1010944_1	9q34.3	Hs.74376	OLFM1	olfactomedin 1
0.432874	0.00611962	0.563248	-0.238594	0.248993	0.294365	-0.320352	0.15427	0.391725	0.190415	-0.00718795	-0.418554	-0.0525535	-0.105374	0.221953	0.174641	0.119197	-0.0948916	0.193857	-0.327761	0.209379	0.383885	-0.541552	0.131528	0.475793	-0.0882403	-0.305604	-0.397327	-0.0672019	-0.341191	0.043516	-0.283336	-0.0655782	-0.245391	0.209275	-0.208374	0.359194	0.48958	-0.374657	0.137121	0.155014	0.203206	-0.348831	232599	CGEN_HUM_1013207_1	10	Hs.301994		Homo sapiens cDNA FLJ13466 fis, clone PLACE1003516
0.249121	0.00613173	0.159952	0.351495	0.0334739	0.0664253	-0.338075	-0.134237	-0.034965	-0.0902215	-0.146588	-0.0715223	0.261724	-0.104783	-0.0882346	0.0763541	-0.0808395	-0.248804	-0.357046	0.510823	-0.105911	0.605352	0.326494	0.07116	0.167296	0.0982509	-0.0805596	0.200724	-0.0230784	0.0433236	0.011595	0.210221	0.0296585	0.0728057	-0.212306	0.187825	0.176304	0.507932	-0.282405	-0.062269	-0.122952	0.0509614	0.0826048	235944	CGEN_HUM_1016501_1	22q12.1	Hs.50891	HS747E2A	hypothetical protein
0.859373	0.00622085	0.0728856	-0.160888	0.075002	-0.211333	0.154373	0.00208313	-0.0741049	0.153992	0.0687338	-0.532362	-0.0530441	0.147392	0.0635007	0.00555472	-0.116839	0.0981337	0.244552	-0.200265	-0.131522	-0.382942	0.0863928	0.205921	-0.150241	-0.33654	-0.177214	-0.379338	-0.0913945	0.0105761	-0.113516	-0.271289	-0.235484	-0.0350401	-0.0921426	-0.166826	-0.0980758	-0.258875	-0.0848635	0.0137257	-0.315942	-0.22947	0.172899	232149	CGEN_HUM_1012757_1		Hs.166361		Homo sapiens mRNA; cDNA DKFZp564F112 (from clone DKFZp564F112)
0.722346	0.00624161	0.821262	-0.0728329	0.165455	0.0274689		0.17512	0.00357767	-0.123439	-0.0585295	0.190113	-0.283651	-0.0648979	0.05007	0.107181	-0.054858	-0.0230148	0.14618	-0.354767	-0.0450749	0.126523		-0.277709	-0.0467293	-0.143187	-0.419224	0.0781933	-0.262342	-0.0859967	-0.120929	0.0742949	-0.0367171	-0.0354773	0.0368707	-0.0821564	0.046964	0.197727		0.283616	-0.137233	-0.0598284	-0.144124	233614	CGEN_HUM_1014222_1	15q13.3	Hs.14347	FLJ10460	hypothetical protein FLJ10460
0.334924	0.0062604	0.231242	-0.0305399	-0.354087	0.244694	0.0164235	-0.126771	0.0416732	-0.327775	0.0125769	0.421303	-0.0604372	-0.0554746	-0.077892	-0.108309	0.0797741	-0.388357	-0.11051	0.686964	-0.271205	0.54527	-0.0990324	-0.00846446	-0.038487	0.0772903	-0.17073	0.675336	-0.10138	0.230153	0.255471	0.0873381	0.172082	0.0454294	0.0526526	0.650201	-0.280653	0.454083	-0.395731	0.0215683	0.10975	0.180145	-0.027203	224454	CGEN_HUM_1005062_1	17	Hs.83097	FLJ22955	hypothetical protein FLJ22955
0.231335	0.00632347	0.331096	0.212404	-0.24128	-0.411666	0.428758	-0.24457	-0.426059	0.295517		0.267756	0.0910601	-0.281491	-0.588577	-0.186347	0.0521891	-0.135793	-0.306222	0.922108	-0.0362809	-0.434199			0.254002	0.214541	0.4805	0.570369	0.083112	0.147575	0.40422	-0.143015		0.0922639	0.132894	0.198186	-0.0598405	-0.416475	0.280253	-0.601596		0.163553	-0.193416	223536	CGEN_HUM_1004144_1	10q22	Hs.323715	MAT1A	methionine adenosyltransferase I, alpha
0.278858	0.00638748	0.267175	-0.079439	0.0603451	-0.16528	-0.318087	0.15194	0.121454		0.0697065	0.672991	0.109829	0.177445	0.0676554	-0.157408	0.0397373	0.165198	0.0429516	-0.161821	0.0172961	-0.371557	-0.189174	-0.160911	-0.134674	-0.0995007	-0.063169	0.68901	-0.175123	-0.0793159	-0.0883765	-0.128922	0.11256	0.040968	-0.0335476	-0.092184	0.0790655	-0.106039	0.109073	0.167735	0.202337	0.0174043	0.00572351	228766	CGEN_HUM_1009374_1	11p15	Hs.26557	PKP3	plakophilin 3
0.149081	0.00642621	0.999091	0.153274	0.0883533	0.013573	-0.563155	0.309825	0.277403	0.0182031	0.360735	0.475609	0.101351	0.0568294	0.0481987	0.00670209	0.0457299	0.0615276	-0.0639613	-0.364344	0.0212747	-0.13575	-0.598159	-0.149278	0.101551	0.0336795	-0.0674273	0.154311	0.141062	-0.319412	0.0217884	0.0549622	0.00587073	0.0282353	-0.0356076	-0.0614637	0.220021	-0.178157	-0.362385	0.779289	0.243954	-0.122069	0.139851	231557	CGEN_HUM_1012165_1	5q31.3	Hs.270863	PRO1580	hypothetical protein PRO1580
0.499354	0.00649492	0.933764	-0.032808	0.173461	-0.0426002	0.0538888	0.16223	-0.0302108	-0.366653		-0.0322507	0.46339	0.021024	-0.0783614	0.0788193	-0.160157	-0.474631	-0.37268	0.269389	0.349465	0.141068	0.291755		0.224027	-0.119905	-0.00494425	-0.0671208	0.151937	0.178465	-0.00993343	0.0338679	0.202048	-0.073665	-0.0321941	0.268794		0.0886011	0.261178	-0.927911	0.0999346	-0.159885	0.157072	223637	CGEN_HUM_1004245_1	2q11.1-q22	Hs.38084	SULT1C1	sulfotransferase family, cytosolic, 1C, member 1
0.697061	0.00649962	0.0296826	-0.123756	-0.259973	0.282588	-0.131513	-0.24904	0.0161535	0.0422776	-0.224832	0.105799	0.0429283	-0.0646004	0.00406189	0.0132864	0.177906	0.115587	0.00944634	0.110535	-0.0107626	0.40352	-0.0318122	0.0326106	0.0595871	0.15306	-0.218842	0.0939842	0.0367827	0.138912	0.124912	0.0635677	-0.028378	0.248282	0.102576	0.101308	0.0469259	0.0558273	0.145767	0.00138754	0.272445	0.0883972	0.0230716	223123	CGEN_HUM_1003731_1	1q21-q23	Hs.211604	ADAMTS4	a disintegrin-like and metalloprotease (reprolysin type) with thrombospondin type 1 motif, 4
0.0489545	0.00652522	0.229579	0.057037	0.0569352	-0.143603	-0.108971	0.071338	0.0777896	0.081238	0.317133	0.0633724	0.158003	0.151956	0.212328	-0.209044	0.0129774	0.153802	0.24283	0.0551514	-0.0421634	-0.412682	-0.0837623	-0.0537385	0.0168071	0.0941039	0.141164	-0.182246	0.0614769	0.021308	-0.0147112	-0.154843	0.00868624	0.216463	0.181707	-0.0920699	-0.170609	-0.173208	0.0712992	-0.0540833	0.0875299	0.0553851	0.226936	222245	CGEN_HUM_1002853_1	17q25	Hs.109059	MRPL12	mitochondrial ribosomal protein L12
0.718252	0.00655524	0.370038	-0.00713077	0.0426746	0.0444682	0.488033	-0.0598005	0.137338	-0.183688	0.139184	-0.165342	-0.0705298	0.100722	-0.447335	0.0965824	0.0764875	-0.0590027	0.161339	-0.020019	-0.157739	-0.151719	-0.00113179	-0.390489	0.199172	-0.488656	0.019348	-0.0963945	-0.119742	-0.0843906	-0.36708	-0.0506079	0.080776	-0.0482259	-0.153738	-0.00897901	-0.120379	0.116505	-0.070702	0.0643236	0.248678	-0.219229	-0.0158571	228423	CGEN_HUM_1009031_1	13q34	Hs.172813	ARHGEF7	Rho guanine nucleotide exchange factor (GEF) 7
0.195888	0.00661598	0.418005	-0.0508467	-0.101038	-0.0443036	-0.0845529	0.0662894	0.341299	-0.00428532	-0.112793	-0.0526329	-0.00015487	0.142082	0.18909	0.0765924	0.0144526	0.257264	0.0772807	-0.312488	0.0609863	-0.0658663	-0.20244	-0.110777	0.0597062	-0.231974	-0.151272	-0.106797	0.0983746	0.0660067	-0.103538	-0.0113823	0.0442489	-0.0281479	-0.0417468	-0.197553	0.0227302	0.0627648	-0.0434307	0.0115967	0.243669	-0.0642945	-0.308295	225538	CGEN_HUM_1006146_1	17q12	Hs.288679	FLJ22865	hypothetical protein FLJ22865
0.00808898	0.00666151	0.271312	0.527659	0.440094	-0.243689	0.449089	0.130827	-0.145776	0.177402	0.25817	0.112633	0.0915567	0.347346	0.546248	-0.0560925	-0.0583482	0.145734	0.170863	0.00811897	0.267244	-0.805984	0.377607	0.490319	-0.388577	-0.398547	0.166957	-0.0231586	0.292833	-0.498904	0.188159	-0.300312	0.016188	-0.231317	-0.136821	-0.226415	0.0282014	-0.0419617	0.836266	-0.1492	0.00499518	-0.274783	0.112842	228521	CGEN_HUM_1009129_1	17q12-q21	Hs.37144	MPP3	membrane protein, palmitoylated 3 (MAGUK p55 subfamily member 3)
0.258224	0.0066887	0.406593	0.0636602	0.417091	-0.208364	-0.0252621	-0.0295363	0.0405829	0.361114	0.123289	0.139907	0.395074	-0.0786298	0.255056	-0.450362	-0.142602	0.191753	0.0357289	-0.180255	0.207519	-0.631817	0.0232209	0.210156	0.0802542	-0.049251	-0.00991683	-0.0727458	0.194903	-0.245766	0.125857	-0.345585	-0.209806	-0.00787502	-0.256578	-0.329607	0.0485168	-0.136729	0.271154	-0.144577	0.256058	-0.0556269	0.130188	233513	CGEN_HUM_1014121_1	19p13.2	Hs.19561	NDUFA7	NADH dehydrogenase (ubiquinone) 1 alpha subcomplex, 7 (14.5kD, B14.5a)
0.295097	0.00678499	0.271971	0.0932348	0.0704034	0.00871352	-0.0143988	0.221486	0.229799	0.163321	-0.110527	-0.167994	-0.077512	-0.0986295	0.0590232	0.0564205	0.0137725	-0.0452225	0.101758	-0.158773	0.0599442	-0.0581009	-0.353418	0.0917775	0.0819972	-0.121359	0.0412714	-0.15903	-0.0673067	-0.117243	-0.0502615	-0.020099	-0.109543	-0.146241	0.055153	0.00333169	-0.0638977	0.153257	-0.113763	0.105785	0.293342	0.0809143	-0.128549	231394	CGEN_HUM_1012002_1				Unknown
0.104013	0.00679258	0.0116363	0.0495196	0.15333	0.0273341	-0.127954	0.288606	0.564479	-0.192462	0.0586567	0.375006	0.101813	0.34031	0.0953367	-0.250759	-0.143999	0.109257	0.0660892	-0.0995694	0.155462	0.0555195	-0.438144	-0.284756	0.137599	-0.0328009	0.0337727	-0.108447	-0.0530159	0.0354638	0.100377	-0.32145	-0.0521513	-0.0612259	-0.253566	-0.215228	0.0750171	-0.195579	-0.435491	-0.092834	0.21189	-0.0636282	-0.0792153	232269	CGEN_HUM_1012877_1	18	Hs.323098		Homo sapiens cDNA: FLJ23458 fis, clone HSI07327
0.391749	0.00682827	0.160728	-0.32579	0.327966	-0.569767	0.0496093	-0.0219092	0.0246523	0.381911	0.0135452	1.62787	0.532053	-0.237	0.2626	-0.378399	-0.031241	0.285403	-0.165541	-0.907736	0.244597	-0.479344	0.0894456	-1.23063	-0.238976	-0.00502883	-0.4222	1.36084	0.0755034	0.0472487	0.215941	-0.268698	-0.585427	0.00493462	-0.620551	-0.849294	-0.121715	-0.624179	0.0842957	-0.34042	0.0660027	-0.102265	0.36706	234303	CGEN_HUM_1014860_1	2	Hs.164059		Homo sapiens cDNA FLJ13338 fis, clone OVARC1001883
0.229845	0.00685226	0.0656363	0.0668155	0.45953	-0.115267	0.363219	-0.0820131	-0.0606814	-0.133641	0.142731	0.709236	0.169568	0.0448441	0.251315	-0.280574	0.0765167	-0.17762	-0.122052	-0.327922	0.166973	-0.751858	0.287104	0.0125597	-0.186109	-0.400928	-0.061397	0.448876	0.496324	-0.52098	-0.0839492	-0.342824	-0.00804486	-0.139007	-0.294967	-0.397107	-0.0405322	-0.213055	-0.026315	0.0526722	0.111109	-0.320706	-0.103557	226217	CGEN_HUM_1006825_1	1p36.12-p35.1	Hs.283655	LYPLA2	lysophospholipase II
0.0324333	0.00685544	0.309352	0.117605	0.526833	-0.545389	-0.22505	0.206137	0.277954	0.0492527	0.571144	-0.215294	0.801232	0.434541	0.596344	0.554105	0.157035	0.0653685	0.0177633	-0.165998	-0.265103	-1.10146	0.0400526	-0.161499	0.0201108	0.391571	0.173714	-0.860248	0.414404	-0.196459	0.272716	0.366975	0.31718	-0.00358809	0.0160887	-0.442201	0.187385	-0.427286	-0.0217251	0.337465	0.301255	0.110236	-0.209786	221928	CGEN_HUM_1002536_1	16q22.1	Hs.282093	FLJ21918	hypothetical protein FLJ21918
0.582776	0.00687636	0.0331214	-0.192789	0.377444	-0.166502	-0.0401929		0.438553	-0.0832768	-0.0204943	0.0466668		0.204989		0.266535	0.162626	-0.478995		0.102816	0.443399	-0.0730133	-0.150109	-0.2699	0.54676	-0.0708572	0.196275	0.12618	0.310575	0.342418	-0.102826	0.284914	0.36283	-0.130438	0.0184317	0.115573	0.260843	0.0758351	0.43666			0.147722	0.221303	219479	CGEN_HUM_1000087_1	12q13.1	Hs.199538	INHBC	inhibin, beta C
0.00685641	0.00688761	0.21161	0.579005	0.366688	0.432005	0.595978	0.23496	0.588683	0.378773	0.373183	-0.136987	0.376127	0.0025797	-0.0536502	0.286443	-0.0654119	-0.288626	-0.0814806	0.335589	0.115381	0.294082	0.155866	0.104472	0.128744	-0.075785	0.260829	-0.155909	0.211875	-0.252363	-0.415352	0.298247	0.250297	-0.280677	-0.033667	0.511223	0.412085	0.543998	-0.257838	-0.0900807	0.737621	0.394243	-0.0323842	224920	CGEN_HUM_1005528_1	11p13-p12	Hs.380	SLC1A2	solute carrier family 1 (glial high affinity glutamate transporter), member 2
0.323479	0.00689679	0.699845	0.244407	-0.125026	-0.123559	0.0826187	0.0868727	0.251539	-0.139035	0.0326302	0.0918821	-0.00994918	0.393401	0.158042	-0.0851829	0.0890934	-0.00703069	-0.252315	0.272238	-0.153649	0.0382482		0.0692786	0.202953	0.130469	0.0989951	0.130132	0.045713	0.400813	0.330247	-0.00405669	0.493823	0.11543	0.0276398	0.355842	-0.0937162	0.0836009	-0.677462	0.114274	0.231279	-0.0991985	0.0568218	224640	CGEN_HUM_1005248_1	19q13.1	Hs.160318	FXYD1	FXYD domain containing ion transport regulator 1 (phospholemman)
0.164441	0.00692584	0.334591	0.277166	-0.461419	0.147165		-1.09689	0.141685	-0.515206	-0.00720129	0.155111	-0.22753	-0.000369401	-0.768327	0.228482	-0.129202	-0.175852	0.156753	0.278279	-0.34782	0.62915			0.137515		0.220899	0.0545389	-0.0071038	0.0867934	-0.114338	0.381661	-0.0624717	0.0761951	0.395565	0.151584	-0.294645	0.155146			-0.338116	-0.587072	0.219271	238227	CGEN_HUM_1018784_1	21	Hs.27261		Homo sapiens mRNA full length insert cDNA clone EUROIMAGE 45912
0.385134	0.00696835	0.864907	0.0534726	0.000764882	0.0626358	-0.129877	0.168388	0.023574	-0.0413025	-0.0195311	-0.223545	0.147413	0.125853	0.222297	-0.202909	-0.0357451	0.226152	0.113941	-0.00616995	-0.175465	0.0155853	-0.238944	-0.0763916	-0.162801	0.000414905	0.0297368	-0.161922	0.0982923	0.0156395	0.00469244	-0.256231	-0.127469	0.286407	0.0270263	0.0271313	0.0280544	-0.0238235	-0.0220135	0.0573378	0.0540934	0.0106872	0.0235338	229500	CGEN_HUM_1010108_1	17p13	Hs.7301	GPS2	G protein pathway suppressor 2
0.276294	0.0069784	0.916737	0.0101589	0.0672348	0.24646	-0.261568	-0.23652	-0.0865519	0.0353619	0.259314	-0.00611097	0.0315202	0.199096	-0.124863	-0.276847	-0.308209	-0.215083	-0.181088	0.52574	0.0181189	0.312424	-0.183261	0.0800847	-0.12221	-0.115994	0.439535	-0.0229094	0.269716	0.323802	-0.0549906	-0.112032	0.224665	0.142299	-0.11771	0.374213	-0.27096	-0.0258523	-0.113056	-0.191167	-0.0788946	0.156219	0.252836	220153	CGEN_HUM_1000761_1	10p12.31	Hs.22835	HHGP	HHGP protein
0.0980866	0.00705538	0.54275	-0.143814	-0.161628	0.368636	-0.00675825	0.68707	-0.102158		0.259395	0.33043	-0.0905809	0.00195837	0.100283	0.277313	0.143358	-0.135312	0.121982	-0.391405	-0.114878	0.173628	-0.798484	0.0136854	0.0114187	-0.123062	-0.167392	0.2471	-0.126376	-0.0486308	-0.258817	0.150368	0.0198844	-0.267377	0.0837218	-0.189087	-0.137948	0.533886	-0.0794378	0.760686	-0.167493	-0.221093	-0.10229	226186	CGEN_HUM_1006794_1	17p13.3	Hs.22616	KIAA0664	KIAA0664 protein
0.0180792	0.00707283	0.382077	0.0668932	-0.575431	-1.03667	-0.662895	-0.0536879	0.241381	0.615297	-0.608052	-0.806156	-0.0789627	-0.330523	0.0138824	-0.654992	-0.204844	-0.000941707	-0.565838	0.602865	-0.142587	-0.315104	0.152596	-0.10968	-0.180055	1.00184	0.577537	0.0654177	-0.263515	-0.145175	0.356208	-0.387874	0.0563864	0.0161038	-0.616432	-0.137152	-0.272747	-0.896746	0.207786	-0.190459	-0.133767	0.521905	0.0385019	220196	CGEN_HUM_1000804_1	1p31.3-p31.2	Hs.173933	NFIA	nuclear factor I/A
0.643834	0.0071147	0.497846	-0.0520399	-0.346576	0.53379	-0.394358	-0.0398718	0.149198	0.292595	-0.305395	0.112169	0.0186238	-0.0145138	-0.5727	0.0353379	0.378398	-0.114117	-0.236408	0.28879	-0.274386	0.605557	-0.263806	0.280939	-0.0208819	0.203234	-0.196947	0.0715139	0.0382962	0.473343	0.0728334	0.258522	0.474738	0.0348046	0.0333013	0.358809	-0.0928737	0.407186	-0.694186	0.240034	-0.0695594	0.112673	0.227507	222606	CGEN_HUM_1003214_1	1q25	Hs.106794	C1orf17	chromosome 1 open reading frame 17
0.166079	0.00714263	0.116532	0.187657	0.369945	0.0362113		-0.393772	0.297273	0.0740539	0.146583	0.246769	-0.0730903	-0.0855742	0.27437	-0.0324776	0.101817	-0.000661089	-0.0517946	-0.165077	0.275485	-0.328675		-0.49682	0.256824	-0.0825104	0.371646	0.145864	-0.0750257	-0.103631	0.121288	-0.0939486	-0.0559025	-0.370279	-0.13332	0.00577428	0.165831	-0.132298			0.198266	-0.0253803	0.229486	237202	CGEN_HUM_1017759_1				Unknown
0.0289654	0.0071546	0.463062	-0.0901582	-0.227383	-0.104721	0.404481	-0.0790171	-0.00718953	-0.279724	-0.137436	-0.123791	-0.395002	-0.228382	-0.203979	-0.0378342	-0.0107658	-0.0376868	-0.10329	0.0718633	-0.0590492	0.0350913	0.314714	-0.0959921	-0.0777496	-0.136486	0.205713	0.040762	0.0379309	-0.0468305	0.0504698	-0.0127712	-0.022598	-0.130137	0.0619547	0.11271	-0.30642	-0.290937	-0.236533		-0.224536	-0.105327	-0.00882835	230318	CGEN_HUM_1010926_1	6p12	Hs.33102	TFAP2B	transcription factor AP-2 beta (activating enhancer binding protein 2 beta)
0.93003	0.00719894	0.040265	-0.0342446	-0.0945079	-0.0441166	0.0826426	0.0109662	0.0810434	-0.172597	-0.073993	-0.174554	-0.106884	0.0955372	-0.00840045	0.0526278	0.208623	-0.0634554	0.199857	-0.0429559	-0.120693	-0.1416	0.0645088	0.0256097	-0.146556	-0.254637	-0.0544646	-0.144586	-0.0495547	0.0717176	-0.246243	-0.061316	0.0117293	-0.165781	-0.0381291	-0.0210081	-0.227094	-0.205524	-0.0883646	-0.0267409	-0.179835	-0.0941086	-0.182057	226324	CGEN_HUM_1006932_1	6pter-p12.1	Hs.56828	TNRC5	trinucleotide repeat containing 5
0.0288198	0.00721635	0.0346512	0.0519831	0.122433	0.130633	-0.111655	0.561309	0.123165		0.354542	1.43543	-0.192338	0.282391	0.249839	0.124274	0.0339434	0.326685	0.0895951	-0.233314	-0.26326	-0.384428	-0.883247	-0.322327	-0.0377293	-0.137656	-0.0895601	1.42513	0.170582	-0.0482596	-0.25883	0.135771	0.113234	0.159711	0.0604303	0.0438378	-0.0411251	0.187404	-0.299943	0.350114	-0.337917	-0.00543231	-0.0988158	233710	CGEN_HUM_1014318_1	1q25	Hs.48778	C1orf24	chromosome 1 open reading frame 24
0.0892741	0.00723578	0.411175	0.0828951	0.164593	0.0722507	0.146967	0.0784366	0.270318	0.245592	0.172637	-0.408924	0.0482975	0.109027	-0.100769	-0.0029941	0.0872823	0.0537757	0.114208	0.28765	-0.137449	-0.183494	-0.168708	-0.0083467	-0.0661662	-0.193747	-0.154597	-0.537818	0.165549	-0.146651	0.00678597	-0.258127	0.19825	-0.085287	-0.00765024	0.231708	-0.213137	0.266114	0.0262911	0.0251066	0.528737	-0.246057	-0.0628143	226059	CGEN_HUM_1006667_1	16p13.3	Hs.279623	SEPX1	selenoprotein X, 1
0.419053	0.00726658	0.156963	0.223427	0.576611	-0.302839	0.484739	-0.1693	-0.111469	-0.23456	0.106766	0.881868	0.43922	-0.507479	0.229865	-0.292488	0.0130432	-0.17715	0.0907522	-0.366475	0.114818	-1.10949	0.496822	-0.970594	-0.00470189	-0.110056	0.0700884	0.578684	0.645114	-0.596901	-0.00981063	-0.43018	-0.328742	-0.359832	-0.182332	-0.388132	0.0860229	-0.877354	0.62173	-0.216861	0.145588	-0.253343	-0.035545	230057	CGEN_HUM_1010665_1	9q33-q34.1	Hs.278599	NR6A1	nuclear receptor subfamily 6, group A, member 1
0.193948	0.00731526	0.407115	-0.148116	-0.440307	0.333637	0.198109	-0.59822	-0.0188743	0.0886738	-0.314416	-0.0532445	0.177467	-0.095284	0.22762	-0.687842	-0.186258	-0.0141267	-0.0578925	-0.0172286	-0.120781	0.44824	0.806236	-0.091061	0.0501218	0.242501	-0.126173	0.0506261	-0.00066118	0.17913	0.186239	-0.0157121	-0.0696396	-0.0648812	-0.0767445	-0.0331956	0.0669568	0.374956	0.688763	-1.03997	0.125699	0.00756976		237587	CGEN_HUM_1018144_1	12p13	Hs.13313	CREBL2	cAMP responsive element binding protein-like 2
0.24249	0.00735597	0.0180803	-0.504	0.406827	-0.606778	-0.194794	1.08586	0.424026	0.758992	0.523105	1.92142	-0.292137	-0.403286	0.625566	-0.156727	-0.112393	-0.286815	0.0930508	-1.07889	-0.19412	-0.416952	-0.849793	-0.208319	-0.244741	0.094796	-0.10671	1.67894	0.197626	0.00573326	0.486326	-0.375348	-0.809352	-0.569403	-0.0435147	-0.830116	-0.13033	-0.352605	-0.739674	0.77881	-0.107203	0.262916	0.494904	234277	CGEN_HUM_1014834_1	11	Hs.306743		Homo sapiens cDNA: FLJ21357 fis, clone COL02835
0.00702303	0.00739279	0.705048	0.0406016	0.222472	-0.139454	-0.0503013	-0.301296	-0.222625	0.617804	-0.784561	-1.18781	-0.343769	-0.784912	-0.825815	-0.824144	-0.289947	-0.496579	-0.326938	-0.0965495	0.2677	0.0932543	0.999601	0.822107	0.0973547	-0.152738	0.159693	-0.708465	-0.211553	0.341323	-0.0261207	-0.103272	-0.204634	-0.144707	-0.302566	-0.0449792	0.229457	-0.626538	-0.0672309	-0.343629	-0.237476	-0.1736	0.107828	232786	CGEN_HUM_1013394_1				Unknown
0.08911	0.00740161	0.308994	0.302387	-0.0372926	-0.0952862	0.197469	-0.0356046	0.0747724	0.100803	-0.0120916	0.0456945	0.0245338	-0.0224145	0.0455485	-0.0898169	0.0991782	0.0174567	0.155592	0.0582928	-0.0892162	-0.243596	0.148709	-0.167164	-0.00974023	-0.140571	0.167005	0.081202	0.00229136	-0.0171805	-0.00804508	-0.264179	-0.0908043	-0.119487	0.111173	0.034546	0.1284	-0.189695	0.325425	-0.352805	-0.00559435	0.0698316	-0.0380204	233370	CGEN_HUM_1013978_1	1	Hs.287602		Homo sapiens cDNA FLJ13845 fis, clone THYRO1000815
0.20365	0.0075117	0.482169	-0.0318682	0.504293	0.217657	0.459479	-0.146759	0.461024	0.0745886	-0.127048	-0.141363	0.187208	-0.317544	-0.00640093	0.382539	-0.094295	-0.0772683	0.00937833	-0.139022	0.393488	0.123496	0.165711	-0.374316	0.133173	-0.217646	0.00292374	-0.0365771	0.148035	-0.36618	-0.234964	0.0617856	-0.107496	-0.0629995	0.0136765	0.109041	0.457173	0.202723	0.237455	0.00323362	0.400528	-0.0243678	-0.239157	232450	CGEN_HUM_1013058_1				Unknown
0.0942376	0.0075768	0.048748	-0.0834966	-0.0642602	-0.0544341	-0.0375211	-0.211901	-0.30541	0.0029892	0.143239	-0.0799639	0.0430816	0.16034	-0.177665	0.0418044	-0.126215	0.0323067	-0.195319	0.311332	0.14274	0.430065	0.166761	0.661848	-0.19274	0.201729	0.118525	-0.190791	0.21175	0.11407	-0.0809944	0.072987	-0.205217	0.324456	0.0468959	0.0413649	0.0176215	0.154105	-0.0886991	-0.246898	-0.168544	0.0760809	0.190254	224504	CGEN_HUM_1005112_1	11p12-p11	Hs.12365	SYT13	synaptotagmin XIII
0.632377	0.00758343	0.848322	-0.0725801	-0.044453	0.00107785	0.462098	-0.153141	0.113553	-0.204097	0.101916	-0.12337	-0.168356	0.132468	0.00187729	0.225333	0.019222	-0.0615979	0.100174	-0.150815	-0.0450804	-0.00292153	0.358889	-0.0621153	0.0518814	-0.344119	-0.184222	0.0526163	-0.14129	-0.109111	-0.198749	0.0407328	-0.152088	-0.272505	-0.117615	0.0288419	0.0527311	0.148194	0.437898	-0.088918	-0.0294502	-0.270068	-0.0134632	233943	CGEN_HUM_1014551_1	7q31-q35	Hs.248099	CHRM2	cholinergic receptor, muscarinic 2
0.258104	0.00759114	0.702887	-0.0514544	-0.0465582	-0.0474798		0.067677	0.176382	-0.235783	-0.0665371	-0.211346	0.000940698	-0.178825	-0.137819	0.18446	-0.362295	0.107828	0.0815131	-0.221019	-0.0916608	-0.0377103	-0.394628	-0.26275	0.0752366	-0.322812	-0.276017	-0.269177	-0.00777085	-0.25679	-0.227414	-0.141676	-0.162974	0.00177361	-0.117294	-0.127918	-0.267245	0.227457	-0.213658	-0.122805	0.157244	-0.182228	-0.063968	228519	CGEN_HUM_1009127_1	5q21	Hs.121558	FER	fer (fps/fes related) tyrosine kinase (phosphoprotein NCP94)
0.152071	0.00760624	0.907728	-0.153232	0.0457024	-0.179587	0.180995	-0.730977	-0.179615	-0.311132	0.090949	0.116174	0.00676265	0.0151788	0.15971	-0.192681	-0.12246	-0.457806	0.189556	-0.0651567	-0.0438114	-0.363185	0.383687	-0.651914	0.0547813	-0.174978	0.216506	0.225862	0.103718	0.162428	0.195987	-0.168922	0.128962	-0.445902	0.296777	-0.105977	-0.267301	-0.209465	0.125104	-0.649249	0.18656	-0.210335	-0.0392919	219688	CGEN_HUM_1000296_1	7q31-q34	Hs.198365	BPGM	2,3-bisphosphoglycerate mutase
0.309317	0.00762063	0.81	-0.0234097	-0.259484	-0.155967	-0.00136626	0.0856192	0.276869	-0.18996	0.0713369	-0.108721	-0.16662	-0.0530175	0.00863302	-0.115944	-0.0245467	0.212021	-0.175636	-0.447108	-0.0173868	-0.261488	-0.357956	-0.194808	0.148703	-0.303228	-0.0760721	-0.14476	-0.0839453	-0.29189	-0.145526	-0.195132	0.00958701	-0.0547719	-0.258172	-0.228902	-0.340249	0.0682252	-0.148247	0.22722	0.243665	-0.326004	0.196474	236895	CGEN_HUM_1017452_1	11	Hs.5848		Homo sapiens mRNA; cDNA DKFZp564L222 (from clone DKFZp564L222)
0.326181	0.00764497	0.365997	0.152436	0.22884	0.0193459	0.613514	-0.534976	0.114517	0.00656488	0.521272	0.142927	0.41288	0.304719	0.343603	-0.536908	-0.209508	-0.243868	0.0319274	-0.0219036	0.0111624	-0.599541	0.483255	-0.515912	-0.0944932	-0.360422	0.180267	-0.0911516	0.630762	-0.415885	0.274786	-0.392932	-0.228485	-0.290828	-0.253822	-0.148178	0.236422	0.00614123	0.425331	-0.375342	0.524705	-0.339557	-0.070395	221033	CGEN_HUM_1001641_1	11q13	Hs.110849	ESRRA	estrogen-related receptor alpha
0.0345252	0.00776122	0.342132	-0.268241	-0.318575	0.22051	-0.3939	-0.137951	-0.089899	0.290793	-0.135894	-0.0281477	0.14567	-0.180206	-0.130576	-0.463447	-0.191579	-0.13266	-0.0908344	-0.0766918	-0.149747	0.453437	-0.264843	-0.24287	0.106452	0.147847	-0.087032	0.020422	0.0634946	0.191148	-0.0167063	0.0389918	-0.0910626	0.135004	-0.0465594	-0.0645014	-0.0291689	0.166644	-0.196401	-0.209193	0.0522446	0.0424209	-0.0795434	219588	CGEN_HUM_1000196_1	20q13	Hs.170195	BMP7	bone morphogenetic protein 7 (osteogenic protein 1)
0.345243	0.0077754	0.47281	0.0391495	-0.0650674	-0.0823553	0.215559	0.603102	0.154047		0.201171	0.11811	0.220183		-0.24001	0.0907914	-0.101322	-0.315605		0.0466932	0.049753	0.230278			0.332652	0.0177442	0.0857047	0.309918	0.14944	-0.0240135	0.0726827	0.292775	0.267609	-0.040937	0.293189	0.0921908	-0.0784213	0.000887721	0.0611533		0.567595	0.0313717	0.182837	230488	CGEN_HUM_1011096_1				Unknown
0.731602	0.00778023	0.0272221	-0.136831	0.0274782	-0.0199595	-0.0116456	0.0260551	0.312004	-0.327337	0.0328563	-0.188421	-0.0431778	0.0896183	0.0237001	-0.120171	0.129358	0.131487	0.306439	-0.17056	0.156347	-0.268938	-0.184393	-0.222021	0.139875	-0.454654	-0.162325	-0.156706	-0.00109878	0.160439	-0.285904	-0.0839955	0.0701491	-0.0323271	0.0319237	-0.292306	0.0312723	-0.127879	-0.23617	0.00607817	0.0046595	-0.287898	-0.140061	227337	CGEN_HUM_1007945_1	16q21-q22	Hs.108371	E2F4	E2F transcription factor 4, p107/p130-binding
0.113765	0.00778955	0.779415	-0.244435	-0.134846	-0.177838	-0.167484	-0.127095	-0.088486	-0.0594474	-0.0900895	0.229598	0.00874575	-0.0324868	0.162923	-0.151169	0.0746536	-0.0224581	-0.027097	-0.0971263	-0.153986	-0.180079	-0.036451	0.0451199	0.105179	-0.0357765	0.0962831	0.173167	0.0632745	0.0184473	0.117812	-0.113637	0.0815552	0.0564159	0.0117447	-0.330569	-0.101905	-0.281645	0.0441697	-0.240993	-0.0156486	-0.261706	-0.0126373	224892	CGEN_HUM_1005500_1	20q13.33	Hs.235782	SLC21A12	solute carrier family 21 (organic anion transporter), member 12
0.921715	0.00780234	0.0244146	0.0152419	-0.0323425	0.161887	0.0130823	0.246727	-0.232908	0.119662	-0.104363	-0.0334689	0.0993731	0.390511	-0.034721	-0.33363	-0.0432898	-0.136433	-0.0249583	0.342632	-0.13083	0.358451	0.517671	0.426957	-0.056425	0.189723	-0.415831	0.124272	0.0686121	0.403567	0.249626	0.121326	0.218638	0.0690259	0.0814177	0.248598	0.0555202	0.0811606	0.00137151	0.355825	0.0167338	0.285595	0.0866453	221856	CGEN_HUM_1002464_1	12p13.1	Hs.560	APOBEC1	apolipoprotein B mRNA editing enzyme, catalytic polypeptide 1
0.55267	0.00780628	0.109797	0.132708	-0.0583337	0.0811686	-0.189309	0.00417057	0.0190486	-0.189976	-0.748239	-0.214217	0.221137	0.201358	0.212829	-0.0884531	-0.196536	0.27361	-0.0702926	0.0249758	-0.106849	0.181766	-0.53437	-0.189599	0.00849813	-0.171666	-0.820173	-0.26885	-0.0208173	-0.102455	-0.00273874	-0.0964824	-0.134308	0.108532	-0.0911617	-0.182072	-0.109561	-0.0601311	-0.410981	-0.0312143	-0.312862	0.0502114	-0.842812	235773	CGEN_HUM_1016330_1	2	Hs.56876		Homo sapiens mRNA; cDNA DKFZp434H1419 (from clone DKFZp434H1419); partial cds
0.43666	0.00780687	0.952024	-0.0505304	0.129655	-0.310562	1.3104	-0.304645	-0.220813	0.256498	-0.145079	0.388243	0.301745	-0.303801	0.279822	0.123487	0.387885	-0.300751	-0.196536	-0.120379	0.0905936	-0.971202	1.41837	-0.551175	-0.0894884	-0.238901	-0.181094	0.0260245	0.120943	-0.424684	0.0330617	-0.109974	-0.247212	-0.752583	0.0601149	-0.0142955	0.23463	-0.310058	1.73793	0.330102	-0.382657	-0.130757	-0.729576	232193	CGEN_HUM_1012801_1	1q41	Hs.30318	FLJ10874	hypothetical protein FLJ10874
0.00605668	0.00785586	0.0340167	-0.435973	-0.0903117	-0.152041	-0.408559	-0.203028	0.28864	-0.185822	-0.240694	-0.120062	-0.0827062	-0.207595	-0.0808402	-0.0471149	0.0354714	-0.108458	-0.0883279	-0.044476	-0.10576	0.0104125	-0.117858	0.143999	0.129113	0.0215346	-0.0947664	-0.0128256	-0.123103	0.0409766	0.049666	0.107723	0.142813	-0.0984889	-0.221845	0.0351704	0.0734271	-0.0410978	-0.119501	-0.060682	0.176834	0.0650092	-0.234243	224608	CGEN_HUM_1005216_1	22q13.1	Hs.268545	CACNG2	calcium channel, voltage-dependent, gamma subunit 2
0.844779	0.00787269	0.0621691	0.34463	-0.414094	0.0408648	-0.293351	-0.0846716	0.116836		0.0644451	0.106445	0.129144	0.0798643	0.0970644	-0.278106	-0.0940149	-0.029355	0.0631177	0.402739	-0.163184	0.115874	-0.0128394	0.0594023	0.155512	0.0145182	-0.046307	0.180373	0.0413936	0.149608	0.10359	-0.0374385	0.1254	0.184641	0.0617489	0.294818	0.0319499	0.0299128	-0.0632681	0.072363	0.306113	-0.00337688	0.121413	221791	CGEN_HUM_1002399_1	11q22-q23	Hs.82237	TRIM29	tripartite motif-containing 29
0.278475	0.00788356	0.969289	-0.0740006	0.116652	0.00309323	-0.262266	0.0799563	0.0505443	0.194429	-0.159762	-0.0682522	0.185863	-0.126549	0.0857813	0.0758788	0.170467	0.122068	0.253063	-0.318228	0.0606738	-0.17832	-0.119516	-0.0618093	0.110631	0.00656014	0.00943339	-0.0780649	-0.00521179	-0.230273	-0.0374505	-0.126712	-0.161598	-0.155391	0.176969	-0.299424	-0.10407	0.0839083	0.113601	0.0473295	-0.0532545	0.0601437	0.0758136	231690	CGEN_HUM_1012298_1				Unknown
0.888921	0.00789146	0.578966	0.0981326	-0.0154587	0.143382		-0.204356	-0.31211	-0.270653	0.00859423	0.163115	-0.0403121	0.0339473	-0.0949267	0.0742103	0.197261	0.157491	-0.0255032	0.18499	-0.147747	0.413944		0.105598	-0.0474542	0.218861	0.191336	0.0741948	0.0604664	0.29334	0.0655952	0.0503689	0.078903	0.292655	-0.00293359	0.232869	-0.016243	0.0365494		-0.527586	-0.518268	0.120926	0.13528	228031	CGEN_HUM_1008639_1				Unknown
0.346535	0.00791037	0.748322	-0.0357127	0.299927	-0.306036	0.097749	0.190263	0.157598	-0.203242	-0.0109637	0.508653	0.155108	-0.163355	0.0221674	-0.156162	-0.12545	0.145122	0.259077	-0.494135	0.130994	-0.265257	0.0338294	-0.203688	0.0759787	-0.504968	0.055825	0.487905	-0.00213227	-0.333094	-0.0239859	-0.217805	0.0876999	-0.136647	-0.166868	-0.149918	0.183265	-0.0603196	-0.0402773	-0.0778349	0.56392	-0.497374	0.0355076	236482	CGEN_HUM_1017039_1				Unknown
0.308838	0.00800512	0.849256	0.20377	-0.0352053	0.000398186	0.0535495	0.092884	-0.0353262	0.172286	-0.0275864	0.00599642	0.0815575	0.127362	-0.216367	0.0589339	-0.0606662	0.0576444	-0.0483238	0.578547	-0.0747337	0.193878	0.102877	0.11484	0.0668034	0.181958	-0.152276	0.047533	0.14308	0.102405	0.00331066	0.211751	0.0430994	0.201279	0.134627	0.464209	-0.0274558	-0.035912	0.0587112	0.24972	0.0812939	0.00231016	-0.274693	221557	CGEN_HUM_1002165_1	1q21	Hs.166172	ARNT	aryl hydrocarbon receptor nuclear translocator
0.974287	0.00804953	0.413487	0.106089	0.0205194	-0.0313119	-0.371537	0.239007	0.106847	0.154475	-0.223069	-0.184646	-0.0512447	-0.170918	0.0848889	-0.130867	0.0142014	0.18912	0.225244	-0.0169256	-0.0474388	-0.276249	-0.594854	-0.105173	-0.0171887	0.0710644	-0.146698	-0.212634	-0.0580321	0.00654091	0.073529	-0.251833	-0.113248	-0.0273702	0.139174	0.0313771	-0.0527944	-0.207785	-0.403968	0.417536	-0.0475231	0.11181	-0.137725	227105	CGEN_HUM_1007713_1	2q12	Hs.101695	NCK2	NCK adaptor protein 2
0.0950462	0.00806512	0.233179	-0.363259	-0.124434	0.165188	-0.0980636	-0.407834	0.0247268	0.462427	-0.559318	-0.225553	0.0187725	-0.200823	-0.461725	-0.569962	-0.168215	0.208152	0.178121	0.119192	0.113084	0.349881	-0.00136447	0.311944	0.0554973	0.145187	-0.0627696	-0.0121683	-0.129129	0.271789	0.197242	-0.14513	-0.0828665	0.216089	0.131522	0.113293	0.113743	0.0211187	-0.042704	-0.381618	0.138034	0.192338	-0.0161618	225083	CGEN_HUM_1005691_1	2q37.2	Hs.111554	ARL7	ADP-ribosylation factor-like 7
0.831101	0.00807317	0.673747	-0.177009	-0.203388	0.00979224	-0.258214	0.361658	0.177187	-0.00174734	0.032825	-0.418155	-0.201338	0.0122931	0.142917	0.193878	-0.0144391	0.0515808	0.119741	-0.196314	-0.023644	-0.0343628	-0.63458	0.136709	-0.0903221	-0.0376988	-0.136046	-0.291283	-0.253409	-0.0450835	-0.0848089	-0.126631	-0.228885	-0.0241395	0.0406195	0.0793268	-0.126859	0.174227	-0.421357	0.401033	-0.0231834	0.0920428	-0.0372675	233325	CGEN_HUM_1013933_1				Unknown
0.134828	0.00815284	0.774255	0.0103219	0.320492	-0.352499	-1.24995	1.98308	0.432866		1.22164	-0.191283	0.0467311	0.620037	0.560026	0.628411	0.512459	0.00386121	-0.0599821	0.0446145	0.399218		-1.31173		-0.100526	0.451341	0.416987	-0.224061	-0.483619	0.208631	-0.408414	-0.176351	0.0897742	0.023459	0.0473981	0.105119	0.540994	0.418331	-2.03315	2.68468	0.697238	0.543085	0.452997	234481	CGEN_HUM_1015038_1	11	Hs.249270		Homo sapiens hypothetical protein PRO1966 (PRO1966), mRNA
0.764527	0.00819035	0.880183	0.158375	-0.0615074	-0.0112874	-0.0989139	-0.0729118	0.0482687	0.132596	-0.117948	0.0390732	0.0684374	-0.0516601	0.181806	-0.118096	-0.0556259	-0.0274471	-0.137417	-0.0935732	0.0024065	-0.316251	-0.127294	-0.100713	-0.164923	-0.213957	-0.111747	-0.0230925	0.08203	-0.118855	-0.0164367	-0.0625609	-0.172392	-0.0759489	-0.165575	-0.0740396	0.159145	-0.115687	0.033212	0.116663	0.090885	-0.218139	-0.105519	232475	CGEN_HUM_1013083_1	16q24.3	Hs.79077	KIAA0233	KIAA0233 gene product
0.0915443	0.00821229	0.562285	0.240996	0.821577	-0.513119	0.847477	0.113548	-0.179477	0.0189308	0.148726	0.667023	0.255466	0.113379	0.56607	0.0600412	0.134313	-0.363428	-0.111134	-0.275439	0.357717	-1.2684	1.12191	-0.983036	-0.0884277	0.138049	0.0971983	0.296253	0.47532	-0.59741	0.0984283	-0.134186	-0.389915	-0.517058	-0.206598	-0.440565	0.385756	-0.134632	0.891501	0.239321	0.154155	-0.00375653	-0.254651	226914	CGEN_HUM_1007522_1	1q21-q22	Hs.146406	NIT1	nitrilase 1
0.0100528	0.00823829	0.312919	0.208431	0.126178	-0.0472934	0.159276	0.136737	0.105021	0.0205467	-0.197948	0.13198	0.107477	0.021262	0.0895263	0.199235	0.0224011	0.106811	0.00959764	0.131216	0.013824	-0.189924	-0.260528	-0.178581	0.0411309	-0.0552032	-0.0216164	0.0812888	-0.163238	0.00582841	-0.147688	0.183919	0.0676363	-0.0573596	-0.0309714	0.118932	-0.00252799	-0.0851941	-0.158827	0.219674	0.105205	0.0109218	-0.103838	227194	CGEN_HUM_1007802_1	1p13-p12	Hs.33085	WDR3	WD repeat domain 3
0.261241	0.00824211	0.367827	0.105774	-0.0239036	-0.0338079	0.269942	-0.146087	0.351932	-0.376615	-0.00273253	0.823765	0.0592609	-0.105935	-0.00438337	0.0939821	0.102129	-0.0397322	0.140994	-0.206882	-0.0794875	-0.0561969	-0.356425		0.14535	-0.162618	-0.259625	0.778027	-0.11561	-0.26646	-0.0539358	-0.0307681	0.0796374	-0.243401	0.0136875	-0.0354006	-0.0697682	0.134052	-0.181522	-0.241547	0.21087	-0.0748061	-0.227555	233175	CGEN_HUM_1013783_1		Hs.306962		Homo sapiens clone FLB8524 PRO2300 mRNA, complete cds
0.311165	0.00830346	0.469739	-0.0807618	-0.1228	-0.147364	0.2327	-0.351089	0.0291892	0.074179	0.0379446	0.19906	0.0159681	-0.0319429	-0.0971559	-0.291807	0.0175138	-0.209955	0.0559813	0.0805245	0.0842095	-0.205125	0.348753	-0.202655	0.0618575	0.0032517	-0.000536817	0.296367	-0.0410089	0.175575	-0.0640823	-0.103446	0.109003	-0.00496173	0.046211	0.119383	0.179401	-0.122304	0.193847	-0.466769	0.112929	-0.0337765	0.00942677	223097	CGEN_HUM_1003705_1	4	Hs.5548	FBXL5	F-box and leucine-rich repeat protein 5
0.108867	0.00835501	0.439119	-0.0437593	0.058432	0.389611	-0.206274	0.0907896	-0.0414394	-0.150875	-0.0073763	-0.160979	0.0359774	-0.0318431	-0.146284	-0.942613	-0.502621	-0.157011	-0.134868	0.0579552	0.0929159	0.278955	0.253359	0.122272	-0.0762846	-0.105334	0.0540334	-0.0343515	0.0674599	0.246174	-0.140131	-0.411136	-0.296752	0.0117805	0.00910587	-0.28789	0.0301322	0.172692	0.0673289	-0.0753557	-0.0191693	-0.244781	0.0509657	226243	CGEN_HUM_1006851_1	12q13	Hs.65114	KRT18	keratin 18
0.278464	0.00836846	0.149868	-0.0265743	0.128822	-0.0268983	0.19115	0.221761	0.0399348	-0.263078	0.0178912	-0.016793	-0.258999	0.0811636	-0.0744179	0.350449	0.0467348	0.2079	0.1178	-0.0368986	-0.309728	-0.297448	-0.61005	-0.629944	-0.204362	-0.493686	0.0411757	0.0992303	-0.222241	0.303931	-0.156233	-0.129612	0.0442532	-0.160346	-0.269602	0.103345	-0.403935	-0.0576586	-0.804648	-0.0144386	0.0742052	-0.31751	-0.0129141	227979	CGEN_HUM_1008587_1	11q23.3	Hs.211579	MCAM	melanoma cell adhesion molecule
0.561968	0.00844269	0.411852	0.547622	-0.0869851	0.131735	-0.017104	0.385583	-0.13835	-0.322622	0.0315499	0.451222	-0.0295034	0.21109	-0.12426	-0.0238354	0.0508877	-0.212486	-0.256251	0.467586	-0.122539	0.553025		0.249259	0.130157	0.0649819	0.0583791	0.707641	-0.0111346	0.116011	0.228677	0.14733	0.170224	0.0154932	0.138097	0.498143	-0.053633	0.509401	-0.514817	0.459816	0.150534	0.0891286	0.111895	235992	CGEN_HUM_1016549_1				Unknown
0.631286	0.00844976	0.205997	0.194538	-0.0275877	-0.315984	0.29378	-0.277197	0.068642	-0.0787387	0.0945748	0.442594	0.145982	0.0907526	0.395213	-0.19486	-0.0164825	-0.193287	-0.170762	-0.0716585	0.0400638	-0.744647	0.156481	-0.498234	0.0341748	-0.200894	-0.0370521	0.366616	0.347598	-0.370935	0.150032	-0.234104	-0.135196	-0.129624	-0.312172	-0.267781	-0.25032	-0.296642	0.277432	-0.11811	0.154507	-0.226169	-0.114012	222251	CGEN_HUM_1002859_1	1q21-q22	Hs.9265	MRPL24	mitochondrial ribosomal protein L24
0.00425842	0.00853491	0.24896	0	0.193794	-0.0289221	-0.199966	0.293491	0.389379	0.200598	0.332484	-0.393688	0.328815	0.345323	0.416801	0.479059	0.217795	0.396243	0.277856	-0.323426	-0.10982	-0.308893	0.0829633	-0.155208	0.194731	0.150895	0.238349	-0.648787	0.310024	-0.42131	0.0522282	0.40629	0.246517	0.0932191	0.416873	-0.283572	0.10124	0.067098	-0.0813293	0.231973	0.388146	0.188011	-0.085957	238032	CGEN_HUM_1018589_1	12q13.11	Hs.18272	SLC38A1	solute carrier family 38, member 1
0.102362	0.00856004	0.738133	-0.0605809	0.0817641	0.061924	0.202861	0.034806	-0.0234329	-0.084627	-0.152534	0.104758	-0.00785836	-0.0318696	0.0452567	0.174551	0.145472	0.0596337	0.136362	-0.176616	0.0437357	-0.131394	0.259493	-0.272062	-0.134138	-0.144168	-0.310994	0.0759557	0.029468	-0.0167814	-0.136746	0.106024	-0.331172	-0.0469384	0.182727	-0.18276	0.265143	-0.00985363	0.252064	-0.0560426	0.00617606	-0.0517345	-0.0621546	233010	CGEN_HUM_1013618_1				Unknown
0.621437	0.00858778	0.189205	0.0456796	-0.0960895	0.247063	-0.0791527	-0.115729	-0.31748	0.205433	0.221675	0.0775424	-0.119682	0.245556	-0.0779359	0.324204	-0.00471008	-0.101371	-0.0918007	0.424365	-0.0622777	0.559804	0.0528997		0.567168	0.22006	-0.0192562	0.195577	-0.10474	0.838121	0.173332	0.384743	0.483195	0.155472	-0.0703181	0.402747	0.0904394	0.00175946	-0.410881	-0.912615	-1.04306	0.10501	0.207014	224694	CGEN_HUM_1005302_1	1p13	Hs.76549	ATP1A1	ATPase, Na+/K+ transporting, alpha 1 polypeptide
0.491608	0.00860708	0.19826	0.279571	-0.08096	0.0034506			-0.539362	0.156409	0.106711	0.124143	0.0826677	-0.0168407	0.0520574	0.0761624	0.251675	-0.0531283	0.0742367	0.200075	0.0774614	0.278474		0.354294	-0.143716	0.416588	0.404564	0.0187681	0.152358	0.161763	0.0281165	0.060088	0.206175	0.0814752	0.167539	0.290279	-0.0146944	0.0645628			-0.637948	0.266505	0.158897	227023	CGEN_HUM_1007631_1	5	Hs.277887		Homo sapiens clone FLB3816 PRO0974 mRNA, complete cds
0.0629047	0.0086092	0.027135	-0.0717072	0.169093	-0.197736	0.173949	0.82522	0.687142	-0.0410006	0.161112	-0.117081	-0.115798	0.144954	0.330272	-0.115196	-0.0820338	0.370067	0.253172	-0.328203	0.0512654	-0.004984	-0.409989	-0.323235	0.218171	-0.442487	-0.252836	-0.154766	0.042537	-0.203911	0.20561	-0.013606	0.0227844	0.0171793	-0.192728	-0.195165	0.0373871	-0.0886371	-0.0997264	0.521189	0.526687	-0.118274	0.104037	227487	CGEN_HUM_1008095_1	4	Hs.120766	HSA6591	nucleolar cysteine-rich protein
0.467719	0.00871313	0.195764	-0.143551	0.460149	-0.265345	0.110388	0.790073	-0.132811	-0.24798	0.109276	0.236133	0.372302	-0.264046	0.103048	-0.35575	-0.0201326	0.408473	-0.193585	-0.429806	-0.00544809	-0.39523	-1.044	-0.0620663	-0.0387085	-0.846948	-0.375694	-0.262518	0.464573	-0.88351	0.0567384	-0.353669	0.16798	0.448173	-0.171899	-0.318399	0.120197	-0.361374	-0.0132025	0.224548	0.352036	-0.352968	-0.195561	228610	CGEN_HUM_1009218_1	3	Hs.122579	FLJ10461	hypothetical protein FLJ10461
0.00922668	0.00873937	0.267893	-0.603825	-0.43692	-0.392406	-1.03373	0.313699	-0.101917	0.0355615	-0.251302	-0.0847608	-0.0135048	0.0476289	-0.015834	-0.336654	-0.3317	-0.157495	-0.390512	-0.204704	-0.226892	-0.0402002	-0.768689	0.0559055	-0.111969	0.0069268	0.156591	-0.104904	-0.0420497	0.333814	0.271251	-0.0923341	-0.303323	0.174341	-0.438577	-0.272875	-0.398853		-1.31595	0.101044	-1.29042	-0.203069	-0.239709	234140	CGEN_HUM_1014697_1	20q13	Hs.118695	KCNG1	potassium voltage-gated channel, subfamily G, member 1
0.672702	0.00875248	0.556719	0.0493983	0.0951744	0.0104481	-0.430086	0.566178	0.387579	0.0315535	-0.185175	0.214269	0.0566127	-0.382162	0.0497127	0.000940684	-0.0163777	-0.114704	0.0913045	0.113438	0.0749943	-0.169977	-0.515356	0.158717	0.0949465	0.0165124	-0.162953	0.0725021	0.0365969	-0.380636	0.030967	-0.160333	-0.176808	-0.214972	0.0944776	0.191879	-0.0129269	-0.0615948	-0.294254	0.641546	0.00861476	-0.106358	-0.146847	232865	CGEN_HUM_1013473_1				Unknown
0.277241	0.00883944	0.800384	-1.72211					-1.95788	0.212654	0.40478		0.260207	-0.391426			0.0739665									0.813136	0.463979		0.572744			1.09944	0.985843	-0.660634							-0.796262	0.0956839	-0.187274	232920	CGEN_HUM_1013528_1				Unknown
0.540762	0.00884612	0.331501	0.026666	0.0731193	-0.12251	0.0313141	-0.236468	0.0619978	-0.00218122	-0.0071589	0.468253	0.0357461	-0.0275724	0.248846	-0.24991	0.0530947	0.044038	0.0225773	-0.272725	0.000889637	-0.708272	-0.0196777	-0.777536	-0.0386044	-0.223977	-0.133567	0.39996	0.266159	-0.177338	0.225328	-0.245375	-0.185009	-0.104788	0	-0.151843	-0.0620859	-0.129011	0.176939	-0.0569379	-0.128416	-0.173579	-0.0846633	232097	CGEN_HUM_1012705_1	10	Hs.274318	LOC114135	putative acid phosphatase
0.121493	0.00885728	0.612079	-0.380727	0.071767	0.0484467	0.378609	0.229559	0.457589	0.0760858	0.0812787	-0.0687067	-0.147246	0.405794	0.177733	-0.0442742	-0.122837	0.11996	0.154591	0.00877649	-0.0546766	-0.18713	-0.00941442	0.0589197	0.139471	-0.183502	-0.158309	-0.0465883	-0.164598	0.067822	-0.116284	-0.165749	-0.138845	0.149195	-0.107477	-0.0449711	0.0583039	0.230742	0.134032	0.29185	0.406202	0.0552991	0.0878235	226701	CGEN_HUM_1007309_1	2q36.2	Hs.9081	PheHB	phenylalanyl-tRNA synthetase beta-subunit
0.889676	0.00897087	0.829743	-0.0446082	-0.113989	0.141634	0.568559	0.30541	-0.0221404	-0.293256	-0.0696982	0.31966		-0.00679112	-0.760896	0.548368	-0.0250701	-0.23185	-0.130723	0.114727	0.0401428	-0.0815285			0.252161	0.115587	-0.0315171	0.475877	-0.319093	0.213253	-0.0607162	0.608809	0.103576	-0.180126	0.182583	0.171797	-0.0857061	0.211629	-0.655963	0.202943	-0.0665133	0.212532	0.155928	235965	CGEN_HUM_1016522_1	15q11.2	Hs.302021	PWCR1	Prader-Willi syndrome chromosome region 1
0.97025	0.00897945	0.68281	-0.34371	0.102475	0.0886495	0.695471	-0.5701	0.201219	0.456013	0.00518489	-0.43997	-0.0480595	-0.215554		0.189	-0.115108	-0.0536331		0.149014	0.184111	0.425596	0.83675	0.0924512	-0.00723091	0.370462	0.374635	-0.287794	0.0247638	0.128144		0.173677	0.351859	-0.139501	-0.160987	-0.0820636	0.226935	0.630932	0.43979	-0.514238	0.214615	0.410934	-0.350573	220030	CGEN_HUM_1000638_1	1p34-p12	Hs.687	CYP4B1	cytochrome P450, subfamily IVB, polypeptide 1
0.0999626	0.00898576	0.370793	0.0995012	0.130066	0.741849	-0.835891	1.02523	0.890486	-0.591901	0.480878	1.30617	0.30038	0.370462	0.187606	-0.0726429	-0.301588	0.685068	-0.271976	-0.421786	0.22483	0.598924	-1.43267	-0.483112	-0.0601281	-0.153822	-0.536955	0.687476	0.154836	-0.639377	0.00175526	-0.196	-0.0503276	0.326949	-0.230731	-0.211515	0.261186	1.20605	-0.651476	1.14741	0.918733	0.304384	0.079758	234406	CGEN_HUM_1014963_1	11	Hs.161962		Homo sapiens mRNA; cDNA DKFZp547D023 (from clone DKFZp547D023)
0.898586	0.00898636	0.685395	0.0439152	0.0461786	0.101368	0.250875	-0.489445	-0.246601		0.259917	0.107675	0.199556	0.4967	0.0837448	-0.407945	-0.308291	-0.0343804	0.0319252	0.428048	0.10207	0.176962	0.314097	-0.0681818	-0.0374524	-0.0412386	0.135705	-0.0562207	0.258026	0.668521	0.070144	-0.133994	-0.113504	0.459974	0.149509	0.369922	-0.0227637	-0.0463872	0.271554	-0.740672	-0.370177	0.147018	0.295824	224929	CGEN_HUM_1005537_1	18q11-q12	Hs.171731	SLC14A1	solute carrier family 14 (urea transporter), member 1 (Kidd blood group)
0.598385	0.00903445	0.571232	-0.225987	-0.145902	0.0254482	-0.0145986	-0.063397	-0.00649052	-0.345723	0.233931	-0.0285101	-0.0143247	0.0911519	0.218267	0.132112	0.0373784	0.224	0.247233	-0.299404	-0.175268	-0.0173724	0.0587714	-0.00284155	-0.133984	-0.14819	-0.17816	-0.211273	-0.11223	-0.187219	-0.0679453	0.0089768	-0.113999	0.122288	0.00133453	-0.224177	-0.108742	0.196382	0.117251	-0.0355198	0.0249705	0.0505979	-0.18176	225339	CGEN_HUM_1005947_1	5q32-q33.1	Hs.301266	TCOF1	Treacher Collins-Franceschetti syndrome 1
0.0473895	0.00906308	0.470712	-0.212115	0.154363	0.0791858	0.0466975	0.422697	0.166534	0.0711245	0.151579	0.186225	0.145059	-0.00297514	0.0745523	0.247071	-0.0561329	-0.151053	-0.00148655	-0.057553	0.0687958	-0.0195106	-0.523168	-0.179777	-0.108907	-0.064071	-0.262495	0.177305	-0.111469	-0.163264	-0.171769	-0.0970656	0.140745	-0.161853	0.0575516	-0.115006	0.0931624	0.20107	-0.531968	0.514502	0.177375	0.203772	-0.239361	222394	CGEN_HUM_1003002_1	8q24	Hs.193053	EIF2C2	eukaryotic translation initiation factor 2C, 2
0.350487	0.00906986	0.0169409	0.332159	0.115598	-0.00280872	-0.0592158	0.414762	0.404416	-0.0996823	0.216128	-0.0898342	0.202401	0.193095	0.61207	-0.376095	-0.327274	-0.156505	-0.267465	-0.0219209	-0.180915	-0.472427	-0.305819	0.0822192	-0.0762197	-0.289223	-0.154635	-0.290254	0.365133	-0.445987	0.3047	-0.279143	0.0398593	-0.0224536	-0.382108	-0.22282	-0.177987	0.0623471	-0.356055	0.302215	0.405558	-0.42554	-0.0185819	220745	CGEN_HUM_1001353_1	17q12	Hs.2210	TRIP3	thyroid hormone receptor interactor 3
0.296478	0.00910288	0.129936	0.215775	0.0171147	-0.10137	0.652919		-0.460056		0.221534	-0.0428643		0.0838038	0.395541	0.0652689	0.00058062	-0.0615554	0.0528039	0.0401918	0.0777542	0.112494	0.7281		-0.0130618	0.115276	0.436106	-0.00166079	-0.241885	0.39517	0.461008	0.00961848	0.215106	0.0284348	0.268343	0.0388829	0.231094	0.0309161	0.791199		-0.117254	0.287109	0.331449	228271	CGEN_HUM_1008879_1	9q22.3	Hs.35094	ECM2	extracellular matrix protein 2, female organ and adipocyte specific
0.0922007	0.00912428	0.0810218	0.288841	0.526675	-0.181769	-0.458068	0.565605	0.248752	-0.0425848	0.0423775	0.158371	0.233195	0.381616	0.29424	-0.149396	-0.156492	0.187163	0.0440531	-0.142971	0.0704444	-0.571286	-0.332386	0.223974	-0.349269	-0.145919	0.023531	-0.0766749	0.590625	-0.698528	0.225704	-0.368429	-0.169903	-0.0307454	-0.16308	-0.170133	-0.0834562	-0.033844	-0.480023	0.229404	0.0519539	-0.193281	0.136687	230591	CGEN_HUM_1011199_1	17q25	Hs.14376	ACTG1	actin, gamma 1
0.0852894	0.00914229	0.0693322	0.181933	-0.0391823	-0.0888871	-0.027319	0.210225	0.263816	0.212379	0.0469709	-0.00378209	0.0506316	0.0126296	0.21297	-0.118526	-0.0243195	-0.0305241	0.0322986	0.140524	-0.00327885	-0.122484	-0.105264	-0.100008	0.190303	-0.0215021	0.0790278	-0.116523	0.0327156	-0.231975	-0.0299485	-0.11629	0.0258354	-0.177925	0.0559416	-0.178604	-0.133768	0.0306988	-0.0569992	0.0722185	0.252789	0.0772657	-0.187796	220938	CGEN_HUM_1001546_1	20q13.33	Hs.184628	C20orf36	chromosome 20 open reading frame 36
0.787702	0.00926663	0.0367862	0.274412	0.260402	-0.0950531	-0.141942	-0.0250592	0.438108	-0.0953512	-0.283603	-0.132563	-0.0371709	-0.057462	0.0772912	-0.00384021	-0.138541	0.0649148	0.0982863	-0.049426	0.174999	-0.284954	-0.382864	-0.573196	0.155948	-0.148752	-0.145122	-0.0649704	-0.0355883	-0.204111	0.0160527	-0.23185	-0.117789	0.0908542	-0.0650686	0.0713087	0.247257	-0.120203	-0.225692	-0.108325	0.280269	-0.227592	-0.217441	233296	CGEN_HUM_1013904_1	6	Hs.158126		Homo sapiens cDNA FLJ13350 fis, clone OVARC1002143
0.445533	0.00927648	0.474575	-0.0742204	0.192363	-0.129129	0.0280321	-0.098161	0.0743726	0.0784671	-0.168838	0.155257	0.184929	-0.10841	0.329319	-0.170725	0.115747	-0.0158049	0.0661879	-0.151	-0.0729583	-0.288733	0.201423	-0.249122	0.0814859	0.0700035	-0.200968	0.0143155	0.0792114	-0.0995245	0.165391	-0.261062	-0.282972	-0.0595568	-0.00762981	-0.144968	-0.0236847	0.00295474	0.297171	-0.364205	-0.0329875	0.0425865	-0.247549	232163	CGEN_HUM_1012771_1				Unknown
0.873456	0.00932394	0.996008	0.00655697	-0.0109723	-0.0841928	0.138647	-0.158103	0.0740244	-0.0379106	0.164402	-0.274259	-0.0666193	0.13232	-0.0834177	0.0719622	-0.102092	0.0587807	0.092952	-0.158889	-0.114045	-0.209536	0.0644189	0.00479213	0.0332897	-0.152963	-0.0966586	-0.18764	-0.0990216	0.024592	-0.0959453	-0.104311	-0.141154	0.00447447	-0.158996	-0.0441314	-0.0529992	-0.00798338	0.0869967	0.0302606	0.0754553	-0.0769415	0.0804721	235989	CGEN_HUM_1016546_1				Unknown
0.447327	0.0094396	0.289086	-0.00574851	-0.166216	-0.115123	-0.0725366	0.105841	0.085342	-0.0642609	-0.0667854	-0.0399988	0.123524	0.114302	0.117952	-0.260067	-0.0696628	0.00408959	-0.0358225	0.121625	-0.0751083	-0.0273486	0.171838	0.0789513	0.105652	0.039205	0.0671831	-0.0282559	0.117657	0.118644	0.036584	0.00336362	0.0488382	0.0517801	-0.0475087	-0.0706036	-0.19397	-0.177132	0.00700293	-0.0162059	0.0415651	-0.233827	0.0410864	228955	CGEN_HUM_1009563_1	6p24	Hs.334334	TFAP2A	transcription factor AP-2 alpha (activating enhancer binding protein 2 alpha)
0.111952	0.00944014	0.509408	0.0877288	0.123507	-0.0775083	0.0597016	-0.286288	0.191576	0.0475004	0.215866	0.0904758	0.288801	0.0028134	0.276338	-0.0790611	-0.0420154	0.0651796	0.0218631	-0.134316	0.157584	-0.114671	-0.0117798	-0.205041	-0.0451109	-0.19862	0.20874	0.0209213	0.140384	-0.170256	-0.0478847	-0.0900311	0.0544425	0.0314194	-0.07592	-0.0956238	0.0986904	-0.03002	0.112537	-0.192467	0.209299	-0.0682819	0.141448	220696	CGEN_HUM_1001304_1	12q15	Hs.302649	NAP1L1	nucleosome assembly protein 1-like 1
0.0848685	0.00944179	0.824522	0.0979843	0.0872547	-0.317399	-0.216259	0.273083	0.0368495	-0.00622629	0.335445	-0.14189	0.190298	0.690631	0.327393	0.0995041	0.0554728	0.00385068	0.272696	-0.141297	-0.159866	-0.6834	-0.181261	-0.171208	-0.0915927	0.173028	0.306353	-0.311725	0.222233	0.307014	-0.0105681	0.0388608	0.0420632	-0.0515222	0.320976	-0.138797	0.202793	-0.198025	0.0170038	0.226017	0.0527406	-0.0218372	0.0326253	226944	CGEN_HUM_1007552_1	7p13-p12	Hs.4770	KIAA1068	KIAA1068 protein
0.479157	0.00945084	0.083193	-0.191772	0.175659	-0.423687	0.273268	-0.454201	-0.0974937	-0.0202999	0.59232	0.042218	-0.150297	-0.00768572	0.201596	0.470113	0.290744	-0.0361035	0.172583	-1.34766	-0.425127	0.0425659	-0.625852	-2.27192	0.12847	-0.07394	0.00302179	-0.18376	-0.156379	-0.133389	-0.397959	0.348576	-0.0908656	-0.490095	-0.0603988	-0.844003	-0.331998	-0.420083	0.466533	-0.756825	-0.0656071	-0.461344	0.542348	238005	CGEN_HUM_1018562_1	6	Hs.10441	FLJ11236	hypothetical protein FLJ11236
0.0908891	0.0094566	0.56802	0.102121	0.236106	-0.0725503	0.347691	0.0434867	0.151356	0.042896	-0.109609	0.0698177	0.0537333	-0.190318	0.198487	0.0495996	0.0501935	0.0986632	-0.0897674	-0.0654965	0.155191	-0.101423	0.405222	-0.187906	-0.0179202	-0.124871	-0.0488091	0.0174067	0.0435323	-0.197577	0.162201	0.0207478	-0.105236	-0.0760405	-0.0297914	-0.00838821	0.123191	-0.107346	0.601048	-0.0515869	0.0476323	0.0384998	-0.108874	230320	CGEN_HUM_1010928_1	9q21.11-q21.2	Hs.53985	GP2	glycoprotein 2 (zymogen granule membrane)
0.992282	0.00963102	0.395658	0.241635	-0.388479	0.405043	0.249848	0.271578	0.268853	0.0964562	0.256055	0.345353	-0.461589	0.433746	-1.12416	-0.352157	-0.231374	0.120286	-0.114574	0.534916	0.0835292	0.816801	0.109549	0.611227	0.539523	-0.280151	-0.11908	0.638658	-0.15094	1.07873	-0.578436	0.149852		0.274642	0.130816	0.460533	-0.120436	0.519014	-0.292862	-0.248165	0.225361	-0.1584	0.214969	222006	CGEN_HUM_1002614_1	6q23.3	Hs.170162	KIAA1357	KIAA1357 protein
0.139968	0.00967542	0.0801956	-0.0787896	-0.480252	0.328967			-0.871734	-0.422328	-0.282489	0.221477	-0.618096	0.153968	-0.394181	0.121023	0.0979825	0.0713745	0.0361927	0.1917	-0.151516	0.486287			-0.150241		-0.095548	0.43509	-0.375549	0.125032	-0.0748286	0.0556967	-0.085904	0.126351	0.311851	-0.178244	-0.14241	0.341018			0.0230879	-0.177831	0.295589	236018	CGEN_HUM_1016575_1				Unknown
0.506949	0.00968009	0.0293266	0.0105496	-0.072158	-0.00141129	-0.284274	0.494267	0.0119126	-0.032224	-0.113756	0.452998	0.105816	-0.0888065	0.187797	-0.151122	0.0496104	-0.040417	0.0207894	-0.278905	-0.252579	-0.230188	-0.570929	-0.383348	0.0295847	-0.0993601	-0.228621	0.329351	0.0777667	-0.294733	0.047988	-0.10762	-0.099494	-0.0326771	0.046264	-0.201409	-0.203102	-0.31336	-0.510482	0.449709	0.0380399	0.0109033	-0.227152	227075	CGEN_HUM_1007683_1	17	Hs.172154		Homo sapiens clone FLB3442 PRO0872 mRNA, complete cds
0.511482	0.00969844	0.111559	-0.174537	0.246674	-0.381141	-0.290669	0.172986	0.0510358	-0.0993619	0.128799	0.526311	0.469101	0.125136	0.295274	-0.347654	-0.261351	0.103006	0.191104	-0.161276	-0.0212407	-0.603221	-0.139697	-0.0707471	0.021332	-0.104543	0.0547311	0.258943	0.349872	-0.204582	0.219043	-0.239753	-0.243845	-0.0362097	-0.0127801	-0.175151	0.0706818	-0.719179	-0.12275	0.0544814	0.10268	-0.277643	-0.203461	227183	CGEN_HUM_1007791_1	1p34.1	Hs.25597	ELOVL1	elongation of very long chain fatty acids (FEN1/Elo2, SUR4/Elo3, yeast)-like 1
0.00797052	0.00980437	0.0242702	-0.284671	-0.124472	-0.146209		-0.131223	-0.538163				-0.108023	-0.00791373		-0.0882119			-0.189946	-0.159072	-0.100488	0.164874		0.271545	-0.199439			-0.0930127		0.124514		0.0538946	-0.227841		-0.0590528	-0.173743	-0.147746	-0.0405438			-0.255056		0.227475	233738	CGEN_HUM_1014346_1		Hs.283784	LOC55866	Nef attachable protein
0.125917	0.00983299	0.834714	-0.0384127	0.159934	0.163113	-0.342299	0.183936	0.0176705	0.17893	-0.137835	-0.0735677	0.0509282	-0.0396491	0.161185	0.209687	0.258391	0.027536	0.314207	-0.161718	0.0612639	0.0715924	-0.318883	0.150625	-0.0852448	0.154287	-0.193121	-0.128085	-0.0241711	0.0519933	-0.0335983	-0.0642368	-0.0454986	0.0317854	0.357885	-0.169492	0.189233	0.116111	-0.293013	0.35612	-0.10924	0.159815	-0.125095	227155	CGEN_HUM_1007763_1	Xp11.23	Hs.23170	FTSJ1	FtsJ homolog 1 (E. coli)
0.0759287	0.00983595	0.414262	-0.102676	-0.305948	0.127813		0.0587417	-0.645837	-0.0274471	0.167116	-0.0646656	-0.583328		-0.475821	0.0299255	0.0734926	-0.0826536	-0.0679511	-0.159047	-0.0576548	0.21397		0.581318	-0.295518	0.0913089	0.0361106	-0.110242	0.28259		-0.224348	0.0737267	0.142847	0.310155	0.209701	0.00581408	-0.383741	0.0622215		0.268207	-0.313216	0.10777	0.389814	225794	CGEN_HUM_1006402_1	19q13.2-q13.3	Hs.137583	PGLYRP	peptidoglycan recognition protein
0.684357	0.00987247	0.796263	0.284857	-0.123799	0.352686	0.450889	-0.0151406	-0.432379	0.018089	0.0501869	0.0825953	-0.288062	0.234892	-0.175989	0.0355788	0.0623006	-0.145729	-0.00631032	0.322453	0.145889	0.477919	0.447862	0.0493431	-0.188219	0.279137	-0.00483731	0.0240287	-0.128882	0.309625	-0.158093	-0.0674362	0.105132	0.0242595	0.102645	0.338169	0.00123819	0.168413	0.710385	0.0463993	-1.01255	0.2953	0.255105	236569	CGEN_HUM_1017126_1				Unknown
0.178303	0.00992128	0.990712	-0.297251	-0.027611				-0.668551	-0.0524203	0.067839	-0.22493	-0.834364		-0.468455	0.797387	0.0702561	-0.215813	-0.208551	0.281624	0.20782	0.535645			-0.262959	-0.275277	0.305109	-0.156492	-0.24855	0.192276	0.0293838	0.862279	0.138696	0.253873	-0.0313226	-0.0488059	0.134295				-0.370098	-0.365582	0.39677	228170	CGEN_HUM_1008778_1	10q21.3	Hs.257051	VR22	alpha-catenin-like protein
0.602186	0.00997161	0.00145639	0.0797535	0.118015	-0.184983	0.0198543	-0.0653566	0.0850925	-0.0806595	0.148532	0.255766	-0.0130546	-0.0205919	0.366103	-0.319662	-0.13034	0.016019	0.0788841	-0.149153	-0.113134	-0.581932	-0.0128028	-0.316848	0.0168936	-0.267603	0.0210027	0.174038	0.250346	-0.128367	-0.0742158	-0.169711	-0.279775	-0.0416097	-0.0400999	-0.239502	-0.146326	-0.307994	-0.0139919	-0.279771	0.0172335	-0.2824	-0.155147	226091	CGEN_HUM_1006699_1	12q24.2-q24.3	Hs.82689	TRA1	tumor rejection antigen (gp96) 1
0.0547394	0.00997589	0.363159	-0.24619	-0.100908	0.206625	-0.00228335	0.00684537	0.0349029	-0.116106	-0.268975	0.0355713	0.0117679	-0.154804	-0.314753	-0.0219548	-0.041124	0.0342756	-0.24054	-0.032484	-0.0567029	0.0491648	-0.120928	0.31544	0.0835346	0.0480842	-0.158318	0.230685	-0.094415	0.0596061	0.106116	0.247017	-0.0679513	0.149103	0.206348	-0.058722	-0.0769034	0.263082	-0.176309	-0.00912505	0	-0.0221367	-0.0681715	222785	CGEN_HUM_1003393_1	10	Hs.131834		Homo sapiens mRNA; cDNA DKFZp434B0328 (from clone DKFZp434B0328); partial cds
0.566727	0.0100147	0.38579	0.282413	0.116033	-0.193197	0.0280844	-0.245222	0.0439674	0.602637	0.180194	0.997489	0.290377	-0.436261	0.184273	-0.577114	-0.114624	-0.276825	0.0281872	-0.176774	0.0153951	-0.448381	-0.15829	-0.372254	-0.154277	-0.4044	0.210786	0.78789	0.141167	-0.247339	-0.0138482	-0.481304	-0.226813	-0.388466	-0.31689	-0.162789	0.213131	-0.161515	0.35054	-0.356872	0.0108375	-0.436217	0.249399	231113	CGEN_HUM_1011721_1				Unknown
0.482815	0.0100499	0.320098	0.261878	-0.353806	0.130124			-0.376861		0.00960864	0.397232	-0.531618	0.225314	-0.404357	0.17106	-0.0875435	-0.00630424	-0.203602	0.718131	0.0742875	0.385666			0.0754241	0.0641137		0.2214	-0.355172	0.607744	-0.314688	-0.000800312	-0.0741857	0.436059	-0.0348537	0.372804	0.0332357	0.133825			-1.06322	-0.0366204	-0.157297	230305	CGEN_HUM_1010913_1	Xp21.3	Hs.73021	MAGEB1	melanoma antigen, family B, 1
0.379345	0.0100569	0.0591182	-0.0226284	-0.0980075	0.114134	-0.683334	0.717867	0.447473	-0.314101	0.124466	0.247705	0.0652418	0.207588	0.275209	-0.0305916	-0.140053	0.158493	0.0662466	-0.151114	-0.0962751	-0.0787957	-1.02014	0.265187	0.0827129	-0.00153979	-0.00509734	-0.0175608	-0.0230647	-0.232486	0.0238835	-0.0310502	-0.0622821	0.211556	-0.174749	-0.057209	-0.0493475	0.127285	-0.549155	0.794204	0.620411	0.0452074	0.147238	226342	CGEN_HUM_1006950_1	9q34.3	Hs.94300	SDCCAG3	serologically defined colon cancer antigen 3
0.00634454	0.0101183	0.536575	0.0277272	0.616355	0.116905	-0.127147	1.11807	-0.0356709	-0.508024	0.826468	0.456645	0.323022	0.381166	0.680137	0.599885	0.369539	0.0903289	0.166858	-0.421366	0.0608358	-0.403708	0.241655	0.0324787	0.00491729	0.124106	0.261049	0.168847	0.300109	-0.0927308	0.138157	-0.0235913	-0.059034	-0.239601	0.110288	-0.599363	0.455634	0.249137	0.179721	0.670161	0.010381	0.113161	0.0838992	237102	CGEN_HUM_1017659_1				Unknown
0.625931	0.0101548	0.651557	-0.555185	-0.244192	-0.222535		0.0281895	0.356404	-0.512266		0.547518		0.337884		-0.00496932	0.240755	-0.461816	-0.147099	0.19095	0.119678	0.077947				0.285815		0.734395	-0.101982	0.424988	-0.22696	-0.176053	0.360347	-0.14946	0.185434	0.0222751	-0.0657398	-0.0738321			0.168522	-0.104228	-0.153509	224453	CGEN_HUM_1005061_1	5q33.2	Hs.129711	HAVCR-1	hepatitis A virus cellular receptor 1
0.732267	0.0101642	0.356203	0.0684985	-0.101335	0.176369	-0.623327	0.244399	0.0828303	-0.186358	0.264139	-0.0512959	-0.0528912	0.0176665	0.264029	0.123849	-0.0864789	0.154031	0.0117532	-0.0607035	-0.243978	-0.214295	-0.664492	0.129273	-0.125756	0.0484615	-0.157812	-0.172775	0.0563649	-0.0452549	0.0484177	0.00842406	-0.195686	0.0460954	-0.0172915	-0.121132	-0.190407	0.0241353	-0.512945	0.500147	-0.0669143	-0.166551	-0.0536856	229997	CGEN_HUM_1010605_1	9q34.3	Hs.69331	DDX31	DEAD/H (Asp-Glu-Ala-Asp/His) box polypeptide 31
0.121229	0.0101852	0.341053	0.19539	0.248444	-0.0640479	0.411985	-0.454689	0.316923	-0.0604743	0.161806	0.017127	0.0632446	-0.0950522	0.117913	0.0756159	0.107008	0.0717588	0.190755	-0.350016	0.101155	-0.284725	0.393216	-0.146413	0.192416	-0.350333	0.130912	-0.0397648	0.0413869	-0.335177	-0.128373	-0.196138	0.122078	-0.0867649	0.0826857	-0.0902826	0.0823927	-0.0335911	0.601593	-0.713605	0.422313	-0.128714	0.126589	235138	CGEN_HUM_1015695_1	16	Hs.132171		Homo sapiens cDNA FLJ11814 fis, clone HEMBA1006381
0.739014	0.0101896	0.615733	0.276191	0.427877	-0.115683	0.512044	-0.786212	0.306923	-0.176982	-0.00416321	0.191406	0.0166879	-0.202237	-0.0586077	0.14908	-0.0491944	-0.0290302	-0.0467738	0.15393	0.0845695	-0.192292	0.46856	-1.30747	0.153916	-0.496786	0.000719011	0.0971656	0.0609746	-0.0748531	0.0483614	-0.0235492	-0.0817076	-0.346721	-0.202197	0.147706	0.331722	-0.0843669	0.534442	-0.705417	0.201604	-0.135786	0.404581	237184	CGEN_HUM_1017741_1				Unknown
0.193576	0.0101988	0.651311	-0.522372	-0.104436	-0.0272783	-0.646506	0.419817	-0.384	0.362966	-0.0851308	0.0600042	-1.27884	0.192113	-0.110847	-0.312141	0.151125	0.00150342	-0.00299298	-0.291851	0.00198729	0.0229158	-0.221072	1.09837	-0.124491	1.33669	0.18129	0.106009	-0.160023	0.286966	0.103628	-0.0254884	-0.270483	0.0254337	0.0809139	-0.347355	-0.126714	-0.382656	-0.404532	0.0333571	-0.0835723	-0.161525	0.0557456	233984	CGEN_HUM_1014592_1	4p16.1	Hs.350964	DRD5	dopamine receptor D5
0.266651	0.0102599	0.518979	0.0574369	-0.0442531	0.026247	0.0235637	0.0867855	-0.0849949	-0.240397	0.113651	-0.172854	0.03668	0.259017	0.237734	-0.0944879	-0.0627425	0.275851	0.364565	-0.0621184	-0.0355453	-0.0204377	0.0304475	0.039632	-0.111677	-0.168138	-0.121622	-0.190416	-0.0220804	0.0784343	-0.0757443	-0.0144189	-0.123305	0.105373	0.15853	-0.123083	-0.0313468	-0.11729	0.0217089	0.229071	-0.153134	-0.109044	-0.0138849	238108	CGEN_HUM_1018665_1	10q24-q25	Hs.288891	MMS19L	MMS19-like (MET18 homolog, S. cerevisiae)
0.555376	0.0102744	0.170003	-0.532402	-0.151434	0.171514	-0.678996	0.721448	-0.218534	-0.232487	0.0430418	-0.840011	-0.141807	0.721397	0.54628	-0.0339963	0.0662972	-0.518828	-0.0297227	-0.131276	0.13695	0.0871198	-0.406113		0.434554	0.474175	0.301645	0.172193	0.0986428	0.867795	-0.098334	0.767314	0.725251	-0.830171	0.677899	0.111786	0.661544	0.123564	-1.19241	1.09912	2.43692	0.0735933	-0.0322735	233041	CGEN_HUM_1013649_1				Unknown
0.0916901	0.0102869	0.327712	-0.558715	-0.378436	-0.518033	-0.279205	-0.975427	1.07207	0.34306	0.0196066	-0.14873	-0.117649	-0.540398	-0.220807	-0.118791	-0.0499802	-0.651338	-0.200079	-0.0355716	-0.453332	0.345654	0.950507	0.253359	0.953845	0.280227	0.481413	-0.149752	-0.511625	-0.384825	0.281952	0.213531	0.155973	0.038857	-0.162222	-0.698823	-0.266258	-0.353773	0.220578	-0.389843	0.967636	-0.000256982	0.185157	224752	CGEN_HUM_1005360_1				Unknown
0.904384	0.0103059	0.725524	0.135533	-0.0213349	0.319469	0.000480498	0.00348057	0.27475	-0.0693312		-0.238734	0.202711	0.191473	-0.380334	-0.310647	0.0871993	-0.0626944	-0.0348305	0.644324		0.519629	0.0984037	0.437122	0.0492565	0.107662		0.00270101	0.180716	0.163181	-0.250153	-0.063464	0.119053	0.14347	0.0771829	0.592619	0.0586378	0.52946	0.132931	-0.309023	-0.0965629	0.0184723		224424	CGEN_HUM_1005032_1	6p21	Hs.155212	MUT	methylmalonyl Coenzyme A mutase
0.172977	0.0103231	0.0732224	0.131931	-0.106362	-0.149531	-0.0488231	-0.119113	0.263959	0.15818	0.15396	-0.0914367	0.0990226	-0.0143931	0.0433217	-0.0166874	0.238081	0.125557	0.0711802	0.0288089	-0.0252502	-0.23581	-0.0763259	-0.105894	0.141628	-0.109597	0.13115	-0.194714	0.0892062	-0.129447	0.062106	-0.00196439	-0.0108422	-0.0218029	0.0625738	-0.0664175	-0.102621	-0.0798481	-0.0526652	-0.220402	0.235314	-0.0744966	0.00936768	222924	CGEN_HUM_1003532_1	1p36.21	Hs.183212	ICMT	isoprenylcysteine carboxyl methyltransferase
0.184508	0.0103677	0.462344	-0.0700235	-0.267336	-0.542904		0.0678818	0.0666612	-0.0913881	-0.137793	-0.0301915	0.348957	-0.223113	0.19203	-0.000615353	-0.0855828	-0.192441	-0.154614		-0.190822	-0.0663683	-0.237151		0.0468704	0.159253	-0.0303736	-0.00378812	0.530345	-0.0260132	0.290101	0.153611	-0.0408685	-0.327183	-0.0121112	0.0947338	-0.194011		0.275549	-0.315687	-0.0569122	-0.0631666	-0.278025	233636	CGEN_HUM_1014244_1	14	Hs.334899		Homo sapiens cDNA FLJ14063 fis, clone HEMBB1000790
0.367205	0.01038	0.0579029	0.201714	-0.0914425	0.123763	-0.328749	0.102247	-0.181312	-0.150359	0.0541003	-0.139241	0.149113	0.0551978	0.0664306	-0.0809307	-0.0178571	-0.223222	-0.0969601	0.258397	-0.177293	0.408924	-0.0927088	0.216333	-0.103193	0.022398	-0.139491	-0.00664484	0.0768565	0.105117	0.135061	0.131006	0.0442401	0.0614936	0.0666924	0.181986	0.00955114	0.315302	-0.171047	0.0237115	0.0680782	-0.0478355	0.065334	220734	CGEN_HUM_1001342_1	15q26	Hs.1933	RLBP1	retinaldehyde binding protein 1
0.203758	0.0103941	0.740031	0.0903332	0.289662	0.129846	-0.319802	0.172939	-0.20627	0.00676018	0.234909	0.287518	0.0436469	-0.0919008	0.22367	-0.0738579	0.142952	0.0147697	-0.0195523	-0.143164	0.220624	0.16459	-0.301064	-0.201483	-0.199494	-0.00717611	0.0399405	0.167752	0.0145945	-0.115244	0.0535389	-0.113313	-0.0641183	0.0555989	-0.0320721	0.102596	0.0695323	0.172326	-0.125351	0.284386	-0.276949	0.00721199	0.284988	233831	CGEN_HUM_1014439_1	6	Hs.323470		Homo sapiens cDNA: FLJ22106 fis, clone HEP17675
0.0528682	0.0104174	0.0410843	0.260745	0.0226282	0.138748	0.333785	0.246327	0.14529	0.285542	0.0936533	-0.299141	0.129813	0.221949	0.139058	-0.217543	-0.0458818	-0.06336	0.0974893	0.0774022	0.0456171	-0.437253	0.121843	0.010486	0.00155905	-0.215006	0.154211	-0.357303	0.211062	-0.228323	0.0295718	-0.248513	0.0299638	-0.0164421	-0.137278	-0.23015	-0.111427	-0.153153	0.076229	0.143134	0.30616	-0.291638	0.0717907	230441	CGEN_HUM_1011049_1	21q22.11	Hs.181581	GRIK1	glutamate receptor, ionotropic, kainate 1
0.997542	0.0104223	0.782102	0.191441	-0.0754596	0.299106	-0.113942	-0.095812	-0.283662	0.0816917	-0.0825771	-0.130877	-0.226849	0.160865	0.180184	-0.0460642	-0.0263323	0.0354562	0.13487	0.0926902	0.051194	0.396701	-0.118211	0.121224	0.0636311	0.113227	-0.0238616	0.270325	0.00747214	0.265759	0.0778773	0.134442	0.0356834	0.0671589	0.121626	0.123695	0.0525424	0.30315	-0.113273	0.030428	-0.757138	0.082703	0.0382749	225888	CGEN_HUM_1006496_1	8p12-p11	Hs.840	INDO	indoleamine-pyrrole 2,3 dioxygenase
0.948924	0.0104481	0.803722	-0.044057	0.151972	0.419911	0.958328	-0.587374	-0.164361	0.103906	-0.277651	0.171775	0.204115	-0.226918	-0.0637461	-0.34539	-0.148379	-0.0350136	-0.209662	0.290482	0.0354726	0.33268	1.12701	0.0108324	0.0360807	0.208213	-0.0831245	0.212777	0.0455945	0.204012	0.0460557	-0.056381	-0.136274	0.0166251	-0.0319061	0.374501	0.114469	0.28142	0.939439	-0.730503	-0.116278	0.105834		231011	CGEN_HUM_1011619_1	12p12.2-p11.2	Hs.222024	ARNTL2	transcription factor BMAL2
0.269497	0.0104745	0.349711	0.127559	0.0528416	-0.0286893	0.300281	0.310523	0.139334	0.0881452	-0.0931094	0.356062	0.0704307	-0.146792	-0.0807557	-0.082443	-0.204802	0.0695816	-0.102778	0.0896944	-0.0561361	-0.302021	0.21046	0.0677077	-0.135336	-0.101132	-0.108207	0.318268	0.117722	-0.087114	-0.0623677	-0.211707	-0.224132	-0.180692	-0.0104062	0.241236	-0.193372	-0.071863	0.0746642	0.485725	-0.0821632	0.00988828	-0.0326401	232907	CGEN_HUM_1013515_1				Unknown
0.000805608	0.0105277	0.12416	0.896312	0.687139	0.279283	0.447635	0.500533	0.924275	-0.149135	-0.0944314	0.419398	0.428772	0.0385914	0.0740065	0.364589	0.0514596	0.225599	0.234031	0.0663602	0.23394	-0.243042		-1.40529	0.733882	-0.664515	0.201533	0.259969	0.123416	-0.0860113	-0.161433	0.137143	0.165834	-0.140064	-0.0442047	0.230022	0.505465	-0.0660731	0.122507	0.255731	0.964371	-0.248279	0.253856	233608	CGEN_HUM_1014216_1	16	Hs.22907		Homo sapiens mRNA; cDNA DKFZp586F071 (from clone DKFZp586F071)
0.346914	0.0105359	0.183026	0.233241	-0.0527009	-0.176741	0.293859	0.0831604	-0.0126481	-0.125971	-0.155622	-0.515466	-0.0930948	-0.147905	-0.338242	0.0123809	-0.0573069	0.124307	0.132976	0.120181	-0.0434606	-0.404848	-0.35812	-0.215159	-0.0432209	-0.386607	-0.108317	-0.497168	-0.176208	-0.0057833	-0.373248	-0.129507	-0.154537	-0.0734806	-0.108012	0.0801112	-0.169632	-0.272494	-0.231435	0.294582	-0.290127	-0.327084	0.0145428	235791	CGEN_HUM_1016348_1	8p21.3	Hs.299148	RAI16	retinoic acid induced 16
0.520777	0.0108742	0.547956	-0.116209	0.0540927	-0.0961497	-0.0451355	0.137075	0.260192	-0.233054	0.0411343	0.322853	-0.102067	0.20655	0.147315	-0.23487	-0.214972	0.28404	0.0801808	-0.443691	-0.0627069	-0.237875	-0.699379	-0.251303	0.167734	-0.334562		0.221283	0.00721852	-0.298773	-0.0240752	-0.0289062	-0.106829	0.0631233	-0.133281	-0.207477	-0.137442	0.186646	-0.159732	0.404617	0.203868	-0.109593	0.141377	237681	CGEN_HUM_1018238_1		Hs.28631		Homo sapiens cDNA: FLJ22141 fis, clone HEP21327
0.0300629	0.0109193	0.0644893	0.160078	0.370035	0.242582	0.320894	0.35774	-0.181251	-0.230251	0.437924	0.780718	-0.0494119	-0.154566	0.499719	0.26357	0.200406	-0.222812	0.00820722	-0.281886	0.328792	-0.576818	0.044694	0.763653	-0.471239	-0.570222	-0.0292194	0.353433	0.324564	-0.779475	-0.124113	-0.130647	-0.053857	-0.192292	0.13584	-0.324366	0.00913101	0.513212	-0.0187387	0.354297	-0.210799	-0.465369	0.0341636	220457	CGEN_HUM_1001065_1	16	Hs.110613	KIAA0220	KIAA0220 protein
0.132025	0.0109364	0.990604	-0.108257	-0.395146	0.0832917	-0.357901	0.0432885	-0.0205886	0.280766	-0.525949	-0.170159	0.113141	-0.15817	-0.106967	-0.0844953	0.0681069	-0.110219	0.109928	0.100011	-0.0285532	0.440498	-0.0910817	0.213814	-0.24757	0.10818	-0.229581	-0.122196	0.10367	0.0216217	0.156526	0.0577985	0.0383355	0.0571517	0.129465	-0.209817	0.126613	-0.453009	-0.253627	0.0620913	-0.0237687	0.00362114	-0.263722	222547	CGEN_HUM_1003155_1	11q12	Hs.169895	UBE2L6	ubiquitin-conjugating enzyme E2L 6
0.0143022	0.0109698	0.277233	-0.376766	-0.0135862	0.264119			-0.420834	-0.920389	-0.207459	0.00514697	-0.454722	-0.639661	-0.858449	0.140575	0.0594255	-0.365397	-0.0699285	0.0545019	0.143735	0.355852			-0.199057	0.527419	-0.0441607	-0.0401531	-0.275042	0.246725	-0.172349	0.0203831	0.0762589	-0.0740307	0.180974	-0.167682	-0.183611	0.217608			-0.462875	0.00871879	0.108228	226856	CGEN_HUM_1007464_1	22q12.3	Hs.157427	RFPL2	ret finger protein-like 2
0.367461	0.0109825	0.678026	-0.0326576	0.0897652	-0.138597	-0.0625387	-0.280036	0.333187	-0.188636	0.0444381	-0.160543	-0.130066	-0.0597872	0.0170735	0.0663137	-0.177094	0.0479769	0.0790006	-0.137013	-0.00544854	-0.169324	-0.0112261	-0.301328	0.171336	-0.331006	-0.0536893	-0.014892	-0.141536	-0.0789226	-0.159237	-0.184562	-0.151313	-0.0546744	-0.135669	0.0601001	-0.0814133	-0.020609	0.0619846	-0.19659	0.249339	-0.167981	-0.0071714	225495	CGEN_HUM_1006103_1				Unknown
0.24854	0.0109882	0.378575	-0.162667	0.0463019	-0.101184	-0.139735	0.154303	0.389143	0.0119019	-0.163186	-0.166117	0.0953056	0.220427	0.37058	-0.144812	0.0779888	0.139567	0.30802	-0.276566	-0.128253	0.0218897	-0.183072	0.0455207	0.196603	-0.277458	0.0849069	-0.167074	-0.106808	-0.0982178	0.138516	-0.302319	0.173581	-0.187161	0.0744456	-0.268941	0.0502152	-0.0192173	-0.126506	0.170787	0.330793	-0.209267	-0.145463	221344	CGEN_HUM_1001952_1	8q24.3	Hs.1499	HSF1	heat shock transcription factor 1
0.848976	0.0110222	0.16398	0.303539	-0.131044	0.238115	0.589503	-0.158776	0.272402	0.205947	0.0342496	-0.0319105	-0.120905	-0.0820595	-0.900976	0.0556624	-0.0555351	0.115637	-0.0876345	0.613962	0.0403916	0.461275	0.487182		0.352299	0.20406	0.251956	0.0278243	-0.0144679	0.163637	0.0166093	0.123438	0.0775868	0.318695	-0.0826552	-0.0916045	0.0349947	-0.307551	0.301791			0.29987	-0.108954	225477	CGEN_HUM_1006085_1	19q13.3-q13.4	Hs.2161	C5R1	complement component 5 receptor 1 (C5a ligand)
0.909118	0.0110427	0.245364	0.0828538	-0.0523104	0.401287		0.268601	-0.0245871	-0.139176		0.325995	-0.0330197	-0.0562587	-0.163761	0.0256075	-0.0375993	-0.330697	-0.36381	0.461286	-0.0667529	0.494567		0.667866	-0.188236	0.357761		0.351114	-0.0702142	0.187083	-0.14996	0.167099	-0.0769213	0.00457823	0.0624274	0.260901	-0.0359085	0.469213			-0.223565	0.135807		234256	CGEN_HUM_1014813_1	8q22.3	Hs.257924	FLJ13782	hypothetical protein FLJ13782
0.286137	0.0110801	0.492118	0.183279	0.544638	0.0169316	0.460254	0.0821879	-0.136078	-0.170619	0.271741	0.406478	0.198629	-0.526791	-0.0390851	0.0109808	0.0312425	-0.198051	0.067039	-0.242193	0.157463	-0.176956	0.248836	-0.0924447	-0.122108	-0.604659	0.0519145	0.460766	0.245497	-0.671284	-0.226712	-0.231141	0.292103	-0.247646	0.121876	0.195144	0.317215	0.0520768	-0.0118807	-0.202533	0.523749	-0.360523	0.0365843	235906	CGEN_HUM_1016463_1				Unknown
0.950648	0.0110823	0.374042	0.0619324	-0.0363761	-0.0909273	0.18983	-0.289061	0.167109	0.05171	-0.0403266	0.0783475	0.055892	0.0100849	0.112674	-0.25728	0.0414896	-0.0704627	-0.0178074	-0.247506	-0.110261	-0.206905	-0.0691004	-0.0565128	0.159193	-0.216943	-0.00130565	-0.13804	0.0448722	-0.17389	-0.0090428	-0.309747	0.0263604	-0.230453	-0.078058	0.0274605	-0.169737	-0.103337	-0.0384948	-0.361559	0.297354	-0.0664646	0.0912484	234092	CGEN_HUM_1014649_1	11	Hs.175483		Homo sapiens cDNA: FLJ22016 fis, clone HEP07422
0.0785253	0.0110875	0.301722	0.30546	0.852508	-0.680295	0.188114	1.12172	-0.148485	-0.442236	0.64534	0.711076	0.0998058	0.143275	0.831129	0.231334	0.0560418	-0.172021	-0.0147405	-0.452999	0.327513	-1.94388	0.377156	-0.498706	0.214746	-0.169094	0.374053	0.338384	0.464604	-0.646747	0.170736	-0.235309	-0.59834	-0.469456	-0.06625	-0.668647	0.0114741	-0.482174	0.775718	0.896876	0.00998828	-0.348854	-0.206835	237377	CGEN_HUM_1017934_1	14q24.1	Hs.18104	FLJ11274	hypothetical protein FLJ11274
0.236995	0.0111003	0.40783	0.731019	-1.31842					-1.01454				-0.423563	-1.07431	0.264823	0.118644			0.812694	-0.247195	0.58266				-0.847717			-0.0655397	-0.131806	-0.618903	0.693183				0.505049	0.0152024							232941	CGEN_HUM_1013549_1				Unknown
0.0847464	0.0112633	0.0823835	0.328334	0.317689	-0.131463	-0.124271	0.718174	0.27694		0.129626	1.19645	0.275385	0.105175	0.409802	-0.274414	-0.242485	-0.0229731	-0.139622	0.0608551	0.175477	-0.549035	-0.731209	-0.773099	-0.0826289	-0.314217	-0.383533	0.844892	0.272647	-1.09697	0.192366	-0.178973	-0.0108716	-0.0837033	-0.122828	-0.0279124	-0.119492	-0.0593659	-0.540415	0.685926	0.338995	-0.358054	0.00511081	223433	CGEN_HUM_1004041_1	10q11.2-q21	Hs.129683	UBE2D1	ubiquitin-conjugating enzyme E2D 1 (UBC4/5 homolog, yeast)
0.489125	0.0113205	0.88825	-0.236201	-0.130392	0.108758	-0.367348	0.446045	0.114385	0.29448	-0.00537931	-0.0662732	-0.193807	-0.180522	0.214801	0.214382	0.151276	0.0856746	0.171817	-0.418039	-0.0699739	-0.0408306	-0.604609	0.537277	0.0188265	-0.0183008	-0.311131	0.0566807	-0.244589	-0.0482689	-0.0834424	-0.28654	-0.128627	-0.127265	0.219601	-0.290282	0.00887004	0.644684	-0.434812	0.763392	-0.347309	0.0776552	-0.0696716	233199	CGEN_HUM_1013807_1				Unknown
0.648445	0.0113288	0.828033	-0.106816	-0.218453	-0.132797	0.215708	-0.149376	0.269897	0.231312	-0.311536	-0.193466	0.251364	-0.0550487	0.149821	-0.548105	-0.343257	0.284386	0.173531	0.217541	-0.061334	0.015325	0.390005	0.374467	0.276546	0.238384	0.114791	-0.101888	-0.0298045	0.102905	0.19576	-0.150249	0.0885317	0.177312	0.185751	0.269618	-0.247654	-0.469121	0.136101	-0.405644	0.439285	0.189591	0.0542294	223379	CGEN_HUM_1003987_1	14q11.2	Hs.78596	PSMB5	proteasome (prosome, macropain) subunit, beta type, 5
0.304808	0.0114074	0.149405	-0.247606	-0.197798	0.136308	-0.1219	0.244468	-0.049408	0.186957	0.0377043	-0.303149	0.0896573	-0.0165236	0.206491	0.198626	0.244443	0.121787	0.25954	-0.184461	-0.0528663	-0.155953	-0.149492	-0.0575688	-0.213371	-0.125451	0.0466879	-0.338379	0.0181021	0.0702831	-0.182081	0.0208901	-0.0345266	-0.267283	0.318703	-0.193588	-0.127381	-0.0242874	-0.11696	0.213002	-0.093769	-0.00438052	-0.151649	226745	CGEN_HUM_1007353_1	16p11.2	Hs.99969	FUS	fusion, derived from t(12;16) malignant liposarcoma
0.433565	0.0114575	0.725346	-0.055916	-0.182922	0.0308418	0.00699824	0.302761	-0.6497	-0.171698	0.0791101	-0.120915	-0.332801	0.217933	-0.253115	-0.0830911	0.0766519	0.0739506	0.280918	-0.0952326	-0.14531	0.152876	0.052017	0.450667	-0.162513	-0.0283612	0.120532	-0.193424	-0.109526	0.653165	-0.00568745	-0.0129145	-0.0311434	0.176974	0.298125	0.00947431	-0.19352	-0.228838	0.0398957	0.221041	-1.05619	-0.0889748	0.421366	229658	CGEN_HUM_1010266_1	16p13.1-p12	Hs.144442	PLA2G10	phospholipase A2, group X
0.316026	0.0115012	0.361464	0.0506448	0.0454753	0.184044	-0.405833	0.315706	0.0713826		0.143737	0.683851	-0.16325	-0.227757	0.292806	0.0377143	-0.00207456	-0.0232042	0.0143051	-0.302449	-0.0575032	0.0107519	-0.564768	0.0279664	0.177908	-0.125928	-0.159117	0.70525	-0.199776	-0.0816222	-0.0138722	0.0035807	-0.0714992	-0.0657672	-0.0930571	0.0806144	-0.0340187	0.189521	-0.289725	0.133454	0.042755	-0.1579	0.0212025	235864	CGEN_HUM_1016421_1				Unknown
0.085711	0.0115163	0.317252	0.225935	0.0671821	-0.420083	-0.227811	0.426018	0.0878461	-0.105664	0.315908	0.154044	0.276158	0.325708	0.414422	0.0739235	-0.0595962	-0.00229765	0.162033	0.00771048	-0.247402	-0.665529	-0.370872	-0.0763121	0.132179	-0.126957	0.40295	0.116008	0.307735	0.0826487	0.108385	-0.0832753	-0.109445	0.111013	0.150725	-0.154425	-0.175306	-0.236426	-0.176221	0.368397	0.18836	-0.260275	0.249382	223410	CGEN_HUM_1004018_1	16p13.3	Hs.78683	USP7	ubiquitin specific protease 7 (herpes virus-associated)
0.127799	0.0115363	0.0643092	-0.0573012	0.310716	-0.252827	-0.0300763	0.103686	0.155772	0.0617487	0.448824	-0.265782	0.15225	0.267549	0.271878	-0.0335381	0.0992851	0.00331455	0.00876355	-0.160307	-0.00268104	-0.452685	0.0305451	-0.315639	0.0420114	0.186446	0.446929	-0.407023	0.228853	-0.0176547	0.0666889	-0.0244544	-0.0715656	-0.0468428	-0.00777987	-0.275918	0.157862	-0.212144	0.0950809	-0.105745	0.0212	0.0118235	0.0892703	225048	CGEN_HUM_1005656_1	6p21	Hs.10842	RAN	RAN, member RAS oncogene family
0.157741	0.0115672	0.485276	-0.212634	-0.182091	-0.0570587	0.123007	0.0681855	0.146927	-0.14129	0.0872077	-0.258756	-0.20482	0.0103181	-0.0713374	-0.0133591	-0.12887	0.0141837	0.055382	-0.281711	-0.125993	-0.237226	-0.114789	0.216231	0.00603387	-0.149071	-0.164665	-0.242134	-0.182723	-0.181596	-0.0859244	-0.13064	-0.210818	-0.0498128	-0.156065	-0.213274	-0.0463037	0.137195	0.0992666	0.279562	-0.0093029	-0.142939	0.00440278	234429	CGEN_HUM_1014986_1	13q34	Hs.287488	FLJ12122	hypothetical protein FLJ12122
0.223298	0.0115698	0.476186	-0.049858	-0.0538393	-0.0230018	0.0967622	-0.184499	0.016057	0.000879692	0.0173865	-0.132011	-0.140436	-0.209604	0.0259952	-0.10462	0.0359966	-0.0602803	0.215828	-0.106294	0.0386412	-0.10335	-0.17984	-0.0893081	-0.149002	-0.0784422	-0.0590447	-0.225093	-0.233428	-0.148567	-0.16323	-0.0884372	-0.0725299	-0.186891	0.144362	-0.065726	-0.119402	0.0264582	-0.123015	-0.0472346	-0.0399639	0.0537546	-0.102978	237622	CGEN_HUM_1018179_1	5	Hs.13415		Homo sapiens clone 24571 mRNA sequence
0.758714	0.0115736	0.117998	1.13786	0.154741	-0.48098	0.37845	-0.0320672	-0.23757	0.507606	-0.153764	-1.13186	-0.189092	0.313164	0.204156	0.192152	-0.241928	0.0167357	0.174697	-0.184229	-0.187304	-0.67301	-0.0289561	-0.483209	-0.0586047	-0.457319	0.0338228	-1.07981	-0.137721	-0.00626905	0.0549766	-0.168908	-0.153118	-0.228112	-0.279544	-0.0371881	-0.27225	-0.690428	0.000306837	-0.269053	-0.142836	-0.420797	0.38503	219687	CGEN_HUM_1000295_1	1p31	Hs.1869	PGM1	phosphoglucomutase 1
0.37131	0.0116237	0.415143	-0.356182	0.282451	-0.571052	-0.585839	0.439732	0.124987	0.372676	0.449028	0.0172827	0.380309	0.0638096	0.400213	0.301698	0.00742145	-0.0130301	-0.0609835	-0.224584	0.0788264	-0.725925	-0.322741	-0.0167116	-0.111538	0.559069	0.255674	-0.43718	0.144333	-0.231667	0.0983081	0.240898	-0.0928684	-0.214869	-0.112966	-0.225794	0.187234	-0.56332	-0.465482	0.570912	-0.0505848	0.257285	-0.157932	228599	CGEN_HUM_1009207_1	1p11.2	Hs.9315	HNOEL-iso	HNOEL-iso protein
0.459003	0.0116546	0.346976	-0.272439	-0.523729	0.384531	0.0623636	-0.0913597	-1.45317	-0.0514514	-0.0484825	-0.0177432	-0.53131	0.604191	0.0649198	0.369106	0.0236987	-0.0177519	0.0741569	0.156565	-0.176829	0.597084	0.226399	-0.0114168	-0.170816	-0.0669276	-0.0635943			1.43471	0.712838	0.0473819	0.495199	0.174074	0.196233	-0.231373	-0.00604076	0.077219	0.00484627	-0.589678	-3.31744	-0.208885	0.217031	237030	CGEN_HUM_1017587_1	7q22.1	Hs.57600	AP1S1	adaptor-related protein complex 1, sigma 1 subunit
0.0336859	0.0116726	0.519012	0.581424	0.307705	-0.226477	0.632049	0.0382284	0.567608	-0.110019	0.825461	0.438471	0.302035	0.328817	0.764507	-0.461409	-0.177974	-0.175575	0.0354872	-0.173679	0.377398	-1.03719	0.481137	0.110788	0.0819707	-0.28842	0.0272367	0.232594	0.465829	-0.676846	0.110576	-0.316255	-0.0716444	-0.186263	-0.0572494	-0.0247927	0.330365	0.332584	0.309219	0.0215789	0.901871	-0.218772	0.137542	220553	CGEN_HUM_1001161_1	2q33	Hs.21943	NIF3L1	NIF3 NGG1 interacting factor 3-like 1 (S. pombe)
0.750226	0.011676	0.484482	0.087947	-0.0271269	-0.000797604	0.167317	0.866514	0.213086	0.170176	0.303627	-0.332025	0.079389	-1.32573	0.302882	-0.189664	-0.315792	-0.0810165	-0.528819	1.13415	-0.0516008	0.315162			0.605638	0.0999218	0.371499	-0.190886	0.321265	-0.990634	0.364244	-0.159151	0.565199	-0.0637928	-0.331347	0.241908	-0.139613	-0.322338	-0.670781	0.139784	1.13795	0.252689	-0.0208748	223563	CGEN_HUM_1004171_1	Xp21.1	Hs.117050	OTC	ornithine carbamoyltransferase
0.419251	0.0117522	0.910297	0.214185	0.346762	0.401956	0.432351	0.901057	-0.100374	-0.164806	-0.115956	0.129401	0.390355	0.0259152	-0.682199	-0.259029	-0.282518	0.0553978	-0.0581949	0.466467	0.410931	0.600217	0.305154	0.998546	-0.291266	0.161855	0.0377317	0.438272	0.230917	0.449052	-0.208484	0.0548231	-0.367831	0.262748	0.0451117	0.682883	0.466574	0.678464	-0.843954	0.139196	0.227484	0.403529	-0.0534139	225713	CGEN_HUM_1006321_1	21q22.3	Hs.926	MX2	myxovirus (influenza virus) resistance 2 (mouse)
0.604439	0.0117824	0.806695	0.0183321	-0.189679	-0.142024	-0.222631	0.150991	-0.0072043	0.237307	0.0515807	-0.0365673		0.342646	-0.399207		0.0254118	0.0115707	-0.234186	0.543759	-0.17999	-0.148825	0.72163	0.949841	-0.221971	0.288747	0.351664	-0.121841	0.12123	0.545816	-0.0151263	-0.0848819	0.231392	0.303294	-0.0689691	0.586585	-0.341911	-0.0200212	-0.522908	0.28101	-0.470165	0.0541292	0.100743	221906	CGEN_HUM_1002514_1	12q13.12-q13.13	Hs.63525	PCBP2	poly(rC) binding protein 2
0.0897878	0.0117884	0.503868	0.303574	-0.0708116	-0.202856	0.327624	-0.0796987	0.265938	0.165349	0.0977769	-0.158919	0.190477	0.0119544	0.233608	-0.0643224	-0.0246957	0.0817584	0.126803	-0.00499834	0.0211442	-0.00866108	0.0836836	-0.277861	0.190274	-0.107941	0.161369	-0.265966	0.097745	-0.192684	-0.0184438	-0.165255	-0.103331	0.0334796	0.132007	0.0660384	0.0528397	-0.0250529	0.0614408	-0.093197	0.241416	0.156149	0.0398552	227868	CGEN_HUM_1008476_1	4q21.21	Hs.323567	CD36L2	CD36 antigen (collagen type I receptor, thrombospondin receptor)-like 2 (lysosomal integral membrane protein II)
0.880885	0.0118152	0.866848	-0.110371	-0.400794	0.0987816	2.47846		-0.272247	-0.681673	0.186627	1.01506	-0.229589	-0.773293	-0.921078		0.0371416	0.0539989	0.00561659	-0.0501494	-0.169336	-0.000329947			-0.0485324	-0.583466	0.998865	1.21476	-0.0131941	-0.580789	-0.802091	0.340591	1.12973	0.554965	-0.0326253	-0.1039	0.107848		1.72496			-0.203834	0.151693	231526	CGEN_HUM_1012134_1				Unknown
0.0736742	0.0118228	0.523697	-0.0266024	-0.278537	-0.729251	-0.955278	0.131694	0.0223332	0.0126138	-0.159335	-0.417225	-0.069544	0.187145	0.102126	-0.267749	-0.218154	0.268982	-0.116104	0.107259	-0.189601	-0.517385	-0.495576	0.140629	-0.0157432	0.420805	0.43925	0.0100427	0.0329513	-0.0223479	0.121202	0.0175406	0.0556161	0.312798	-0.288511	-0.0555247	-0.260513	-0.913383	-0.579672	0.31941	-0.122256	0.0581961	-0.0883792	224438	CGEN_HUM_1005046_1	3q27	Hs.108660	ABCC5	ATP-binding cassette, sub-family C (CFTR/MRP), member 5
0.64746	0.0118673	0.988261	-0.377178	-0.10083	0.0308426	0.588605		-0.938663	-0.0717107	0.370191	0.243695	-0.536371	0.40886	-0.453332		0.0113163	-0.00689603	0.10811	0.0353382	0.196133	0.30759	-0.185872	0.801068	-0.121393	-0.142439	0.737065	0.277336	-0.0540234	0.604968	0.379763	0.320703	0.805836	0.363796	0.645325	0.137639	-0.324819	-0.219241	-0.0568846		-0.529127	0.195455	0.28133	225865	CGEN_HUM_1006473_1	11q12-q13.1	Hs.90918	C11orf10	chromosome 11 open reading frame 10
0.52903	0.0118902	0.293362	-0.164758	-0.146679	0.0133175		-0.617154	-1.26379	0.0682215	0.377783	0.233306	-0.0542776	0.843874	-0.326047	0.216459	0.282611	-0.379671	-0.299177	0.0798159	0.159945	0.171893			-0.196227	0.119823	0.585922	0.0930194	0.0332491	0.844026	0.19771	-0.00478854	0.886536	0.153474	-0.0555896	0.10119	-0.127606	-0.0266366		0.110387	-1.01401	0.148048	0.320905	224761	CGEN_HUM_1005369_1	2q37	Hs.296361	KCNJ13	potassium inwardly-rectifying channel, subfamily J, member 13
0.443661	0.0120241	0.707952	-0.123355	0.0827308	0.0821671	0.260051	-0.383091	0.0894041	0.0327446	-0.188353	0.201651	0.200108	-0.106177	-0.0573187	-0.354194	0.0689576	-0.355993	-0.0904202	0.00192341	0.0653953	0.128174	0.440731	-0.148993	-0.0133382	0.170493	-0.0914818	0.299391	-0.0207717	0.168349	0.0699487	-0.110673	0.369249	-0.0876139	-0.167126	0.0355827	-0.0130873	0.212853	0.153663	-0.615829	0.0631673	0.228378	-0.396726	221921	CGEN_HUM_1002529_1	21q22.3	Hs.85302	ADARB1	adenosine deaminase, RNA-specific, B1 (RED1 homolog rat)
0.361822	0.0120529	0.207568	-0.0956997	0.208683	0.00553903	-0.316468	0.325055	-0.0536344	-0.406306	0.194378	0.360295	0.238988	0.15921	0.332169	-0.0677315	-0.106036	0.091179	-0.0192862	-0.200056	-0.0665868	-0.513334	-0.272669	-0.0931582	-0.00907868	-0.107041	0.131488	0.00756348	0.070852	-0.236734	0.0463213	0.00537184	-0.177725	-0.0466363	-0.133985	-0.290192	-0.0441217	-0.223845	-0.0865008	0.154586	-0.0698394	-0.263197	-0.0621616	223757	CGEN_HUM_1004365_1	15q15	Hs.289101	GRP58	glucose regulated protein, 58kD
0.135308	0.0120614	0.148477	0.142068	0.100187	0.0879861		-0.0455577	-0.0841251	-0.156465	-0.317628	-0.00777441	-0.426599	0.000557294	-0.725106	0.0623034	0.152406	-0.0835586	-0.164395	0.3513	0.172568	0.181689		0.372873	-0.0380394	-0.0614497	0.0514805	-0.0756613		-0.0428188	-0.174705	0.268911	-0.0745817	0.206096	0.103078	0.0569481	0.0210007	-0.384208		-0.476418	-0.309031	-0.219281	0.13224	230846	CGEN_HUM_1011454_1	1q31-q32.1	Hs.68601	F13B	coagulation factor XIII, B polypeptide
0.743158	0.0120698	0.832934	-0.0249562	-0.121875	0.219201	1.18852	-0.790683	-0.272791	-0.0399229	-0.123733	-0.195961	-0.030461	0.135407	-0.355644	-0.350276	-0.0138571	-0.0099666	0.23785	0.012563	0.0342052	0.2551	1.17377	-0.103497	-0.146292	0.179546	0.124438	-0.30056	-0.090276	0.235565	-0.0910986	-0.117612	-0.16866	0.325207	0.445149	0.0544899	-0.0255351	0.0861506	1.17808	-0.570385	-0.658366	-0.0281267	0.123479	230329	CGEN_HUM_1010937_1	6	Hs.42945	ASM3A	acid sphingomyelinase-like phosphodiesterase
0.224106	0.0120938	0.0245498	0.497173	0.0382889	-0.155615	-0.18606	0.39607	0.35932	-0.245589	0.348923	1.38861	0.164001	0.197342	0.580158	-0.48718	-0.303596	-0.0122968	-0.251374	0.024123	-0.287106	-0.927357	-0.646211	-0.76374	-0.152018	-0.26163	0.068087	1.17681	0.468686	-0.692672	0.353124	-0.153356	-0.247991	0.092038	-0.448541	-0.279526	-0.338887	-0.0957934	-0.403912	0.25571	0.357194	-0.536857	-0.0116975	229193	CGEN_HUM_1009801_1	11q13.1	Hs.7768	FIBP	fibroblast growth factor (acidic) intracellular binding protein
0.171769	0.0121589	0.313862	0.0432038	-0.0298035	0.221856	-0.314772	0.266908	0.169216	-0.049763	0.153509	-0.067922	-0.148462	0.028192	-0.0718883	0.338909	0.168215	0.238247	0.0487408	0.00184508	-0.0455887	0.135572	-0.904796	-0.301967	-0.0940138	0.0057183	-0.0725928	-0.125089	-0.119385	0.0732583	-0.135797	0.0011259	-0.126531	0.0910557	0.1774	0.181167	-0.0587102	-0.0432385	-0.615736	0.432082	-0.309579	0.196769	-0.144539	233476	CGEN_HUM_1014084_1				Unknown
0.913699	0.0121762	0.135525	-0.239097	0.0318174	-0.0728319	0.0912468	-0.0277502	0.0253657	0.0156193	0.0382839	-0.121143		-0.0135647	0.0193202	0.0951445	0.0934333	-0.0247672	0.126038	-0.314112	-0.108608	-0.131466	0.0885418	-0.132826	0.0272057	-0.230815	-0.271994	-0.0435205	0.0727812	0.10497	-0.253127	0.0311182	-0.0314319	-0.163598	-0.0152768	-0.124812	-0.13894	-0.0905542	0.105136	-0.00479916	-0.161906	-0.113073	-0.20891	228694	CGEN_HUM_1009302_1	19q13.2	Hs.127240	FLJ10211	hypothetical protein FLJ10211
0.931262	0.0122277	0.603143	-0.150213	-0.0483585	-0.044963	-0.110949	0.0653283	0.275054	-0.0358275	-0.105743	0.103995	-0.051798	-0.0893355	0.0691841	-0.0912881	-0.0706434	0.0928692	0.151891	-0.253195	0.0652328	-0.207861	-0.329723	-0.123807	0.232442	-0.324324	-0.0486801	-0.0239849	0.0104787	-0.0192804	0.0131341	-0.149402	-0.100545	-0.0993324	-0.0381564	-0.0781759	0.0803002	-0.0393993	-0.187712	-0.052637	0.138751	-0.153353	-0.0251213	234874	CGEN_HUM_1015431_1	7q22.1	Hs.283028	PRO1598	hypothetical protein PRO1598
0.868908	0.0123103	0.870448	-0.100139	0.0179551	-0.0227777	-0.450735	0.231834	0.132462	-0.168758	0.0485023	-0.134294	-0.028055	0.0675633	-0.0544208	0.10279	0.0266538	0.0376711	0.185609	-0.149365	-0.114626	-0.179705	-0.456624	0.184033	0.0138679	-0.0865547	-0.0693342	-0.0801662	-0.0761765	0.0125781	-0.151959	0.00891021	0.0335956	0.0330817	-0.160508	-0.180245	-0.023114	-0.0453637	-0.249699	0.111265	0.152232	-0.0698895	-0.0595905	222526	CGEN_HUM_1003134_1	13q21.33	Hs.5978	LMO7	LIM domain only 7
0.0618443	0.012329	0.0402133	0.153802	0.274384	-0.43785	-0.0663248	0.435582	0.188473	-0.102077	0.467352	-0.00319399	0.262233	0.230013	0.482844	0.0428722	-0.00472241	0.0935258	-0.0621802	0.02447	-0.113789	-0.746405	-0.0814709	-0.195459	0.0516067	0.244848	0.352011	-0.0720198	0.31765	-0.248853	0.172655	-0.198211	-0.0474288	-0.0455202	-0.0808885	-0.127285	0.146078	-0.367948	-0.172658	0.194358	0.147859	-0.11717	0.0147851	222174	CGEN_HUM_1002782_1	8q13.3	Hs.153	RPL7	ribosomal protein L7
0.0880986	0.0123366	0.222091	0.0700633	0.046595	-0.0787466	-0.36235	0.293171	0.291906	0.10454	0.143043	-0.15633	0.117145	0.41958	0.350693	-0.177597	-0.0103826	0.420153	0.162362	-0.0979485	-0.0461702	-0.0274597	-0.485301	0.241805	0.0361807	0.0486576	0.00659295	-0.0939963	-0.0191605	-0.0378321	0.26942	-0.0574109	0.0900192	0.120816	-0.0741479	-0.138865	0.0416477	-0.194806	-0.757123	0.415524	0.335891	0.1345	0.0447775	230451	CGEN_HUM_1011059_1	1p36.13-q41	Hs.5737	KIAA0475	KIAA0475 gene product
0.861904	0.012393	0.850272	-0.0270091	-0.215808	-0.238641	0.185549	-0.272355	0.243986	0.00644993	0.0774511	0.19431	0.0928004	-0.0129843	0.284228	-0.188484	0.0469717	0.0343413	-0.0880033	-0.220319	-0.113334	-0.637604	-0.112905	-0.927084	0.109236	-0.274128	0.156618	0.151516	0.0945558	-0.2144	0.0347812	-0.163404	-0.0838159	-0.00875281	0.011367	-0.232717	0.00270749	-0.31834	0.112368	-0.08687	0.256276	-0.180862	0.120141	228641	CGEN_HUM_1009249_1				Unknown
0.327331	0.0124356	0.898455	-0.121397	-0.0418737	0.0118482	-0.0474481	0.000704338	0.275256	-0.140019	-0.123939	-0.289823	-0.139959	-0.0464571	0.00863934	0.0250833	-0.00912854	0.132998	-0.00424215	-0.278381	-0.00732294	0.0551086	-0.25864	0.00677588	0.191563	-0.28955	-0.0811004	-0.24853	-0.255572	-0.117924	-0.103512	-0.0732879	0.0736701	-0.0444377	-0.153687	-0.281564	0.0583341	-0.000746621	-0.218288	0.170682	0.142385	-0.0763935	-0.0310781	230865	CGEN_HUM_1011473_1	20pter-p12	Hs.2281	CHGB	chromogranin B (secretogranin 1)
0.85177	0.0124644	0.381556	0.133721	-0.110714	0.100205	0.011767	-0.217728	-0.0682942	0.0985268	-0.234645	0.10183	0.178401	0.248492	0.0855316	-0.177393	-0.0238815	-0.132983	-0.105362	0.385181	0.081538	0.104047	0.221416	-0.086184	-0.0460848	0.174773	0.211385	0.179893	0.16577	0.178879	0.131825	-0.0392332	-0.109939	0.0162071	-0.132621	0.118721	0.110843	0.0437764	0.307573	-0.37243	0.0658975	-0.0240212	-0.101373	221418	CGEN_HUM_1002026_1	11	Hs.30445	TRIM5	tripartite motif-containing 5
0.234715	0.0124694	0.0271616	0.184637	0.154142	0.0553595			0.140051	0.390572	-0.0290197	0.998305	-0.0229851	-0.313138	0.076574	-0.185114	-0.15601	0.1174	0.0399877	-0.130751	0.115455	-0.58457		0.292699	-0.10828	0.268997	-0.341068	0.930823	0.00815983	-0.204386	-0.0383481	-0.202131	-0.219659	-0.0727426	-0.0297257	0.184334	-0.0773724	-0.0188629			-0.180341	0.268997	-0.0793819	234803	CGEN_HUM_1015360_1				Unknown
0.68159	0.0125879	0.524366	-0.222625	-0.0653309	0.113456	-0.115528	0.229049	0.0657803	0.0957576	0.0458131	-0.188251	0.0216066	0.0671608	-0.016792	0.0730756	0.147647	-0.0446326	-0.00561183	-0.122131	-0.0656147	0.115696	-0.403511	0.165966	-0.183116	-0.0864013	-0.144522	-0.106808	-0.0712358	0.144545	-0.253096	0.0332784	-0.0315712	-0.111593	-0.0727971	-0.0821996	-0.0140406	0.189594	-0.153343	0.337942	-0.2119	-0.0221968	-0.203947	231340	CGEN_HUM_1011948_1				Unknown
0.430556	0.0126138	0.0273878	0.0754522	0.0434525	-0.242541	-0.0885317	0.093067	0.534598	-0.179395	-0.129042	0.139441	0.0471739		0.198029	-0.283389	-0.108704	0.37095	0.250308	-0.11477	0.0123591	-0.181914	-0.685106	-0.304218	0.142866	-0.473986	0.152344	0.136729	0.0342666		-0.00878459	-0.242516	-0.0691515	0.158553	-0.0424073	-0.00405871	-0.0850163	-0.24123	-0.251672	-0.0275167	0.323863	-0.284671	-0.0491972	229792	CGEN_HUM_1010400_1	5q31.2	Hs.17585	KIAA0801	RNA helicase
0.0800677	0.0126695	0.397396	0.0560051	-0.140695	-0.358178	-0.082257	-0.347149	-1.13239	0.0761497	-0.0469562	-0.122419			-0.953169	0.377732	-0.012945	0.036654	-0.202878	0.0377886	-0.136613	-0.0592884		-0.273266	-0.364547	0.27939	0.409485	0.0376469	0.130018		0.113916	0.264504	0.213706	0.000270117	-0.0325196	0.0579848	-0.223561	-0.318107			0.17116	-0.0163739	0.0107275	230137	CGEN_HUM_1010745_1	11q13	Hs.83393	CST6	cystatin E/M
0.0925644	0.0126757	0.495067	-0.310562	0.61599	0.122974	-0.521625		-1.29035	-0.254791				-0.215677	-0.300354	-0.410308	0.279598	-0.478893	-0.223916	-0.44895	0.825385	0.0408029			-0.123678	-0.0232707	0.0562665			0.452615	-0.172815	0.088521	0.164008	-0.396692	0.382726	-0.403564	0.334595	0.448913			-1.55511	-0.352204	0.293067	230981	CGEN_HUM_1011589_1	16p13.3	Hs.278464	OR1F1	olfactory receptor, family 1, subfamily F, member 1
0.579219	0.0127347	0.00935154	0.138916	-0.136156	0.0674865	0.415676	-0.472917	-0.827406	0.152608	0.122604	-0.0734733	-0.169358	-0.0840324	0.132305	0.0257546	0.178103	-0.0938837	-0.0270208	0.27689	0.096076	0.276965	0.711463	0.0681058	-0.190435	0.160953	0.203286	-0.107465	-0.026014	0.0373414	-0.0105809	0.0812551	0.103832	0.00485132	0.00406803	0.276603	-0.116548	0.127854	0.705952	-0.336815	-0.448159	0.236228	0.235512	225913	CGEN_HUM_1006521_1	12q14	Hs.856	IFNG	interferon, gamma
0.161997	0.0127449	0.24026	0.1415	0.0946178	-0.108758	0.034463	0.189963	0.286875	-0.0977072	-0.107031	0.19063	0.0298462	0.14314	0.269125	-0.24789	-0.071871	0.0648883	0.0723209	-0.068551	-0.0907518	-0.59771	-0.611119	-0.278636	-0.0193208	-0.0848428	-0.133002	0.193344	-0.0051945	0.0626618	0.00111424	-0.0950358	0.116794	-0.2084	0.0534033	-0.0379119	0.0245874	-0.185762	-0.168767	0.276109	0.191647	0.0987528	-0.26528	225298	CGEN_HUM_1005906_1				Unknown
0.0947099	0.012747	0.548207	0.368688	0.184941	-0.017401	0.484591	-0.34424	0.231066	-0.0870831	0.16496	0.438301	0.10533	-0.0582339	0.305095	-0.136281	-0.13618	-0.0363487	0.196619	0.0433807	0.231326	-0.341935	0.531079	-0.104965	0.301912	-0.281891	0.0183148	0.0886604	0.142342	-0.355739	0.00649171	-0.272849	-0.207762	-0.0892101	-0.0651696	0.22955	0.170166	0.0373576	0.561715	-0.39722	0.469091	-0.0571924	0.167624	235810	CGEN_HUM_1016367_1	Xq22.2	Hs.61763	FLJ11565	hypothetical protein FLJ11565
0.241676	0.0127479	0.346267	0.13449	-0.339963	-0.221935	-0.171754	0.45973	-0.371089	0.163402	-0.023442	-0.0737149	-0.560025	0.18625		-0.0238312	-0.0677905	0.0131361	-0.346518	-0.298709	-0.169691	-0.370182	0.259868	2.07697	0.226502	0.202648	0.305673	0.331991	-0.0563318	0.477255		0.120418	0.205762	0.543404	-0.169909	-0.0912455	-0.0499128	-0.829535	-1.20214	0.667602	-0.158454	-0.068511	0.0419631	229591	CGEN_HUM_1010199_1	12p11	Hs.25051	PKP2	plakophilin 2
0.0522144	0.0127609	0.236988	0.0120413	0.584584	0.373826	-0.781926	1.87818	1.21436	0.184186	0.421332	-0.314547	0.105269	1.21753	0.232323	-0.113814	-0.0328251	0.434221	0.0479899	0.605721	0.0737616	0.242408	-0.944454	0.928045	0.0303425	0.225452	-0.507263	-1.07688	-0.149781	0.00348561	0.263574	-0.267296	0.17636	0.166461	-0.141292	0.486476	0.0689897	0.548494	-0.701238	2.42604	1.37983	0.527607	0.377038	228531	CGEN_HUM_1009139_1	11q22-q23	Hs.2905	PGR	progesterone receptor
0.363856	0.0127776	0.645552	0.29356	0.321605	-0.269862	0.722498	-0.86622	0.330432	0.0267504	0.436528	0.885745	0.259736	0.158164	0.473482	-0.595023	-0.155084	-0.0926211	-0.205113	-0.477839	0.284486	-1.2343	0.36589	-0.837205	0.0182685	-0.445178	-0.070865	0.638128	0.711912	-0.668837	0.207211	-0.357498	-0.102559	-0.239034	-0.3959	-0.307565	0.385028	-0.136472	0.633181	-0.299752	0.616495	-0.34774	-0.108669	231305	CGEN_HUM_1011913_1	1p32.1-p33	Hs.46967	LOC51668	HSPCO34 protein
0.173929	0.0130268	0.0766723	-0.000117069	-0.124904	0.217673	-0.176497	-0.0924226	0.014406	-0.0563015	-0.20799	0.064844	0.0788104	0.0505091	-0.229612	-0.30605	-0.132433	0.177856	-0.122423	0.115107	-0.0909396	0.140075	-0.16212	0.0168528	0.125542	-0.166539	-0.00966719	0.223918	0.120708	-0.0627384	-0.00143195	-0.0511166	-0.0103055	0.226187	-0.00212317	0.100598	0.0119099	0.0994138	0.0478302	-0.0566892	0.166284	-0.0339087	-0.154872	221681	CGEN_HUM_1002289_1	Xq28	Hs.3239	MECP2	methyl CpG binding protein 2 (Rett syndrome)
0.345289	0.0130842	0.848144	0.0923627	0.0462423	-0.0732236	0.145014	-0.230596	0.214476	0.15638	-0.153699	-0.120221	-0.00905888	-0.0865754	0.131129	0.0940375	0.0557006	0.144483	0.0966288	-0.157981	-0.114158	-0.162108	0.0812429	-0.180513	0.038014	0.0908691	0.0720168	-0.158712	-0.0298819	-0.129587	0.0757028	0.0138379	-0.112852	-0.0287938	-0.0334289	-0.0326151	-0.056646	-0.114177	0.125646	-0.0596747	0.133438	0.127449	0.00946033	230656	CGEN_HUM_1011264_1	7	Hs.136164	SE20-4	cutaneous T-cell lymphoma-associated tumor antigen se20-4; differentially expressed nucleolar TGF-beta1 target protein (DENTT)
0.130474	0.0131103	0.260954	0.0480722	-0.0266073	-0.432383	0.286051	-0.275015	-0.150584	0.379286	0.136581	-0.713991	0.0510779	-1.24993	0.0210828	-0.295633	-0.103821	-0.204785	-0.000955884	0.41477	-0.0473057	-0.253848	1.74862	-0.0481715	0.216351	0.386965	0.251619	-0.312576	0.0984287	-0.982416	-0.196069	-0.086321	0.776175	-0.0539117	0.0345141	-0.221933	-0.0541092	-0.641232	-0.603691	-0.280842	0.419205	0.184413	-0.25162	222765	CGEN_HUM_1003373_1	19q13.2	Hs.91146	PKD2	protein kinase D2
0.968133	0.0131381	0.54149	-0.438173	-0.112128	-0.00522643	-0.249014	0.286304	0.15045	-0.129287	-0.0264845	0.137739	-0.145324	-0.0314403	0.18825	0.115753	-0.0793049	0.142521	0.226661	-0.406828	0.0583821	0.0769289	-0.444875	0.197802	0.0158897	-0.0964869	-0.186168	0.126787	-0.138426	-0.200907	-0.0329105	-0.190856	-0.303484	0.00930024	0.0830701	-0.321279	0.0735064	0.155348	-0.38866	0.31157	-0.0282186	0.00941584	-0.0788052	233937	CGEN_HUM_1014545_1				Unknown
0.112629	0.0131525	0.11254	-0.467471	-0.083476	-0.324643	0.205884	-0.342546	-0.273914	-0.00845409	0.096935	-0.408107	-0.071639	0.325316	-0.268967	0.0946074	-0.136005	-0.113576	0.181489	0.238913	-0.0139743	-0.171826	0.32503	0.158002	0.227891	-0.319174	0.359404	-0.202138	0.0518656	0.349191	0.203625	0.171175	0.221569	-0.0685924	-0.0707061	0.141366	0.219003	-0.0667291	0.330346	-0.281868	0.260621	-0.0799714	-0.186903	219915	CGEN_HUM_1000523_1	13q12.1	Hs.248085	IUF1	insulin upstream factor 1
0.925503	0.0131717	0.25152	-0.142593	0.0598404	0.013715	0.475079	-0.124467	0.00269579	-0.117002	-0.000565652	-0.266456	-0.107148	0.00199363		0.0718561	-0.0812434	0.0808827	0.0722856	-0.1098	-0.0671408	-0.196035	0.260074	-0.109721	-0.0557661	-0.237347	-0.342711	-0.147531	-0.145887	-0.125135	-0.0129296	0.0406615	-0.0649875	0.0555332	-0.188232	-0.0850076	-0.0829994	0.0463331	0.198079	-0.250928	-0.159078	-0.0826724	0.10561	232461	CGEN_HUM_1013069_1	Xq12	Hs.89306	FLJ20105	hypothetical protein FLJ20105
0.967758	0.0132466	0.193371	0.137265	-0.284283	0.252544	-0.322044	0.265063	-0.251184	-0.0261075	0.0804106	0.202657	0.166168	0.0147999	-0.172272	0.269712	0.151985	-0.224171	-0.297071	0.287228	0.00315516	0.150909	-0.0874969	0.530941	-0.102581	-0.00475129	-0.14306	0.223377	0.151504	0.310119	-0.0660783	0.571738	0.10395	-0.146928	0.0703981	0.0444289	0.091398	0.271618	-0.0546548	0.246364	-0.165523	-0.0817727	0.160063	222630	CGEN_HUM_1003238_1	2p21	Hs.14229	FLJ10379	hypothetical protein FLJ10379
0.199364	0.0132561	0.243243	0.0978146	0.151036	-0.11707	-0.0355258	0.148369	0.165028	-0.182374	0.205227	0.462041	0.106486	0.19191	0.310549	-0.26295	-0.160964	0.0326897	-0.0713171	-0.214534	0.0720164	-0.435401	0.0311946	-0.355357	-0.150402	-0.10534	0.030778	0.365641	0.147347	-0.199274	-0.0706476	-0.358282	0.0248487	0.0548281	-0.0881629	-0.304045	-0.00728661	-0.0457694	-0.091465	0.0361249	0.281577	-0.0777317	-0.00263067	224969	CGEN_HUM_1005577_1	9q34.13	Hs.288102	C9orf15	chromosome 9 open reading frame 15
0.846963	0.0132602	0.0350239	0.493586	-0.256092	0.445068	-0.215112	-0.132989	-0.282713	0.11446	0.198191	-0.380946	0.0978082	0.599255	-0.408209	-0.0998029	-0.23254	-0.167452	-0.0186157	0.710537	-0.133057	0.665428	0.155752	-0.0181192	-0.174465	0.119913	-0.159507	-0.063413	-0.0758223	0.721555	0.019299	0.166644	0.0753648	0.122366	-0.0535146	0.657568	-0.135856	0.555961	-0.0352105	-0.127749	-0.040524	0.310375	0.0678955	221310	CGEN_HUM_1001918_1	7q36.1	Hs.98507	KIAA0543	KIAA0543 protein
0.105457	0.0132932	0.814274	-0.0982153	0.110589	-0.179436	-0.0551275	-0.178514	0.0423796	0.0380998	0.324149	-0.156759	0.233654	0.375361	0.36183	-0.0887289	-0.00289041	0.33698	0.474906	-0.271885	-0.0608006	-0.18022	0.218402	0.0831394	-0.13187	-0.0854825	0.196798	-0.251208	0.0189058	0.239098	-0.0853452	-0.237544	-0.217162	0.0390596	-0.0587474	-0.41835	0.162475	-0.239317	0.146353	-0.0660082	0.0591307	0.131842	0.106418	221908	CGEN_HUM_1002516_1	1q44	Hs.103804	HNRPU	heterogeneous nuclear ribonucleoprotein U (scaffold attachment factor A)
0.118345	0.0132984	0.61864	0.23294	0.185609	0.0774747	0.0138889	-0.237224	-0.0563706	-0.121319	0.247527	0.0684786	0.0768	0.151417	0.183303	-0.115795		0.267841	0.0479793	-0.236346	0.187021	-0.251562	-0.103332	-0.559857	0.00783809	-0.562737	-0.0268272	-0.0412856	0.280607	0.0378464	-0.0158404	-0.195085		0.297349	0.0694732	-0.052758	0.340028	0.254668	0.275341	-0.0705378	0.00751065	-0.104728	-0.00682463	228510	CGEN_HUM_1009118_1	2q12	Hs.102865	IL1RL2	interleukin 1 receptor-like 2
0.00822093	0.0133057	0.10645	0.165636	0.176808	0.217499	0.236203	1.14369	0.231671		0.346099	0.389083	-0.0913675	0.0960238	-0.111922	0.591659	-0.131469	0.294076	0.187093	0.0744922	0.163512	-0.0370504	-1.53579	-0.151732	-0.100156	0.193128	-0.272014	0.222218	-0.077336	-0.518055	0.192968	0.429736	-0.18633	-0.165691	-0.128733	0.28423	-0.0796825	0.332575	-0.0707471	0.899405	0.149805	0.162714	0.0752164	235299	CGEN_HUM_1015856_1				Unknown
0.0789137	0.0133316	0.244427	-0.047589	0.224913	-0.0734545	-0.0685198	0.109204	0.209182	0.0302517	0.246102	-0.0917047	0.144858	-0.0914558	0.241604	-0.0600159	-0.0546697	0.110785	0.163883	-0.0922052	-0.070368	-0.229076	-0.0727988	-0.0670885	0.14463	0.0889963	0.281182	-0.249012	0.10916	-0.0117734	0.122789	-0.0753866	-0.128834	0.0908473	0.060042	-0.13924	0.0303896	-0.0832873	0.140202	0.00887002	0.133124	0.000637092	0.10264	219432	CGEN_HUM_1000040_1	10q11.21	Hs.279463	GDF2	growth differentiation factor 2
0.568691	0.0133408	0.697834	-0.27588	-0.167078	-0.695168	-0.790865	1.95761	0.272337	-0.263438	-0.470891	-0.545871	-0.378293	-0.0640652	0.336854	-0.435326	0.142316	-0.0871334	-0.0155537	0.32505	-0.210211	-0.101604	-0.444433		0.00372373	0.216635	0.699242	-0.281758	-0.0597528	0.166256	0.240622	-0.155283	0.132604	-0.0663399	0.0221466	-0.160132	-0.27829	-0.745874	-0.436823	1.63783	-0.26782	-0.0483205	0.34639	237086	CGEN_HUM_1017643_1	11	Hs.29041		Homo sapiens cDNA FLJ14177 fis, clone NT2RP2003161
0.254756	0.0135079	0.00259813	-0.143751	-0.00485088	-0.0467725	-0.134484	0.418876	0.0966426	-0.33313	0.207466	0.688323	0.305075	-0.180705	0.313552	0.197534	-0.0235784	0.0437189	-0.15365	-0.265449	-0.015524	-0.570592	-0.195111	-0.387353	-0.0529155	-0.0459665	0.0625674	0.508195	0.190124	-0.315607	0.147807	0.111044	-0.316993	-0.0716071	-0.169439	-0.403802	-0.189716	-0.175341	-0.404847	0.0409706	-0.154993	-0.284255	0.0133993	226469	CGEN_HUM_1007077_1	14q21.3	Hs.44054	NIN	ninein (GSK3B interacting protein)
0.826884	0.0135105	0.604649	-0.31912	0.119155	-0.000504483	0.147049	0.254295	0.137247	-0.0442293	-0.0345325	-0.461716	-0.133394	0.0778338	-0.108139	0.140596	0.100868	-0.0511832	0.0125783	-0.138027	-0.00847365	-0.15112	-0.223383	0.343444	0.00539566	-0.0799027	-0.360555	-0.418113	-0.174099	-0.0758144	-0.0822278	-0.114445	-0.132849	-0.0819126	-0.161158	-0.0583089	0.160622	0.287434	-0.159997	0.41663	-0.0765373	-0.0498996	0.0649486	232485	CGEN_HUM_1013093_1				Unknown
0.587546	0.0135606	0.0550457	0.205702	-0.00672848	-0.0999733	0.509159	-0.00280836	-0.0532225	-0.22782	0.0676408	0.341963	-0.310648	-0.00806954	0.0889733	-0.032723	-0.0176178	0.0367344	-0.0523984	-0.254806	-0.287922	-0.389778	-0.0165688	-0.39441	0.0129938	-0.0980493	-0.180069	0.355322	-0.0979993	-0.0778392	0.0566284	-0.0732325	-0.165443	-0.118998	-0.174943	-0.048794	-0.658106	-0.0577634	0.0366303	-0.438563	0.00337842	-0.231951	0.017481	237148	CGEN_HUM_1017705_1				Unknown
0.0740235	0.0135697	0.370638	0.145097	0.0430596	-0.273933	0.332118	-0.208583	0.268323	0.226836	0.136201	-0.13278	0.118037	0.0595888	0.324585	0.0390265	0.181043	0.0361012	0.0495341	-0.0127038	-0.0426882	-0.410675	0.313923	-0.022251	0.238253	-0.0778865	0.0869304	-0.231332	0.177961	-0.102823	0.0180297	-0.0879495	0.0904302	-0.11663	0.105897	-0.220402	0.0817013	-0.274938	0.274054	0.123592	0.240836	-0.0685392	-0.0841966	226746	CGEN_HUM_1007354_1	19p13.12	Hs.147176	EPS15R	epidermal growth factor receptor substrate EPS15R
0.741285	0.0135698	0.252801	-0.0280298	0.0220056	0.282879	-0.269845	-0.295784	-0.167052	0.442113	-0.0975175	0.193338	0.132873	-0.00740423	-0.201319	-0.157174	0.233629	-0.1891	-0.187293	0.160048	0.0974537	0.395376	0.0746761	-0.0611435	0.0926141	0.332777	0.0337134	0.225114		0.0395911	0.0358719	-0.09109	0.00579051	-0.0370633	-0.139469	-0.18183	0.174363	0.000394233	0.294633	0.0464257	0.044925	0.440261	0.0193238	220573	CGEN_HUM_1001181_1	12p13-p12.2	Hs.89571	RAD52	RAD52 homolog (S. cerevisiae)
0.145228	0.0136405	0.217155	-0.115654	0.507219	-0.210599	-0.624379	0.581963	0.161316	-0.422946	0.43583	1.12941	0.273859	0.64658	0.374468	0.0108647	0.0153163	0.156848	-0.195935	-0.337811	-0.0608445	-0.977974	-0.932419	-0.758529	-0.171196	0.230008	-0.0816765	0.601832	0.214771	-0.0719552	0.0724643	0.112739	-0.0864398	0.12813	-0.158885	-0.444394	0.0181962	-0.343559	-0.621295	0.636359	-0.321453	0.0617323	0.0436662	231743	CGEN_HUM_1012351_1	14q24.1	Hs.48938	FLJ21802	hypothetical protein FLJ21802
0.959215	0.0136578	0.338838	0.144293	-0.235688	0.208333	0.700242	-0.473057	-0.758128	-0.0827824	-0.0590051	1.89031	-0.418756	-0.446941	-0.198289	-0.194953	-0.0276051	-0.0236843	0.101144	0.970849	0.346021	0.19748			0.00907866	-0.509493		2.01462	0.0468989	-0.0241921	-0.0253892	0.15424	0.841673	-0.243576	0.309938	-0.136179	0.370872	-0.295681	-0.275507		-0.854207	-0.215052	-0.0166112	235462	CGEN_HUM_1016019_1	X	Hs.306817		Homo sapiens cDNA: FLJ21944 fis, clone HEP04662
0.496026	0.0137459	0.670561	0.0618838	-0.135275	0.0860181	-0.0612328	-0.0174929	0.170767	0.390406	0.506612	-0.192759	0.153959	-1.11106	-0.924639	0.0172093	-0.137216	-0.157171	0.184672	0.393769	-0.116589	0.433577	0.147571	0.359608	0.102322	0.389495	0.20959	0.0688873	0.0879661	-1.04933	-0.404896	0.105478	0.42399	0.0966558	0.194057	0.144493	-0.0528858	0.0500027	-0.0196832	-0.0534502	0.294709	0.244585	0.221422	219750	CGEN_HUM_1000358_1	12p13.3	Hs.306190	GALNT8	UDP-N-acetyl-alpha-D-galactosamine:polypeptide N-acetylgalactosaminyltransferase 8 (GalNAc-T8)
0.234073	0.0137718	0.48547	0.00709982	0.120852	-0.0155953	0.000456862	0.315486	-0.153832	0.0624691	0.0682801	0.00494873	-0.0209502	-0.229407	0.102924	0.00964185	0.0468943	0.110112	0.196491	-0.115361	-0.000133552	-0.282186	-0.281567	-0.0770641	-0.0118706	-0.0777796	0.0686875	-0.126671	0.124406	-0.149063	0.0707246	-0.268629	-0.225999	0.0187825	0.17855	-0.0763043	0.0491767	0.100772	-0.0313282	0.497293	-0.0556718	0.0640918	0.057055	232811	CGEN_HUM_1013419_1				Unknown
0.639439	0.0138212	0.0808345	0.0170332	0.0159722	-0.121035	-0.0648489	0.0857121	0.202702	-0.375853	-0.0463411	0.209072	-0.0385408	0.0730063	0.205104	-0.412656	-0.197458	0.151922	-0.0640452	-0.238017	-0.101974	-0.515078	-0.589649	-0.361532	-0.0513445	-0.21396	-0.122422	0.205941	-0.0167203	-0.00585941	-0.0327941	-0.338392	-0.0967207	-0.0736537	-0.0684644	-0.164914	-0.171689	-0.252616	-0.0386621	0.0128764	0.147803	-0.244162	-0.277601	224482	CGEN_HUM_1005090_1	4p16.3	Hs.157145	TETRAN	tetracycline transporter-like protein
0.48556	0.0138846	0.450872	-0.106784	0.000431106	0.0146877	-0.185248	0.0493122	0.345845	0.0650512	-0.0493901	-0.238782	0.0227859	-0.149079	0.113221	0.0411244	0.165845	0.301026	0.0641527	-0.208587	0.0818791	0.0867003	-0.504889	-0.39224	0.125011	-0.119292	-0.0164638	-0.252438	-0.08309	-0.00245639	0.0746662	-0.0975391	-0.0760596	0.125521	-0.0243993	-0.0481919	-0.110728	0.055492	-0.365763	0.225774	0.166416	0.0379999	-0.107119	232234	CGEN_HUM_1012842_1	17	Hs.281434		Homo sapiens cDNA FLJ31373 fis, clone NB9N42000342
0.143977	0.0138983	0.57445	0.520951	0.721904	-0.116273	1.22304	-0.825074	0.172372	0.204011	0.475424	0.619025	0.186229	-0.453126	0.172574	0.224629	0.0204036	-0.209261	0.0324782	-0.217034	0.655791	-0.00130728	1.66803	-1.71	-0.0539067	-0.489782	0.254344	0.371214	0.0482996	-0.584809	-0.437117	0.0498162	0.0081892	-0.535749	0.0827893	0.137431	0.681072	0.17425	1.72341	-1.56789	0.252125	-0.0672146	0.392226	236392	CGEN_HUM_1016949_1				Unknown
0.0809071	0.0139175	0.0427611	-0.201108	1.05166	-0.684853	0.301643	0.359648	-0.00200524	0.0578476	0.755343	0.699146	-0.0948345	-0.188773	0.239875	0.180649	0.288287	0.212487	0.127396	-1.66136	0.0422138	-0.21387	-0.581357	-0.0596782	0.0976185	-0.0162204	-0.18069	0.410226	-0.0129179	0.0329701	-0.168054	0.141799	-0.356026	-0.159878	0.0261262	-1.05805	-0.0430083	-0.542221	0.0467303	0.350034	-0.127555	-0.694452	0.574197	235204	CGEN_HUM_1015761_1	17	Hs.333451		Homo sapiens cDNA FLJ12201 fis, clone MAMMA1000906
0.281967	0.0139308	0.368901	-0.065366	0.144954	-0.107421	0.0482879	0.147552	0.162534	-0.050435	-0.178529	0.165614	-0.114817	-0.126852	0.186967	0.0935105	0.0454406	-0.00459717	0.242333	-0.339012	0.167943	-0.235325	-0.367022	-0.555554	0.111864	-0.073691	-0.0797791	0.0830325	0.0506404	-0.0484578	-0.0434985	-0.262107	-0.120054	-0.138678	-0.00919924	-0.159244	0.150227	-0.13994	-0.00525026	0.214903	-0.0194161	-0.110832	-0.0746153	236776	CGEN_HUM_1017333_1	16	Hs.125063		Homo sapiens cDNA FLJ13825 fis, clone THYRO1000558
0.455466	0.0139434	0.798695	0.197396	0.108965	0.0029192		-0.116114	-0.471001	0.0576789	-0.000571931	0.480783	-0.276887	0.123834	0.0159133	0.0985804	-0.0257777	0.408471	0.0913262	0.335818	-0.0387159	0.383429		0.00259916	0.149295	0.302613	0.168978	0.585638	0.0306393	0.674526	0.176386	0.0755246	-0.107452	0.491595	-0.0531579	0.24529	0.132498	0.171536				0.122637	-0.0534835	225870	CGEN_HUM_1006478_1	9q33	Hs.1313	TNFSF8	tumor necrosis factor (ligand) superfamily, member 8
0.773211	0.013967	0.701235	-0.0915809	-0.00771927	-0.413588	0.0430223	-0.445964	0.229265	0.203307	0.0496452	0.0863693	0.237635	0.127243	0.399549	-0.278534	-0.0788816	0.0848179	0.129757	-0.0737884	-0.0249381	-0.707593	0.030102	-0.467999	0.149032	-0.184738	0.213503	-0.0820117	0.261231	-0.0745319	0.199421	-0.272971	-0.21465	0.0324037	-0.0412887	-0.159571	0.059922	-0.536105	0.291608	-0.223241	0.161729	-0.181539	-0.0798088	223793	CGEN_HUM_1004401_1	1q32.1	Hs.20716	TIMM17A	translocase of inner mitochondrial membrane 17 homolog A (yeast)
0.488486	0.0139741	0.869097	0.321611	0.261863	-0.747202	0.827145	-0.808742	-0.152078	0.333905	0.234665	-0.205298	0.130207	0.382556	0.524771	0.0684782	0.307294	-0.212398	-0.0413793	-0.0696751	-0.145095	-1.10685	0.571603	-0.965914	0.235255	-0.116818	0.425252	-0.422297	0.277642	-0.289415	-0.0452965	-0.0899606	0.0722632	-0.289152	0.000897254	-0.414879	-0.11232	-0.494151	1.3725	-0.0361452	0.324681	-0.0753731	-0.0285544	229764	CGEN_HUM_1010372_1	10p15-p14	Hs.215766	CRFG	G protein-binding protein CRFG
0.0538879	0.0139756	0.0779826	-0.0105712	-0.0677904	-0.0647901	-0.442036	0.324982	0.209831	0.648117	0.186195	0.14563	0.0952978	0.462935	0.0404184	0.193957	0.053517	0.239619	0.0261672	0.0662271	-0.260484	-0.145565	-0.843959	0.117836	-0.0583847	-0.03834	0.200751	0.0724378	0.126561	0.323926	0.156915	-0.0504212	-0.00691461	0.262035	-0.122108	-0.00471775	-0.459496	-0.321885	-0.717532	0.306343	0.13866	-0.0855425	0.318286	220250	CGEN_HUM_1000858_1	16q12	Hs.49760	ORC6L	origin recognition complex, subunit 6-like (yeast)
0.188286	0.0140105	0.467863	-0.35236	-0.157772	-0.146323	0.299118	0.0656473	-0.151778	-0.49828	-0.0324503	0.0862434	-0.204582	-0.150808	-0.202768	-0.0727852	0.100688	0.0933303	0.193633	-0.107126	-0.00547838	-0.0794809	0.316609	-0.00468511	-0.108076	-0.0971237	0.159009	0.257902	-0.0728015	0.34486	0.166384	0.100107	0.0151855	0.0255297	0.0307325	-0.188207	-0.408505	-0.483871	0.514505	-1.21816	-0.167203	-0.353368	0.220738	234116	CGEN_HUM_1014673_1	X	Hs.212482		Homo sapiens cDNA FLJ12679 fis, clone NT2RM4002420
0.333276	0.0140456	0.0868429	0.0333764	-0.0170977	0.0481818	-0.00451776	0.0467397	-0.261855		0.00658793	0.140437	0.0524571	0.0157492	-0.114981	-0.50963	-0.252599	0.0759558	0.0727149	0.315692	0.0408767	0.166559	0.155998	-0.072542	-0.100567	0.0801703	-0.0678148	0.406164	-0.0479327	0.271018	0.049813	-0.0322947	0.201983	0.0604145	0.0330954	0.193224	0.0088837	0.201359	0.0482353	-0.022814	0.0575562	-0.164597	0.0449096	219708	CGEN_HUM_1000316_1	3p21.31	Hs.28077	GMPPB	GDP-mannose pyrophosphorylase B
0.0166636	0.0140525	0.238982	0.0505518	0.630864	-0.0608206	-0.00891946	0.404236	0.146194	0.0846966	0.245841	0.736544	0.234117	0.0132756	0.385596	-0.282567	-0.00820469	0.0991067	0.137572	-0.314889	0.247126	-0.567062	0.297894	-0.279691	0.188494	-0.0363947	0.15113	0.48595	0.294157	-0.439449	0.224971	-0.116007	-0.100253	-0.0828947	-0.013926	-0.208617	0.355536	-0.1451	0.394008	0.101957	0.388595	-0.338021	-0.17508	226188	CGEN_HUM_1006796_1	18p11	Hs.29385	AFG3L2	AFG3 ATPase family gene 3-like 2 (yeast)
0.498064	0.0140631	0.492846	-0.399993	0.0361678	0.0627917	0.277478	-0.502194	0.207772	0.472024	-0.419777	-0.120181	0.13464	-0.114252	-0.309737	-0.335187	0.0624105	0.118234	0.0529356	0.00556106	-0.0350212	0.288314	0.358929	0.211714	0.199186	0.281254	-0.115826	0.0468921	-0.0764206	0.343546	0.135738	0.0101186	-0.0315987	0.30553	0.173159	0.106803	0.0156611	-0.0563855	0.0681826	-0.346643	0.268489	0.257813	-0.0315394	225113	CGEN_HUM_1005721_1	1p35.3-p34.1	Hs.7750	LOC64744	hypothetical protein AL133206
0.516686	0.0141214	0.118964	-0.465909		0.609609	-0.349443	-0.34275	-0.12272	0.281972	-0.361739	0.661577	-0.0467276	-0.285998	-0.22924	-0.263554	-0.12506	0.0122094	0.135613	0.0027318	-0.041273	0.589894	-0.114689	-0.0458685	-0.154905	0.144499	-0.268063	0.607034	-0.060344	-0.0835561	0.0717426	0.147238	0.0297659	0.158523	0.0854663	-0.101283		0.71923	-0.0930994		0.289474	0.0261819	-0.139366	224016	CGEN_HUM_1004624_1	10p12.33	Hs.108966	PIP5K2A	phosphatidylinositol-4-phosphate 5-kinase, type II, alpha
0.311472	0.0141897	0.659848	0.27133	-0.204913	0.184522	-0.442162	-0.0266051	0.0442109	-0.011968	-0.147107	-0.0712514	-0.352188	0.160915	-0.10673	0.0765762	0.0340565	0.0518373	-0.288851	0.46991	-0.0388966	0.2934	-0.182279	-0.0288002	-0.0357634	0.318962	-0.17066	-0.0916467	-0.123798	-0.0284969	0.0767181	0.00775605	0.202974	0.215759	-0.0959675	0.355694	-0.105279	-0.0397774	-0.656499	-0.0527285	-0.0138602	0.130578	-0.13055	224042	CGEN_HUM_1004650_1	11q22-q23	Hs.334629	SLN	sarcolipin
0.383726	0.0141906	0.575485	-0.10174	-0.0335061	0.310548	-0.125318	0.192579	0.0949438	0.059599	-0.0852311	-0.00157293	0.142088	-0.0989354	-0.404252	-0.26742	-0.112643	-0.0712587	-0.122168	0.289581	-0.134403	0.569605	-0.178288	0.0405763	0.100866	0.216116	0.25819	0.230019	0.0556884	-0.0809609	0.0931926	0.178117	0.065938	-0.0416143	-0.0167706	0.00716724	-0.0551372	0.314382	-0.423753	0.394993	0.288613	-0.0189975	0.0899386	224388	CGEN_HUM_1004996_1	8p23.2-p23.1	Hs.32949	DEFB1	defensin, beta 1
0.0134585	0.0142544	0.622073	-0.198627	0.0658849	0.113953	-0.247274	0.0828178	-0.0806717	-0.0448403	-0.177535	-0.0918373	-0.235014	0.0907428	-0.022524	-0.111251	-0.493662	-0.48771	-0.250804	0.0169201	0.051245	0.614068	-0.222793	-0.032136	-0.104963	-0.0915462	0.129161	0.00241571	0.0546408	0.161287	0.000896362	-0.121244	-0.114004	0.0985491	-0.208298	-0.0547791	0.0277259	-0.354938	-0.245925	0.144549	-0.271702	0.0103099	-0.0399254	224644	CGEN_HUM_1005252_1	4q26	Hs.9071	PGRMC2	progesterone receptor membrane component 2
0.00673869	0.0143541	0.0532745	0.240104	0.157464	0.0527886	-0.139874	0.455129	0.222868	0.0594412	0.449255	0.107103	0.147053	0.647729	0.349401	0.908252	-0.0820502	0.0437186	-0.072981	-0.0479313	-0.317065	-0.439659	-0.259445	-0.449497	0.0408865	0.127825	0.562826	-0.157716	0.399067	0.134432	0.276746	0.190624	0.0462332	-0.0848327	-0.0685773	0.0220088	0.0844628	-0.151589	0.00671598	0.333505	0.0199128	0.0767504	0.225118	225024	CGEN_HUM_1005632_1	14q22.2	Hs.106210	FLJ10813	hypothetical protein FLJ10813
0.635178	0.0144071	0.883532	-0.382055	-0.114996	-0.0670396		-0.316317	-0.552999	0.114272	0.0631246	-0.119609	-0.173104	0.423868	0.0268175		0.376566	-0.140542	0.340644	-0.206715	-0.0153041	0.13928	0.196273	0.0417495	0.186223	0.488045	0.18324	-0.141151	-0.286076	1.05737	0.604438	0.371758	0.274323	-0.272562	0.429098	-0.133457	0.200079	-0.359417	0.0941327	-0.104712		0.0891757	-0.28629	237000	CGEN_HUM_1017557_1	11q11	Hs.12696	CORTBP1	cortactin binding protein 1
0.79851	0.0144225	0.759636	0.369031	-0.0801961	-0.1308	0.249186	-0.476656	0.101396	-0.0475718	0.0466795	-0.11957	-0.00398281	-0.0574291	0.199681	-0.130094	0.110036	0.109188	0.0625722	0.120811	-0.108715	-0.271551	0.142998	-0.414111	0.0721101	-0.275292	0.0940626	-0.13396	0.0630221	-0.254361	0.172639	-0.188701	-0.0396814	-0.105068	0.116561	0.0574261	-0.0687496	-0.14592	0.30958	-0.250345	0.170506	-0.150465	-0.0317682	222114	CGEN_HUM_1002722_1	14q13	Hs.102456	SIP1	survival of motor neuron protein interacting protein 1
0.157041	0.0144358	0.266722	0.45422	0.385588	-0.281653	0.216857	-0.0523244	0.36127	-0.121236	0.50199	0.453407	0.220977	-0.357194	0.410007	-0.437268	-0.0895466	0.0983782	0.079113	-0.320815	0.195263	-0.346688	0.36144	-0.802848	0.187365	-0.544504	0.422225	0.259465	0.0242578	-0.340795	0.1533	-0.158124	-0.00754012	-0.0511047	-0.459078	-0.14517	0.322207	-0.309182	0.412646	-0.314927	0.694314	-0.453207	0.230722	236386	CGEN_HUM_1016943_1				Unknown
0.970059	0.0144591	0.825835	-0.0898781	-0.0588625	0.184575	0.0933733	-0.0889621	0.186685	0.204183	0.175429	-0.0970894	0.0845017	-0.010408	-0.0700731	-0.473042	0.0925529	-0.125107	-0.0340303	0.341503	-0.159257	0.46689	0.231656	0.202919	0.234295	0.140149	0.112035	0.179641	-0.0668689	0.0237721	-0.0359343	0.0306646	0.243648	0.124436	0.0278775	0.283169	-0.140126	0.42169	-0.0265442	-0.235284	0.309688	0.128602	-0.00348555	220638	CGEN_HUM_1001246_1	4	Hs.278635	HDCMA18P	HDCMA18P protein
0.774765	0.0144721	0.58346	-0.037842	0.172854	-0.0705489	0.0931176	0.219883	0.14925	-0.0965984	-0.0677314	-0.350689	-0.0721409	-0.0528136	-0.0360884	0.221428	-0.173276	0.137132	0.149525	-0.236051	0.0454479	0.115187	0.000367612	0.0202345	0.183822	-0.531782	-0.134507	-0.276873	-0.248004	-0.398319	-0.182811	-0.0942153	0.0287185	0.0220097	-0.353554	-0.132874	0.141149	0.16388	-0.246295	0.168544	0.223143	-0.25977	0.0211871	230727	CGEN_HUM_1011335_1	19p13.1	Hs.6430	CHERP	calcium homeostasis endoplasmic reticulum protein
0.250112	0.0144894	0.443698	-0.181048	-0.430063	0.11607	-0.332253	0.0694446	-0.0359909	-0.149549	-0.0355423	-0.0193855	0.0312338	0.271298	-0.519562	0.557562	-0.15398	-0.0969134	-0.392079	-0.0311919	-0.239365	0.497783	0.0190906	0.740955	-0.127706	0.12186	-0.0236165	-0.255932	0.269374	0.163221	0.291274	0.391321	0.0613391	0.341988	-0.304205	-0.49809	-0.396756	0.195068	-0.417284	0.22936	0.28378	-0.0755554	0.138467	219584	CGEN_HUM_1000192_1	20p13	Hs.278973	ANGPT4	angiopoietin 4
0.267881	0.0145746	0.421579	-0.208854	-0.169412	0.67518	0.0278122	-0.421628	-0.0727227	0.475295	-0.401333	-0.31363	0.00856069	0.014504	-0.478161	-0.66337	0.0849156	0.054834	-0.187019	0.467697	-0.0566131	0.712705	-0.171969	-0.0214479	-0.256366	0.0388933	0.0168473	-0.00747964	0.141022	0.586415	0.0782878	-0.0979967	0.274715	0.32673	-0.121805	0.434769	-0.226566	0.389257	-0.187758	0.0458151	0.0861163	0.145909	0.184149	221508	CGEN_HUM_1002116_1	10q11	Hs.108642	ZNF22	zinc finger protein 22 (KOX 15)
0.889168	0.0146275	0.763095	-0.299215	0.101636	-0.177971	0.00826532	0.233063	-0.0500463	-0.0745159	-0.072331	-0.387736	-0.120757	0.235326	0.280922	-0.262813	0.0190014	0.337939	0.361098	-0.354801	0.0339848	-0.262757	-0.00358467	0.151208	0.0345243	-0.343139	0.095279	-0.265103	-0.24406	0.0994882	-0.120436	-0.398697	-0.117972	0.0177421	0.0154338	-0.315285	0.129066	-0.119568	-0.0637084	0.353875	0.039089	-0.236984	-0.0362031	231993	CGEN_HUM_1012601_1	12	Hs.13768		Homo sapiens mRNA; cDNA DKFZp434I1216 (from clone DKFZp434I1216)
0.264733	0.0146276	0.856819	-0.453949	-0.218346		0.141539	0.0493808	-0.143785	-0.00498294	0.162018	0.224455	0.207058	0.0673807	-0.481481	-0.292355	0.0346657	-0.190911	-0.122012	0.679723	0.0147741			2.29044	0.165992	0.152093		0.54387	0.0570976	0.560321	0.254282	-0.216715		-0.0804752	0.243218	0.0759048	-0.0257005		0.24889	-0.531264	0.537311	-0.0450235	-0.550154	222432	CGEN_HUM_1003040_1	22q13.1-q13.32	Hs.279922	DKFZp434K092	hypothetical protein DKFZp434K0920
0.438828	0.0146322	0.246028	-0.170171	0.251787	-0.0503383	0.3311	-0.244007	0.312347	-0.00774183	-0.0881661	0.191438	0.0257579	-0.279337	0.199634	0.161084	0.0683458	-0.194728	0.120201	-0.419167	0.254293	-0.0604547	0.39113	-0.845439	0.224073	-0.374249	-0.147159	0.0434614	0.0940961	-0.014394	-0.104413	-0.0700898	-0.0904412	-0.31346	-0.265537	-0.207133	0.208164	-0.173961	0.577841	-0.282206	0.22773	-0.370549	-0.250701	236794	CGEN_HUM_1017351_1	14	Hs.94367		Homo sapiens cDNA: FLJ23494 fis, clone LNG01885
0.0328829	0.0147086	0.118517	0.0263264	-0.0179026	-0.315532	-0.759665	0.075805	0.057757	-0.763365	-0.00661727	-0.0527387	0.23009	0.0933282	-0.0222814	-0.618835	-0.304477	-0.118143	-0.472989	0.140781	-0.0345665	-0.319799	-0.263652	0.112016	-0.142536	0.168936	0.359693	0.116043	0.215507	0.178756	0.233145	-0.289539	-0.052599	0.0900419	-0.526475	0.197787	-0.035331	-0.455679	-0.267417	0.224501	0.152358	-0.000818705	-0.0179285	223634	CGEN_HUM_1004242_1	2q22.1	Hs.169139	KYNU	kynureninase (L-kynurenine hydrolase)
0.0729303	0.0147713	0.944421	0.149115	0.243831	0.0342474			0.0482694	0.0961239	-0.034888	0.328044	0.0851303	-0.219268	0.220564	0.0192991	-0.0583297	-0.0656512	0.243296	-0.214528	0.235082	-0.283474		-0.0322496	0.0669926	0.165895	-0.198977	0.210393	0.0594543	-0.115544	0.00349055	-0.142329	-0.161499	-0.264649	0.143441	0.0307667	0.144295	-0.102356			0.109811	0.144434	-0.118451	226907	CGEN_HUM_1007515_1				Unknown
0.975644	0.0147861	0.168395	0.134111	0.152749	-0.00966865	-0.394862	0.165699	-0.0653294	-0.0808751	0.139123	-0.162004	-0.0559201	0.0494294	0.0568616	-0.0290896	0.0223572	-0.0258665	0.0857439	0.00727768	0.0116918	-0.176872	-0.387892	0.0961542	-0.119669	-0.0293315	0.0472092	-0.219003	-0.00859657	-0.018473	-0.0484171	-0.0167946	-0.0777589	0.0826621	-0.0149206	0.00824164	-0.0604984	-0.209466	-0.281172	0.272253	-0.177467	-0.0731206	-0.0028917	219532	CGEN_HUM_1000140_1	15	Hs.214979		Homo sapiens cDNA FLJ12323 fis, clone MAMMA1002094
0.567527	0.0147872	0.355067	-0.0311927	-0.333302	-0.126668	0.0729019	-0.0180171	0.338263	0.586978	0.115871	0.209284	0.157973	-0.102638	0.398781	-0.293158	-0.202577	-0.0999888	-0.0792126	0.102474	-0.35908	-0.454453	-0.294828	-0.225777	0.13382	-0.185282	0.0779722	0.141261	0.120433	-0.389249	0.0296799	-0.280364	0.0214236	-0.319843	-0.137193	-0.0714904	-0.420624	0.0851966	-0.366009	-0.0100308	0.474306	-0.269604	0.189464	219593	CGEN_HUM_1000201_1	10q26.13	Hs.258798	FLJ20003	hypothetical protein FLJ20003
0.42288	0.014788	0.010507	-0.0238835	-0.00870747	-0.142786	0.180709	-0.652524	-0.58431	0.22547	-0.225655	0.916119	0.0219232	-0.276691	-0.090173	-0.482687	0.0783991	-0.164281	0.0190105	-0.0088218	0.184596	-0.00330271	0.16458	-0.135969	-0.236774	0.231487	-0.206386	0.865261	0.119737	-0.0301825	-0.087752	-0.329024	0.0107475	0.0231846	-0.00323025	0.13616	-0.0547992	-0.119604	0.263165	-0.416741	-0.411247	0.400435	0.0730776	236693	CGEN_HUM_1017250_1	7q22.1	Hs.58127	FLJ13902	hypothetical protein FLJ13902
0.750173	0.0148111	0.775969	-0.0967551	0.130028	0.192059	-0.436903	0.362001	-0.332946	0.0407897	0.0248062	0.0299756	-0.106659	-0.272537	-0.0231159	0.104182	0.103908	-0.178999	0.1862	-0.57803	-0.0523481	0.135148	-0.666191	0.197412	-0.225864	-0.073524	-0.413027	-0.0525815	-0.208943	0.00640749	-0.174664	-0.198605	-0.0303055	-0.165167	0.163529	-0.227291	0.0222498	0.276452	-0.425121	0.720993	-0.436402	-0.0327373	-0.160913	237454	CGEN_HUM_1018011_1	9q34.13	Hs.249229	GFI1B	growth factor independent 1B (potential regulator of CDKN1A, translocated in CML)
0.989814	0.0148505	0.29536	0.377383	0.0775944	-0.392466	-0.0996471	-0.225043	0.261746	0.133671	-0.134208	-0.54305	-0.0426002	0.330235	0.0584956	0.315607	0.171284	-0.254234	-0.0486532	-0.0663958	-0.0359088	-0.583919	0.0831749	-0.529841	0.291636	-0.41719	0.106478	-0.626509	-0.0284718	0.0761117	-0.0656527	-0.0155263	-0.0420926	-0.666589	0.0203097	-0.448617	0.118935	-0.221051	0.235645	-0.234605	0.240489	-0.373724	-0.574651	234498	CGEN_HUM_1015055_1		Hs.351685		Homo sapiens cDNA FLJ11417 fis, clone HEMBA1000960
0.0592158	0.014873	0.391239	-0.266465	-1.13036	1.4436	0.436872	-2.22826	-0.0263087	0.550053	-0.600184	-0.640404	-0.119548	-1.17578	-1.77731	-1.74189	-0.279581	-0.27551	0.0492761	0.898275	-0.378716	2.00734	0.279887	-0.237486	0.122381	-0.787801	-0.429052	-0.0197701	-0.298295	0.615445	-0.363784	-0.167937	0.0054734	0.289672	0.111434	0.841038	-0.916921	1.56297	-0.154055	-1.98008	-0.020832	0.0159825	0.455915	220254	CGEN_HUM_1000862_1	15q21.1	Hs.750	FBN1	fibrillin 1 (Marfan syndrome)
0.438124	0.0149291	0.597624		-0.264936	-0.134204	0.241234	0.310461	0.130322	-0.624843	-0.185853	-0.218199	-0.216354	0.797605		-0.00186371	-0.0695165	-0.126153	-0.809863	-0.053409	-0.156863	0.253295			0.0636901	0.170312	0.175789	-0.0597383	-0.123349	0.828385		0.347279	0.504328	-0.17134	-1.05647	-0.0264066	-0.396284			0.239178	-0.162583	0.174046	0.0642423	238153	CGEN_HUM_1018710_1	7p14.1	Hs.6224	KIAA0895	KIAA0895 protein
0.263043	0.0149346	0.165825	0.0620571	0.0549119	-0.138545	-0.386922	-0.221419	0.0827856	-0.104484	-0.0306646	-0.0337321	-0.190625	0.0478573	0.033613	-0.114561	-0.07016	0.041518	0.264686	-0.158134	0.0229903	-0.168919	-0.41153	-0.486902	-0.0331544	-0.27792	0.0563769	-0.0780634	-0.134243	0.0734711	-0.107074	-0.0543927	-0.1056	-0.0815911	0.0642457	-0.084051	-0.0980695	-0.121452	-0.237695	-0.200316	-0.0532526	-0.235216	-0.134526	219568	CGEN_HUM_1000176_1	7p14.3	Hs.55189	UMPH1	uridine 5' monophosphate hydrolase 1
0.927112	0.0149452	0.853692	-0.0303795	0.199677	-0.0477525	-0.447613	0.0326574	0.555635	0.172624	-0.323027	-0.176591	0.0278257	-0.134895	0.0597651	-0.0983555	-0.0383472	0.00568844	0.1584	-0.303332	0.188574	-0.168036	-0.694013	-0.307324	0.0151231	-0.0304531	-0.0168318	-0.084237	0.00237774	-0.246465	-0.169076	-0.168385	-0.094022	-0.0992383	0.0108957	-0.17633	0.291575	-0.177284	-0.45798	-0.0241586	0.536657	0.0839406	-0.0403807	225952	CGEN_HUM_1006560_1				Unknown
0.785881	0.0150133	0.171156	0.175433	-0.159562	0.0530671	0.426361	-0.155698	-0.226706	0.060035	0.113831	-0.121383	-0.167263	-0.0966633	0.0945666	0.059326	0.17784	-0.0542489	0.0083748	0.197866	0.101784	0.345588	0.587502	-0.0836056	-0.153446	0.207902	0.121201	-0.177594	-0.0215844	0.248994	-0.0194823	-0.0134388	0.0939244	0.109566	0.16527	0.264329	-0.013304	0.23019	0.674945	-0.0659667	-0.422958	0.198256	0.0421381	230839	CGEN_HUM_1011447_1				Unknown
0.288989	0.0150706	0.13435	0.192959	0.0561746	-0.0365259	0.233344	-0.037274	0.436025	0.0698916	0.10116	-0.00954488	-0.0732058	-0.21009	-0.0177515	0.064487	-0.00633357	-0.040586	-0.0649234	0.0251192	-0.0622778	0.0168848	0.015219	0.0640118	0.0464625	-0.127841	0.185156	-0.123892	-0.0907218	-0.285143	-0.14626	0.163	-0.149734	-0.216741	-0.1189	0.0420615	0.0583978	-0.187195	-0.107216	0.154645	0.41968	-0.0655702	-0.0415361	226048	CGEN_HUM_1006656_1	1q21-q23	Hs.52002	CD5L	CD5 antigen-like (scavenger receptor cysteine rich family)
0.198205	0.015095	0.981345	-0.0628403	0.0211223	-0.107103	-0.01154	0.0170244	0.256019	0.0143331	0.0628334	0.238202	0.0407284	-0.0552987	0.329538	-0.0627277	-0.0850925	0.0691697	0.0211556	0.0168758	-0.112221	-0.261136	-0.361236	-0.528561	-0.0949292	-0.0998197	-0.00383769	0.167087	0.039519	-0.232765	0.216968	0.0107883	-0.0595629	0.137091	-0.0449474	0.0938214	-0.127563	-0.0367338	-0.219345	0.300418	0.287759	0.00111176	-0.0979733	225682	CGEN_HUM_1006290_1	12q15	Hs.48827	FLJ12085	hypothetical protein FLJ12085
0.547975	0.0151222	0.216347	-0.742883	0.318655	-0.750284	0.344263	0.0435861	0.00655021	-0.0947317	0.83581	0.774627	-0.0925848	0.309824	0.481371	-0.230019	-0.234574	0.226243	-0.0836114	-1.35416	-0.286502	-0.267168	-0.396067	-0.209473	-0.087405	-0.206237	-0.281844	0.41932	0.306404	-0.499064	0.236928	-0.227666	-0.358614	0.159881	-0.475395	-0.94359	-0.616195	-0.294739	0.291001	-0.153865	0.15493	-0.843131	0.640702	236302	CGEN_HUM_1016859_1	12	Hs.306448		Homo sapiens mRNA; cDNA DKFZp761E11121 (from clone DKFZp761E11121)
0.152146	0.0151264	0.847039	0.16864	-0.177203	-0.127637			-1.02668	-0.00523387	0.143681	-0.208461	-0.820503	-0.271172	0.00334614		0.0336268	0.033481	0.202925	0.32471	0.164608	0.307479		-1.4224	-0.0929165	0.0322006	-0.0467113	-0.0418397	-0.143081	0.00515699	-0.0985666	0.161163	0.273083	0.0767048	0.322704	0.42021	0.0311252	-0.0659472			-1.41235	0.136021	0.293541	233569	CGEN_HUM_1014177_1				Unknown
0.0812627	0.0151439	0.671775	-0.222063	0.0442336	-0.092745	0.21419	0.144187	0.755819	-0.0732236	0.195669	0.221851	0.0836398	0.160879	0.361176	-0.154946	-0.17288	0.390579	0.0166589	-0.383117	-0.125752	0.137717	0.158708	0.0931328	0.482236	-0.367051	0.100872	0.0351091	0.12702	-0.248039	0.0868339	-0.169172	0.0565394	0.113378	-0.234465	-0.239751	-0.111235	0.0435928	0.421543	-0.0262553	0.78712	-0.264283	0.172937	222585	CGEN_HUM_1003193_1	3q23-q24	Hs.41270	PLOD2	procollagen-lysine, 2-oxoglutarate 5-dioxygenase (lysine hydroxylase) 2
0.662683	0.0152262	0.160725	-0.26791	0.0383177	-0.096676	0.252141	0.334966	0.251035	-0.158367	0.0537663	-0.103798	-0.13898	0.207682	-0.062483	-0.239659	-0.122946	0.263133	0.139836	-0.185532	-0.256182	-0.147302	0.0219695	0.0550305	0.022802	-0.2809	0.0520219	-0.00675294	-0.106421	0.143115	-0.133922	-0.174992	-0.133169	0.0887465	-0.273286	-0.0743884	-0.0864119	-0.169698	0.036804	0.0413891	0.195493	-0.119495	-0.0847743	229539	CGEN_HUM_1010147_1	6p21-p12	Hs.13011	GTPBP2	GTP binding protein 2
0.986595	0.0152561	0.32122	0.298904	-0.209148	0.0090317	-0.0780997	0.464091	-0.367886	-0.0184751	0.0339624	-0.136029	0.0354891	0.269599	0.00220375	0.107873	-0.0197788	-0.239967	-0.137303	0.383371	-0.0742633	0.0998191	-0.287918	0.638147	-0.0282423	0.09644	-0.0196566	-0.101775	-0.0874628	0.440898	0.050856	0.432064	0.102035	-0.109645	0.0361052	0.320042	0.02479	0.133739	-0.218622	0.352568	-0.0424925	0.102058	-0.0344186	225342	CGEN_HUM_1005950_1	Xq22.3	Hs.25010	P15-2	hypothetical protein P15-2
0.38706	0.0152655	0.0968761	-0.0185331	0.157336	-0.00730218	0.096782	0.0614133	0.583823	-0.209987	0.366393	0.791347	0.0688548	-0.802792	0.185628	-0.101026	-0.103407	0.00308743	0.169945	-0.736195	0.292916	0.128889	-0.436076	-0.198248	0.207758	-0.525566	0.0106215	0.593782	0.207752	-0.58008	0.0836742	-0.256306	-0.085938	-0.126297	-0.350578	-0.243386	0.210919	0.0953708	-0.25852	-0.253504	0.670962	-0.506225	0.273861	234754	CGEN_HUM_1015311_1	7	Hs.124126		Homo sapiens clone 24438 mRNA sequence
0.1091	0.0153001	0.336138	-0.124552	-0.042622	-0.0482538	0.488294	-0.383608	-0.118934		-0.0679169	0.22887	-0.0878511	-0.278224	-0.256201	-0.244181	-0.0395252	-0.167188	-0.309901	0.254998	0.297403	0.171219	0.462577		0.244432	0.119988	-0.0842499	0.612527	-0.367506	0.149138	-0.276587	-0.131377	0.292612	-0.0888431	-0.338248	0.243809	0.0958425	0.340538	-0.142161	-0.234039	0.00661535	0.396876	0.419367	224045	CGEN_HUM_1004653_1	12q13.1	Hs.132834	HEM1	hematopoietic protein 1
0.319931	0.0153144	0.612625	-0.119792	-0.137193	0.0207979	0.0229426	-0.0940586	0.319608	0.0721068	0.00909795	-0.216451	0.36584	0.0626902	0.26686	-0.0905531	-0.0324514	0.131314	0.102933	-0.0939467	-0.208877	-0.187269	0.0998656	-0.0697678	0.165256	-0.0785401	0.0202962	-0.145136	0.193262	-0.0462472	0.0167739	-0.219804	0.0562299	0.0442881	-0.0692501	-0.0831206	-0.0531642	-0.0113663	0.131135	-0.0102863	0.469149	-0.0263839	-0.157669	220721	CGEN_HUM_1001329_1	3p23-p21	Hs.172280	SMARCC1	SWI/SNF related, matrix associated, actin dependent regulator of chromatin, subfamily c, member 1
0.999097	0.0153303	0.874648	0.276523	-0.51588	0.452298	0.100901	-0.688891	-0.155818	-0.231076	0.00285219	1.07998	-0.180315	0.0835973	0.0422554	-0.131594	0.110542	-0.0688744	-0.178334		0.0473982	0.442664		-0.0849567	0.234965	-0.238862	0.268699	0.798089	0.0205874	0.302311	0.0778302	0.122416		0.0134506	-0.0331699	0.149555	-0.11155	0.133995	-0.295452	-0.401324	-0.143852	-0.239617	0.0230928	234670	CGEN_HUM_1015227_1				Unknown
0.0822518	0.0154033	0.122432	-0.00637971	-0.196027	-0.0227385	0.125358	-0.309841	-0.424967	-0.10816	0.0625814	-0.274662	-0.366276	-0.143264	0.00291866	0.0604925	0.000138501	0.242409	-0.0286682	0.100556	-0.116033	0.295777	0.16492	0.358752	-0.254923	-0.0185011	0.193493	-0.322712	-0.0928416	0.0892613	0.0511937	-0.0424415	-0.0868028	0.286962	0.0442405	0.0947337	-0.200177	0.0589428	0.253256	-0.372609	-0.508227	0.0452416	0.253043	229634	CGEN_HUM_1010242_1	17q21	Hs.351934	CNP	2',3'-cyclic nucleotide 3' phosphodiesterase
0.507458	0.0154093	0.368041	-0.0558013	0.0237941	-0.0521888	-0.371107	0.0205418	0.326352	-0.369566	-0.0248617	0.037777	-0.150984	-0.0677254	0.184765	-0.0229847	-0.189537	0.150773	0.06521	-0.254178	-0.00547387	-0.0572531	-0.466732	-0.0490779	0.218658	-0.275153	-0.0646717	0.0486384	-0.0972585	-0.156119	0.0606368	-0.0695597	-0.179496	0.0877988	-0.16843	-0.194952	0.0346479	-0.0160532	-0.180268	0.119416	0.243841	-0.191747	-0.00319422	236631	CGEN_HUM_1017188_1	8	Hs.6272		Homo sapiens mRNA; cDNA DKFZp761P0114 (from clone DKFZp761P0114)
0.775218	0.0154268	0.924259	0.0422159	-0.115594	0.48644	0.243667	0.223442	0.394752	0.246818	-0.331511	-0.30017	0.356001	0.162909	-0.400935	-0.414825	-0.291557	0.120134	-0.0714836	0.250504	-0.193139	0.653355	0.235765	0.642041	0.0612255	0.44786	-0.118413	0.0239815	0.0610142	0.50604	-0.146928	0.00691584	0.0519782	0.287293	0.073744	0.39435	-0.179785	0.588842	-0.192966	-0.221332	0.308708	0.384419	0.204529	227219	CGEN_HUM_1007827_1	5q34	Hs.171695	DUSP1	dual specificity phosphatase 1
0.10374	0.0154381	0.583848	-0.0178169	-0.181048	0.435651	-0.156734	-0.733334	-0.140964	0.171924	-0.324845	-0.0641705	0.152939	-0.0322435	-0.405517	-0.171843	-0.0947691	-0.01698	-0.226525	0.200574	-0.103829	0.715555	0.0735174	-0.328289	0.025091	-0.108927	-0.295906	0.289551	-0.200369	0.420579	0.0679321	0.183725	-0.0508212	0.0570666	-0.147733	0.213717	-0.0160739	0.4137	-0.172325	-1.2288	0.149774	0.168926	-0.0597206	229242	CGEN_HUM_1009850_1	1q31-q32	Hs.170121	PTPRC	protein tyrosine phosphatase, receptor type, C
0.00646051	0.0155343	0.319383	0.0900709	0.0078957	-0.245883	-0.0244817	0.0247586	0.480748	-0.0388527	0.267809	0.323668	0.442419	0.500509	0.480403	-0.00357945	0.00998297	0.752001	0.407146	0.016933	-0.22486	-0.127866	-0.156572	0.221603	0.12391	0.0701915	0.24557	0.0233684	0.101756	-0.0363907	0.163246	-0.0130223	0.123213	0.34461	-0.399124	-0.141788	-0.0821207	-0.34388	-0.0795029	-0.0092295	0.516073	0.13585	0.213951	220006	CGEN_HUM_1000614_1	7p15.2	Hs.169248	HCS	cytochrome c
0.807672	0.0155828	0.759559	0.00659519	-0.0827658	0.103411	0.00801221	0.101021	-0.00812172	-0.133581	-0.131948	0.0582103	-0.150544	-0.093099	0.333418	0.167232	-0.0804888	-0.00745931	0.0364843	-0.218486	-0.121806	0.0302047	-0.123254	-0.25916	-0.213752	-0.101648	-0.190424	0.0529876	-0.100675	-0.0669926	0.0904115	0.0758592	0.0922761	-0.231445	-0.0669076	-0.0187949	-0.0371749	0.277397	-0.211724	0.210179	-0.0860341	-0.161589	-0.220608	226408	CGEN_HUM_1007016_1	12p13.3	Hs.293705	ELKS	ELKS protein
0.897233	0.0155918	0.145964	-0.355631	-0.105273	0.182509	-0.106998	0.127742	-0.0353872	-0.0400848	0.106735	-0.427538	-0.0365863	0.419901	-0.209168	0.475891	-0.181239	0.0777123	-0.0199887	-0.485385	0.00788261	0.156192	-0.114498	0.163218	-0.171721	-0.429836	-0.230344	-0.289239	-0.0874628	0.232041	-0.334128	0.321558	-0.40114	0.0689382	-0.11015	-0.545179	-0.0533051	0.214814	-0.198786	0.255344	-0.487185	-0.10828	-0.222234	223107	CGEN_HUM_1003715_1	Xq28	Hs.182018	IRAK1	interleukin-1 receptor-associated kinase 1
0.952447	0.0156684	0.93863	-0.246249	0.180492	0.0263837	0.0428689	-0.095297	0.259624	0.104646	-0.0886335	0.339331	0.227849	-0.210428	-0.151003	-0.192923	-0.0484124	-0.08073	-0.111066	0.363996	0.0363804	0.111656	0.147614	-0.126516	0.229698	0.338373	-0.0154982	0.507179	0.244178	-0.292438	0.151807	0.172178	0.0946795	0.16446	-0.0945121	-0.187183	-0.02319	0.0828373	-0.0693882	0.0598974	0.130639	0.246512	-0.0860262	220998	CGEN_HUM_1001606_1				Unknown
0.54359	0.0157538	0.492936	-0.226694	-0.167127	0.213869	-0.00869347	-0.381903	0.40732	0.272623	-0.45242	-0.276655	0.226553	-0.166176	-0.0355368	-0.474092	-0.21727	0.409733	0.144608	0.360933	-0.0519885	0.619401	0.371351	0.682183	0.270036	0.343264	-0.0345862	-0.151394	-0.21094	0.474658	-0.0721174	-0.0101213	0.236638	0.401176	0.0541928	0.437187	-0.00868141	-0.0433558	0.0210563	-0.826448	0.51772	0.22795	0.0930138	222587	CGEN_HUM_1003195_1	1p36.3-p36.2	Hs.75093	PLOD	procollagen-lysine, 2-oxoglutarate 5-dioxygenase (lysine hydroxylase, Ehlers-Danlos syndrome type VI)
0.501568	0.015759	0.258165	0.172111	-0.86398	-0.026721	1.69319	-0.791211	-0.543979	0.680746	-0.122844	-0.320885	-0.351951	-0.667155	-0.326028	0.306438	-0.105244	-0.211331	-0.240639	0.706477	0.202829	0.17039		0.11285	-0.238794	0.361576	0.371989	0.247989	-0.073634	0.361858	-0.3495	-0.0845815	-0.234082	0.0438333	-0.195692	-0.339278	-0.0518076	-0.141015	-0.506036	-0.883576	-0.524995	-0.16024	-0.237223	224739	CGEN_HUM_1005347_1	10q22	Hs.89463	KCNMA1	potassium large conductance calcium-activated channel, subfamily M, alpha member 1
0.259083	0.0157605	0.0688906	-0.12068	-0.0109169	-0.058824	0.552066	-0.282737	-0.185746	0.189339	-0.410006	-0.143314	-0.057797	-0.109108	-0.253777	-0.296355	0.0604834	0.146357	-0.0965624	0.179061	-0.154354	0.052125	0.71517	0.00866851	-0.0743753	0.337406	-0.197992	-0.0753541	-0.228888	0.200347	-0.00827309	-0.000825955	0.127231	-0.0719564	-0.0363577	0.0212763	0.140458	0.0710059	0.660128	-0.411888	-0.0613878	0.172209	-0.0275192	227004	CGEN_HUM_1007612_1	11p15.5	Hs.74597	STIM1	stromal interaction molecule 1
0.471107	0.0157668	0.511877	-0.0544149	0.0498135	0.0641826	-0.0960751	0.198835	0.00328365	0.0220567	-0.066792	0.0144905	0.0736869	0.0156947	-0.111361	-0.274912	0.22899	0.179232	0.135868	0.219167	-0.00940259	0.187667	0.0751939	0.368891	-0.0730866	0.013559	-0.0648356	-0.00195111	0.135576	0.297388	0.0403367	-0.129706	0.200503	0.264622	0.106216	-0.0276816	-0.0679987	-0.144109	0.14591	0.217655	-0.0675827	-0.102429	-0.0987689	221917	CGEN_HUM_1002525_1	19p13.2-p13.11	Hs.12719	RENT1	regulator of nonsense transcripts 1
0.80207	0.0158253	0.156218	-0.190233	0.00203442	0.305893	0.0428309	-0.162807	0.0777262	0.223732	0.0961819	0.131645	0.092634	0.0150282	-0.229935	-0.267654	-0.112424	-0.197273	0.00106579	0.280466	0.119221	0.558639	0.0278195	-0.239579	0.310194	0.17224	-0.0160859	0.57609	-0.0776121	0.0311309	0.0812394	0.160805	-0.0100709	0.0380165	0.0572838	0.201782	0.0909522	0.495407	-0.0569323	0.00440029	0.467292	-0.00272247	0.164268	219996	CGEN_HUM_1000604_1	9q13-q21.1	Hs.95998	FRDA	Friedreich ataxia
0.559554	0.0158607	0.792594		-0.245074						-0.129611		1.0239				0.104205			0.101285	0.0923763				0.139719		0.0603951				0.18164	0.192337		-0.110357		-1.05108	-0.313352					-0.656373	0.00833529	235057	CGEN_HUM_1015614_1	10	Hs.274547		Homo sapiens cDNA FLJ10235 fis, clone HEMBB1000339
0.425713	0.0159017	0.165823	-0.103369	0.182689	-0.131393	-0.0366592	0.0160496	0.568687	-0.208944	0.0232482	0.170244	0.0965091	0.13951	0.284903	-0.359762	-0.154757	0.168877	0.0632516	-0.319035	0.0288566	-0.155886	-0.545813	-0.311265	0.311324	-0.369811	0.112657	0.18081	0.0919622	-0.279996	0.114696	-0.216188	0.0362856	0.100244	-0.220617	-0.350763	0.132831	-0.0914031	-0.0671239	-0.162118	0.742406	-0.416289	-0.0892265	229450	CGEN_HUM_1010058_1	20q13.1	Hs.279920	YWHAB	tyrosine 3-monooxygenase/tryptophan 5-monooxygenase activation protein, beta polypeptide
0.894425	0.0159094	0.641017	0.0230509	-0.0740006	0.178665	0.00306871	-0.184938	-0.00191678	0.149611	-0.0281707	0.227527	0.0887621	0.133039	-0.0052296	-0.399951	-0.126416	-0.0413762	-0.0242583	0.155739	-0.241988	0.235338	0.168373	0.229768	-0.127793	0.149918	-0.0497222	0.399221	0.105978	0.368691	0.18518	0.13225	-0.00645296	0.134549	0.0236847	0.073635	-0.113948	0.0618287	0.0795989	-0.141306	0.00432208	0.115995	0.0879709	221064	CGEN_HUM_1001672_1	19p13.1	Hs.5881	ELL	ELL gene (11-19 lysine-rich leukemia gene)
0.844837	0.0159352	0.958485	-0.241682	-0.140924	0.492979	0.0180661	0.343332	0.0611202	-0.175766	-0.416487	0.308292	0.13774	-0.131336	-0.0652535	-0.386927	0.0663774	0.326566	0.0137659	-0.0908701	-0.0941981	0.604022	0.252331	0.410341	-0.0870128	0.177301	-0.346733	0.31211	0.194037	0.234915	0.133304	-0.118288	0.215038	0.244792	-0.132365	-0.0838496	-0.178583	-0.285185	0.0491411	-0.206128	0.269317	0.0865845	0.219866	225690	CGEN_HUM_1006298_1	6q23.1	Hs.75511	CTGF	connective tissue growth factor
0.0519898	0.0159374	0.395075	-0.461469	0.0479875	-0.188278	0.315607	-0.178409	-0.259984	-0.0509797	0.0357665	-0.271912	0.213658	-0.118757	-0.380041	0.014401	-0.260773	-0.0771921	-0.111136	0.0700929	0.201375	-0.0573624		0.689178	-0.195562	-0.0641697	0.470759	-0.213333	0.053394	0.0724085	0.091399	-0.202004	-0.150982	1.06387	0.0508833	-0.10727	-0.143589	-0.296825	0.162669	-0.224871	-0.665494	-0.028084	0.0100488	223520	CGEN_HUM_1004128_1	19q13.2-q13.3	Hs.334347	CKM	creatine kinase, muscle
0.077454	0.0159864	0.548118	-0.11619	-0.317445	-0.3747	-0.571177	-0.0942976	-0.199955	-0.251675	-0.0156387	-0.252801	0.042354	0.355958	-0.297262	0.459188	-0.189832	-0.0334704	-1.68124	0.205883	-0.0631246	0.208368	0.160607	0.204362	-0.290624	0.285977	-0.0209207	0.0137046	-0.0471301	0.33943	-0.0879251	0.348277	-0.204541	0.0880649	-1.7827	0.0253639	-0.15023	-0.15477	-0.700791	-0.487366	-0.0730905	0.0181587	-0.0265017	223154	CGEN_HUM_1003762_1	11q21-q22	Hs.2256	MMP7	matrix metalloproteinase 7 (matrilysin, uterine)
0.147168	0.0161289	0.62346	-0.366005	-0.348005	-0.404005	-1.01042	0.643596	-0.0682663	-0.364849	0.0206738	0.0441648	-0.176318	0.514213	-0.426283	-0.315402	-0.105353	0.145165	-0.164183	-0.383974	-0.213098	-0.549045	-0.0486961		0.440133	-0.091337	0.542022	0.26434	-0.0211038	0.586072		0.0410827	0.674211	-0.127958	-0.14366	-0.246064	-0.18617	-0.711882	-0.985625	0.0606585	-0.412887	-0.217947	0.345009	236935	CGEN_HUM_1017492_1	5	Hs.136235		Homo sapiens cDNA FLJ13542 fis, clone PLACE1006779
0.661297	0.0161599	0.445762	1.14112	0.144697	0.761997	0.391409			-0.814699	-0.0114615		-0.545481	-0.331569	-1.49357		-0.0948807	0.062093	-0.298552	1.03813	0.136033	0.506934			-0.500693	-0.395288	0.369459		0.287406	0.944399	-0.242726		0.0250288	0.442432	-0.247576	0.643498	0.0607806	-0.0396597				-0.302271	-0.0796944	231221	CGEN_HUM_1011829_1	1	Hs.306394		Homo sapiens cDNA FLJ20387 fis, clone KAIA4452
0.632782	0.0161952	0.296084	-0.15576	0.173332	0.328456				-0.536201		0.288804	0.0228828	-0.0284154	-0.0985241	-0.0251424	0.189775	-0.343887	-0.259866	0.029305	0.366379	0.122796				0.0536706		0.565146	-0.0990474	0.0450723	-0.0716461	0.0368957	0.402586	-0.206628	0.0110151	0.0314313	0.122368	0.161435				0.158203	0.10678	234886	CGEN_HUM_1015443_1		Hs.283942		Homo sapiens PRO2613 mRNA, complete cds
0.617044	0.0163927	0.725905	0.260987	-0.0867352	0.0491471	0.180169	0.430994	-0.293606	0.461661	-0.0243637	0.411553	-0.112923	0.0916193	-0.237731	-0.530441	-0.0167956	-0.0457996	0.0173921	0.31744	0.0668321	0.231097	0.0170766	0.446511	0.110327	0.179017	-0.00889615	0.688366	-0.0695168	0.283452	-0.276745	-0.0568931	0.215268	0.251376	0.432989	0.44482	0.194855	0.315686	-0.242788	0.234172	-0.0444609	0.33316	0.0110439	222383	CGEN_HUM_1002991_1	11q24	Hs.98738	GRTH	gonadotropin-regulated testicular RNA helicase
0.136851	0.0164663	0.9966	-0.0372622	-0.157186	0.424692	0.119095	-0.305935	0.0233112	0.278997	-0.364249	-0.0730863	-0.147338	-0.223309	-0.736035	-0.406171	-0.133491	0.0136212	-0.00841651	0.406504	0.0579107	0.525675	0.0911715	-0.223708	0.393615	-0.229085	-0.382202	0.316119	-0.238903	0.293584	-0.666712	-0.0657101	0.565166	0.309237	0.204984	0.499324	0.044398	0.431201	-0.056641	-0.743504	0.126847	0.009033	-0.325431	220110	CGEN_HUM_1000718_1	22q11.2	Hs.170310	CECR1	cat eye syndrome chromosome region, candidate 1
0.653801	0.0164963	0.229824	0.395378	-0.177034		-0.256425	-0.509652	0.0699669	0.146465	0.284966	0.170074	0.152187	0.0536164	0.0495575	-0.256762	-0.167989	-0.182072	-0.205785	0.416336	-0.130055	0.047698	0.328152	-0.179029	0.125707	0.327314	0.172083	0.251828	0.0849391	0.208707	0.195787	0.0143021	0.123441	0.127073	-0.398833	0.291644	-0.0420341	-0.0588448	-0.0264388	-0.497155	0.4726	0.25268	0.161633	219415	CGEN_HUM_1000023_1	5q13-q14	Hs.150930	XRCC4	X-ray repair complementing defective repair in Chinese hamster cells 4
0.298339	0.0165344	0.256522	-2.09162	-0.689891	0.165567	1.61944		-1.3192	-0.210962	-0.0792728		-0.33796	-2.48862		1.06036	0.0504311	-0.0197625	-0.0745949	1.49552	-0.242951	-0.0474886			0.415633	-0.12783	0.76416		-0.0546877		0.00998836	1.31651	1.91965	0.44619	0.325154	-0.0874289	0.100379	-0.148361				0.0551117	-0.120165	228430	CGEN_HUM_1009038_1	Xq28	Hs.21432	HSSEXGENE	SEX gene
0.282967	0.0166129	0.774664	0.23952	0.0275841	-0.0712349	-0.161107	-0.329366	0.173621	0.223256	0.171928	0.0669707	-0.0325302	0.0711986	0.466747	0.126612	-0.100474	-0.0421301	-0.000794479	0.0235274	-0.00857019	-0.28523	-0.119678	-0.317907	0.13375	0.0187334	0.0486763	-0.143122	0.159515	-0.159038	0.12608	-0.146047	-0.165711	-0.0914486	0.134677	0.0662534	0.0717484	-0.200174	0.0602489	0.0153043	0.0761879	0.0559363	-0.0446892	224891	CGEN_HUM_1005499_1	11q13	Hs.7884	SLC21A9	solute carrier family 21 (organic anion transporter), member 9
0.817624	0.0166446	0.962634	0.236976	-0.323583	0.227598	0.285337	1.01177	-0.125285		-0.132159	0.158221	-0.110734	-0.020197	-0.28677	-0.509947	-0.125783	0.147352	-0.108896	0.371462	-0.0850425	0.30076	0.22363	1.23401	-0.246367	-0.155582	-0.233354	0.425155	-0.176841	0.123996	-0.0349849	-0.0639396	0.0185558	0.210451	-0.0646396	0.330436	-0.112714	0.0268138	-0.154715	1.00651	-0.135165	-0.00943382	0.254336	223524	CGEN_HUM_1004132_1	19q12-q13.2	Hs.73947	PEPD	peptidase D
0.820907	0.0167339	0.330033	-0.128273	-0.0537206	-0.122173	0.13291	0.277817	-0.291187	-0.119495	0.196858	-0.229295	-0.0600539	0.179114	0.0402853	0.0166053	-0.0350646	0.432856	-0.0611252	-0.0664964	-0.15965	-0.0801837	0.0911111	0.2982	-0.364	0.00750813	0.130886	-0.393539	-0.213464	-0.123167	0.0417716	-0.0764971	-0.210557	0.239846	-0.126742	-0.0317183	-0.166354	-0.0213773	0.315066	0.392752	-0.464231	-0.0279795	0.257928	233174	CGEN_HUM_1013782_1	5	Hs.167700		Homo sapiens cDNA FLJ10174 fis, clone HEMBA1003959
0.139944	0.0167629	0.427695	0.216535	-0.384734	-0.0626057			-0.204443	-0.653278	-0.25724	-0.000816235	-0.280118	-0.324474	-0.298997	0.0638967	0.443759	-0.13565	0.196394	0.372555	-0.238201	0.418846			-0.132249	-0.0563112	-0.0796698	-0.0274961	-0.346707	0.313634	-0.0286733	0.0769529	0.336563	-0.0688176	0.231919	0.159315	0.258424	-0.0577848			-0.533568	-0.0985074	-0.0941204	235622	CGEN_HUM_1016179_1	5	Hs.306708		Homo sapiens cDNA: FLJ21207 fis, clone COL00362
0.0321492	0.0168169	0.309417	0.10493	0.237105	0.0064323	0.451653	0.101794	-0.0156708	-0.0982545	0.358395	0.221156	0.0679023	-0.123092	0.314347	0.116938	0.0975497	-0.142086	-0.0427567	0.0340761	0.0807411	-0.207453	0.375793	-0.306499	0.0170296	-0.0704524	0.233643	0.128679	0.243716	-0.42638	-0.0693814	-0.172587	-0.233209	-0.198676	0.192461	-0.234605	-0.0469515	0.275314	0.314579	0.154172	0.00554205	-0.0853572	0.130341	220362	CGEN_HUM_1000970_1				Unknown
0.127353	0.0168508	0.717556	-0.271683	0.167717	-0.231583	0.149744	-0.648522	-0.0347634	0.802871	-0.767471	-0.675736	-0.126013	-0.195663	-0.386192	-0.334036	0.0653427	-0.142919	0.126194	0.425571	0.153135	0.623435	0.844592	0.0636977	0.123982	0.149265	0.173065	-0.0239448	-0.681467	0.645028	-0.0231563	-0.0231118	0.185763	-0.115677	0.194702	0.273345	0.412598	-0.437338	0.353992	-1.24642	-0.155357	0.318619		220025	CGEN_HUM_1000633_1				Unknown
0.0129034	0.0169475	0.427046	0.0537037	0.286546	0.163955	0.172101	0.256977	-0.148289	0.0713675	-0.152887	0.0783005	0.274292	0.0619287	0.0707427	0.0420232	0.0911	0.119841	-0.00412846	-0.0268392	0.100597	-0.171588	0.249152	-0.0608033	-0.0794549	0.0576345	-0.0851209	0.0569035	0.101798	-0.147963	0.0245567	-0.108227	-0.065699	-0.146195	0.147562	-0.145251	0.213831	0.121315	0.25474	0.079127	-0.0505722	0.0104303	-0.0608865	228930	CGEN_HUM_1009538_1	20q12-q13.2	Hs.2719	WFDC2	WAP four-disulfide core domain 2
0.0890865	0.0169532	0.0212619	0.308522	0.377775	0.111434	-0.144079	0.543107	-0.015504		0.189446	1.987	-0.231894	-0.00133428	0.217366	0.185109	0.23528	-0.0198358	-0.0413572	-0.164656	0.0455339	-0.185999	-1.23368		0.129504	-0.0253399	-0.234259	1.83707	0.108704	-0.219672	0.0050973	0.0435109	-0.503217	-0.16191	0.0220455	-0.155346	-0.341201	0.096602	-0.99602	0.520342	-0.302323	-0.112629	-0.0918004	238025	CGEN_HUM_1018582_1				Unknown
0.895971	0.0169652	0.559132	-0.130554	0.0684942	0.205456	0.00361061	0.252338	0.0648868	0.25399	-0.273129	-0.112514	-0.0812572	0.0839407	0.00670347	-0.468777	0.0798458	0.118357	0.0293211	0.309051	0.120518	0.760812	-0.270485	0.129807		0.169476	0.0789226	0.1886	0.177389	0.146499	0.128538	-0.210913	0.525884	0.329614	-0.0423093	0.273325	-0.0375565	0.0825839	-0.395589	0.0674231	0.128559	0.194828		219421	CGEN_HUM_1000029_1	4p13	Hs.109918	ARHH	ras homolog gene family, member H
0.114496	0.0169787	0.0118622	0.324617	0.106307	0.515055	-0.151168	0.0891597	-0.096526	0.228318	-0.31314	0.152939		0.153596	0.0286465	0.326815	-0.0457709	0.113669	-0.0605739	-0.0764795	0.112037	0.320353	-0.577769	-0.173277	0.00467791	-0.00501907	-0.107932	-0.00275876	0.393348	0.0754603	-0.287747	0.159612	-0.0408212	0.00634618	0.0209297	0.185498	0.0904946	-0.00195517	-0.242022	0.0197569	-0.590352	0.0234613	-0.606701	229295	CGEN_HUM_1009903_1	14q24.3	Hs.334460	DKFZP434K114	DKFZP434K114 protein
0.108913	0.0170051	0.294858	0.520019	0.251584	-0.0450151	0.917935	0.25351	0.136085	0.167542	0.25234	0.639043	0.0147748	-0.0426658	0.209554	-0.281968	-0.0546323	-0.40439	-0.202109	0.0491093	0.184512	-0.816187	0.571203	-0.104445	-0.125191	-0.33016	0.0853174	0.506885	0.341037	-0.623189	-0.0456719	-0.21206	-0.0693676	-0.219138	-0.0781354	0.135623	0.0792198	-0.025784	0.314142	0.507448	0.462114	-0.092199	0.0694537	230153	CGEN_HUM_1010761_1	5q35.3	Hs.99010	ARA267	androgen receptor-associated coregulator 267
0.430868	0.0170228	0.39128	0.0123454	-0.187381	0.0102319	-0.180419	-0.0926583	0.131611	0.0131363	0.12059	-0.289115	0.140038	0.0140853	-0.140178	-0.215283	-0.01097	0.125355	0.0978693	-0.020003	-0.0885401	-0.0102931	0.0129211	0.110492	0.173387	-0.029405	0.115805	0.0102959	0.0686016	0.177532	0.0570103	0.0116772	-0.0890558	0.170929	0.16156	-0.12165	-0.0536639	0.140512	-0.12687	0.0162501	0.202925	-0.0691027	0.0998846	231461	CGEN_HUM_1012069_1	7q22.1	Hs.115659	MGC5521	hypothetical protein MGC5521
0.443979	0.0170523	0.631182	-0.142094	0.00957764	0.160653	-0.215593	0.396776	0.351058	-0.837316	0.0720438	0.360057	-0.0200151	0.130429	0.0767818	0.0236356	0.064915	0.285094	0.213419	-0.386776	-0.0658365	0.0962023	-0.694591	0.0769236	0.144971	-0.293694	-0.233628	0.329087	-0.015076	-0.0801854	-0.132137	-0.240874	-0.00897573	-0.105506	0.0779856	-0.394553	0.0239728	0.137673	-0.375931	0.417198	0.166263	-0.254187	-0.34717	231825	CGEN_HUM_1012433_1	20	Hs.178292	POFUT1	protein O-fucosyltransferase 1
0.259588	0.0170633	0.845258	-0.130851	0.0218339	0.0420904	-0.250678	0.507111	0.3008	-0.422214	0.0835326	0.799616	-0.0593035	0.151485	0.117102	0.0626631	-0.211517	0.243811	0.123864	-0.261385	0.0443032	0.109219	-0.729676	0.17647	0.0810569	-0.128502	-0.187252	0.644823	-0.15246	0.00174943	-0.142906	0.0517459	-0.103408	0.0251107	-0.0735627	-0.201827	-0.0903344	0.0942753	-0.246775	0.457699	0.304941	-0.0333715	-0.0391123	232924	CGEN_HUM_1013532_1	19	Hs.7604		Homo sapiens mRNA; cDNA DKFZp566J2324 (from clone DKFZp566J2324); partial cds
0.0213184	0.0171217	0.484293	-0.225056	-0.131632	0.129558	0.045436	-0.448515	-0.358483	-0.0866295	-0.180739	-0.136398	-0.196887	-0.247282	-0.124608	0.282643	0.124532	-0.113713	-0.28869	-0.158715	0.0131291	0.273543	0.263736	0.146985	-0.130145	-0.041873	-0.0371757	0.0922994	-0.268867	0.101362	-0.0409496	0.284185	-0.122873	-0.0928093	-0.236287	-0.0709037	-0.0856271	0.115421	-0.0753228	-0.307245	-0.512881	-0.0965976	0.0680749	234692	CGEN_HUM_1015249_1				Unknown
0.118602	0.0171384	0.279315	-0.229161	-0.0105144	-0.0445044	-0.22327	-0.169968	-0.0514051	0.462438	0.186027	-0.136779	0.0148808	-0.0762941	-0.165777	-0.587567	-0.103746	-0.138144	-0.166716	0.0683636	-0.0889927	-0.0882035	-0.287764	0.236046	-0.0165557	0.293166	0.180484	0.130612	0.0184046	0.0144563	-0.16496	-0.0458883	0.245133	0.148547	0.203887	0.114426	-0.0603039	0.271905	-0.238364	-0.119453	-0.0400265	0.47846	0.0709765	221309	CGEN_HUM_1001917_1	8p21	Hs.55999	NKX3A	NK3 transcription factor homolog A (Drosophila)
0.691056	0.0171676	0.0355345	-0.191004	0.1821	-0.00164842	0.0618243	0.324974	0.320778	-0.157124	-0.163336	-0.0464553	-0.122898	-0.112135	0.0983687	-0.0985393	-0.0699706	0.107909	0.136132	-0.254581	0.0560835	-0.0825355	-0.194962	-0.175416	0.0599312	-0.328178	-0.0916865	-0.0584603	0.0159468	-0.155909	-0.033452	-0.0271866	-0.0972906	0.0149537	-0.0271873	-0.186397	0.208771	-0.0392118	-0.00830714	0.0247188	0.150134	-0.254234	-0.292912	226714	CGEN_HUM_1007322_1	12q13-q15	Hs.180669	OS4	conserved gene amplified in osteosarcoma
0.0620795	0.0171715	0.104407	-0.0085423	-0.00695695	-0.120939	0.0194983	0.50614	0.0391822	-0.213908	0.291192	0.673638	0.38196	0.235404	0.262045	0.0121973	0.172289	-0.0595706	-0.169547	-0.13645	-0.0443501	-0.873653	-0.11176	-0.323201	-0.11606	-0.0469882	-0.017906	0.357977	0.112494	-0.0184251	0.140815	0.00588474	0.0635454	0.0813435	-0.0547713	-0.203433	0.0430599	-0.258731	-0.0870145	0.455103	0.00695886	-0.117102	0.0174072	227255	CGEN_HUM_1007863_1	5q33.3	Hs.25882	GEMIN5	gemin 5
0.568224	0.0171736	0.938291	-0.0651931	0.0367462	-0.11605	0.821448	-0.369891	-0.650539	-0.0350626	0.103543	-0.401465	-0.110124	0.386103	-0.0809466	-0.0177946	0.211156	-0.422681	-0.0947958	-0.306668	0.218578	-0.253962	1.47222	0.371228	-0.233782	0.161307	0.122498	-0.37372	0.0488724	0.953671	-0.276875	0.261299	0.206765	0.0422054	-0.015238	-0.0334303	0.0593086	-0.0450296	1.98338	-0.472237	-2.04105	0.321377	0.111423	233119	CGEN_HUM_1013727_1				Unknown
0.966692	0.0171998	0.143458	0.0714684	-0.0719518	-0.377965	-0.0721115	-0.015729	0.327821	-0.306391	0.0338431	0.00578141	-0.026812	0.052695	0.414311	-0.345983	-0.202852	0.362617	0.111046	-0.156551	-0.442061	-0.364131	-0.331464	-0.377416	0.183408	-0.366594	0.180711	0.0166993	-0.160863	-0.242371	0.219351	-0.21886	0.0507331	0.0668415	-0.490744	0.0415228	-0.373222	-0.602277	-0.260193	-0.151821	0.441942	-0.364853	0.14813	227409	CGEN_HUM_1008017_1	6p22.1	Hs.234896	LOC51053	geminin
0.515849	0.017259	0.27863	0.0617884	-0.0378262	-0.110032	0.217189	-0.0298556	0.339093	0.0127984	0.0340132	-0.265715	-0.13673	-0.041913	0.148416	0.10148	-0.179561	0.15085	0.156	0.018232	-0.172623	-0.12887	-0.0953951	0.0660106	0.277249	-0.473179	-0.103179	-0.189322	-0.0613765	-0.180454	-0.122787	-0.172194	-0.00320894	-0.00432074	-0.204131	0.0812658	-0.212297	-0.0706755	0.0226694	0.00517672	0.369759	-0.236836	0.10017	227439	CGEN_HUM_1008047_1	6q24-q25.1	Hs.324925	LATS1	LATS, large tumor suppressor, homolog 1 (Drosophila)
0.330314	0.0172735	0.151571	0.161236	0.0271118	0.0175271	-0.1011	0.408909	0.183573	-0.595753	0.176346	0.545705	-0.237329	-0.0312347	0.342421	-0.0974832	0.178164	0.0673087	0.0299357	-0.36153	-0.000523126	-0.620222	-0.53879	-0.584105	-0.0259774	-0.32652	-0.295413	0.449712	0.0790027	-0.167323	-0.146343	-0.000462551	-0.115854	-0.0410731	0.0538878	-0.32576	-0.0212941	0.0133011	-0.214957	0.30362	0.153737	-0.402423	-0.25613	225035	CGEN_HUM_1005643_1	12q13	Hs.77690	RAB5B	RAB5B, member RAS oncogene family
0.588331	0.0173499	0.474438	0.241326	-0.32525	0.313572	0.861355	-0.219607	-0.0986885	0.0727111	-0.0384358	0.39541	-0.209043	-0.134436	-0.253319	-0.0235014	0.194582	0.0591485	-0.162049		0.0324642	0.373869		-0.451442	0.163268	0.151901		0.565899	0.187955	-0.126486	0.0741705	0.020488	0.687342	0.00612788	-0.0493418	0.208249	0.143401	0.200049	-0.0609055	-0.442841	-0.211481	0.110843	0.0257106	236260	CGEN_HUM_1016817_1	4	Hs.274521		Homo sapiens mRNA; cDNA DKFZp434M063 (from clone DKFZp434M063)
0.139396	0.0173567	0.32751	0.547152	0.359327	0.13939	0.586053	-0.672328	0.156141	-0.0260374	0.582205	0.230444	0.429436	0.364717	0.466378	-0.220588	-0.310412	-0.330928	0.0402095	-0.141169	0.285031	-0.627507	0.832345	-0.326177	0.0398021	-0.234278	0.211692	0.00517778	0.487036	-0.45584	0.00267892	-0.313474	-0.221792	-0.540054	-0.296899	-0.00871567	0.378483	0.148491	0.341473	-0.610469	0.553181	-0.18836	0.162573	229865	CGEN_HUM_1010473_1	16q24.1	Hs.112569	GAN	giant axonal neuropathy (gigaxonin)
0.505148	0.0173956	0.069671	-0.00727935	-0.0362391	-0.0486695	-0.35338	0.380584	0.357125	-0.293699	0.304129	0.457685	-0.0736605	0.13975	0.284542	-0.216793	0.0274534	-0.130256	-0.106861	-0.314437	0.0685219	-0.293464	-0.841853	-0.925933	0.159719	-0.499227	-0.0591093	0.240813	0.282604	-0.232087	0.111481	-0.248931	-0.314414	-0.161375	-0.0795054	-0.241062	-0.137712	-0.0486695	-0.321082	0.467534	0.16642	-0.439001	-0.0709109	226307	CGEN_HUM_1006915_1	14q23.3	Hs.284157	KIAA1200	KIAA1200 protein
0.129365	0.0174096	0.473629	-0.0710102	-0.243745	-0.135708	0.29329	0.13262	0.0713013	-0.126443	0.294302	0.279959	0.0500519	0.39491	0.220237	-0.174498	-0.152481	0.428319	0.138929	-0.20732	0.00186843	-0.19759	-0.295791	0.0298078	0.0380097	-0.311918	0.291237	0.241644	-0.0895212	0.0537034	-0.279183	-0.0538023	-0.194984	0.306354	-0.305249	-0.110433	-0.0543144	-0.208754	-0.0350804	0.0984734	0.0333667	-0.145743	0.330782	229029	CGEN_HUM_1009637_1	3p21.31	Hs.279923	E2IG3	putative nucleotide binding protein, estradiol-induced
0.155427	0.017426	0.410971	0.172521	0.443611	-0.232966	0.0675838	-0.0407925	0.274387	-0.110361	0.170191	0.73003	0.260851	0.0279702	0.387477	-0.4055	-0.15438	0.12716	-0.0363826	-0.272045	0.132445	-0.391856	0.242782	-1.24674	0.264243	-0.504854	0.158877	0.662027	0.22798	-0.204521	0.179419	-0.412484	-0.227021	0.0477527	-0.301294	-0.282698	0.181496	-0.380725	0.285786	-0.291321	0.705053	-0.489035	0.250456	236531	CGEN_HUM_1017088_1	1p34.3	Hs.25544	FLJ10315	hypothetical protein FLJ10315
0.82452	0.0175135	0.74069	-0.108728	0.101059	-0.221818	-0.218122	0.0870679	0.575736	0.0167348	-0.217829	-0.222392	0.00798542	-0.176696	0.209128	-0.0714804	-0.0705692	-0.0345847	0.154739	-0.20382	0.0969077	-0.19971	-0.326778	-0.065836	0.278383	-0.120039	-0.144334	-0.305771	0.101148	-0.259307	0.0804432	-0.112668	0.0474969	-0.232776	-0.115232	-0.0888446	0.149222	-0.320246	-0.200158	0.182747	0.367542	0.0281058	-0.197875	224895	CGEN_HUM_1005503_1	15q26	Hs.14805	SLC21A11	solute carrier family 21 (organic anion transporter), member 11
0.253242	0.0176268	0.193834		-0.212388		0.146438	-1.98349	-0.388103	-0.485184		0.658061		-0.294783	-0.046698	0.101293	0.166021	-0.289157	-0.0266122	0.543506	-0.0929848				-0.0159794	0.738169	0.641855	0.819221		1.1023	0.597533	0.101096	0.846784	-0.242699	-0.00529367	0.606838	0.262038					0.424048	0.145146	234360	CGEN_HUM_1014917_1	10	Hs.98812		Homo sapiens cDNA FLJ12157 fis, clone MAMMA1000500
0.287017	0.0176299	0.211799	0.19085	0.185764	-0.0394363	0.259333	-0.0221602	-0.0335098	0.138638	-0.153759	0.306881	0.162181	-0.0667754	0.265378	-0.165521	-0.129812	-0.0534106	-0.117018	-0.00687181	0.123624	-0.382706	0.1379	-0.219901	-0.121493	0.0990399	-0.310587	0.272729	0.159009	-0.256499	0.0427849	-0.215278	-0.0432423	0.122511	-0.0686637	-0.0286871	0.0096467	0.0431413	-0.0173382	-0.0473136	0.0982357	0.0949617	-0.185316	228041	CGEN_HUM_1008649_1		Hs.152519	FLJ20674	hypothetical protein FLJ20674
0.567062	0.0176938	0.903217	-1.26887	0.0598208	0.510104	0.0654551	0.237102	-1.20865	0.154312	-0.295779	2.79644	-0.649223	-0.438421	-2.44413	0.178381	-0.030639		-0.208589	-1.35172	0.619358	1.0037			-0.0130081	-0.192389	0.372361	2.75863	-0.0187221	-0.316448	-0.593471	0.407655	0.799962		0.0464694		0.594832	0.125892				-0.64569	0.179911	233182	CGEN_HUM_1013790_1				Unknown
0.687019	0.0177234	0.529549	-0.104337	0.172876	-0.0475917	-0.179488	-0.0137814	0.27228	-0.245214	0.0103777	0.167498	-0.0707731	-0.0411883	0.0427185	-0.15366	0.136809	0.110181	0.187928	-0.242561	-0.0206311	-0.271375	-0.38585	0.0259706	0.0598294	-0.0236489	-0.0633185	0.0524347	-0.0637215	-0.0264618	-0.0171625	-0.121059	-0.120341	-0.0112092	0.126851	-0.182376	0.0520473	-0.189806	-0.0974308	0.164179	-0.098527	-0.0738755	-0.0520933	229894	CGEN_HUM_1010502_1	1p21.3-p13.1	Hs.351840	SORT1	sortilin 1
0.0144225	0.017776	0.451424	-0.0907136	0.153066	0.194858	-0.198717	0.224737	0.148297	0.117885	0.0938152	-0.0193732	0.0840789	0.184465	-0.0128762	0.0127803	0.121719	0.123294	0.111302	-0.17519	0.0678072	-0.130505	0.0684675	0.226524	-0.0134164	0.0245396	-0.0795896	0.0557327	0.0504017	-0.04551	-0.255593	-0.115499	-0.276984	-0.0617526	0.171356	-0.288614	0.0829921	0.0879182	0.0963474	0.197149	0.0571288	0.0361152	0.0472057	233418	CGEN_HUM_1014026_1				Unknown
0.901801	0.0178422	0.185336	-0.115211	-0.211877	0.00618299	-0.152003	0.303165	-0.112748	0.0978097	0.0119797	-0.246672	-0.0879882	0.231682	0.0744209	0.0960893	-0.075586	0.101798	0.158153	-0.0963801	-0.155435	0.0322345	-0.455454	0.0786914	-0.185224	-0.0714517	0.032648	-0.363983	0.0179761	-0.0258392	-0.128157	-0.163083	-0.109496	0.114367	0.158536	-0.399134	-0.300746	-0.209005	-0.082682	0.403191	-0.226201	-0.0747157	0.102054	229670	CGEN_HUM_1010278_1	19q13.2	Hs.249141	GRIK5	glutamate receptor, ionotropic, kainate 5
0.63217	0.017868	0.201468	-0.203763	-0.385022	0.844767	0.4645	-0.686216	-0.0566506	1.25394	-0.555786	-1.46338	0.21899	-0.136722	-0.287624	-0.606102	-0.530811	0.369843	0.45814	0.888947	0.0791864	1.85573	0.82763	2.01315	-0.0817254	0.355543	-0.0823642	-0.727776	-0.344446	0.765977	0.158962	0.0569339	0.361412	0.634874	0.425734	1.10914	0.273258	1.19268	0.123291	-0.642367	0.319401	0.546477	0.394239	225107	CGEN_HUM_1005715_1	12p13.3-p12.3	Hs.74561	A2M	alpha-2-macroglobulin
0.472171	0.0179009	0.138318	-0.104537	-0.07244	-0.381686	-0.101905	0.0756555	0.19883	-0.234086	0.132871	0.104076	0.176704	0.304877	0.391656	-0.228505	-0.192526	0.42639	0.212356	-0.225574	-0.2291	-0.277832	-0.105487	-0.0751429	0.081958	-0.226633	0.142604	0.0278853	-0.0104924	-0.189918	-0.0267981	-0.108115	-0.0829587	0.166259	-0.274939	-0.28846	-0.317558	-0.436742	-0.233558	0.0370387	0.337433	-0.227297	0.0809547	226083	CGEN_HUM_1006691_1	10q26.11	Hs.12385	KIAA0417	KIAA0417 gene product
0.170798	0.0179056	0.242891	0.152594	0.280892	-0.013794	-0.466835	0.598254	0.334033	-0.608277	0.228831	0.459093	0.0289866	0.192934	0.408966	-0.157982	-0.0519269	0.319532	0.153807	-0.144062	-0.0285945	-0.538943	-0.454145	0.000932034	-0.0970629	-0.0809566	-0.0498493	0.302506	0.0259731	-0.0785723	0.0199703	0.0142495	-0.193406	0.183154	0.0356239	-0.183975	0.17619	-0.123281	-0.25657	0.451649	0.00815352	-0.319374	-0.137854	223685	CGEN_HUM_1004293_1	1q42	Hs.75187	KIAA0016	translocase of outer mitochondrial membrane 20 (yeast) homolog
0.812166	0.0179758	0.443282	-0.238292	0.232052	-0.0892704	-0.116869	0.180886	0.0937236	-0.0934808	0.0332955	-0.0490744	0.110929	0.0220149	0.0808069	-0.274442	0.139048	-0.00412317	0.112181	-0.146486	0.133998	-0.113157	-0.2539	-0.0986467	-0.130555	-0.0787843	-0.00552242	-0.157941	-0.100226	-0.0742978	-0.0573968	-0.191848	0.121586	0.0656075	0.0571749	-0.0873403	0.195256	0.0436078	-0.222636	0.204365	0.0500815	0.0330632	0.00853752	238006	CGEN_HUM_1018563_1	19p13.2	Hs.326422	MGC4549	hypothetical protein MGC4549
0.195511	0.0179952	0.826249	0.132271	0.648046	0.0718232	-0.547223	0.434737	0.903666	-0.210355	0.150116	-0.828662	0.135858	0.548063	0.461097	-0.287896	0.234023	0.339244	0.22814	0.33995	-0.357237	-0.0925121	-0.145444	0.193086	0.311244	-0.134099	0.145256	-1.15719	-0.0190817	-0.445364	0.0405218	-0.293816	0.276055	-0.197188	-0.288942	-0.0087102	-0.103665	0.105691	-0.268394	0.273888	1.35246	-0.199831	0.202155	228117	CGEN_HUM_1008725_1	6q12-q13	Hs.101302	COL12A1	collagen, type XII, alpha 1
0.916348	0.0180179	0.309632	-0.125157	-0.00415785	-0.193616	-0.259419	-0.0911561	-0.0988655	0.0288967	0.162421	-0.211867	0.118127	0.205235	0.14926	0.164139	0.0163814	0.0735931	0.0036412	-0.209299	-0.0797952	-0.490211	-0.210555	-0.19584	-0.0739092	0.0113805	0.108235	-0.485612	0.182257	0.110306	-0.081278	0.0509359	0.0801253	0.0739553	-0.0470208	-0.204005	0.0953009	-0.221779	-0.204927	-0.0970081	-0.0981828	-0.0915004	-0.18574	226542	CGEN_HUM_1007150_1	14q23.3	Hs.39957	PLEK2	pleckstrin 2 (mouse) homolog
0.277541	0.0180729	0.593732	-0.0971289	0.0629209	-0.180857	-0.0456053	0.144581	0.278343	-0.174324	0.216567	-0.0418803	-0.0429888	0.263288	0.16893	-0.152684	-0.0803	0.247648	0.182962	-0.124933	-0.040003	-0.15955	-0.112496	0.0376021	0.0360987	-0.134766	0.0917276	-0.0535471	-0.0529717	-0.00198905	-0.0377197	-0.0804464	0.0596363	0.0469765	-0.186391	-0.126145	-0.00289444	-0.151453	-0.167973	0.172727	0.22586	0.0357036	0.0310004	226077	CGEN_HUM_1006685_1	9p24.1-q22.33	Hs.127649	ZNF297B	zinc finger protein 297B
0.036677	0.018163	0.0180575	-0.0229951	0.218582	-0.423507	-0.094546	0.295646	0.185906	0.0678974	0.353314	0.0605583	0.350696	0.664947	0.755338	0.20573	-0.0412643	0.123075	-0.0504375	-0.122667	-0.0362082	-0.390471	-0.089973	0.243052	0.134125	-0.0571225	0.365697	-0.0886774	0.277352	-0.220723	0.250631	-0.0582879	0.0524787	0.0727666	-0.239995	-0.243773	0.129832	-0.452418	-0.0387921	0.0658658	0.145627	-0.17432	0.0773789	223710	CGEN_HUM_1004318_1	11q22	Hs.302499	KPNA4	karyopherin alpha 4 (importin alpha 3)
0.252399	0.0181998	0.393639	-0.181074	0.032094	-0.0257323	-1.154	1.42887	0.713253	-1.05757	0.095363	1.14262	0.787092	0.268696	0.303497	0.201842	-0.223039	0.816949	0.157541	-0.266981	-0.324807	-0.116405	-1.69745	0.510482	0.113077	-0.148567	-0.144514	0.813488	0.415368	-0.0901111	-0.533809	0.0560035	0.0609083	0.218612	-0.171221	-0.231389	0.0203911	-0.162067	-0.626282	1.16101	0.761301	-0.136665	0.0807425	225940	CGEN_HUM_1006548_1				Unknown
0.0152844	0.0182209	0.5033	-0.226526	0.541387	-0.135269	-0.277443	0.549427	0.222956	-0.174067	0.553524	0.347284	0.065156	0.426777	0.3324	0.579839	0.138024	0.0946132	0.178405	-0.299546	-0.0608697	-0.55719	0.144716	-0.154951	0.035361	0.205107	0.349134	0.0287157	0.206955	-0.210684	-0.0542075	0.125959	0.00211408	-0.148661	0.0998605	-0.505457	0.626685	0.0178085	0.00363372	0.496373	-0.0895603	-0.153914	0.182922	224070	CGEN_HUM_1004678_1	9q34.3	Hs.146688	PTGES	prostaglandin E synthase
0.713117	0.0184169	0.134966	0.207935	0.0923947	-0.0233325	-0.301784	-0.267762	-0.0820358	0.158068	-0.0307695	-0.063889	-0.135739	0.0891665	0.0303736	0.00643326	-0.100081	0.11958	0.0866246	-0.0480869	-0.025648	-0.26018	-0.389813	-0.151184	-0.102535	0.101034	-0.0691547	-0.141117	0.0371031	-0.131515	-0.053974	-0.0265263	-0.13573	0.0222861	-0.0325739	0.016997	-0.0556704	-0.164211	-0.308948	-0.102529	-0.179237	0.160345	-0.175203	237647	CGEN_HUM_1018204_1	10	Hs.287417		Homo sapiens cDNA FLJ11462 fis, clone HEMBA1001589
0.0360553	0.0185054	0.506894	0.166845	0.258381	-0.068857	-0.0867186	0.11095	0.116985	0.328829	0.38428	0.27161	0.249507	-0.342648	0.492559	-0.216979	0.0647584	0.183047	0.113321	-0.0772949	0.156186	-0.0373868	0.149486	-0.376636	0.00436399	-0.162443	0.0882306	0.0312675	0.162572	-0.37751	0.259898	0.0355564	0.120815	-0.0397266	-0.244401	-0.0641002	0.188118	0.0336947	0.305318	-0.426119	0.341671	-0.0186846	0.245411	227584	CGEN_HUM_1008192_1	1q21	Hs.251680	LOR	loricrin
0.881082	0.0185121	#DIV/0!		-0.621441	-0.10299			0.0500269	-0.581087	0.581984	0.131742			-0.0676673	0.457474	0.32948	-0.242891	-0.130979	0.685127	-0.300857	0.094504			1.04381		1.19014	0.742564	-0.402049	0.585977	0.0317772	0.338474	0.26697	-0.176126	0.342088	-0.557947							0.447705	228823	CGEN_HUM_1009431_1	7q31	Hs.272375	WNT16	wingless-type MMTV integration site family, member 16
0.110997	0.0185692	0.178728	0.232045	0.306175	0.000494207	0.68213	-0.217983	0.238652	0.287973	0.494318	0.518522	0.36782	0.104836	0.0784789	-0.484089	-0.155782	-0.102468	-0.212763	-0.0487106	0.185985	-0.408263	0.65669	-0.251525	-0.177152	-0.111852	0.427749	0.399071	0.312574	-0.383908	0.0714876	-0.257366	0.0839157	-0.274474	-0.354432	0.0568557	0.271739	-0.032939	0.1898	-0.243114	0.559314	0.0533939	0.103111	233225	CGEN_HUM_1013833_1		Hs.14485		Homo sapiens, clone IMAGE:4431274, mRNA, partial cds
0.869737	0.0186433	0.623416	-0.213757	0.139943	-0.00314179	0.300609	0.34487	0.00471392	-0.257378	-0.118001	-0.203115	-0.110194	0.032804	-0.14609	-0.0847246	-0.0905595	0.178159	0.10551	-0.344213	-0.127445	-0.305258	-0.527755	-0.563151	0.0840549	-0.214361	-0.103118	-0.179016	-0.155388	-0.198604	-0.124223	-0.085086	-0.149906	-0.0537236	-0.165583	-0.176008	-0.0410875	0.0451422	-0.387218	0.188564	0.217498	-0.171449	0.0941065	232509	CGEN_HUM_1013117_1	9	Hs.9195		Homo sapiens mRNA full length insert cDNA clone EUROIMAGE 1288997
0.130971	0.0186603	0.485805	-0.243891	-0.346421	0.606296	0.145571	-0.743645	-0.551223	0.833834	-0.250801	-0.290701	0.161907	-0.593844	-0.534646	-0.903313	-0.0550518	-0.332827	0.0973461	0.355121	0.0611321	1.14125	0.29289	0.0985903	0.130278	-0.123976	-0.0390955	-0.0761503	-0.19197	0.216598	-0.187696	-0.17735	0.140525	-0.0607948	0.234982	0.573998	-0.236204	0.206343	0.14581	-0.836866	0.0703608	0.226527	0.368243	220655	CGEN_HUM_1001263_1	1q21	Hs.81071	ECM1	extracellular matrix protein 1
0.270496	0.0187241	0.919044	-0.0987131	-0.152509	-0.13431	0.0637052	0.0371541	0.350552	-0.187523	-0.239241	0.0752862	0.213941	0.0911479	-0.202452	-0.699669	-0.181847	0.119966	-0.149426	0.0570571	-0.180275	-0.109726	-0.0654875	0.383722	0.305992	-0.0676437	-0.0346767	0.220806	0.141344	0.288229	-0.000611078	-0.227613	-0.0301124	0.0884981	-0.159078	-0.0411472	-0.0811784	-0.314731	-0.130269	-0.0638057	0.438183	-0.167723	0.0474059	222444	CGEN_HUM_1003052_1	11q13.1-q13.3	Hs.227729	FKBP2	FK506 binding protein 2 (13kD)
0.0129273	0.0187578	0.188794	-0.0605136	0.354923	-0.153239	0.155539	0.183015	0.167997	0.037347	0.174941	0.33379	0.210459	0.225741	0.329672	-0.239305	0.168784	0.179703	-0.0830861	-0.139452	0.0669773	-0.532109	0.0610151	-0.429824	-0.021445	0.145226	0.0974599	0.165211	0.191738	-0.0652191	0.0684259	0.0107669	0.0884032	0.134767	-0.0224416	-0.231073	-0.0176903	-0.202578	0.211928	0.20602	0.0484231	0.170844	0.01989	232967	CGEN_HUM_1013575_1	6p23	Hs.52256	FLJ20624	hypothetical protein FLJ20624
0.0888052	0.0188375	0.0818726	-0.0352444	-0.303456	-0.0187744	-0.450417	0.255661	-0.197993	-0.265174	-0.106585	-0.101512	0.0194202	0.287789	-0.0819166	-0.412139	-0.16573	0.0203693	0.0502277	0.146153	-0.100628	-0.158235	0.0560825	-0.00872362	0.0890779	-0.153182	-0.00268508	0.0643884	-0.269303	0.579957	0.0189897	-0.0439047	0.0618237	0.296606	0.181218	0.0779931	0.110067	-0.179916	-0.320926	0.267621	0.0480496	-0.26284	0.347142	225055	CGEN_HUM_1005663_1	17q21-q23	Hs.84084	APPBP2	amyloid beta precursor protein (cytoplasmic tail) binding protein 2
0.47192	0.0188427	0.994372	-0.406267	-0.0598828	-0.129137	1.04516	0.254538	-1.29964	0.13475	-0.148082	0.304368	-0.593828	-0.330144	-0.567041	0.4346	0.235039	-0.0984163	-0.330436	-0.273747	0.333934	0.0389438		0.884064	-0.33039	-0.0930765	-0.152239	0.459557	-0.206433	0.903114	-0.472111	0.0621834	0.729754	-0.0712005	-0.0767907	0.131904	-0.309161	-0.437745	2.78472	-1.52323		-0.0112118	0.0763594	232393	CGEN_HUM_1013001_1	6	Hs.287617		Homo sapiens cDNA FLJ14058 fis, clone HEMBB1000554
0.853463	0.0189247	0.652221	0.0293593	0.0678963	-0.186655	-0.441856	0.298895	0.310237	-0.121081	0.0123308	0.338912	-0.096572	-0.183288	0.293173	-0.24506	-0.0575586	0.0612208	-0.254592	-0.167439	-0.0378131	-0.190813	-0.750509	-0.516696	-0.00386739	-0.0846247	-0.294444	0.179824	-0.0790645	-0.25058	0.0914596	-0.121023	-0.0263113	-0.179082	-0.161924	-0.0282257	0.0848694	0.0909138	-0.506111	0.4002	0.274667	-0.264247	-0.318579	225280	CGEN_HUM_1005888_1	17q21.33	Hs.199480	FLJ20778	epsin 3
0.531316	0.018962	0.118607	-0.36237	0.486997	0.166397	-0.175359	-0.130093	0.447673	0.00513147	-0.909652	-0.150708	-0.0549171	0.0759016	-0.755248	0.366089	0.193265	-0.0753432	-0.109961	0.360205	0.30546	0.821606		-0.0749179	0.548261	0.389947	0.202671	0.0948479	0.00617404	-0.0265357	-0.166853	0.220874	0.36297	-0.0544034	-0.00681468	-0.0338863	0.385204	0.382604	-0.457616	-0.0391893	0.873642	0.269739	0.114212	221549	CGEN_HUM_1002157_1	8q24.22	Hs.57693	TSLRP	testis specific leucine rich repeat protein
0.0606979	0.018972	0.894945	-0.176502	-0.0891417	0.189478	-0.218338	-0.80888	-0.201565	-0.0253654	-1.38271	0.358194	-0.142466	-0.158847	-0.445946	-0.142398	0.0420454	-0.00556191	-0.0751306	0.545496	0.000149525	0.115009	0.0597587	0.0415577	0.0181528	-0.00267551	-1.38271	0.327453	0.200478	0.0967427	-0.286308	-0.0265658	0.213536	-0.276388	0.0180768	-0.179527	-0.0897039	-0.0340412	-0.0238467	-0.22095	-0.614153	-0.198584	-1.46928	236230	CGEN_HUM_1016787_1	10	Hs.306313		Homo sapiens mRNA; cDNA DKFZp566E1346 (from clone DKFZp566E1346)
0.722047	0.0190402	0.939924	-0.385475	-0.302884	-0.0199722	-0.01434	0.235372	0.115693	0.166819	0.16189	-0.490535	0.0448422	0.082755	0.0177819	0.0436564	-0.120491	0.222624	-0.0659875	-0.407233	0.014966	-0.166352	-0.553687	0.105456	-0.069903	0.0306292	-0.0323274	-0.346789	-0.0448806	-0.187346	-0.131279	-0.227121	-0.134444	0.0157627	-0.140438	-0.234873	-0.151747	0.0835998	-0.268343	0.250812	-0.0480896	0.184905	0.108402	227109	CGEN_HUM_1007717_1		Hs.302156		Homo sapiens clone FLB9131 PRO2459 mRNA, complete cds
0.070373	0.019092	0.602533	0.0613154	0.20667	-0.25464	-0.144758	0.5904	0.24461	-0.0704461	0.198642	0.681962	0.228965	0.0154928	0.238799	-0.10201	0.0094133	-0.0272962	0.0722883	-0.156157	-0.00482735	-0.672005	-0.0788321	-0.266936	0.268689	0.0643609	0.146967	0.412905	0.3615	-0.182022	0.0377851	-0.0966639	-0.204086	-0.157592	-0.0596234	-0.329737	0.0512373	-0.323991	0.248566	0.512709	0.345604	-0.0245508	-0.00803325	230459	CGEN_HUM_1011067_1	8p11.21	Hs.7953	LOC51125	HSPC041 protein
0.168609	0.0190956	0.246042	-0.178844	-0.124135	0.0929683	-0.341193		0.437626		0.247328	0.769432	-0.186128	0.401358	0.229364	-0.224357	0.0117664	0.380419	0.203383	-0.49069	-0.0906529	-0.0652527	-2.05477		0.110745	-0.143626	-0.143154	0.672114	0.04042	-0.105533	0.0134547	0.0972787	-0.154846	0.049304	-0.265777	-0.297813	-0.192737	-0.133997	-0.421923		0.577813	-0.157404	0.219919	234102	CGEN_HUM_1014659_1	1q42.2	Hs.343551	FLJ22584	hypothetical protein FLJ22584
0.650369	0.0191159	0.390762	0.0199041	-0.0979698	0.00164083	-0.266759	0.15461	0.152143	0.0143024	-0.107849	0.129763	0.27464	0.143498	0.26076	-0.412845	-0.425746	0.42745	0.179254	0.383575	-0.0992226	0.484512	-0.0433456	0.647863	0.0411604	0.408979	0.278551	0.131702	-0.0270536	0.191299	0.142239	-0.183713	0.136167	0.571061	0.110531	0.746689	0.22575	-0.145717	-0.47594	-0.287063	0.25699	0.409066	0.11372	223745	CGEN_HUM_1004353_1	20pter-p12	Hs.74621	PRNP	prion protein (p27-30) (Creutzfeld-Jakob disease, Gerstmann-Strausler-Scheinker syndrome, fatal familial insomnia)
0.632499	0.0191689	0.516762	0.0247273	0.0810863	-0.14788	-0.574652	0.0903838	0.294778	-0.117441	0.0614167	0.214449	0.184237	-0.136793	0.157494	0.0151821	-0.0278359	0.122702	0.157087	-0.170641	0.0230754	-0.253927	-0.582103	-0.0943967	0.112684	0.0189367	-0.0391363	0.116102	0.291828	-0.0506068	-0.100355	-0.0368764	-0.144519	-0.0911613	0.158854	-0.0547072	0.0266983	-0.14426	-0.359548	0.245219	0.203312	-0.0182847	0.0356456	231208	CGEN_HUM_1011816_1				Unknown
0.118032	0.0192613	0.345955	0.108118	0.467739	-0.213427	0.241575	0.170885	0.035928	-0.275778	0.303555	0.748278	0.290382	0.0155696	0.546551	-0.177008	0.148822	-0.130064	-0.275644	-0.170732	-0.037805	-0.829615	0.342736	-0.698077	0.201873	0.00505554	0.195367	0.397188	0.31455	-0.508503	0.309027	-0.246375	-0.247418	-0.314123	-0.0933355	-0.490703	0.0204835	-0.184032	0.533154	0.103378	0.253458	-0.136805	-0.322059	223884	CGEN_HUM_1004492_1	14q23.3	Hs.179817	LOC51109	CGI-82 protein
0.034726	0.0192949	0.536628	-0.182915	0.0525361	-0.26014	-0.182179	0.258267	0.372559	0.186197	0.415867	0.246322	0.227548	0.347485	0.253715	-0.0604827	0.0326568	0.195219	0.0400376	-0.0519829	-0.00508833	-0.53809	-0.179447	0.0269339	0.0401292	0.115388	0.172258	-0.135537	0.143345	0.00254881	0.0221926	0.0505964	0.112449	0.278283	0.0440614	-0.174879	-0.0193324	-0.28549	0.0513614	0.264158	0.399899	0.25428	-0.418763	220319	CGEN_HUM_1000927_1	5q35.3	Hs.279918	HSPC111	hypothetical protein
0.0915557	0.0192974	0.310906	0.0575131	0.273972	-0.307938	-0.49453	0.498651	0.186611	-0.215232	0.755318	0.188752	0.0616268	0.524155	0.38229	0.625872	-0.104946	0.0850474	-0.019945	-0.236161	0.0124623	-0.946728	-0.605008	-0.0405617	-0.221888	0.331985	0.208489	-0.142379	0.460926	-0.358975	-0.10919	0.36548	-0.131712	0.134032	-0.105867	-0.451508	-0.169041	-0.264752	-0.0114489	0.250988	0.00662903	0.06367	0.10864	220325	CGEN_HUM_1000933_1	1p32.3	Hs.125783	KIAA0452	DEME-6 protein
0.769675	0.0193072	0.12553	-0.204384	0.209013	0.130205	0.0419327	0.114455	0.290927	-0.0875836	-0.310453	0.209781	0.10142	-0.263986	-0.0908241	0.212393	0.0836275	-0.0978966	-0.118523	-0.193147	0.187311	0.108585	-0.172355	-0.165673	0.0218051	-0.263563	-0.276872	0.082823	-0.0300408	-0.0786693	-0.248706	0.144586	-0.028118	-0.163541	-0.0329218	-0.133936	0.160833	0.116675	0.00398535	0.0504397	0.0337986	-0.336592	-0.295258	236314	CGEN_HUM_1016871_1				Unknown
0.225516	0.0193401	0.189007	-0.105759	0.268866				-6.10585	-0.443881	-0.878825				-0.211602	-0.221087	-0.146738	0.314377	-0.290575		0.41226					-0.80204	-0.608116				-0.400611	0.85235	0.832819	0.82153	-0.099614	-0.143668	0.553417					-0.181806	-0.959449	236237	CGEN_HUM_1016794_1	5	Hs.306316		Homo sapiens mRNA; cDNA DKFZp586I041 (from clone DKFZp586I041)
0.919042	0.0193697	0.361565	0.207524	-0.165626	-0.142284	0.150066	0.341415	-0.433418		0.206583	0.184461	0.0858823	0.061851	-0.25223	-0.280893	-0.0647347	0.202195	-0.0116314	0.298744	0.000427782		0.328236	0.1942	-0.0064495	0.14829	0.12653	0.426017	0.0832432	0.0789413	0.0995265	-0.00395838	0.0955984	0.117146	0.0877599	0.152149	0.0451829	-0.0380238	-0.146906	0.492457	0.0582348	0.0842823	0.236083	220500	CGEN_HUM_1001108_1	Xp22.32	Hs.78991	DXF68S1E	DNA segment, numerous copies, expressed probes (GS1 gene)
0.31155	0.0194159	0.372283	-0.0174462	0.192132	-0.139599	0.260716	0.0276381	0.142994	0.0264462	-0.00376192	-0.0338899	-0.06728	-0.260337	0.304915	0.0887682	0.126342	-0.211745	0.266761	-0.2456	-0.0303043	-0.169776	0.365066	-0.225172	0.210306	-0.408706	0.0844236	0.0132834	-0.0596285	-0.164262	-0.0402977	-0.102195	-0.0094594	-0.316426	0.00149495	-0.0652875	0.154891	-0.0190934	0.452415	-0.850957	0.0997144	-0.295704	0.0836558	234904	CGEN_HUM_1015461_1	11p15.5	Hs.144799	PRO0943	hypothetical protein PRO0943
0.416965	0.0195163	0.618171	0.268252	0.0463333	0.102474	0.344975	0.295654	-0.118409	-0.00241032	0.038242	0.541256	-0.0189666	-0.0270629	-0.842388	-0.571579	0.0649744	0.0961576	1.35778	0.488105	-0.0798252	0.36539	0.232068	0.177953	0.0640677	0.0128423	0.302827	0.554822	0.145513	0.0124184	-0.328514	-0.285538	0.19272	0.0994622	1.44137	0.398016	0.0259059	0.133488	0.636369	-0.117653	0.128401	0.0347919	0.053017	221639	CGEN_HUM_1002247_1	Xq26.1-q27.2	Hs.171595	HTATSF1	HIV TAT specific factor 1
0.284778	0.0195185	0.51135	0.38635	-0.238228	0.373614	0.563952	-0.937025	-0.134427	-0.219873	-1.20015	0.672029	-0.103599	0.230948	-1.30409	-0.17892	0.00326739	-0.1021	-0.384047	0.340185	-0.0455993	0.361271		-0.492938	0.194336	-0.647533	-1.4149	1.00098	0.022341	0.296311	-0.504391	0.0366501	0.57267	0.880204	0.0295889	0.447387	0.1537	0.219643	-1.26862	-0.585345	0.074954	-0.388291	-1.45393	224622	CGEN_HUM_1005230_1	6q22-q24	Hs.12835	AKAP7	A kinase (PRKA) anchor protein 7
0.103226	0.0195218	0.586585	0.623932	-0.15355	0.110639	0.175282	0.150063	-0.126808	0.379684	0.417865	0.212057	0.00349473	0.580893	0.0754578	0.445024	-0.0914641	-0.450896	-0.239393	0.789324	-0.291783	0.471374	0.441282	0.823416	0.178731	-0.017626	0.458853	0.387772	0.219765	0.38022	0.53599	0.588797	-0.00146096	0.103266	-0.0870957	0.544414	0.117622	0.525807	-0.0823544	0.1271	0.312442	0.0604709	0.438414	221478	CGEN_HUM_1002086_1	16q12	Hs.137168	OAZ	OLF-1/EBF associated zinc finger gene
0.577259	0.0196075	0.621916	-0.0608162	0.204007	-0.153993	-0.339054	0.297433	0.223434	0.178869	0.149129	-0.0282755	-0.1402	-0.438303	0.0997558	0.193126	0.0488772	0.177616	0.0666558	-0.281488	0.16545	0.270876	-0.611803	-0.172701	0.384839	-0.242719	-0.191488	-0.171016	0.0383311	-0.585892	-0.124252	-0.199847	0.00319909	-0.227972	-0.172694	-0.178648	0.134892	0.228194	-0.361721	0.0801738	0.404269	-0.159893	0.0196015	234091	CGEN_HUM_1014648_1	1	Hs.286221		Homo sapiens cDNA FLJ13741 fis, clone PLACE3000208
0.342226	0.0196619	0.0699495	0.377932	0.155319	-0.161617	0.411619	0.0733199	0.288278	0.0493194	-0.0379037	0.123241	0.0921961	-0.0532951	0.0946389	-0.332593	-0.254148	-0.033994	0.00957465	-0.0136604	0.087899	-0.499324	0.249168	-0.572426	0.106617	-0.288799	-0.0881888	0.112248	0.127346	-0.273565	0.0170018	-0.151443	-0.125008	-0.0254717	-0.0707352	0.0642379	0.0595197	-0.161041	0.113482	-0.112342	0.333703	-0.0987068	0.0474063	225995	CGEN_HUM_1006603_1	5	Hs.196647	KIAA0527	KIAA0527 protein
0.203471	0.0196936	0.629724	0.235678	0.398979	0.164776	-0.728431	0.458722	0.0327069	-0.322802	0.353293	0.441066	0.2343	0.0320593	0.365873	0.105088	-0.0662492	0.119419	-0.155387	-0.284202	0.299626	-0.00300423	-0.668767	0.0465903	-0.0631054	0.00913679	-0.0418634	0.177719	0.176552	-0.191042	-0.0310837	0.0862463	-0.0564093	0.0836828	-0.149699	0.115777	0.374764	0.11616	-0.148267	0.576882	-0.116125	-0.219736	0.234359	231005	CGEN_HUM_1011613_1	14q24.3	Hs.7285	KIAA0759	KIAA0759 protein
0.940389	0.0197208	0.168657	-0.366525	0.016069	-0.150744	-0.478375	0.266663	0.667317	-0.197509	-0.253225	0.287854	-0.0692786	-0.136298	0.253999	-0.0128587	-0.0730126	0.220866	0.112618	-0.42465	0.101557	0.0641597	-0.803383	-0.136572	0.416495	-0.127871	-0.156576	0.0960229	0.0996904	-0.40578	0.0716312	-0.251069	-0.273489	-0.0279826	-0.166393	-0.347614	0.07125	-0.000161312	-0.539048	0.381446	0.585725	-0.167404	-0.000401697	236817	CGEN_HUM_1017374_1	12q24.31	Hs.21143	DKFZP586C132	DKFZP586C1324 protein
0.0307604	0.0197371	0.50088	0.095079	0.0613026	-0.136167	-0.110411	0.175375	0.258239	-0.0113709	0.272603	-0.0940277	0.21469	0.364371	0.310823	-0.186385	0.0293198	0.199212	0.203901	-0.144024	-0.229774	-0.200187	0.117202	0.167108	-0.0171531	-0.196685	0.106072	-0.151834	0.24392	-0.0361478	0.236297	-0.105728	0.00803732	0.16484	0.0417374	-0.177891	0.0166572	-0.104427	0.151111	0.0461181	0.380857	-0.171267	0.113118	220260	CGEN_HUM_1000868_1	12q13	Hs.82741	PRIM1	primase, polypeptide 1 (49kD)
0.974221	0.0198392	0.90292	0.167127	-0.0523066	0.042974	-0.0532342	-0.0706962	0.169925	0.285928	-0.00643173	-0.222859	-0.0620594	-0.0468801	-0.0407026	-0.00687886	0.185176	-0.0722238	-0.198664	0.469032	-0.103506	0.162238	0.185907	0.695243	0.0291217	0.244217	0.178507	-0.189578	0.0286318	0.0170181	0.102142	0.0905547	0.399991	-0.159738	0.0854324	0.247316	-0.0103675	-0.0817516	0.119616	-0.0084625	0.308856	0.220776	-0.261115	222438	CGEN_HUM_1003046_1				Unknown
0.148664	0.0198443	0.801066	-0.269747	0.0459691	-0.191408	0.156114	-0.515494	0.194071	0.0380548	0.245177	-0.555973	-0.259199		-0.345253	-0.620856	-0.60791	0.753267	-0.357864	0.445737	-0.208562	0.0241113	0.294007	0.21657	0.25576	-0.00829717	0.291131	-0.135211	0.244373		0.041303	-0.399286	0.295446	0.687595	-0.462238	0.191633	-0.059216	-0.162048	-0.0770403	-0.0836023	0.208462	-0.347297	-0.222268	220005	CGEN_HUM_1000613_1	2q31.1	Hs.31297	FLJ23462	duodenal cytochrome b
0.209606	0.0198787	0.0145978	0.0541422	0.202867	-0.129855	-0.266363	0.995504	-0.321706		0.0694484	2.16627	-0.348247	-0.0102998	0.218602	0.0262985	0.125193	0.225192	0.189743	-0.302496	0.0366013	-0.569741	-0.937361		-0.364232	-0.276	-0.15001	2.06099	0.085915	-0.120202	-0.216887	0.0849784	-0.3521	0.0348274	0.178991	-0.140435	-0.0453659	-0.216571	-0.182258	0.798572	-0.648445	-0.228194	-0.162963	231725	CGEN_HUM_1012333_1	9q31.2	Hs.179902	CDW92	CDw92 antigen
0.399221	0.0199024	0.0695326	0.253123	-0.492359	0.138793	0.119132	0.295059	-0.230961	-0.0890358	-0.122051	-0.134807	-0.263007	-0.150894	-0.312083	0.107783	0.0611284	0.0706141		0.128327	-0.347716	0.310458	0.0485802	0.636339	-0.102409	-0.146564	0.0453598	-0.166519	-0.250737	0.0184487	0.0280818	0.280973	-0.0388638	0.127248		0.152966	-0.266075	0.117041	0.135675	0.768298	-0.0546302	-0.0231258	0.215086	235610	CGEN_HUM_1016167_1		Hs.306508		Homo sapiens mRNA; cDNA DKFZp762O1415 (from clone DKFZp762O1415)
0.700794	0.0199094	0.0257498	0.0176034	-0.0663244	-0.38188	0.00469719	0.255884	0.153652	-0.0212832	0.169326	-0.125082	0.108368	0.106269	0.257498	-0.18503	0.121807	-0.0176069	-0.130839	0.0222537	-0.173423	-0.108654	-0.212902	0.0574223	-0.0134174	0.082599	0.0810699	-0.206044	-0.0704422	0.119901	0.101847	-0.225567	-0.0126014	-0.323345	-0.313545	0.0619546	-0.112443	-0.405517	-0.133388	0.239626	0.0284175	-0.110816	0.035504	232684	CGEN_HUM_1013292_1	1p36.3-p36.2	Hs.182698	MRPL20	mitochondrial ribosomal protein L20
0.132416	0.0199204	0.311795	-0.21361	-0.483773	-0.184385	0.60016	-0.483012	0.0153123	0.0680055		-0.825297	-0.173943	-0.493541	-0.427703	0.284643	0.11257	-0.242329	0.174252	1.06148	0.111017	0.135638				0.0847755	0.282839	0.175175	0.228933	-0.120425	-0.19281	0.0824989	1.00393	-0.497611	0.101931	-0.118164	-0.0858298	-0.159529				0.0230534	-0.133246	225772	CGEN_HUM_1006380_1	4q32	Hs.63668	TLR2	toll-like receptor 2
0.276588	0.0199697	0.331737	0.189441	-0.483709	-0.161186	-0.163772	-0.0573764	0.0544158	0.109074	-0.0862143	-0.167925	-0.041418	-0.0791513	0.452285	-0.277807	-0.0892397	-0.0467756	-0.0751636	-0.216475	-0.321628	-0.659241	-0.636022	-1.13892	-0.194851	-0.377648	-0.17181	-0.24324	0.209284	-0.530395	0.357592	-0.104615	-0.438794	0.145082	-0.221342	-0.151268	-0.265607	-0.245839	-0.230809	0.0353496	0.192912	-0.237611	-0.343826	222899	CGEN_HUM_1003507_1	12p11.22	Hs.26813	LOC51290	CDA14
0.0131496	0.0199913	0.00636357	-0.239675	0.428071	-0.164812	-0.0943718	0.369262	0.19085	0.374755	0.572226	-0.170906	0.426973	0.554964	0.272162	0.379773	-0.171527	0.0635306	0.412516	-0.745182	-0.0156816	-0.63474	-0.123177	-0.118649	-0.185144	0.217097	0.419446	-0.460336	0.379811		0.871003	0.260626	-0.216152	0.0819297	-0.0364102	-0.577053	0.275505	-0.36012		0.339173	-0.185564	0.210553	0.063124	233975	CGEN_HUM_1014583_1				Unknown
0.248712	0.0200119	0.554244	0.10493	-0.221919	-0.018337		-0.08283	0.065723	-0.521337	-0.134652	0.00967738	-0.31848	-0.244796	-0.41199	0.585415	0.0304573	-0.0905417	0.035742	0.413171	-0.198126	0.32847		0.403034	0.131039	-0.317759	0.184964	-0.069184	-0.0914037	-0.179156	0.0458084	0.703827	-0.0125573	0.0430829	0.211801	0.299691	-0.247002	-0.292486		-0.103623	0.134732	-0.224642	0.0793439	230294	CGEN_HUM_1010902_1	1q21	Hs.26047	TNRC4	trinucleotide repeat containing 4
0.766193	0.0200348	0.252819	0.0789077	0.0560838	0.0575809	0.1727	-0.261454	0.0610193	0.223478	-0.267069	-0.402448	-0.203533	-0.00753453	0.092861	-0.0615196	0.191329	-0.0163769	0.067036	-0.155861	-0.0125921	-0.0976153	-0.259474	-0.722769	-0.108751	-0.135058	-0.144326	-0.345367	-0.0555514	0.00147876	0.00577011	-0.0163754	-0.0406269	-0.172116	0.0841747	-0.138913	0.0843995	-0.0112135	0.160805	-0.169051	0.0963332	-0.119158	-0.294779	231784	CGEN_HUM_1012392_1	6p21.1	Hs.25999	FLJ22195	hypothetical protein FLJ22195
0.158325	0.0200436	0.942633	0.187158	0.0459799	0.0734389	-0.21393	0.263079	-0.0144791	0.0563744	0.0119524	-0.0917346	-0.0739942	0.0329911	0.0600505	0.344015	0.1108	0.0657452	-0.0510648	-0.0461109	0.144164	0.0246697	-0.770798	-0.182403	-0.0250558	-0.00547909	-0.243664	0.0266553	-0.0645979	-0.00582213	-0.14015	0.16059	-0.137087	-0.200039	0.148965	0.184121	0.0270407	0.0355683	-0.49724	0.629296	-0.206476	0.180781	0.0151823	231772	CGEN_HUM_1012380_1	1p36.31-p36.23	Hs.59425	FLJ23323	hypothetical protein FLJ23323
0.0558985	0.0200937	0.547253	0.0236577	-0.532905	0.0521054	0.00099231	-0.257387	-0.04694	0.347534	-0.15147	-0.0457819	-0.0102835	-0.0769529	-0.224327	-0.730713	-0.223241	-0.0463817	-0.105953	0.636291	-0.33747	0.483531	-0.105072	0.345214	0.0503317	-0.282475	0.0918696	0.120678	-0.167667	0.404115	0.00501299	-0.0441767	0.104739	0.232303	-0.0875749	0.684676	-0.434923	0.112988	-0.263654	-0.260213	0.200676	-0.106288	0.11075	224430	CGEN_HUM_1005038_1	12p13	Hs.75709	M6PR	mannose-6-phosphate receptor (cation dependent)
0.140484	0.0201108	0.762324	0.0242276	0.411053	-0.00137717	0.353977	0.125729	-0.0535065	0.62876	-0.278145	0.61593	0.0748116	-0.263208	0.0871318	-0.0756738	-0.0248777	0.0504363	-0.0031728	-0.315529	0.383437	-0.199561	0.056745	-0.67454	-0.064739	0.0519619	-0.0428965	0.484221	-0.0435797	-0.108121	-0.0216131	-0.111922	-0.306963	-0.246211	0.0860876	0.0716926	0.205685	-0.150544	0.320379	0.263262	-0.0333192	0.429289	0.343457	230171	CGEN_HUM_1010779_1	12q21.31	Hs.52081	MONDOA	Mlx interactor
0.779646	0.0201511	0.112778	0.106195	-0.091852	0.179505					-0.0821345			-0.0388926	-0.107838	-0.355245	0.112661	-0.106908	0.226344	0.920613	-0.173956	0.637688				0.245833	0.314367				0.30429	0.115635	0.104757	0.298901	0.21871	0.778109	-0.0948922	0.476431				0.126918	0.185363	230544	CGEN_HUM_1011152_1	4p16.3-p16.1	Hs.1494	MSX1	msh homeo box homolog 1 (Drosophila)
0.235266	0.0202394	0.899636	-0.114509		0.257791			0.700603	0.543677	-0.238903	0.447813	0.262777	-0.517122	0.385309	-0.33094	0.100099	0.144548	-0.0228821	-1.06905		-0.530654			0.258882	0.574019	0.297516	0.119155	0.0722564	-0.802017	0.211135	-0.300262	-0.267626	-0.263941	-0.0616344	-0.652835		0.478695			1.02511	0.498601	0.111716	234444	CGEN_HUM_1015001_1	5	Hs.306620		Homo sapiens cDNA FLJ11960 fis, clone HEMBB1001008
0.426439	0.0202763	0.895706	-0.0788943	0.100504	0.0945827	-0.212462	0.167831	0.152723	-0.664697	0.180344	0.669024	-0.0738175	0.209578	0.304796	-0.262867	-0.00798226	0.250396	0.124936	-0.496918	-0.0468687	-0.221313	-0.869896	-0.27175	0.0246136	-0.202055	-0.188236	0.486844	-0.0227022	0.0763268	-0.220222	-0.142873	0.0345237	0.138769	0.00677025	-0.572613	0.0257407	0.188168	0.0406915	0.245834	0.155367	-0.205658	-0.261983	222376	CGEN_HUM_1002984_1	3q27-qter	Hs.211568	EIF4G1	eukaryotic translation initiation factor 4 gamma, 1
0.162009	0.0202869	0.0275968	-0.269352	-0.0499444	0.510073	-0.211392	-0.25352	-0.113622	-0.0797547	-0.294088	-0.150028	0.183577	0.0222964	-0.524197	-0.209015	0.0728541	0.0461531	-0.0535057	0.00420894	0.112607	0.701517	0.0567872	0.255796	-0.178806	-0.0152937	-0.511226	-0.117734	-0.00881699	0.394745	0.0219979	0.267054	0.116199	-0.0436249	0.0600331	0.057379	0.0731484	0.39643	-0.00147758	-0.0833988	-0.073361	0.0017628	-0.10591	220506	CGEN_HUM_1001114_1	5p15.1	Hs.76798	FBXL7	F-box and leucine-rich repeat protein 7
0.193906	0.0203455	0.537776	0.200424	0.00698864	-0.0971371	-0.389553	-0.0468784	-0.107588	-0.112823	0.339576	-0.211937		-0.0289485	-0.254145	0.0679856		-0.012649	-0.389943	1.10704	-0.00559683	0.0402584	0.0639384	0.148	-0.0415552	-0.0996276	0.210617	-0.195383	-0.160015	-0.0153387	-0.178929	0.0577537	0.095892	0.635448	0.113485	0.348519	0.0740086	-0.168754	0.138153	-0.0317684	-0.347944	0.00137965	0.204477	223489	CGEN_HUM_1004097_1	3p23	Hs.288640	FLJ12409	hypothetical protein FLJ12409
0.831894	0.0203592	0.0676932	0.113159	0.0308435	-0.137299	0.277499	-0.401779	0.306596	0.221348	-0.281557	-0.296731	0.164741	-0.118837	0.0154891	-0.186774	-0.264529	0.196225	0.163267	0.266569	0.0532168	0.0777339	0.725036	0.0254971	0.217729	0.183285	0.100266	-0.0801875	-0.0317224	0.0515957	0.0298802	-0.0198143	0.0495507	0.0663321	0.158378	0.261724	0.140605	-0.163238	0.380142	-0.361257	0.356488	0.246523	0.171501	226331	CGEN_HUM_1006939_1				Unknown
0.588163	0.0204087	0.563045	0.0848983	-0.168844	0.450317	0.0682282	0.207176	-0.274291	0.0704528	-0.058279	-0.357754	0.0389061	-0.126404	-0.262595	-0.00590556	-0.0116367	-0.0256409	-0.0627936	0.0966606	-0.0961639	0.728883	-0.0223326	0.19854	-0.28558	0.0967027	-0.0873365	0.0037462	0.0148035	0.0910482	-0.069636	0.127463	0.025065	-0.0537422	0.219461	-0.0412511	-0.0389899	0.27557	-0.0314795	0.091429	-0.158058	0.145226	-0.0685552	219516	CGEN_HUM_1000124_1	2q35-q37	Hs.2699	GPC1	glypican 1
0.430404	0.02048	0.818562	-0.173065	-0.0110827	0.022389	-0.342082	0.0816461	-0.0311379	-0.224905	0.00746143	-0.184597	-0.125754	-0.0561882	0.150017	-0.0147648	0.0524888	0.145118	0.217814	-0.437214	-0.111116	-0.0795102	-0.28047	0.0441513	-0.194296	-0.171037	-0.000155037	-0.151882	-0.160606	0.0396192	-0.106033	-0.0423163	-0.038326	0.0246621	0.0753594	-0.322004	-0.0406511	0.0344966	-0.126904	0.0720834	-0.229727	-0.0656305	-0.0885477	235174	CGEN_HUM_1015731_1	3	Hs.287476		Homo sapiens cDNA FLJ12004 fis, clone HEMBB1001564, moderately similar to VACUOLAR ATP SYNTHASE SUBUNIT H (EC 3.6.1.34)
0.0875815	0.020516	0.123065	-0.395194	-0.305966	-0.365534			-0.412152	-0.143936	-0.230424	0.172759	-0.401519	-0.0882324	0.097601	0.370589	0.121296	-0.262508	0.0837909	0.285484	-0.137734	-0.147879			-0.190316	0.211946	0.153792	-0.0591672	-0.437847	0.0884585	0.119708	0.42753	-0.0388455	0.121841	0.462901	0.0669379	-0.392567	0.270672			-0.468478	0.12789	0.0488117	234859	CGEN_HUM_1015416_1	17p13.3	Hs.20185	C17orf31	chromosome 17 open reading frame 31
0.652679	0.0205831	0.10732	0.127147	-0.0718309	0.227735	-0.171937	-0.117984	-0.403893	-0.112244	-0.10677	0.510242	-0.00947938	0.14439	-0.320601	-0.127795	0.125669	-0.164852	0.0639996	0.250488	-0.138	0.015332	0.368502	0.164598	-0.0671142	0.0860241	-0.192684	0.375194	0.165101	0.375531	-0.143275	0.147872	0.0789861	-0.0222736	0.162626	0.25429	-0.0666251	0.198617	0.218004	-0.217896	-0.288367	0.045359	0.00140942	224886	CGEN_HUM_1005494_1	11q13.1-q13.2	Hs.23965	SLC22A6	solute carrier family 22 (organic anion transporter), member 6
0.072031	0.0205941	0.0553588	-0.0190727	-0.284404	-0.471345	-0.132374	0.0224862	0.123545	-0.0858257	-0.179125	-0.267456	-0.0580436	0.0267589	0.0792063	-0.307248	-0.0448522	0.242256	-0.0471195	0.134177	0.0199139	-0.19644	0.039615	-0.114473	0.080708	-0.0181525	0.330978	-0.0232095	0.0626355	-0.0327182	0.167468	-0.208983	0.00638009	0.164948	-0.077881	-0.0424693	-0.148269	-0.420076	-0.0790633	0.0162994	0.221189	-0.0395171	0.114503	229454	CGEN_HUM_1010062_1	7q11.23	Hs.11615	LOC51657	map kinase phosphatase-like protein MK-STYX
0.305645	0.0206179	0.00776789	-0.135082	0.064817	-0.143759	0.0980114		-0.00402706	-0.0913183	-0.417815	0.24659	0.111715	-0.0451992	-0.104077	-0.223009	0.152868	-0.48683	0.125156	0.361798	-0.030906	0.267498	0.00111685	-0.528219	0.0185175	0.375186	0.0121317	0.416402	-0.172354	0.232786	0.141444	-0.139507	0.35423	-0.538018	0.216002	0.400685	0.286669	0.167172	0.361613	-0.139645	0.0365	0.221266		220001	CGEN_HUM_1000609_1	Xq22	Hs.132370	NOX1	NADPH oxidase 1
0.618514	0.0206232	0.0253671	-0.0389804	0.0262581	-0.0568282	-0.074763	0.218585	0.352009	0.112868	0.0631712	0.116072	0.162884	-0.0319054	0.239894	-0.49823	-0.135396	-0.0408564	-0.0227882	-0.137631	-0.0441713	-0.404485	-0.377568	-0.190434	0.0461525	-0.258049	-0.0669118	0.0551405	0.106462	-0.0845926	0.0868758	-0.22099	0.08883	-0.0742801	-0.142028	-0.201004	-0.0257075	0.0392025	-0.404895	0.163713	0.198022	-0.163048	-0.0771632	221513	CGEN_HUM_1002121_1	19p12	Hs.15075	DKFZP434E221	hypothetical protein DKFZp434E2216
0.355613	0.0206338	0.875915	-0.00763424	0.0408674	0.0850922	-0.239075	0.35293	0.204173	-0.129951	-0.022034	-0.181693	0.108384	0.161316	0.251957	0.0612086	0.28181	0.0331419	-0.290035	0.0405774	0.0387522	0.276944	-0.198485	0.294937	-0.0327205	-0.150631	-0.0881008	-0.198393	-0.123571	0.0178049	0.0712745	0.0423795	0.0582365	-0.194345	-0.426328	0.0934226	0.0122256	0.206715	-0.288171	0.363596	0.141856	-0.0754485	-0.132224	224211	CGEN_HUM_1004819_1	9	Hs.274351	LOC51114	CGI-89 protein
0.0524466	0.020651	0.482718	-0.0165632	0.195616	-0.26847	-0.0562215	-0.0580761	0.295703	0.184502	0.263624	-0.0779596	0.557437	0.0848288	0.391174	0.0649056	-0.116249	0.0580868	0.317845	0.00460282	-0.197267	-0.473495	0.000285259	-0.390825	0.197707	0.167191	0.331308	-0.187408	0.118275	-0.342839	0.408417	0.0778446	0.0400115	0.00449549	0.07588	-0.381623	0.130879	-0.178299	0.0713309	-0.11359	0.528098	0.01295	0.0594605	219678	CGEN_HUM_1000286_1	7p14-cen	Hs.81029	BLVRA	biliverdin reductase A
0.614923	0.0206579	0.166366	-0.0503713	0.43772	-0.205264	-0.277372	-0.304737	0.311675	-0.0682411	0.122626	0.327482	-0.185077	-0.111706	0.0542837	0.120787	0.0974406	0.142139	0.0366045	-0.507707	0.246163	0.0856792	-1.11974	-0.431026	0.172158	0.116231	-0.366297	0.356562	-0.0986746	-0.202017	0.0127282	0.0226105	-0.392037	-0.31757	-0.165035	-0.332847	0.246526	-0.204426	-0.244636	-0.382864	-0.0308836	-0.0614291	0.252562	235150	CGEN_HUM_1015707_1	1	Hs.333438		Homo sapiens cDNA FLJ11908 fis, clone HEMBB1000089
0.730625	0.0206747	0.782281	-0.136229	-0.273925	0.13493	-0.180531	0.485132	0.287577	-0.0845109	-0.0133419	0.167337	-0.0751619	-0.159304	0.0350896	0.079568	-0.0670272	0.0708285	-0.00384755	-0.231524	-0.146392	-0.00470317	-0.739262	0.00925322	0.0680736	0.00348561	-0.233393	0.201975	-0.107872	-0.194222	0.0250606	-0.103738	-0.082986	-0.0356723	-0.0741519	0.0357842	-0.182827	0.15577	-0.557602	0.477406	0.127715	0.165059	-0.167159	232534	CGEN_HUM_1013142_1	19	Hs.192705		Homo sapiens clone HQ0457 PRO0457 mRNA, complete cds
0.367724	0.0206757	0.193694	-0.206588	0.12692	-0.24637	-0.0450972	0.309883	0.237082	0.0194162	-0.0369307	-0.470873	0.107126	0.184863	0.177635	-0.107182	-0.00562729	0.36494	0.517403	-0.34714	-0.054829	-0.0457377	0.00633243	0.292849	0.175796	-0.272003	0.0883317	-0.364276	-0.0901595	0.068299	-0.0885271	-0.462415	-0.055212	0.0976088	0.0524499	-0.24797	0.0298322	-0.148169	-0.263581	0.347113	0.208589	-0.145965	-0.0445493	223377	CGEN_HUM_1003985_1				Unknown
0.436602	0.020704	0.874749	-0.0458337	0.0399975	-0.207702	0.735756	-0.246572	0.112151	0.424291	0.000962438	-0.0123441	0.00111448	-0.283343	0.417337	-0.017189	-0.0199722	-0.179063	0.147666	-0.253535	0.0125415	-0.37761	0.710524	-0.171982	0.117224	0.0682075	-0.0622956	-0.0220851	0.0272719	-0.202401	0.184329	-0.117525	-0.322614	-0.203751	0.122328	-0.119865	0.0599761	-0.220028	1.00694	-0.0826808	0.0162141	0.146317	-0.0714808	225683	CGEN_HUM_1006291_1	2p24.3-p24.1	Hs.274248	FLJ20758	hypothetical protein FLJ20758
0.125441	0.020725	0.265283	0.0954611	0.365848	0.126565	0.418811	-0.215309	0.369965	0.0497155	-0.157257	0.0933109	0.0515747	-0.177311	0.0450724	0.0722196	-0.0874628	-0.0253759	0.223447	-0.0535359	0.271764	0.0227702	0.257933	-0.156868	0.171556	-0.0913292	0.0898572	0.0800183	0.0448965	-0.28764	-0.0444979	0.0216264	-0.125169	-0.116374	0.0212878	-0.0464919	0.310196	-0.0037866	0.476635	-0.231152	0.430438	-0.0574186	-0.114766	234394	CGEN_HUM_1014951_1	16q22.1	Hs.149784	LOC55815	hypothetical protein
0.609324	0.0207511	0.813427	0.103029	0.0236836	0.331519	0.20803	0.0598174	0.0446021	-0.121706	-0.16595	0.299112	0.242928	-0.0258522	-0.750155	-0.0711846	0.075423	0.261536	0.0204074	0.284428	0.10542	0.83447	0.535818	0.735297	0.247678	0.187978	0.171313	0.147598	-0.0941547	0.248192	-0.462977	0.0324401	0.441529	-0.04295	0.00525262	0.393768	0.0127145	0.625581	0.145999	-1.10817	0.431373	0.319774	0.0234305	225947	CGEN_HUM_1006555_1	2p12	Hs.2299	CD8B1	CD8 antigen, beta polypeptide 1 (p37)
0.498593	0.0207649	0.657001	-0.00338057	-0.169038	0.128934	0.382538	-0.548697	0.0168109	0.32697	0.0729608	0.081417	-0.216882	-0.321321	-0.558725	0.236923	0.146191	-0.305395	-0.0570012	-0.00382093	0.135327	0.240348	0.405703	-0.246566	-0.00150342	0.181286	0.0567416	0.294772	-0.227978	0.0191943	-0.539242	0.202483	0.511907	0.0931971	-0.0854319	0.020153	-0.169311	-0.072527	-0.0283639	-0.012585	-0.0410273	0.266446	-0.114237	224764	CGEN_HUM_1005372_1	1p13.3	Hs.169948	KCNA3	potassium voltage-gated channel, shaker-related subfamily, member 3
0.875676	0.0207718	0.115288	0.160062	0.238389	-0.0688006	0.163016	-0.360143	-0.109448	0.162542	-0.151081	-0.0818695	-0.0245665	-0.154877	0.108088	-0.0574635	0.0232019	0.131101	0.123612	-0.171148	0.210292	-0.252649	0.0760532	-0.290597	-0.0337296	-0.145226	0.017455	-0.129839	-0.201427	-0.0944872	0.0505785	-0.134451	-0.161123	-0.27757	-0.00635041	-0.124265	0.118986	-0.205706	0.293816	-0.471289	-0.1358	-0.0380405	-0.0918878	237226	CGEN_HUM_1017783_1				Unknown
0.846937	0.0207859	0.633025	0.954819	-0.122274	0.00926104	-0.314483	-0.0739218	-0.0521522	-0.22934	0.108724	0.234089	-0.0123534	0.409525	-0.108249	-0.128504	-0.268963	-0.0235022	-0.139464	0.479828	-0.053815	0.0734806	0.294478	0.322541	-0.0098571	0.140329	-0.00260898	0.302586	0.0357384	0.681474	0.100046	0.191079	0.0614463	0.222345	-0.0481078	0.278321	0.0621809	0.124444	-0.203123	0.0823591	0.216647	0.0323563	0.120629	219487	CGEN_HUM_1000095_1	Xq13.1-q13.3	Hs.3631	IGBP1	immunoglobulin (CD79A) binding protein 1
0.998168	0.0208581	0.93211				-0.166273			-2.33281	1.63327		-0.580912	0.551956			0.902957								-0.491276	0.491798	2.03561		-0.0621332	0.0391373			2.3547									-1.55587	1.00658	236130	CGEN_HUM_1016687_1				Unknown
0.373175	0.020908	0.171882	0.245052	0.106833	-0.149189	-0.0660429	-0.113441	0.00782848	-0.0740084	-0.0510136	0.275978	-0.106242	0.0184963	0.206881	-0.460082	-0.292709	-0.170836	-0.0818156	0.161877	0.184733	-0.0581635	0.174977	-0.19246	-0.0146392	0.0584762	0.138121	0.286152	-0.130686	-0.0762169	0.320721	-0.144512	0.102522	0.103296	-0.0606447	0.145256	0.303839	-0.226122	0.276585	-0.144064	0.280344	-0.0578536	0.0417596	221963	CGEN_HUM_1002571_1	1p35.2	Hs.153834	PUM1	pumilio homolog 1 (Drosophila)
0.28055	0.0209991	0.758605	0.236662	-0.0185658	0.133247	0.265415	-0.442449	-0.455424	0.04811	-0.337331	0.214101	-0.220904	-0.363061	-0.111572	-0.381131	0.0341592	0.402171	-0.259077	0.174033	0.0359471	0.438943	0.210911	0.176228	-0.213696	-0.293201	-0.0851838	0.238633	-0.00165888	0.169308	-0.0773029	0.0845474	0.197101	0.443491	-0.222481	0.395762	-0.0452196	0.0645805	0.480026	-0.658963	-0.620781	0.00145867	-0.0152749	226608	CGEN_HUM_1007216_1		Hs.274398	TUBB-5	tubulin beta-5
0.0721759	0.0210339	0.429781	-0.152689	0.25971	-0.0260774	-0.110176	0.759925	-0.108165	0.161573	0.24259	0.0649139	0.141926	-0.120396	0.404523	0.494875	0.390664	-0.130397	-0.146062	-0.0417649	0.0216221	-0.194415	0.0993589	0.301988	-0.21028	0.0644111	-0.0804294	-0.0617915	0.132809	-0.0815975	0.168038	0.157197	0.0238326	-0.112775	-0.0499196	-0.0521471	0.202313	0.212124	0.0868649	0.449445	-0.262201	0.0491545	-0.258056	226398	CGEN_HUM_1007006_1				Unknown
0.142522	0.0210378	0.393778	-0.0800671	0.0245966	-0.0389261	-0.145208	0.51617	-0.0138145	0.0225268	-0.157022	0.0880231	0.16678	0.137403	0.195019	-0.192769	0.0732011	0.315227	0.26159	-0.0775726	0.0114263	-0.0645621	-0.0268078	0.207892	-0.145848	-0.199788	0.0462038	0.00157546	0.0743692	0.0835809	-0.10792	-0.210567	-0.1296	0.0709006	0.173608	-0.250532	-0.0680131	-0.0207854	-0.099902	0.421256	-0.0866538	-0.184794	0.0656101	231450	CGEN_HUM_1012058_1	17q12-q21	Hs.248188	KRTHA8	keratin, hair, acidic, 8
0.204906	0.0210752	0.0472624	0.141489	0.454984	0.147544	-0.18224	0.762409	-0.180182	0.327103	0.0433844	-0.0220659	0.00596293	-0.0720876	-0.0425844	-0.106559	0.13308	-0.0714326	-0.0139879	-0.196839	0.273074	-0.342241	-0.29789	-0.197939	-0.207379	0.234023	0.124526	-0.0388308	0.0340077	-0.11214	-0.036176	-0.145224	-0.204484	-0.343574	0.038108	0.037429	0.22727	-0.0938436	-0.64057	0.566194	-0.14294	0.299445	0.0976194	235404	CGEN_HUM_1015961_1	10	Hs.306733		Homo sapiens cDNA: FLJ21294 fis, clone COL01981
0.245145	0.0211017	0.64358	-0.11301	0.254349	-0.164445	-0.388791	0.541974	-0.115524	-0.344531	0.193432	1.07803	0.291762	0.134294	0.224552	0.117427	0.123695	-0.0249779	-0.0914464	-0.171958	0.136008	-0.689739	-0.309365	-0.295569	-0.215686	0.0672458	0.0465855	0.648515	0.345051	-0.414658	-0.0747372	0.0109987	-0.199934	-0.193842	-0.0469625	-0.307468	0.297227	-0.326311	0.0227296	0.547656	-0.229629	-0.260653	-0.208203	229487	CGEN_HUM_1010095_1	11q11-q13	Hs.105584	RPS6KA4	ribosomal protein S6 kinase, 90kD, polypeptide 4
0.809517	0.0211757	0.131864	0.249041	-0.480576	-0.545917	0.169684	-1.02884	0.779917	0.734858	0.380599	0.91949	-0.241471	-0.0893316	0.0422714	-0.235176	-0.0604889	-0.406741	-0.732385	1.05571	-0.379638	0.620897	-0.0649252	0.484171	0.691435	0.904204	0.304249	1.27644	0	-0.792153	0.994988	0.114313	0.0681439	0.442219	-0.429805	1.18104	-0.340057	-0.142109	0.0856928	-0.466377	1.26437	0.359096	0.345528	222074	CGEN_HUM_1002682_1	17p13.3	Hs.120963	HSA277841	ELG protein
0.14103	0.0213033	0.0216387	-0.0296997	0.083641	-0.353795	-0.161934	0.40517	0.177116	-0.180929	0.406641	0.170827	0.358741	0.302267	0.185608	-0.25983	0.0372971	0.268989	0.0661077	-0.0394653	-0.131617	-0.742479	-0.272185	-0.229877	-0.20273	-0.0173524	0.384548	0.127108	0.134513	0.0750428	-0.00845288	0.0591447	-0.00168656	0.0812743	-0.0321684	-0.130911	-0.277502	-0.386225	-0.338553	0.202339	-0.0233853	-0.0645058	0.102821	226079	CGEN_HUM_1006687_1	5q31.1	Hs.3069	HSPA9B	heat shock 70kD protein 9B (mortalin-2)
0.353009	0.0214457	0.00819185	0.450479	0.418791	0.0406908	1.0749	-0.455701	-0.307628	0.333374	0.192805	-0.688223	-0.0793167	0.00593523	-0.0402507	0.772397	0.2052	-0.303591	0.101466	-0.180847	-0.267471	-0.913751	0.820468	-0.197499	-0.164794	-0.816221	-0.204031	-0.462166	-0.182593	0.275248	-0.294703	0.0513455	0.0341242	-0.188248	-0.131461	0.0212209	-0.20475	-0.189636	0.679531	-0.654043	-0.432635	-0.666146	0.0805113	227367	CGEN_HUM_1007975_1	2p13	Hs.198427	HK2	hexokinase 2
0.126383	0.021489	0.0297363	0.094733	0.0468659	0.0025664	0.232401	0.085432	0.401433	0.0419323	-0.0434851	-0.39198	0.0523549	0.00791717	0.0325551	0.137491	0.0682762	0.0962292	0.182314	-0.0777987	-0.059375	0.191848	0.236774	-0.0970029	0.243561	-0.616638	0.0401185	-0.294395	-0.0779577	-0.0272393	-0.283788	-0.170561	0.0826596	-0.130035	0.0177063	0.0165517	-0.00939493	0.0523725	0.0313501	0.0227411	0.287665	-0.229217	-0.0792733	226449	CGEN_HUM_1007057_1	22q13.31	Hs.82563	KIAA0153	KIAA0153 protein
0.217776	0.0215028	0.480229	0.420963	0.294857	-0.128015	0.536507	-0.491395	-0.119562	-0.0334632	0.320352	0.638295	0.238093	0.0518069	0.524958	-0.291067	-0.15578	-0.0826392	-0.0380663	-0.102188	0.0966108	-0.656739	0.855704	-0.397057	-0.117351	-0.167388	0.109946	0.435679	0.332588	-0.636782	0.044183	-0.411532	-0.146703	-0.110402	-0.205991	0.0875609	0.283058	-0.138631	0.632118	-0.431602	0.154559	-0.154831	-0.124129	231401	CGEN_HUM_1012009_1				Unknown
0.0718973	0.0216981	0.184218	-0.150827	-0.0895425	0.306414	-0.220914	-1.63746	-0.0933088	0.329645	-0.581257	-0.308054	0.050064	-0.0187793	-0.61322	-0.50616	-0.167333	0.181278	-0.108012	0.128348	0.0505759	0.506502	0.107032	0.268725	0.102759	0.0134578	-0.135928	0.0172887	-0.285802	0.422114	0.167878	0.0807755	-0.158552	0.264382	0.0519336	0.214099	-0.0992736	0.0777993	-0.116654	-0.654519	0.100619	0.102197	-0.0675178	227009	CGEN_HUM_1007617_1	4q34.1-q34.3	Hs.79141	VEGFC	vascular endothelial growth factor C
0.380388	0.0217985	0.517099	-0.251076	-0.0513556	-0.163828	-0.153002	0.136137	0.0120103	0.0105604	-0.00610278	-0.069179	0.0739022	-0.113117	0.0514756	-0.075434	0.0652378	0.0754351	0.0714107	-0.218722	-0.189432	-0.126772	-0.215703	-0.00811691	-0.0197017	-0.229619	-0.00671164	-0.0437168	0.0492915	-0.135064	0.0736161	-0.161902	-0.0543404	0.0086811	0.0853622	-0.271508	-0.131096	-0.149587	-0.115743	-0.0635357	0.103229	-0.110852	0.0753209	223764	CGEN_HUM_1004372_1	1q32.2	Hs.119387	KIAA0792	KIAA0792 gene product
0.168144	0.0218788	0.285975	0.322705	0.299194	0.500062		1.14227	0.31052	0.0164311	-0.490554	-0.00246264	0.185408	-0.199768	-0.450671	0.469721	0.213018	-0.140544	0.112603	0.221624	0.0846922	0.412702		0.760689	0.201785	-0.35965	-0.404423	0.105273	0.23616	-0.158142	-0.367589	0.161751	0.203898	-0.31121	-0.0191603	0.533939	0.377558	0.22743			0.161542	-0.158828	-0.44443	237615	CGEN_HUM_1018172_1	18	Hs.274533		Homo sapiens clone 24926 mRNA sequence
0.524161	0.0218853	0.991596	-0.117487	-0.0345885	-0.136869	-0.128158	-0.0338432	0.309137	-0.149957	0.415621	-0.336246	-0.0281018	0.241312	0.205055	0.0653901	-0.0524808	0.190818	0.109902	-0.271276	-0.0495939	-0.360272	-0.251981	0.169464	0.029581	0.0149858	0.0891888	-0.305553	-0.0141193	-0.061728	0.0541099	-0.0616265	-0.0343471	0.0802958	-0.144014	-0.140165	-0.133997	0.120271	-0.0812632	0.0416885	0.154371	0.162119	-0.00639949	232893	CGEN_HUM_1013501_1	8	Hs.243901		Homo sapiens mRNA; cDNA DKFZp564C1563 (from clone DKFZp564C1563)
0.571796	0.0218924	0.0880879	0.0358776	0.079253	0.0748872		0.0899954	0.326048	-0.201869	0.0716289	-0.0995789	0.0423963	-0.0664969	-0.0316421	0.132129	-0.137783	-0.00256394	-0.0295287	-0.2232	0.00497374	0.0227939	0.211621	-0.124987	0.235926	-0.289425	-0.108915	-0.0374415	-0.0270181	-0.215255	0.016412	0.00751079	0.0635506	-0.0238599	-0.196472	-0.0756716	-0.0915278	0.0772542	0.0975563	0.0194501	0.399243	-0.241661	-0.068974	229335	CGEN_HUM_1009943_1	1q25.3	Hs.17165	RGS13	regulator of G-protein signalling 13
0.226107	0.0219013	0.900805	0.125446	-0.137697	-0.0112242	-0.0180669	-0.0567738	-0.14947		0.108615	0.0492024	-0.118069	0.015386	0.0128175	-0.0557458	-0.0889687	-0.0529037	-0.0221121	0.400097	-0.22497	0.237674	0.179361	0.251961	-0.00445166	-0.0617485	-0.0829501	-0.0265143	-0.0494939	0.0111109	0.0130651	0.090134	0.0289144	0.302147	0.0494306	0.205327	-0.184878	-0.0798084	-0.24247	0.00407953	-0.0293276	0.040921	0.147432	221629	CGEN_HUM_1002237_1	6p22-p21	Hs.34853	ID4	inhibitor of DNA binding 4, dominant negative helix-loop-helix protein
0.83846	0.0220154	0.605859	-0.194853	0.422032	-0.293749	0.260339	-0.451659	0.617588	-0.140334	0.0652369	0.455203	0.0566284	-0.95735	0.246944	0.0603716	0.155051	-0.16062	0.180311	-0.689393	0.427314	-0.570822	-0.18413	-0.372617	0.111131	-0.342247	-0.399564	0.397938	0.105542	-0.439786	0.121638	-0.151	0.222719	-0.675136	-0.159743	0.330116	0.593486		-0.191291	-1.02118	0.562247	-0.331552	0.0999485	236698	CGEN_HUM_1017255_1				Unknown
0.480163	0.0220392	0.896041	-0.131834	0.0250629	-0.0837159		0.257234	0.130501	-0.0635767	-0.0252163	-0.230112	-0.276806	0.156998	-0.0268342	-0.250587	-0.00523421	-0.0712395	0.153515	-0.213201	-0.122913	-0.0659002		0.143002	-0.0639945	-0.228094	0.0126344	-0.0549824	-0.150601	0.0470038	-0.195881	-0.243066	-0.0944533	-0.192844	-0.0905927	-0.15523	0.051924	0.0356773		0.173545	0.106286	0.0770543	-0.150633	232510	CGEN_HUM_1013118_1	2q21	Hs.22708	MGC4268	hypothetical protein MGC4268
0.336338	0.0220549	0.208517	-0.293116	0.114195	-0.264324	0.0106296	0.290318	1.45772	0.0416218	0.0894193	-1.06739	0.114229	0.218714	0.318325	0.119815	0.0954441	0.396916	0.341642	-0.584475	-0.308546	-0.390214	0.152973	-0.204823	0.159984	-0.559277	1.14482	-0.974164	-0.138585	-0.292895	0.0288537	-0.474811	-0.057091	-0.209554	-0.531789	-0.163031	-0.123443	-0.225964	-0.453619	0.243817	0.409686	-0.24459	0.369562	230073	CGEN_HUM_1010681_1	4q34	Hs.126838	ADAM29	a disintegrin and metalloproteinase domain 29
0.385547	0.0221183	0.0381472	-0.153537	0.0486235	0.202769	-0.294787	0.400998	-0.0558631	0.12093	0.101556	-0.0954116	0.0837526	-0.167335	0.0601149	-0.198505	0.0876269	0.238013	0.313417	-0.483357	-0.104524	0.171436	-0.0819925	-0.0608779	-0.0892517	-0.127168	-0.251661	-0.267984	0.00635433	0.147952	-0.19575	-0.0871117	-0.194675	-0.0474907	0.193257	-0.380682	-0.0198833	-0.187332	-0.283613	0.317396	-0.394904	0.139755	0.0457791	236711	CGEN_HUM_1017268_1	X	Hs.141556		Homo sapiens cDNA FLJ12976 fis, clone NT2RP2006258
0.145902	0.0221279	0.754599	0.0643994	-0.363785	-0.0814929	-0.116758	0.56901	-0.17007		-0.139096	0.0268912	-0.2362	0.0872886	-0.159336	-0.670717	-0.398502	0.0148292	-0.0617981	0.350318	-0.475822	-0.283374	-0.231648	0.394948	-0.085263	-0.15661	-0.00967365	0.20497	-0.147384	0.569708	0.290567	0.100791	0.0955277	0.423858	0.0201138	0.0694886	-0.428705	-0.275053	-0.247028	0.382003	0.115284	-0.170808	0.37974	221832	CGEN_HUM_1002440_1	13q12.2	Hs.106127	LOC51082	RNA polymerase I 16 kDa subunit
0.00568938	0.0221534	0.228175	0.223003	0.447044	0.0345204	0.343667	0.308662	-0.0228831	-0.0824162	0.000651967	0.503878	0.209954	0.165459	0.252502	0.382557	0.131092	-0.164089	-0.0984256	-0.206235	0.285859	-0.464245	0.350602	-0.417924	0.210724	0.0797389	-0.0409136	0.267844	0.290586	-0.221316	-0.172991	0.11899	-0.169779	-0.206159	0.0943885	-0.40303	0.111981	0.160726	0.383146	0.26096	0.0466956	-0.0698573	-0.187203	230796	CGEN_HUM_1011404_1	8p11.2	Hs.125849	C8orf2	chromosome 8 open reading frame 2
0.53619	0.0221711	0.337439		-0.114127	0.239148	-0.147803	-0.257006	0.101867	-0.375112	0.201901	0.675433	-0.355236	-0.454004	-0.523715	0.518675	0.169008	-0.0747177	-0.515362	0.199772	0.00742551	0.688806	-0.447938	0.806653	-0.12123	-0.221602	0.64214	0.544893	-0.224158	-0.2199	-0.0646021	0.554813	0.337345	0.407865	-0.245304	0.666498	-0.0398549	0.50133		-0.0435254	-0.0161589	-0.238168	0.0667995	233064	CGEN_HUM_1013672_1	6p22-p21.3	Hs.131956	H1F5	H1 histone family, member 5
0.751375	0.0222133	0.845399	0.0322737	-0.05994	-0.273084	-0.0916576	-0.102797	0.252192	0.0584945	-0.0283132	-0.0737059	-0.0291705	-0.0989787	0.114164	-0.137044	-0.0435354	0.201737	0.107414	-0.084595	-0.0540708	-0.363158	-0.047564	-0.16664	0.110548	-0.128889	0.0754408	-0.0393956	0.0161078	-0.193689	0.0220894	-0.112466	-0.0940176	0.0256645	-0.0971596	-0.0718435	0.0307077	-0.202045	-0.0200355	-0.0819324	0.204808	-0.134107	0.00451353	226691	CGEN_HUM_1007299_1	3p21.3	Hs.147189	HYA22	HYA22 protein
0.094006	0.0222182	0.0383211	0.390685	0.232637	0.128077	0.253456	0.0574503	0.224756	0.0533671	-0.170561	0.0500696	0.0296555	-0.37867	0.123321	0.229524	0.0433703	0.00851569	0.0120201	0.139552	-0.0225095	0.0236699	-0.516479	-0.197156	0.215366	-0.184842	-0.0429098	0.0292747	0.00386375	-0.280816	0.109638	0.13601	-0.00962481	-0.196302	-0.0490799	0.383273	-0.12812	-0.0196288	-0.260505	-0.0114694	0.0510929	0.0103388	-0.175073	235312	CGEN_HUM_1015869_1	7	Hs.197721		Homo sapiens cDNA FLJ14020 fis, clone HEMBA1002508
0.0695353	0.0224153	0.0776492		-0.216501	0.0171807	0.0330578		0.0863731		0.195481	-0.490227			-0.314431	-0.546087	-0.139938	-0.16251	-0.0454271		-0.255144	0.143979	0.111131		-0.0873304	0.0488302		-0.32529	-0.0603305	0.614617	0.00600588	0.063833	0.0623843	0.0540635	-0.0130169		-0.231527	-0.00317396	0.0988545		0.278592		0.321098	221430	CGEN_HUM_1002038_1	17p11.2	Hs.110953	RAI1	retinoic acid induced 1
0.497143	0.0224175	0.441094	0.122541	-0.107256	0.179225	0.75347	-0.357815	-0.131721	0.175656	-0.527356	-0.149926		0.143358	-0.685611		0.0316711	-0.0217968	-0.358907	0.489949	0.0938303	0.654149		0.0251105	0.0226321	-0.209575	0.0498602	-0.19058		-0.146236	-0.250603		0.139021	0.42637	0.0484828	0.151477	-0.0199399	0.315066	-2.59017			-0.163353	-0.0171214	225878	CGEN_HUM_1006486_1	1q22	Hs.105115	AIM2	absent in melanoma 2
0.193246	0.0224229	0.285222	0.122746	-0.132537	-0.11482	0.465601	-0.476068	0.0947427	0.123197	-0.0541144	-0.215333	0.142948	-0.212662	-0.206371	-0.468691	-0.0785408	-0.0712491	-0.209512	0.230854	-0.0575049	-0.137814	0.524591	-0.189849	0.0587937	0.161865	0.0817982	-0.259501	-0.0145407	-0.01423	0.114299	-0.235418	-0.126037	-0.0338221	-0.0389587	0.0619046	0.0463475	-0.193818	0.471872	-0.154663	0.21869	0.130209	-0.0951329	221057	CGEN_HUM_1001665_1	19q13.1	Hs.76171	CEBPA	CCAAT/enhancer binding protein (C/EBP), alpha
0.00321765	0.0224534	0.520966	0.199782	0.124653	-0.0921848	-0.00620388	0.136719	0.00601328	0.361323	0.389878	0.131513	0.321352	0.302665	0.243986	-0.209695	0.0645691	0.318195	0.101558	0.183245	-0.037863	-0.200443	0.0460234	-0.224347	-0.120043	0.0225581	0.240153	0.0805211	0.208891	0.196244	-0.0201461	-0.0573773	0.209818	0.336525	0.0216518	-0.0405224	0.0844912	-0.0433687	0.204153	0.109414	0.0707871	0.104939	0.333289	220788	CGEN_HUM_1001396_1	20p13	Hs.296585	NOL5A	nucleolar protein 5A (56kD with KKE/D repeat)
0.0674034	0.0224726	0.0464642	0.127712	0.103474	-0.0539304	-0.105581	-0.287827	-0.31233	0.110558	-0.23229	0.189015	-0.143498	0.00842206	-0.0869356	-0.282619	-0.0471834	-0.16831	-0.0563126	-0.0514525	0.0494998	-0.0369748	0.250624	0.147519	-0.192604	0.199192	0.113068	0.315611	-0.0828467	0.0226207	0.111905	-0.159084	-0.180853	-0.0796773	0.0411627	0.142014	0.0939132	-0.167757	0.192057	-0.0979046	-0.0367658	0.291698	-0.0730915	222493	CGEN_HUM_1003101_1	9q34	Hs.31323	IKBKAP	inhibitor of kappa light polypeptide gene enhancer in B-cells, kinase complex-associated protein
0.56551	0.0225422	0.964868	-0.31444	-0.136143	-0.0134344	0.0662661	0.441064	0.206835	-0.117372	0.0890887	-0.0483736	-0.119504	-0.029921	-0.239397	-0.0986806	0.275499	-0.436268	-0.0390728	0.349579	0.186378	0.218523	0.289747		0.433338	-0.357768	-0.196408	0.00909379	-0.211741	0.408632	-0.148521	0.0561238	0.334213	0.093724	0.175413	0.00758317	-0.140878	0.291508	0.0706693	0.153427	0.171023	-0.306462	0.00276356	224405	CGEN_HUM_1005013_1	17q24.3	Hs.114924	SLC16A6	solute carrier family 16 (monocarboxylic acid transporters), member 6
0.477034	0.0226813	0.980122	0.0504908	-0.0751027	-0.195065	-0.55567	0.693716	0.530313	-0.351216	0.0891223	0.49324	-0.0580012	0.0185504	0.117994	-0.288684	-0.0845069	0.433729	0.17991	-0.527919	-0.40947	-0.0252405	-1.32769	-0.0601576	0.159246	-0.0968499	-0.168942	0.274116	0.0465426	-0.10749	0.0390068	-0.0408658	-0.043881	0.165444	-0.159013	-0.356582	-0.348843	-0.186659	-0.594546	1.17726	0.377618	-0.0358639	0.132813	237213	CGEN_HUM_1017770_1	10	Hs.6220		Homo sapiens, clone IMAGE:3610040, mRNA
0.0400963	0.0227273	0.170729	-0.247536	0.0446658	-0.0897816	0.0237902	-0.808405	-0.000351063	-0.159644	0.00624513	-0.1762	-0.0369475	-0.10447	-0.483279	0.233037	-0.21731	0.0451554	-0.202743	0.0726769	0.0992998	0.155189	-0.177394	0.168744	-0.221841	0.688583	0.0677976	0.307726	-0.206873	0.170536	0.00801321	0.380494	-0.201134	0.219193	-0.192962	-0.123714	-0.0853855	-0.0874457	0.697171		0.118494	0.0367648	0.0658243	221882	CGEN_HUM_1002490_1	1p34	Hs.75236	ELAVL4	ELAV (embryonic lethal, abnormal vision, Drosophila)-like 4 (Hu antigen D)
0.483236	0.0227378	0.603718	0.179869	-0.278146	0.19899	0.295205		-0.230053	0.328531	-0.32856	0.498829	-0.286139	-0.0141368	-0.280523	-0.754612	0.11834	-0.0673967	-0.305008	-0.0232649	0.238128	0.535813	0.294748		0.128612	-0.082401	0.0970876	0.552403	-0.0585454	0.356404	-0.344954	-0.182953	0.219599	0.170935	-0.0129093	0.309219	0.0842561	0.0547206	0.324855		-0.252916	0.0980474	0.0543024	229751	CGEN_HUM_1010359_1	2q32.1	Hs.351355	SSFA2	sperm specific antigen 2
0.377264	0.0227446	0.33413	-0.411589	-0.0606012	0.0736645	0.339512	0.0936048	-0.503273	0.0909279	0.360745	0.293428	-0.380277	-0.274092	-0.528024	0.36042	0.0394464	-0.252803	-0.414935	0.200864	0.112262	0.49485	0.152229	0.259651	-0.0620991	-0.0554839	0.286429	0.140679		0.380687	0.137749	-0.0425825	0.447273	0.264709	-0.0699795	0.1034	-0.148639	-0.23242	-0.103531	-0.0491737	-0.71062	0.0065645	0.292799	225847	CGEN_HUM_1006455_1	19q13.1	Hs.111732	FCGBP	Fc fragment of IgG binding protein
0.847657	0.0227456	0.424752	-0.0459054	-0.0544003	0.24986	0.361563	-0.366365	0.279887	0.0556265	-0.114635	-0.0413643	0.100549	-0.110883	-0.138391	-0.0781277	-0.199597	0.00464886	-0.0476435	0.276056	-0.0779688	0.319503	0.307115	0.219945	0.302404	0.202113	-0.0678106	-0.0657352	-0.0145022	0.147983	-0.0832606	0.0226257	0.0114228	0.0274897	0.0721414	0.211518	0.00433266	0.222945	0.385378	-0.440101	0.167948	0.227667	-0.116944	225323	CGEN_HUM_1005931_1	2q32.3-q33	Hs.107056	CED-6	CED-6 protein
0.77867	0.0227617	0.233289	0.0295443	-0.359029	0.206543	0.105815	-0.0103941	-0.138282	0.207122	0.115076	0.250273	-0.517568	0.0734521	-0.113082	-0.100907	0.0666329	0.00239078	-0.0505787	0.484032	-0.044881	0.28443	0.295824	0.687529	-0.311815	0.221929	0.00482776	0.238858	-0.164368	0.187103	0.0255247	0.0811269	0.189404	-0.0363537	-0.09238	0.5481	-0.103877	0.0342791	0.289692	0.496546	-0.377032	0.322623	0.0179065	229657	CGEN_HUM_1010265_1	6q16.3-q21	Hs.301676	GRIK2	glutamate receptor, ionotropic, kainate 2
0.172333	0.0227789	0.171934	-0.553748	-0.337539	0.159636	-0.235932	-0.00703755	-0.196423	-0.0837493	0.020931	-0.146892	0.0113975	0.183026	-0.0147845	-0.0178047	0.0907312	-0.246525	0.202212	-0.0644122	0.0160977	0.778037	0.0873596	0.33267	-0.280713	0.250847	0.0468366	-0.240693	-0.114702	0.326627	0.0870149	0.127666	-0.157147	0.0539221	0.101334	-0.0702001	-0.0911559	0.214141	0.0190232	0.304675	-0.383423	-0.141207	-0.0804964	236498	CGEN_HUM_1017055_1				Unknown
0.288925	0.0228465	0.455104		-0.151081	-0.120706	-0.294467	0.52968	0.028572	-0.663543	-0.0162304	-0.213441	-0.225829	0.483898	0.138242	-0.54017	-0.207333	-0.0776711	-0.0269759		0.0858047	-0.219842	0.456496		0.185271	0.191505	0.452299	-0.0751094	-0.165769	0.35359	0.28284	0.0579607	0.419646	-0.0221789	-0.236578		0.231026	-0.417899	0.141553	0.10596	-0.021589	0.0976439	0.13322	238248	CGEN_HUM_1018805_1	20q11.2-12.	Hs.45207	KIAA1335	hypothetical protein KIAA1335
0.562895	0.0228729	0.0037047	-0.126164	0.188538	-0.00472296	0.168299	0.171593	0.53376	-0.163229	-0.120871	-0.0432005	-0.0470477	-0.135564	0.0288966	-0.190105	-0.0703969	0.203928	0.0518389	-0.245609	0.074886	-0.0716841	-0.123033	-0.172886	0.275662	-0.259564	-0.0116333	0.0816527	0.0171705	-0.228082	-0.0271936	-0.18188	0.0139531	-0.0126445	-0.155548	-0.143548	0.0861895	0.00626487	0.0756522	0.0954371	0.390578	-0.238723	-0.230931	227512	CGEN_HUM_1008120_1	3q13.2	Hs.272244	FLJ11142	hypothetical protein FLJ11142
0.210265	0.0229215	0.580356	0.0242475	0.0996802	-0.0731386	-0.308612	0.339436	0.344867	-0.219172	-0.00763592	0.357718	0.0660344	0.0896849	0.25089	-0.0288418	-0.10544	0.274923	-0.043825	-0.17013	-0.0573227	-0.464859	-1.07354	-0.509318	0.18582	0.00113568	-0.15878	0.254839	0.106958	-0.100513	0.0479345	0.0606235	-0.020292	0.248601	-0.18104	-0.147348	-0.0467834	-0.106245	-0.443307	0.412371	0.45945	-0.078789	-0.0505381	226234	CGEN_HUM_1006842_1	17q24.3	Hs.9398	FLJ10055	hypothetical protein FLJ10055
0.420985	0.0229303	0.680588	0.0955993	-0.132586	0.123657	-0.433783	0.036612	0.242559	-0.109871	-0.0567786	0.208075	-0.0981742	-0.121861	-0.818269	0.274108	-0.0954811	0.0663171	-0.0710799		0.106274	0.172634		0.579136	0.0416213	-0.00281405	0.125367	0.29428	0.13978	-0.00334234	0.0286736	0.16198	0.613221	-0.0238386	0.133405	-0.113822	-0.089005	0.382065	-1.10451	-0.125837	0.27752	0.0709777	0.103233	226606	CGEN_HUM_1007214_1				Unknown
0.211652	0.0229317	0.724283	-0.101372	0.0554039	-0.021288	-0.283005	0.0691791	0.0708487	-0.120406	-0.00522458	-0.15784	-0.0344812	-0.0176402	-0.0111837	0.0441266	-0.10463	0.178276	-0.147696	-0.082834	-0.0819633	0.156299	-0.483864	0.0666743	-0.0536238	-0.0571439	-0.138282	-0.146738	-0.0772072	-0.172046	-0.11894	-0.124521	-0.0856353	0.00479944	-0.256834	-0.0084215	-0.0714731	0.148977	-0.254183	0.171858	-0.100223	0.0908581	-0.156753	229941	CGEN_HUM_1010549_1	14q21.1	Hs.126219	FLJ20081	hypothetical protein FLJ20081
0.747851	0.0229461	0.966711	0.144818	-0.110318	-0.251242	-0.28656	0.221815	0.170523	-0.254272	-0.1377	0.252084	0.141091	0.326997	0.227545	-0.376712	0.081182	0.205213	-0.0575379	0.0378316	-0.222219	-0.356739	-0.626825	-0.361125	-0.0519338	-0.310217	-0.00713084	0.108766	0.0343024	0.0844496	0.0647901	-0.0618643	0.105511	0.135895	-0.266134	0.0260001	-0.218324	-0.423786	-0.142362	0.076511	0.19118	-0.116594	0.0855619	227182	CGEN_HUM_1007790_1	2	Hs.79006	DTYMK	deoxythymidylate kinase (thymidylate kinase)
0.916516	0.0229716	0.483404	-0.0151541	-0.0933127	0.187007	-0.196047	-0.063239	-0.0668862	-0.0487697	0.11282	0.104458	-0.0870738	0.386275	-0.08411	-0.0998098	-0.0232244	0.047243	-0.000557995	0.127329	-0.198455	0.195839	-0.115947	0.0975258		-0.0175759	-0.033334	0.00916441	0.0147056	0.705388	0.19544	0.119984	0.160738	0.156188	0.0609881	0.143155	-0.0664555	-0.00435954	-0.142151	-0.339449	0.10034	-0.129484	-0.105537	224718	CGEN_HUM_1005326_1	12q13	Hs.64064	KCNH3	potassium voltage-gated channel, subfamily H (eag-related), member 3
0.766396	0.0230135	0.774661	-0.180255	0.0371632	0.0339018	-0.0848403	0.512699	0.183045	-0.132939	0.036435	0.0579972	-0.216273	-0.0208088	-0.0564667	-0.0379348	0.0398536	0.0785294	-0.0475515	-0.236424	-0.034661	-0.00995875	-0.440859	0.261879	0.0345834	0.0553939	-0.161268	0.0978184	-0.179605	-0.00295102	-0.146799	-0.166891	0.0216017	-0.0984242	-0.102644	-0.225336	-0.0280818	0.319652	-0.410483	0.581291	-0.0182144	0.091851	-0.0795367	237195	CGEN_HUM_1017752_1	17p11.2	Hs.110953	RAI1	retinoic acid induced 1
0.911551	0.0231115	0.81279	-0.165192	0.176572	0.059501	0.311927	-0.428663	-0.079598	-0.39024	-0.0362429	0.827972	-0.105843	-0.0144952	-0.191934	-0.0481396	0.0239486	-0.0862697	0.0164403	-0.172141	-0.122482	-0.315191	-0.0105656	-0.484566	-0.121759	-0.27533	-0.168939	0.508538	-0.0758642	0.0223155	-0.162014	-0.0178656	-0.0399975	-0.179488	-0.05072	0.0123476	-0.195276	-0.0617103	-0.239317	-0.0503906	-0.126615	0.0590673	-0.192817	231478	CGEN_HUM_1012086_1				Unknown
0.309221	0.0231157	0.285296	0.245832	-0.236045	0.263921	0.121853	-0.10535	0.0961501	0.119605	-0.0149865	-0.182545	0.0674636	0.0541808	-0.0132483	0.229306	0.0912057	-0.141286	0.0319342	0.24353	-0.0352348	0.271386	-0.121733	-0.745549	-0.266027	-0.327526	-0.181015	-0.16567	0.0802463	-0.186259	-0.0676648	0.141917	-0.102837	-0.184607	0.107183	0.209583	-0.0740683	0.363266	-0.162973	-0.201251	0.20679	-0.155396	-0.332122	223697	CGEN_HUM_1004305_1	6p21.3	Hs.106019	PPP1R10	protein phosphatase 1, regulatory subunit 10
0.722448	0.0231302	0.133719	-0.212299	-0.0359297	0.285074	0.0314596	0.159926	-0.0998124	-0.188983	0.11416	-0.454598	-0.104778	0.0996925	-0.0909787	0.183838	0.0529935	-0.0531453	0.0525971	-0.147855	-0.00755951	-0.0359175	-0.671462	-0.10746	-0.175548	-0.168682	-0.334224	-0.264797	-0.0938	0.109578	-0.208349	0.100529	-0.276817	-0.241316	-0.0171559	-0.109411	-0.0819644	0.308195	-0.186174	0.0325487	-0.470737	-0.145462	-0.0424677	229827	CGEN_HUM_1010435_1				Unknown
0.677	0.0232229	0.727751	-0.0954768	-0.162867	0.0849112	-0.143081	-0.0721698	-0.0388774	0.0600158	-0.180439	-0.395982	-0.000523506	-0.00487104	-0.0116176	0.251154	0.221997	0.0373239	0.172389	0.133682	-0.0701086	0.272269	0.133911	0.31591	-0.205031	0.0374747	-0.0764813	-0.292714	0.030693	0.17407	0.0719362	0.180125	0.131626	-0.00897861	0.436024	-0.0198898	-0.129578	0.244042	-0.0734075	-0.0993825	-0.329986	-0.0942764	-0.192385	229796	CGEN_HUM_1010404_1	8q11.21	Hs.23245	FLJ11767	hypothetical protein FLJ11767
0.762776	0.0232381	0.206895	0.0272358	-0.0331193	0.105332	0.0110638	-0.0808744	0.116967	-0.0471072	0.0786214	-0.217146	-0.134948	-0.0928539	0.0915545	-0.015676	-0.0138323	0.20386	0.136971	-0.258587	-0.0116191	-0.0268466	-0.256577	-0.0796104	0.0354524	-0.0566644	-0.0722203	-0.327741	-0.0488341	0.0521701	0.00309425	-0.0597301	-0.0722413	0.0970016	0.0862298	-0.11371	-0.185035	0.0243604	0.0903009	-0.0645152	-0.106864	0.0688665	-0.00289002	235852	CGEN_HUM_1016409_1	15	Hs.213493		Homo sapiens mRNA full length insert cDNA clone EUROIMAGE 51148
0.638941	0.0232722	0.203291	-0.440565	-0.0261986	-0.0809494	0.35144	-0.295948	-1.26706	0.0940476	-0.0332796	0.678847	-0.62762	0.239303	0.0963026		-0.0100788	0.205322	0.255602	-0.422494	0.207734	-0.323604		0.339145	-0.047245	0.0753284	0.224003	0.937544	-0.317642	0.879915	0.183453	0.243226	0.547267	0.00149594	0.268117	-0.517993	0.102531	-0.532279		-1.31023		0.086418	-0.118205	232062	CGEN_HUM_1012670_1				Unknown
0.218832	0.02328	0.949645	-0.38807	0.0333657	0.133286	0.0959654	0.0879287	0.220777	0.347766	-0.28972	-0.317547	0.105694	-0.204079	-0.46819	-0.275082	-0.18212	-0.0752006	-0.0373347	0.115241	-0.035263	0.245764	0.0185784	0.493755	-0.0652126	0.233126	-0.0834997	0.000270041	-0.203604	0.0501527	0.0762623	0.120952	0.0490287	0.291723	0.183069	0.283203	0.0256078	0.154913	-0.524412	-0.0689882	0.232277	0.128192	-0.0581253	221273	CGEN_HUM_1001881_1	7p21.2	Hs.66744	TWIST	twist homolog (acrocephalosyndactyly 3; Saethre-Chotzen syndrome) (Drosophila)
0.559603	0.0233015	0.703522	-0.0823875	-0.0633187	0.142875	0.55803	-0.366858	0.0535061	-0.00421725	-0.660043	-0.0449511	0.134412	0.186662	0.0215953	-0.669629	-0.0287837	0.206189	-0.123605	-0.0620845	0.0581841	0.0390087	0.681895	0.0895817	-0.0241418	0.289433	-0.366831	-0.0317449	0.111122	0.467577	0.0918273	-0.177369	-0.0716876	0.229913	-0.162188	0.0272741	0.109995	-0.361538	0.753909	-0.802978	0.127168	0.168952	-0.0368222	228330	CGEN_HUM_1008938_1	3p21.3	Hs.87968	TLR9	toll-like receptor 9
0.851333	0.0233271	0.0557686	0.349355	-0.243049	0.0231311	-0.317049	0.204874	-0.140969	-0.0901625	0.266884	0.187897	0.107162	0.166309	0.0332155	-0.338969	-0.071373	0.0131238	0.00438749	0.477888	-0.185766	0.169596	0.0384938	0.148441	0.0735989	0.0118658	0.140607	0.234101	0.0428182	0.291362	0.151234	-0.0759347	0.0208126	0.0870805	-0.1261	0.325247	-0.0662253	0.146072	0.0738284	0.255706	0.029129	0.0272183	0.189561	223734	CGEN_HUM_1004342_1				Unknown
0.0635098	0.0233344	0.947708	-0.0164211	0.0175296	0.0594669	-0.0508187	0.153029	0.248831	-0.0675305	0.0336618	0.146534	0.106111	-0.00649397	0.276925	-0.0846329	-0.111113	0.0612976	0.169104	-0.112571	-0.0550776	-0.143588	0.00143352	0.130337	0.165126	0.0315119	-0.0562924	-0.0426953	0.096637	-0.0386673	0.0262606	-0.0183677	-0.115173	0.0393814	0.0335312	0.0352258	0.0201915	-0.0161351	0.197628	0.163493	0.117307	-0.0240259	-0.141095	232247	CGEN_HUM_1012855_1	7	Hs.333195		Homo sapiens cDNA: FLJ20949 fis, clone ADSE01902
0.744185	0.0233386	0.567711	-0.208073		-0.0266957	0.0327005	0.0811339	-0.00729741	-0.0199349	-0.0780916	-0.208702	-0.0255471	-0.0110686	0.0356869	-0.107284	0.072294	0.111658	0.197063	-0.280178		-0.180322	-0.0938764	-0.118397	-0.0342672	0.0850453	-0.00112777	-0.224364	-0.108969	0.107426	-0.1801	-0.353462	-0.0711788	-0.0812678	0.20027	-0.00193981		-0.203222	0.248854	-0.0368339	-0.311355	-0.0711948	0.00664349	231028	CGEN_HUM_1011636_1	4q31.3-q32	Hs.169266	NPY1R	neuropeptide Y receptor Y1
0.367124	0.0233657	0.824521	-0.336435	-0.213707	-0.00648235		-0.626928	0.0660944	-0.244108	-0.380025	1.16109	-0.103308	-0.388718	-0.0207336	-0.282493	-0.106041	0.0872117	-0.0470143	-0.181179	-0.037397	0.0241904		-0.352459	-0.089592	-0.12693	-0.264805	1.21384	-0.317388	0.137664	0.226864	-0.225318	0.0313393	-0.0112801	0.147805	-0.0441185	-0.165653	-0.179183			-0.227086	-0.0353697	-0.155275	228449	CGEN_HUM_1009057_1	19p13.3	Hs.2375	EMR1	egf-like module containing, mucin-like, hormone receptor-like sequence 1
0.0904349	0.0234005	0.366924	0.0902442	0.38736	0.185626	1.20422	-0.206443	0.0528561	0.174127	0.154101	0.0122168	0.316476	-0.210206	0.0454607	0.213953	0.11844	-0.188575	0.0360709	-0.0756538	0.205303	0.207344	1.27901	-0.178915	-0.0869937	-0.293994	-0.0950791	0.145096	0.122534	-0.423615	-0.405145	-0.00260203	0.172175	-0.180772	0.130473	0.216433	0.429904	0.271569	1.26743	-1.07057	0.0927271	-0.0173098	-0.0426775	236290	CGEN_HUM_1016847_1				Unknown
0.289208	0.0234135	0.319836	0.216976	0.185767	-0.0858724	0.221385	0.264721	0.421029	-0.204725	-0.117211	0.505026	0.176055	-0.0830279	0.136737	-0.232062	-0.214131	-0.0355838	-0.135667	0.0386191	0.0576507	-0.420964	-0.037046	-0.63829	0.0810592	-0.298194	-0.0864102	0.311516	0.165307	-0.407712	-0.038361	-0.0205574	-0.0693746	-0.0065685	-0.206848	0.00296279	0.171931	-0.121967	0.201412	0.376486	0.211409	-0.189333	-0.0944455	229817	CGEN_HUM_1010425_1	9p22	Hs.106283	KIAA1354	KIAA1354 protein
0.991496	0.0234621	0.103481	0.230661	-0.268243	0.397423	0.0883938		-0.35796	-0.687813		0.870734		0.0962028		-0.0481978	-0.0215262	0.025069	-0.339928		0.237598	0.309022			-0.0469024	-0.83085		1.07215	0.0307263			0.19847	-0.00564656	0.0881399	0.0269083	0.425292	0.340277	0.475788			-0.648789	-0.0824688	-0.053519	231582	CGEN_HUM_1012190_1	6p21.3	Hs.143042	H3FB	H3 histone family, member B
0.0411047	0.023468	0.96658	-0.142773	-0.412766	-0.576255	-0.524025	-0.11605	0.283126	0.339181	-0.317788	-0.311382	0.218904	-0.614779	-0.329975	0.0713301	-0.00357767	-0.0811288	-0.141771	0.234203	-0.220269	0.0660553	-0.0102708	-0.469544	0.0351983	0.405325	0.200211	-0.0291595	0.200726	-0.119898	0.19567	0.0372602	0.0636216	-0.165453	-0.0447175	-0.280055	-0.300866	-0.487131	-0.167824	-0.193088	-0.196746	0.155153	-0.0302253	229867	CGEN_HUM_1010475_1		Hs.334789	FLJ22269	hypothetical protein FLJ22269
0.103868	0.02365	0.523654	0.434189	0.500372	-0.141089	0.3211	-0.350807	0.0575492	0.0483031	0.517666	0.479945	0.305016	0.29604	0.552846	-0.321793	-0.225995	-0.176952	-0.0665001	0.208626	0.150484	-0.568491	0.45408	-0.334851	-0.238676	-0.119704	0.461557	0.355884	0.393126	-0.601155	0.123666	-0.238643	-0.17168	-0.250977	-0.0822276	0.302702	0.302107	0.0632669	0.27426	-0.399158	0.324289	-0.0621244	0.215607	220554	CGEN_HUM_1001162_1	6q11.1-q22.33	Hs.286122	MDS024	MDS024 protein
0.359717	0.0237329	0.650398	-0.323677	-0.0865572	-0.164373	0.151961	0.103734	-0.182867	0.0132107	-0.258713	0.273838	-0.106529	-0.0371431	-0.0804464	-0.114912	0.0364083	0.00128806	0.167434	-0.437154	-0.129398	-0.142085	-0.315959	-0.166329	-0.0853229	-0.153344	-0.185134	0.341538	-0.167229	0.012988	-0.159609	-0.205262	-0.103671	-0.284452	0.0461477	-0.385644	-0.165285	-0.213948	-0.0887222	0.293909	-0.226484	0.0412304	-0.172497	237094	CGEN_HUM_1017651_1				Unknown
0.132799	0.0237352	0.0444843	0.315419	0.1003	-0.172773	0.494192	0.0143146	0.179412	-0.16734	0.080556	0.439414	0.175331	0.000942137	0.464344	-0.199476	-0.0889225	-0.0807999	-0.0748374	-0.0384701	0.0279527	-0.520788	0.387672	-0.489636	0.153819	-0.16053	-0.0659465	0.348791	0.386156	-0.259451	0.151661	-0.109658	-0.254446	-0.084248	0.0484003	0.00669465	-0.12498	-0.25709	0.543545	-0.288581	0.108931	-0.0716477	-0.147065	225275	CGEN_HUM_1005883_1	15q22.1	Hs.75283	SNX1	sorting nexin 1
0.260671	0.0237397	0.137505	0.244584	0.476536	-0.484292	1.02119	0.139347	-0.0926123	-0.185119	0.106023	0.711925	0.150516	0.126904	0.37229	-0.349123	0.0694388	-0.173977	-0.284441	-0.094907	-0.0112772	-1.62168	0.914942	-1.01137	0.124515	-0.354266	0.120662	0.49001	0.44923	-0.275715	0.0908575	-0.279271	-0.337725	-0.315031	-0.195322	-0.489354	-0.066045	-0.556769	1.1852	0.240333	-0.00300606	-0.295349	-0.455075	232979	CGEN_HUM_1013587_1	12p11	Hs.10724	MRPS35	mitochondrial ribosomal protein S35
0.754791	0.0237745	0.845364	-0.390723	0.0982996	-0.413373				-0.0707817	-0.19148	-0.342854		0.783078	-0.162213	0.705479	-0.222874	0.0283659	-0.261131	-0.179371	0.264266	0.0775366			0.0378313	0.16438		-0.0481911	0.0102076	0.739743	-0.159083	0.905016	-0.32948	0.129115	-0.273985	-0.0828635	0.238469				-0.539071	0.130415	-0.00494922	228608	CGEN_HUM_1009216_1	4q13.1-q21.1	Hs.41749	PRKG2	protein kinase, cGMP-dependent, type II
0.392339	0.023802	0.0894111	-0.283447	0.0647695	0.141884	-0.890832	0.488984	-0.213385		0.240125	-0.00710503	0.561615	0.315428	0.186927	0.2421	0.154939	0.142122	0.0473816	-0.259546	0.137504	0.0195217	-0.808612	-0.215257	-0.208825	0.187937	0.0659415	-0.132812	-0.165537	0.398631	-0.127946	0.042256	0.0231242	-0.0961133	0.0241909	-0.12914	0.0788953	0.0802004	-0.608166	0.6069	-0.121139	0.00046501	0.248644	237121	CGEN_HUM_1017678_1				Unknown
0.17991	0.0238087	0.602924	0.287287	0.32225	-0.323527	0.911172	-0.085223	-0.286817	-0.281552	0.220156	1.05062	0.302811	0.174815	0.54738	-0.140109	0.0653733	-0.233712	-0.176149	-0.177332	0.144365	-1.10018	1.01915	-0.47725	-0.0185133	-0.364575	0.225659	0.440656	0.537798	-0.633637	0.402912	-0.175501	-0.402699	-0.390611	-0.0849296	-0.314848	-0.00816798	-0.247825	1.11872	0.0970943	0.119557	-0.268898	-0.298855	236771	CGEN_HUM_1017328_1	7	Hs.209209		Homo sapiens cDNA FLJ11629 fis, clone HEMBA1004241
0.914532	0.0238127	0.583285	-0.00277027	-0.130525	-0.204747	0.0164244	-0.109313	0.131135	0.120944	0.0802234	0.133257	-0.0146804	-0.108356	0.204165	-0.105262	-0.0735869	0.0229271	0.0913335	-0.0700592	-0.0321373	-0.439005	0.0316198	-0.218324	0.146686	0.0173016	0.0400316	0.0392953	0.0592072	-0.174633	0.0355358	-0.185975	-0.0720141	-0.0371247	0.0618043	-0.0732841	-0.16287	-0.212222	0.252596	-0.169098	0.133665	0.0354316	-0.0965599	223385	CGEN_HUM_1003993_1	4q22.1	Hs.179669	FLJ20637	hypothetical protein FLJ20637
0.944307	0.0238623	0.701683	0.0452134	-0.107817	0.00306135	-0.272659	0.100376		0.11924	0.164346	-0.154285	-0.0674386	0.185436	0.0414435	-0.122183	-0.0716313	0.0955134	0.0773643	0.11069	0.00611403	0.00160275	-0.129328	0.125142		0.194408	0.283143	-0.229884	0.169942	0.134647	-0.015823	-0.0404279	0.0249881	0.0199609	0.133834	-0.0833149	0.015549	0.0383679	-0.133652	-0.0909796		0.124161	0.0979564	223998	CGEN_HUM_1004606_1	19p11-p12	Hs.49427	LOC51291	Gem-interacting protein
0.597328	0.0238869	0.903972	0.456611	0.0195522	0.00735153	-0.248624	-0.137722	0.0561264	-0.0173304	0.445141	-0.17075	-0.0611238	0.735201	-0.273054	-0.0231349	-0.0483562	0.0251398	-0.167653	0.425099	0.0546211	0.392386	0.428874	0.190762	0.417245	0.0585552		-0.0720101	0.0253137	0.593325	-0.319812	0.105025	0.502216	0.127278	0.0445943	0.230528	0.117784	0.183071	-0.128286	-0.070789	0.454065	-0.0954561	-0.0164852	222030	CGEN_HUM_1002638_1	3q13.31	Hs.45005	FLJ12960	hypothetical protein FLJ12960
0.00471481	0.0239483	0.41743	0.0349283	0.354099	-0.221367	-0.450365	0.512244	0.547377	0.12586	0.76465	-0.297088	0.56448	1.13924	1.01993	1.03474	0.267188	0.385081	0.493563	-0.141277	-0.545197	-1.14443	0.539792	-0.22086	0.299118	0.492192	0.58183	-0.887788	0.60879	-0.0443242	0.20357	0.735565	0.156261	0.243369	-0.0571497	-0.438775	0.0209347	-0.144195	0.183995	0.272669	0.381424	0.394428	-0.16931	224646	CGEN_HUM_1005254_1	3q29	Hs.324507	FLJ20986	hypothetical protein FLJ20986
0.0188533	0.024006	0.889267	0.309075	-0.00457507	0.304277	0.326132	0.147064	-0.126514	0.0839508	0.442739	0.419122	0.057209	-0.0815299	0.154919	0.0575775	-0.0213908	-0.245562	0.336433	0.354714	-0.140189	0.136888	0.340956	-0.396419	-0.501058	0.28815	-0.0366942	0.165903	0.0382147	-0.28998	0.234283	0.0868851	-0.337348	-0.174768	0.22698	0.277663	-0.0599339	0.384539	0.266014	0.216596	-0.0270181	0.201893	0.169598	232075	CGEN_HUM_1012683_1				Unknown
0.827611	0.0240638	0.595759	0.00991795	0.138682	-0.425616	0.0389758	0.0406861	0.0787508	-0.123974	0.0747813	-0.19187	0.132409	-0.0367396	0.243952	0.0924393	0.0572689	-0.0517028	0.0599188	-0.270413	-0.0114395	-0.561818	0.0306106	-0.207659	0.206649	-0.260339	0.281168	-0.278637	0.184719	-0.183586	0.043794	-0.0886451	-0.0867909	-0.141692	0.114246	-0.388787	-0.0255403	-0.310388	0.244183	0.0379113	0.158048	-0.170025	-0.00763417	223722	CGEN_HUM_1004330_1	3q26.2-q27	Hs.8146	TLOC1	translocation protein 1
0.777787	0.0240683	0.972446	-0.0295751	-0.112125	-0.341466	-0.358773	0.196657	0.288491	-0.164297	0.123666	-0.434314	0.249467	0.181819	0.254077	-0.120375	-0.0413676	-0.0218181	0.0664717	0.0142506	-0.204385	-0.27974	-0.322838	-0.0106931	-0.312584	-0.0757754	-0.11737	-0.544447	0.0910719	-0.271916	0.0145602	-0.174026	-0.110961	-0.0563054	0.149888	-0.0834653	-0.0689226	0.164416	-0.442535	0.00589776	0.353214	-0.241037	-0.108197	220538	CGEN_HUM_1001146_1	7p22	Hs.177548	PMS2	PMS2 postmeiotic segregation increased 2 (S. cerevisiae)
0.563352	0.0241352	0.0743077	-0.340777	-0.0794366	-0.0893504	0.579848	-0.0150329	-0.103897	-0.0257528	0.121121	0.393798	-0.118428	-1.23461	-0.335856	0.112679	0.102543	0.211579	-0.109038	0.717094	-0.0622877	0.0597126		0.179892	0.200176	-0.154101	0.412187	0.577497	-0.113948		-0.00917851	0.153565	0.424944	0.058756	0.0797385	-0.2191	0.0922172	-0.905708	0.203314	-0.856324	-0.529551	0.0196209	-0.113072	229246	CGEN_HUM_1009854_1	12q14.3	Hs.198288	PTPRR	protein tyrosine phosphatase, receptor type, R
0.547057	0.024188	0.265024	-0.428681	0.177593	0.0527443	0.099526	0.232627	0.283042	-0.218856	0.103484	-0.0555058	-0.0977716	0.161942	0.115948	-0.108429	-0.109351	0.214149	0.041211	-0.298916	0.147433	-0.275155	-0.480327	-0.129804	-0.0436702	0.0504523	0.0620916	-0.0760181	0.00578854	-0.309466	-0.0705467	-0.107085	-0.15696	-0.0360101	-0.137321	-0.209098	0.10275	-0.0835471	0.0107863	0.404919	0.310981	0.107826	0.224017	225267	CGEN_HUM_1005875_1	4q12	Hs.185091	KIAA0635	KIAA0635 gene product
0.450178	0.0242433	0.151288	0.0226885	0.143381	-0.180512	-0.420095	0.703652	0.0801832	-0.256064	0.232884	0.793984	-0.184729	-0.0125348	-0.0640993	-0.119834	-0.00401621	0.159795	0.0885693	-0.626833	-0.233189	-0.0456203	-1.3974	-0.797788	-0.0281271	0.105772	-0.241739	0.574725	-0.0564071	-0.216094	-0.0703689	-0.064729	-0.19343	-0.238732	-0.0937314	-0.256925	-0.594892	-0.0579312	-0.393815	0.429725	-0.0525681	-0.175052	0.159313	234460	CGEN_HUM_1015017_1	5	Hs.157392		Homo sapiens cDNA FLJ20780 fis, clone COL04256
0.319237	0.0242893	0.467139	0.147534	-0.0189265	-0.018235	0.439558	-0.257898	0.133178	0.12547	-0.0176103	0.0435293	0.0547802	-0.0303224	0.224274	-0.025986	-0.0574961	0.0103515	-0.111259	0.0129309	0.0383181	-0.26576	0.24586	-0.329925	-0.132238	-0.110783	-0.103408	-0.00270562	0.203862	-0.173892	-0.0234362	0.0475628	-0.0287381	-0.0725109	-0.0162238	0.0352605	0.0502241	0.0171935	0.440763	-0.0831053	0.0543115	-0.0997365	-0.163607	228299	CGEN_HUM_1008907_1	1q22-q24	Hs.149255	PIP5K1A	phosphatidylinositol-4-phosphate 5-kinase, type I, alpha
0.0737496	0.0243799	0.424232	-0.425501	-0.22859	-0.138401	0.330167	-0.14944	0.00325951	0.00640487	-0.131731	0.012256	-0.145805	-0.0373188	0.0100338	-0.0662559	-0.0786145	-0.363954	0.0599233	0.108013	-0.113155	0.0664709	0.0873439	-0.0356797	0.123953	0.317883	-0.0714892	0.528128	-0.254072	-0.0377522	0.00012345	-0.0452801	0.348778	-0.308672	0.105373	0.098757	-0.219982	0.0268837	-0.194816	-0.171533	0.314891	0.300491	-0.134575	223594	CGEN_HUM_1004202_1	17p13-p12	Hs.46319	SHBG	sex hormone-binding globulin
0.973891	0.0243815	0.9363	-0.0960164	-0.0731379	-0.0337016	0.203492	-0.335714	0.0377505	0.029196	-0.0553781	0.075989	-0.00608351	0.0124998	0.268416	-0.0492994	-0.0382973	-0.101764	0.180878	0.175873	0.067186	0.0728888	0.322708	0.194642	-0.105964	0.192584	-0.144087	0.0420781	-0.0835419	0.168515	0.161609	0.172732	0.072348	0.185347	0.276392	0.212559	-0.00334538	0.0154507	-0.048652	-0.673765	0.0150491	0.136774	-0.0255188	225835	CGEN_HUM_1006443_1	2q12-q22	Hs.25333	IL1R2	interleukin 1 receptor, type II
0.0436469	0.0243967	0.131675	0.0193151	-0.461755	-0.208986	0.599181	0.773328	0.0921474	-0.230578	0.318435	0.132372	0.459925	0.145446	0.0978496	0.112681	0.0332442	0.672663	0.44496	-0.410805	0.110902	-0.459898	-2.04951	-1.90377	0.208897	-0.43909	-0.029542	0.346795	0.0488285	-0.37823	-0.17225	-0.214012	-0.236983	-0.00169637	-0.278548	-0.0220596	-0.21706	-0.78915	-0.641406	0.483124	-0.180203	-0.290697	0.337081	232701	CGEN_HUM_1013309_1	Xp21.1-q25	Hs.5472	FLJ22679	hypothetical protein FLJ22679
0.199481	0.024398	0.0464157	0.108682	0.255544	-0.0294606	0.540993	-0.383145	0.0559019	0.197369	0.0397097	0.0899641	0.0578709	-0.0256617	0.0571025	-0.150507	0.0587508	0.206401	-0.0268307	-0.240567	0.186863	-0.117348	0.261074	-0.149896	-0.113168	-0.190465	0.0631881	-0.112837	0.0500956	-0.167959	-0.00317308	-0.080623	0.0592612	-0.0286071	-0.00538001	-0.108955	0.0899779	0.0578915	0.34196	-0.431719	0.0825166	-0.0731156	-0.0334025	234538	CGEN_HUM_1015095_1	15	Hs.147317		Homo sapiens cDNA: FLJ23134 fis, clone LNG08567
0.424626	0.0244232	0.359342	0.274235	0.133171	0.0301725	-0.432942	0.300847	0.199097	-0.421889	0.199833	0.730463	-0.00377817	0.0210394	0.31238	-0.123991	-0.0528639	-0.0708527	-0.147272	-0.127928	-0.0226493	-0.558343	-0.548351	-0.477271	-0.134108	-0.169502	-0.185441	0.422412	0.337762	-0.488802	0.0261456	-0.079785	-0.165374	0.0408131	-0.0415011	-0.200895	-0.0776815	0.105002	-0.256041	0.306703	0.0863783	-0.178389	-0.25546	227705	CGEN_HUM_1008313_1	11p11.2	Hs.96908	PIG11	p53-induced protein
0.152341	0.0244277	0.468487	0.0504692	0.903711	-0.348928	-0.23534	1.04358	0.25569	-1.31361	0.547363	4.8725	0.612452	0.416365	0.525311	0.515018	0.224297	0.120304	-0.347898	-0.282704	0.21501	-1.33498	-1.20405		-1.21419	0.0921434	0.329322	4.54623	0.660372	-0.715437	0.138605	0.28439	-0.620316	-0.407003	-0.279233	-0.883575	0.00364202	-0.364209	-0.0721498	0.94119	-0.0303249	-0.19544	0.0807599	228743	CGEN_HUM_1009351_1	12q24.1-24.2	Hs.95821	OSTF1	osteoclast stimulating factor 1
0.263713	0.0245561	0.924339	0.0795555	0.0452825	0.406946	-0.355869	0.503827	0.189881	0.0172386	0.175382	0.237352	0.0569995	-0.269642	-0.0522879	0.28854	0.215489	0.00254124	-0.376491	0.0185377	0.0198247	0.220365	-0.772167	0.0260481	-0.0464087	-0.0319893	-0.266951	0.000175095	-0.0294063	-0.0964759	-0.136402	0.288124	-0.0381999	-0.0742273	-0.0526391	0.0892101	0.000185759	0.905778	-0.553808	0.881018	-0.0699784	0.0115988	-0.290833	224170	CGEN_HUM_1004778_1	16	Hs.287741		Homo sapiens cDNA: FLJ23429 fis, clone HRC10578
0.03071	0.0245819	0.842536	-0.0757872	0.771107	0.217199	0.769594	-0.157287	-0.152966	0.521178	0.0730875	0.427106	0.279796	0.0785296	0.438101	-0.00707177	0.126864	-0.305692	0.0625395	-0.451735	0.597845	-0.70549	1.44337	-1.08016	0.0747233	0.253394	0.0353694	0.23018	0.342793	-0.476974	-0.0699167	-0.0972458	-0.554776	-0.645542	0.0265319	-0.198867	0.638782	0.298729	1.55187	-0.339417	0.161642	0.198229	-0.599161	237666	CGEN_HUM_1018223_1	3q13.1	Hs.35380	BBX	bobby sox homolog (Drosophila)
0.275813	0.0245827	0.979085	-0.222506	0.018585	0.0848105	-0.17161	-0.864607	0.118655	-0.138123	0.358373	-0.143525	0.213937	-0.294602	0.00403161	-0.0363096	-0.312413	0.301356	-0.241193	-0.0674751	0.100171	0.204421	0.282452	0.204519	0.510048	-0.122038	0.45589	-0.144531	0.084375	-0.303463	0.208191	-0.00829519	0.258681	0.182848	-0.127911	-0.264357	0.172026	0.237744	-0.645244		0.51623	-0.0645095	0.117054	219723	CGEN_HUM_1000331_1	6q16	Hs.225945	FUT9	fucosyltransferase 9 (alpha (1,3) fucosyltransferase)
0.13214	0.0246611	0.015984	-0.12944	0.107028	-0.0044219	-0.1006	0.125262	0.182503		0.0419924	0.914114	-0.0143466	0.131236	0.22564	-0.038858	-0.00464585	0.254046	-0.11367	-0.127768	-0.139975	-0.220191	-0.632092	-0.738773	0.198296	-0.339339	-0.282884	0.994793	0.0880894	0.0487641	-0.197934	-0.0121655	0.0185719	0.0597214	-0.114333	-0.151327	-0.0567214	-0.118184	-0.0808492	-0.0686655	0.0651458	-0.307306	-0.218754	227368	CGEN_HUM_1007976_1	6p21.3	Hs.249184	TCF19	transcription factor 19 (SC1)
0.0841778	0.0246619	0.782345		0.0917966	-0.207495	0.0758113	-0.0847937	0.338198	0.275356	0.110936	0.39165	0.181774	0.165752	0.192541	-0.073365	-0.0956432	-0.0713521	-0.0198114		-0.0715717	-0.162006	-0.0603916	-0.420025	0.165993	0.0808732	0.124496	0.31464	0.139566	-0.193473	0.0950811	-0.147209	0.0233516	-0.131172	-0.0445111		0.016078	-0.103169	0.121877	-0.00646163	0.474747	0.143622	-0.141525	223644	CGEN_HUM_1004252_1	9p23	Hs.75219	TYRP1	tyrosinase-related protein 1
0.29405	0.0247247	0.42343	0.199727	0.0318869	0.0374207	1.27603		0.163245	-0.193073	0.0956358	0.0163196	-0.199585	0.00385501	-0.140963	0.178271	0.0598903	-0.0391508	-0.0195827	-0.0513192	-0.108497	0.0806711	0.853603	-0.468689	0.0736671	-0.297384	-0.146289	0.046727	-0.128252	-0.152656	-0.147587	-0.101351	0.060905	0.0362671	-0.00621278	0.164103	-0.0395145	0.162053	1.18932		0.00710875	-0.114326	0.0169089	236247	CGEN_HUM_1016804_1	16q22.1	Hs.194625	DNCLI2	dynein, cytoplasmic, light intermediate polypeptide 2
0.330224	0.0247406	0.0291675	0.0768899	-0.0149825	-0.12177	-0.157589	-0.0231322	0.606056	-0.125498	0.0219302	0.257858	0.125246	-0.0107657	0.424696	-0.286465	-0.0775375	0.15663	0.0525818	-0.220975	0.00190546	-0.522452	-0.906768	-1.71362	0.349141	-0.394611	-0.11141	0.1796	0.151179	-0.444152	0.275967	-0.0543285	-0.0191171	0.0165326	-0.0899431	-0.233939	-0.257716	-0.13649	-0.3199	0.00282928	0.531686	-0.135825	-0.348221	237994	CGEN_HUM_1018551_1	7p22	Hs.279877	FTSJ2	FtsJ homolog 2 (E. coli)
0.166856	0.0248009	0.838125	-0.0214054	-0.0947839	-0.0129491	-0.237378	0.45204	0.278467	-0.476259	0.0575597	0.692742	-0.0311021	0.144399	0.303267	-0.0475384	0.117757	0.186752	0.296969	-0.0895333	-0.0906704	-0.256741	-0.768167	-0.0687766	0.198441	-0.143825	-0.114351	0.546505	-0.0138865	0.0915854	-0.177895	-0.0262689	0.137878	0.0158418	0.115047	-0.305736	-0.000487315	0.00134622	-0.0650024	0.444551	0.332361	-0.107717	-0.222847	222058	CGEN_HUM_1002666_1	5q33.3	Hs.6214	KIAA0731	KIAA0731 protein
0.242576	0.0248051	0.141439	-0.213566		0.160964	0.0526251	-0.310297	-0.0828959			0.14054	0.185556			-0.342719	-0.0857037	-0.0999241	-0.165417	0.00395368		0.534423	0.434654	0.178492	-0.0416732	0.034018		0.200194	-0.0681879	0.117672	-0.126167	0.0752214	0.221063	0.320781	-0.321806	-0.10542			0.136942	0.0150254	-0.0457382	-0.135795		224784	CGEN_HUM_1005392_1	Xq27.3	Hs.62185	SLC9A6	solute carrier family 9 (sodium/hydrogen exchanger), isoform 6
0.487151	0.0248609	0.585821	-0.298447	-0.103909	-0.149593	0.196406	-0.273522	0.145961	0.0660762	-0.434478	0.0997661	0.0408699	0.0560317	0.144727	-0.548768	-0.170794	0.134909	0.379128	-0.208725	-0.192061	-0.23492	0.386476	0.178613	0.391193	0.119697	0.0677196	0.36957	-0.158202	0.451079	0.245677	-0.177506	0.194414	0.235631	0.0399105	-0.265944	-0.0119843	-0.682465	0.353736	-0.260626	0.220863	0.190048	0.0613754	225419	CGEN_HUM_1006027_1	1p34.3	Hs.75061	MACMARCKS	macrophage myristoylated alanine-rich C kinase substrate
0.20852	0.024882	0.126028	0.337486	0.282992	-0.0450992	0.68816	-0.0630474	0.0680958	-0.159534	0.0212546	0.052677	0.0410621	-0.310236	0.127396	0.0471345	-0.00532182	0.032357	0.0536351	-0.408404	0.218199	-0.164645	0.447801	-0.240379	-0.0360628	-0.296051	-0.0121704	0.177685	0.186359	-0.348614	-0.0168264	-0.151557	0.0383104	-0.140175	-0.0678128	0.0350693	0.124432	0.0142109	0.575472	-0.172256	0.0517817	-0.102726	0.00631772	237058	CGEN_HUM_1017615_1	8q21.11	Hs.118821	LOC51101	CGI-62 protein
0.0499434	0.0248911	0.301305	0.0260395	-0.189437	-0.0868099	0.210332	-0.556073	0.000163136	-0.0506091	-0.203068	-0.262939	0.156447	-0.283022	0.0357125	-0.239438	-0.0809609	-0.0153667	-0.0558532	0.108677	0.00402753	-0.0315581	0.109766	-0.255967	0.104859	0.113449	-0.00252282	-0.300142	0.1112	-0.389976	0.13215	-0.0661247	-0.146188	0.0631578	0.0315894	0.0413238	-0.0101863	-0.121494	0.100677	-0.522969	0.0524916	0.147129	-0.209322	224123	CGEN_HUM_1004731_1	12q	Hs.334649	LOC51054	putative glycolipid transfer protein
0.616701	0.0248983	0.194505	-0.0648299	-0.0678289	0.0106409		0.0432014	0.0191633	0.403305	-0.123977	0.175028	0.122552	-0.0510969	-0.225644	-0.242886	0.214788	-0.411771	-0.209652	0.648128	-0.0518444	0.609315		0.257762	0.48627	0.433391	0.141055	0.0728366	0.237108	-0.112417	0.125165	0.217752	0.0667958	0.0334601	0.0394449	0.481719	-0.0305066	0.206912			0.289961	0.187009	0.416246	221341	CGEN_HUM_1001949_1	15q21.3	Hs.76362	GTF2A2	general transcription factor IIA, 2 (12kD subunit)
0.132397	0.0249205	0.531719	0.0613545	0.349336	-0.161662	-0.455015	0.469748	0.128328	-0.109681	0.4582	0.346808	0.197835	-0.044539	0.513905	0.163066	0.0688819	-0.0320142	-0.20843	0.0115296	0.05935	-0.544991	-0.390069	0.0509103	0.0317952	0.213326	0.135111	-0.0900371	0.192403	-0.159797	0.166541	0.101847	-0.0597193	-0.0263072	-0.0975188	0.00371487	0.150508	-0.122967	-0.164969	0.375048	-0.0607158	0.0876188	0.0543876	221879	CGEN_HUM_1002487_1	16p12.2	Hs.177926	LOC81691	exonuclease NEF-sp
0.272053	0.0249364	0.379653	-0.218977	0.100822	-0.181005	-0.0433502	-0.437441	-0.045449	-0.100068	-0.188168	0.542031	0.140039	-0.337389	0.307113	-0.339096	-0.182648	-0.203432	0.0327308	-0.114184	0.11485	0.123049	0.232748	-0.26449	0.235239	0.0844184	-0.147958	0.443052	0.235301	0.149316	0.0992295	-0.179692	-0.225257	-0.219383	0.0250167	-0.0464209	0.107544	-0.0692494	0.357164	-0.62187	-0.0152668	-0.202372	-0.151269	227171	CGEN_HUM_1007779_1	9p11.2	Hs.77823	FLJ21343	hypothetical protein FLJ21343
0.854713	0.0250144	0.324288	-0.0267919	-0.102996	0.368168	-0.0320661	-0.249992	0.238139	0.283576	-0.0710611	0.155606	0.0385898	-0.195922	-0.34103	-0.269204	0.119144	0.0190963	-0.0854655	0.285054	-0.132092	0.397325	0.0363152	0.130692	0.334656	0.0932091	-0.0564073	0.232191	-0.0728592	0.0764484	0.132975	0.0480805	0.0342555	0.113606	0.0708619	0.168577	-0.187013	0.391719	-0.0878232	-0.186311	0.362058	0.161426	0.202828	222558	CGEN_HUM_1003166_1	3p26.1	Hs.154332	KIAA0212	KIAA0212 gene product
0.449022	0.0250666	0.269572	-0.0844148	0.000812923	0.0332777	-0.0458746	0.217749	-0.0305049		0.04317	1.10525	0.114209	-0.211601	0.0697703	-0.0635292	0.0735189	-0.164984	-0.124002	-0.236496	-0.0986252	-0.166283	-0.420178	-0.201585	0.0700342	-0.0744563	-0.336858	1.09779	0.104732	0.0111685	-0.139753	-0.254321	0.0915612	-0.410156	-0.0353922	0.0124967	-0.072122	0.140781	-0.153068	0.0770006	-0.216425	0.00016576	-0.0190129	235072	CGEN_HUM_1015629_1	2	Hs.296544		Homo sapiens cDNA FLJ10946 fis, clone PLACE1000005
0.682062	0.025087	0.655995	0.0220695	-0.0944465	0.254329	0.0592345	0.132738	-0.0110552	-0.0477412	-0.0227843	-0.0851366	-0.0118512	-0.106967	-0.0114017	0.219772	0.0516751	0.120224	-0.255196	-0.109894	-0.00625979	0.231734	-0.159675	0.218933	-0.183076	-0.04456	-0.341695	-0.239798	-0.227457	0.00310788	-0.168286	-0.0161619	0.0691457	-0.0601063	-0.151517	0.115103	-0.149381	0.282412	-0.11865	0.338258	-0.272909	0.0712564	-0.191361	230926	CGEN_HUM_1011534_1	1q42-qter	Hs.170129	CHML	choroideremia-like (Rab escort protein 2)
0.0618413	0.0250907	0.0419966	-0.0542647	0.39071	0.0464741	0.070364	0.0807229	-0.0404649	-0.0821147	0.111383	0.187046	0.389917	0.0309491	-0.0964426	0.0981066	-0.0889484	0.0219512	0.139118	-0.0924748	0.24617	-0.247792	-0.0987344	0.0393083	-0.0694847	-0.61433	-0.152791	0.129617	0.230449	-0.190838	-0.0825219	0.00314554	-0.0570927	0.227375	0.21874	0.0559692	0.274112	-0.0684268	-0.101448	-0.0580904	-0.022141	-0.332015	-0.0150316	222955	CGEN_HUM_1003563_1	3q21-q25	Hs.351316	TM4SF1	transmembrane 4 superfamily member 1
0.314213	0.0251287	0.992975	0.505639	-0.0489539	-0.0260113	-0.321721	0.229788	0.679622	-0.16989	-0.0159731	0.146754	-0.0536514	0.0231952	-0.0359302	-0.00337094	-0.0301232	-0.0444776	0.188367	0.330622	0.17678	0.0669214	-0.641361	0.0834681	0.397389	-0.202758	-0.0646415	0.0687515	-0.0069307	-0.153777	-0.0839853	-0.0629971	-0.159084	-0.172188	0.11287	0.438374	0.0436764	0.0886069	-0.443723	0.377584	0.598897	-0.119714	-0.148284	224050	CGEN_HUM_1004658_1	6q22.1	Hs.55235	SMPD2	sphingomyelin phosphodiesterase 2, neutral membrane (neutral sphingomyelinase)
0.650711	0.0251678	0.979456	0.262396	0.00891964	-0.378622	0.707378	-1.82867	0.0442018	0.413853	0.195044	-0.333088	-0.0158121	-0.0912022	0.445023	-0.181657	-0.0714732	-0.118845	-0.0784606	-0.395226	-0.0493955	-0.966277	-0.959541	-3.59944	0.191076	-0.729359	0.310798	-0.337373	0.459689	-0.612372	0.518328	-0.331685	-0.695704	-0.0821216	-0.215635	-0.077563	0.246565	-0.842091	0.457816	0.0181473	0.0810919	-0.560521	0.038334	233633	CGEN_HUM_1014241_1	11q24.2	Hs.38592	FLJ23342	hypothetical protein FLJ23342
0.843192	0.025169	0.359488	-0.0693283	0.10387	0.0082571	0.659742	-0.147475	-0.223856	0.0467448	-0.266307	0.173668	-0.0786238	-0.0121825	0.0799151	-0.268347	0.050478	0.232058	-0.105477	0.0868939	0.0858007	0.0907502	0.808275	-0.0838819	-0.0912821	-0.117541	-0.159562	0.136303	0.0331918	0.134541	0.0782248	0.0197969	0.0120442	0.206546	0.0276593	-0.0361056	0.0527245	0.145932	0.722816	-0.298859	-0.186436	0.0669691	-0.0418426	238020	CGEN_HUM_1018577_1	4	Hs.31422		Homo sapiens mRNA; cDNA DKFZp434M229 (from clone DKFZp434M229)
0.34543	0.0251903	0.580542	0.0278591	-0.108802	-0.0877092	-0.0631289	-0.0190069	0.248499	0.00843174	-0.00799607	0.169561	0.253137	0.0552111	0.149539	-0.240024	0.0012682	-0.0605988	0.221476	-0.119165	0.0439537	-0.233232	-0.590434	-0.371171	0.00917652	-0.113815	0.0315241	0.189083	0.0247978	-0.273963	0.0195878	-0.139388	0.139014	-0.141426	0.194317	0.0336734	0.0559393	-0.186836	-0.0387874	0.145272	0.380014	-0.0664288	-0.130928	220666	CGEN_HUM_1001274_1	9q34.3	Hs.9100	LOC90120	hypothetical gene supported by AK023162
0.385649	0.0252009	0.738933	-0.565013	-0.569302	0.70948	-0.586504	0.983796	0.318084	0.516722	-0.888693	-0.812988	0.128245	-0.329624	-0.902417	-0.955874	-0.175096	0.699718	0.108248	0.321426	-0.262675	1.58958	-1.01414	1.71269	-0.419915	0.0588015	-0.327301	-0.153356	-0.19678	1.08428	0.08316	-0.101019	0.49476	0.872521	0.108121	0.857923	-0.0878064	-0.0287336	-1.39033	0.640514	0.154682	0.20395	0.423551	227082	CGEN_HUM_1007690_1	4q12	Hs.119206	IGFBP7	insulin-like growth factor binding protein 7
0.861688	0.0252455	0.379362	0.0609415	0.00695344	0.0757523	0.167998	-0.508361	0.243444	-0.110346	0.189909	-0.154507	0.228793	-0.0325665	-0.105435	-0.0130647	0.0152427	-0.0621524	-0.13373	-0.0134433	-0.0212196	0.364558	0.310884	-0.404231	0.354893	-0.121798	0.340436	0.0964636	0.175119	-0.135155	0.0340094	-0.0866429	0.267857	-0.06462	0.0810547	0.0821011	0.0499791	0.558364	0.25592	-0.818211	0.299621	-0.0503095	0.317611	219599	CGEN_HUM_1000207_1	15q21.2	Hs.40719	KIAA1164	hypothetical protein KIAA1164
0.0537945	0.0252523	0.538502	0.135932	-0.39252	-0.390978	-0.360375	0.010949	-0.150558	-0.248314	-0.000542775	-0.366653	-0.0109797	0.204841	0.135091	-0.410013	-0.144397	0.204922	-0.093098	0.245099	-0.237327	-0.198144	-0.0675827	-0.0260104	-0.240066	0.115563	0.207495	-0.190885	0.248405	0.119263	0.1145	-0.112007	-0.0745118	0.259408	-0.349633	0.116881	-0.33113	-0.455039	-0.213956	-0.232316	-0.0546745	-0.111884	0.131639	227720	CGEN_HUM_1008328_1	3p14	Hs.92384	JWA	vitamin A responsive; cytoskeleton related
0.135181	0.0253076	0.936783	-0.07396	0.028523	-0.163662	-0.122899	-0.00960552	0.106003		-0.139383	0.216032	0.0367576	-0.0735447	-0.133879	-0.377978	-0.0307776	0.0062479	-0.101662	-0.0389573	-0.0690713	-0.0142948	-0.0609847	-0.165854	0.155736	0.0929091	0.0100019	0.25633	-0.0429898	0.0699687	0.0233445	-0.119432	0.283787	0.0810126	0.032439	-0.0326165	-0.0605297	-0.264435	-0.104902	-0.118189	0.189823	-0.0392306	-0.0054265	219665	CGEN_HUM_1000273_1	14q11.2	Hs.283111	HCDI	HCDI protein
0.0130452	0.0253701	0.173335	-0.117139	0.0237492	-0.117581	-0.119809	0.259556	0.0815088	0.0633572	0.0814067	0.167529	0.307336	0.411396	0.425415	-0.0265641	0.131584	0.53173	0.768079	0.0405763	-0.0833621	-0.161785	0.183568	0.123042	-0.115714	-0.166106	0.228889	-0.0416263	0.200162	0.149574	0.0399387	-0.0480391	-0.0390963	0.20311	0.178069	-0.173549	-0.117645	-0.488094	0.136098	-0.0793804	0.0583289	-0.165447	0.101995	224917	CGEN_HUM_1005525_1	19q13.3	Hs.183556	SLC1A5	solute carrier family 1 (neutral amino acid transporter), member 5
0.807014	0.0253774	0.875968	0.0364589	0.0465495	-0.391982	-0.271928	0.176801	0.183412	-0.143843	-0.13596	0.0750117	0.185203	0.288529	0.0801661	-0.0260126	-0.065033	0.0788021	0.0613029	-0.333783	-0.107781	-0.458534	-0.169137	-0.278833	-0.0811868	-0.311721	0.170948	0.120411	0.0933715	0.0477411	0.0425407	-0.0545318	-0.0741099	-0.186476	-0.103403	-0.0031902	0.124762	-0.394934	-0.103572	-0.177057	0.216977	-0.0817967	-0.00785718	233364	CGEN_HUM_1013972_1	21q22.11	Hs.49932	C21orf45	chromosome 21 open reading frame 45
0.622249	0.025389	0.350599	0.184456	0.0203582	0.0220811	-0.144234	0.085998	0.193281	0.0623271	-0.173605	0.00607086	0.179834	0.0699851	0.103949	-0.417738	0.0222216	0.0916072	0.00509321	0.279401	0.0766274	0.0915662	0.00889362	0.0804303	0.243982	0.0111504	0.0942432	0.040192	0.211919	0.0498602	0.206341	-0.0300707	0.0374	0.259413	-0.119719	0.0835765	0.120822	-0.0729491	0.14826	-0.0386922	0.461447	-0.0462304	0.171946	220819	CGEN_HUM_1001427_1	17q21-q23	Hs.79058	SUPT4H1	suppressor of Ty 4 homolog 1 (S. cerevisiae)
0.326509	0.0254291	0.306998	-0.117342	-0.0567948	0.181207	-0.0586885	0.153601	-0.134799	0.114036	-0.0121248	-0.0907324	0.150132	-0.104684	-0.471524	-0.189146	0.109745	0.0315568	-0.189521	0.539848	0.0729269	0.53458	-0.360878	0.25893	0.0025414	0.449566	-0.16682	0.0209159	0.0252787	-0.0196947	0.0600687	0.0764502	0.0466932	0.0996041	0.238887	0.369569	-0.0495322	0.0250401	-0.216969	0.187335	0.166196	0.14263	0.132567	221941	CGEN_HUM_1002549_1				Unknown
0.818367	0.0254849	0.130758	0.012312	-0.146948	-0.0715912		-0.358371	-0.271447	0.143306	0.0998104	-0.361751	-0.0138165	0.0837859	0.0479375	0.298746	-0.0610049	0.0654659	0.343921	0.226156	-0.0427639	-0.0168392	0.401837	0.100332	-0.049753	0.115573	0.102905	-0.181748	0.10875	0.0235281	0.083226	0.248857	0.0194175	0.0774023	0.324498	-0.189634	0	-0.0759127	0.420172	-0.38242	-0.75278	0.0295433	-0.170566	235872	CGEN_HUM_1016429_1				Unknown
0.173973	0.0255283	0.389378	-0.335944	0.0619931	0.167908	-0.0761696	-0.315306	0.140059	0.452116	-0.596516	0.133626	-0.0560952	-0.451689	-0.486572	-0.24865	-0.026303	0.014583	0.0130721	-0.0540519	-0.0437172	0.0983597	0.336714	0.464284	0.136123	0.431507	-0.243017	0.221311	-0.394382	0.394585	0.149481	-0.0236137	0.084379	0.0258724	0.0839853	0.00494074	0.00958324	-0.0825156	0.0825677	-0.293862	0.0217511	0.466998	-0.0256187	232835	CGEN_HUM_1013443_1	18	Hs.289068		Homo sapiens cDNA FLJ11918 fis, clone HEMBB1000272
0.326521	0.0255468	0.755814	-0.166428	-0.155182	-0.0479131	-0.680491	-0.536013	-0.68832	9.15e-05	-0.284557	0.337171	-0.165777	1.01917	-0.291197	-0.148816	-0.110402	0.209768	0.0424808	-0.606461	0.213169	-0.449573	-0.00668082	-0.219331	-0.0571225	0.0434484	0.302286	0.439339	-0.0826182	2.06459	0.198396	0.161714	-0.336455	0.331815	0.292287	-0.160458	0.103406	-0.283848	-0.407601	-0.807892	-1.46157	0.13047	-0.00800982	228576	CGEN_HUM_1009184_1	6p21.1-12.2	Hs.159651	TNFRSF21	tumor necrosis factor receptor superfamily, member 21
0.181937	0.0255938	0.925995	0.31916	0.259787	0.0859632	0.337866	0.241524	-0.0788713	-0.146587	-0.0944052	0.198478	0.219472	-0.121756	-0.0628755	-0.218674	-0.0322395	0.158136	-0.0405996	0.161978	0.0155942	-0.166449	0.334878	0.19157	-0.108046	-0.0744404	-0.0615339	0.188722	0.103102	-0.207995	-0.145303	-0.0801631	-0.127217	0.00829958	-0.0569514	0.0778121	0.00883679	0.259837	0.378433	0.263493	-0.0121292	-0.0506101	0.0431463	237347	CGEN_HUM_1017904_1	4q27	Hs.6606	KIAA1109	KIAA1109 protein
0.482514	0.0256366	0.0146339	-0.0986843	0.119571	-0.400289	0.116186	0.117493	0.00920241	-0.121125	0.0629155	0.0682745	0.298671	-0.404436	0.200332	-0.0154176	0.157866	0.323143	0.172449	-0.137839	-0.170685	-0.356284	-0.205042	-0.0554181	0.0996836	-0.429565	0.229203	0.0293555	0.308647	-0.347666	-0.00901979	-0.102599	0.0497558	0.155	0.0969	-0.26169	-0.0650994	-0.643923	-0.0525722	-0.223177	0.121086	-0.321666	0.017101	226044	CGEN_HUM_1006652_1	Xp11.23	Hs.95420	JM27	JM27 protein
0.271601	0.0256421	0.969956	0.0946048	-0.311166	0.241665			-0.3245	0.102975	-0.177305	-0.121308	-0.225186	-0.947164	-0.698594	0.460081	0.0724554	0.142934	0.0824354	0.0395327	0.0421745	0.478125		0.249733	0.279129	-0.23829	0.122154	0.140253	0.0334669	-0.820091	-0.708873	0.381255	0.493823	0.406032	0.0511834	0.107814	0.0616956	0.0789393				0.327185	-0.158213	230380	CGEN_HUM_1010988_1	3p21.33	Hs.169309	MOBP	myelin-associated oligodendrocyte basic protein
0.273294	0.0257048	0.0147675	0.301041	0.0255935	-0.00142551	0.442559	0.0321735	0.340248	0.232908	-0.196014	-0.234701	0.0761807	-0.191907	0.0326475	0.118674	-0.0593156	0.0720403	-0.0978296	0.053893	-0.0483596	-0.0324356	0.151974	-0.201112	-0.00660466	-0.0302402	0.0214304	-0.212688	0.0230618	-0.220885	-0.0891402	0.064549	-0.0477578	-0.0701782	0.0162685	0.145261	0.0338547	-0.0235765	0.213246	-0.0559272	0.232238	0.0647324	-0.205494	226858	CGEN_HUM_1007466_1	15	Hs.225984	DKFZP547G091	DKFZP547G0910 protein
0.37795	0.0258386	0.0653238	0.219697	-0.379763	0.0325523	-0.910105	-0.639875	-0.263207	0.0807471	0.27044	0.0857084	0.399683	0.201577	0.126316	0.263034	-0.241913	-0.216411	-0.353397	1.04307	0.148593	0.672483	0.00516831	0.460061	-0.348053	0.588363	0.435153	-0.0317905	0.301874	-0.0786866	0.0927639	0.0349041	0.126486	-0.320464	-0.114504	0.679745	-0.242876	0.486474	-0.328766	-0.521107		0.117994	0.101806	224528	CGEN_HUM_1005136_1	1q24	Hs.163045	SAC	soluble adenylyl cyclase
0.500201	0.0259284	0.723249	-0.0229889	-0.264011	0.270307	0.738257		-0.351249	-0.0417756			-0.0205115		0.279299	-0.141494	0.181115	0.0108535	0.0559418	0.384744	-0.0958416	0.668856	0.776197	0.178286	0.115302	-0.437682	0.687167		0.143461		0.18943	0.390066	0.819435	-0.20444	0.022088	-0.279496	0.156953	0.314043	0.749508			-0.0545265	-0.10589	228508	CGEN_HUM_1009116_1	18p11.31	Hs.132560	FLJ10312	hypothetical protein FLJ10312
0.329821	0.0259494	0.118664	-0.26241	0.0640657	0.0180529	0.408408	0.296766	-0.0464996	-0.0547843	0.111114	-0.0384609		0.012128	-0.278191	0.219461	0.352041	-0.00724459	-0.0148424	-0.368862	0.0609624	0.0130228	-0.277807	-0.0430391	0.142902	-0.0319092	-0.340369	-0.0525931		-0.107234	-0.158791	-0.126054	0.0206455	-0.560083	-0.177467	-0.256281	0.0322717	-0.0289106	-0.346386	0.0775675	0.0132039	-0.176771	-0.0753109	237957	CGEN_HUM_1018514_1				Unknown
0.583011	0.0259862	0.395779	0.0873415	-0.139281	-0.0546894				0.380295		0.0200092			-0.965495			0.287907	-0.295491	1.46592	0.487182	0.244362			-0.193817	0.350873		-0.0884301				-0.400742		0.861879	0.266404	0.620469	-0.522148	-0.202554				0.723402	0.190779	221168	CGEN_HUM_1001776_1		Hs.113263	LOC51045	Kruppel-associated box protein
0.58953	0.0260135	0.166113	0.0676849	-0.0638558	-0.0982795	0.335577	0.211548	0.490892	-0.239228	-0.0703204	0.20207	-0.0481124	0.26239	-0.278355	-0.199025	-0.175782	0.00263878	0.0871931	-0.036071	-0.187611	-0.21886	-0.913553	-0.593686	0.0795236	-0.301582	-0.319849	0.227188	-0.286838	-0.0812773	-0.0265684	-0.0855971	0.0382811	-0.144145	-0.434217	0.0830483	-0.29388	-0.164754	-0.486301	0.142618	0.324381	-0.198763	-0.0237368	230001	CGEN_HUM_1010609_1	16q22.1	Hs.155049	DDX28	DEAD/H (Asp-Glu-Ala-Asp/His) box polypeptide 28
0.333219	0.026021	0.684164	-0.218838	0.00994605	-0.195969	0.0597537	-0.0800403	-0.517911	0.241208	0.0923721	-0.0936188		0.149093	-0.386731	0.00668349	-0.0198174	0.0771354	0.0842577	0.233291	-0.0212317	0.101508	1.25275	0.366825	-0.329227	0.118448	0.0345796	-0.113297	-0.049236	0.280613	-0.285762	0.093803	0.100417	0.46338	0.0713011	0.037765	-0.0874168	-0.326192		-0.1772	-0.63596	0.00831302	0.301396	223874	CGEN_HUM_1004482_1	17q21-q24	Hs.285218	PCTP	phosphatidylcholine transfer protein
0.979597	0.026047	0.435863	-0.158661	0.167807	0.217527	-0.0725098	0.300077	0.150954	-0.00668797	-0.163222	-0.0490269	0.0895811	0.00830704	-0.0695661	-0.259967	-0.278521	0.0778728	0.0287814	0.482855	0.28321	0.568524	0.0153918	0.580366	-0.139547	0.379151	0.0336376	0.0831561	-0.19972	0.0913589	0.164592	-0.0135128	-0.208002	0.118111	0.0356203	0.403563	0.215703	0.439679	-0.327549	0.0402026	0.0484462	0.540334	-0.166153	224915	CGEN_HUM_1005523_1	16q13	Hs.158462	SLC12A3	solute carrier family 12 (sodium/chloride transporters), member 3
0.147254	0.0260628	0.0989562	0.250141	0.0294035	0.0642482	-0.245461	0.739391	0.428321		0.0345128	0.787687	-0.126054	0.00797399	0.12975	-0.120187	-0.112868	0.0781895	-0.110979	0.0147626	-0.0667785	-0.002286	-0.664486	-0.0821546	0.2452	-0.191594	-0.183513	0.671594	0.083066	-0.216264	-0.0949256	-0.160368	0.170711	-0.0301266	-0.27637	0.107377	-0.10107	0.183891	-0.64462	0.443312	0.487837	-0.189751	-0.115416	229336	CGEN_HUM_1009944_1	9q12-q13	Hs.9302	PDCL	phosducin-like
0.266492	0.0260892	0.753646	-0.0268262	-0.0963465	-0.0504511	-0.137323	0.352709	0.292219	-0.229065	0.0354797	0.220115	-0.0028219	-0.0311938	0.00696955	0.196889	0.0276257	0.177128	0.00108783	-0.00399602	-0.105421	-0.0398732	-0.507113	-0.114116	0.107592	-0.0937646	-0.0182213	0.1562	0.0174771	-0.076072	-0.0537031	0.0577267	0.0508654	-0.0800465	-0.110605	0.146441	-0.0451817	-0.0162034	-0.189273	0.286059	0.181532	0.0575467	-0.139438	230338	CGEN_HUM_1010946_1	12q24.1-q24.31	Hs.158311	MSI1	musashi homolog 1 (Drosophila)
0.326875	0.0261392	0.261496	0.42764	0.121636	-0.524615	1.6007	-0.250964	-0.0144068	-0.0546303	0.135792	0.230927	-0.0329837	0.293669	0.49483	-0.237892	-0.0162362	-0.191164	-0.060279	-0.110327	-0.142617	-1.06705	1.08337	-1.16232	0.364215	-0.407256	0.303517	0.208319	0.360536	-0.401494	0.206957	-0.162646	-0.282411	-0.417065	-0.110988	-0.181656	-0.0541095	-0.591086	1.73786	-0.097756	0.223414	-0.283784	-0.404597	233345	CGEN_HUM_1013953_1	12q23.3	Hs.83572	MGC14433	hypothetical protein MGC14433
0.0261765	0.0261567	0.387758	-0.145317	-0.177532	-0.459537	-0.0362979	-0.424182	0.111134	-0.306542	-0.0163238	-0.124714	-0.120972	0.173921	-0.156411	-0.218517	-0.349023	-0.0474881	0.27659	0.0231748	-0.137808	-0.179406	0.19451	0.0105218	0.0654988	-0.0826964	0.138694	0.0643786	0.280986	0.241315	0.178554	-0.0266729	0.595872	-0.195049	-0.209066	-0.024168	0.0294681	-0.284067	-0.440624	-0.308642	0.354707	-0.015842	-0.156694	223876	CGEN_HUM_1004484_1	3	Hs.37443		Homo sapiens mRNA; cDNA DKFZp434B2119 (from clone DKFZp434B2119); partial cds
0.720139	0.0261624	0.258113	0.0389271	0.137175	0.247897	0.513148	-0.169218	-0.196177	0.160979	-0.220203	-0.0328278	-0.0479432	-0.285836	-0.00347498	0.242653	-0.0406208	0.0910339	-0.131063	-0.0917742	0.0467401	0.272125	0.179264	-0.564975	-0.112127	-0.039199	-0.144139	-0.122641	0.0681691	-0.502038	-0.237742	0.216876	-0.0848845	-0.000462625	-0.0741351	-0.0159269	0.096508	0.383244	0.27102	-0.238049	-0.438919	0.0622531	-0.0990716	233573	CGEN_HUM_1014181_1	11	Hs.22660		Homo sapiens cDNA FLJ11658 fis, clone HEMBA1004577
0.0209241	0.0261948	0.0532653	0.356599	0.29222	0.0859202	0.369584	0.267043	0.717714	0.201679	-0.187576	0.0859907	0.152613		-0.126128	0.106148	-0.00183289	-0.0191278	-0.00640274	0.0824083	0.253334	0.146133	-0.188659	0.0636918	0.381245	-0.301005	-0.101224	0.08584	0.0477022		-0.00179013	0.0507686	-0.0097019	-0.215983	-0.0766932	0.209363	0.245136	0.124063	-0.0357075	-0.158854	0.575145	-0.138836	-0.0652731	229762	CGEN_HUM_1010370_1				Unknown
0.112942	0.0262215	0.915979	0.312833	-0.0706361	0.114885	-0.289024	-0.507132	-0.197312	-0.150766	-0.274566	-0.102847	0.0297839	0.068128	-0.315582	0.311701	-0.0411052	-0.0619828	-0.396485	0.200973	-0.0134141	0.339203	-0.14628	-0.248515	-0.144896	0.21249	0	-0.14519	-0.0924293	-0.0866031	0.0879651	0.119784	0.322951	0.161433	-0.173477	-0.0261839	-0.215465	0.1793	0.0385201		-0.333508	-0.0965201	-0.0328119	220148	CGEN_HUM_1000756_1		Hs.278698	LOC51041	surfactant protein B
0.197731	0.0262456	0.576645	0.0759357	-0.247392	0.0333113	0.137757	-0.332435	-0.121383	0.0770827	0.0141244	0.0613402	-0.0189187	-0.00476699	-0.236827	-0.261731	0.221308	-0.133865	-0.125427	0.524424	-0.0285543	0.0134948	0.394034	0.51808	-0.157083	0.0782103	-0.087235	0.101251	0.148825	0.0740365	-0.00299349	-0.0196412	-0.062472	0.0126121	0.153308	0.439039	-0.0194483	0.116356	0.159392	-0.516308	-0.0923007	-0.0595239	-0.0823665	220608	CGEN_HUM_1001216_1	7q22.2	Hs.292767	FLJ23109	hypothetical protein FLJ23109
0.375358	0.0262519	0.446439	0.465161	-0.425954	-0.0745245	-0.0777569	-0.379121	-0.319072		0.0228926	0.202462	-0.121665	0.024015	0.126605	-0.39235	-0.169604	0.113619	0.114358	0.494244	-0.311202	0.166821	-0.013118	0.0662347	-0.332583	-0.0282645	-0.0614693	0.19297	-0.0219381	0.15426	0.271476	-0.132066	0.0867016	0.17822	-0.0964321	0.321771	-0.192384	-0.147906	-0.0273305	-0.446972	-0.282702	0.0825366	0.367932	219823	CGEN_HUM_1000431_1	14q21-q22	Hs.771	PYGL	phosphorylase, glycogen; liver (Hers disease, glycogen storage disease type VI)
0.446892	0.0262595	0.164384	-0.308339	-0.958302	0.509393	1.26992	0.0849002	-0.948681	-0.474393	0.273805	0.398804	-2.45488	0.350809	0.150233	0.234381	-0.303384	-0.268188	-0.138262	-0.087343	-0.25512	0.32225			-0.00809724	2.02443	0.0284532	0.570717	-2.46541	1.15625	0.883259	0.301446	0.519545	-0.207684	-0.0773264	-0.590805	-1.31913	0.521208	-1.8325			-1.01743	-0.0644585	224637	CGEN_HUM_1005245_1	12p13.3	Hs.89925	CACNA1C	calcium channel, voltage-dependent, L type, alpha 1C subunit
0.824537	0.0262598	0.329903	-0.146713	-0.17285	-0.119891	-0.130727	0.349373	-0.0214436	-0.423416	0.22386	0.337926		0.142079	0.0893878	-0.353175	-0.232097	0.315941	-0.0748593	-0.232074	-0.195749	-0.364902	-0.786091	-0.0128479	0.0717283	-0.262699	0.0707062	0.288464		-0.0432908	-0.0500648	-0.333344	-0.157957	0.0551643	-0.330963	-0.083527	-0.392278	-0.135993	-0.311555	0.19933	-0.0411212	-0.212013	0.112468	235701	CGEN_HUM_1016258_1	5	Hs.93842		Homo sapiens cDNA: FLJ22554 fis, clone HSI01092
0.582058	0.0262694	0.843962	-0.0702325	0.109483	0.0845481	-0.264092	0.266733	0.164034	-0.378464	0.108134	0.230003	-0.125703	0.057076	-0.00770648	0.229303	0.0644508	0.0824272	-0.142377	-0.130631	0.112744	0.000421902	-0.723592	-0.0642688	-0.00652444	-0.123499	-0.154028	0.257102	-0.156306	0.0188722	-0.114008	0.0846453	0.0218532	-0.109726	-0.124915	-0.069635	0.0146481	0.205316	-0.364	0.469064	-0.0671472	-0.0198783	-0.0337117	228748	CGEN_HUM_1009356_1	4p16.3	Hs.120165	LETM1	leucine zipper-EF-hand containing transmembrane protein 1
0.154247	0.0262902	0.361412	0.0980044	-0.0683956	0.0464381	0.327385	0.36127	0.10854	0.0123296	0.268754	0.369123	0.311798	-0.0707351	0.456052	-0.116467	-0.0218343	-0.370499	-0.262976	0.0817793	-0.127039	-0.531961	-0.345593	0.301792	-0.0637236	-0.310827	0.0201489	0.15614	0.301822	-0.339715	0.105335	-0.47293	0.0533914	0.0229895	-0.0787244	0.22009	-0.15067	0.350641	-0.691625	0.358618	0.0790331	-0.105115	0.00412536	226505	CGEN_HUM_1007113_1	3	Hs.191381	LOC51319	hypothetical protein
0.1579	0.0262984	0.143915	0.123334	0.220732	0.0914199	-0.0709941	-0.246007	0.178401	0.0924093	0.0485602	0.218701	0.0378144	-0.0993993	0.0474539	-0.170377	0.0519648	0.234824	0.0689312	-0.140642	0.122403	-0.221216	-0.0540237	-0.237147	0.0796885	-0.0269952	0.19453	0.160205	0.0363748	-0.143798	0.0189448	-0.101559	-0.0664521	0.100076	-0.0140864	-0.0104726	-0.136321	-0.182421	0.0551477	-0.344017	0.133555	-0.122102	0.202655	225658	CGEN_HUM_1006266_1	19q13.33	Hs.325860	FLJ12168	hypothetical protein FLJ12168
0.335974	0.0263027	0.0687527	-0.208445	0.0373288	-0.151929	6.41169	5.52652	-1.94426	-0.018223	0.108867	1.2008	-0.775402		-1.43793	0.156501	0.226814	-0.0932299	-0.140214	-0.124718	0.374453	-0.395862			-0.0223377	0.0502006	0.571487	1.24055	-0.262578	1.59524	-0.869698	0.221325	1.1713	0.0333786	0.0161691	-0.0633868		-0.718384		5.06416		-0.32613	-0.202565	232369	CGEN_HUM_1012977_1				Unknown
0.794474	0.0263955	0.356128	-0.44195	0.275845	0.119821	-0.453522	0.381669	0.0138989	-0.1212	0.0889365	0.325302	-0.17827	-0.0941757	0.110431	-0.0503552	-0.0312564	-0.19292	-0.00555328	-0.66225	0.061983	-0.0546271	-0.439725	-0.294959	-0.0914738	0.115557	-0.143829	-0.0161754	-0.0696218	-0.305103	-0.0120044	-0.0791608	-0.315027	-0.140021	0.0671473	-0.355833	-0.12111	0.0221976	-0.403686	0.343959	-0.531984	0.13154	0.0501836	235613	CGEN_HUM_1016170_1	8	Hs.287498		Homo sapiens cDNA FLJ12193 fis, clone MAMMA1000856
0.592346	0.0264549	0.0586762	0.141127	0.120719	-0.172136	0.0964878	-0.0975271	-0.0348297	0.297588	-0.0292198	-0.0813414	0.104386	0.103262	0.232329	-0.40062	0.181836	0.0415657	-0.121754	0.377623	0.0145316	0.141186	0.327496	0.0782466	-0.116804	0.0922155	0.0286708	-0.0122934	0.108777	0.092682	0.336692	-0.0372483	0.337365	0.189268	-0.060308	0.125308	0.166813	-0.0149257	0.30284	-0.00600887	0.1964	0.360395	-0.115053	219475	CGEN_HUM_1000083_1	1p36.32	Hs.247220	PEX10	peroxisome biogenesis factor 10
0.69574	0.0264751	0.715427	-0.12483	0.140831	-0.179277	0.0480543	0.197927	0.167731	-0.27754	-0.126629	-0.103919	-0.135486	0.185602	0.0902654	-0.36712	-0.336262	0.273506	0.211979	-0.148262	-0.141157	-0.335665	-0.166991	-0.0923834	-0.134685	-0.615684	-0.18263	-0.039296	-0.128417	0.0267424	0.0822252	-0.245767	-0.0249815	0.0838853	-0.356262	-0.070217	-0.0330784	-0.207889	-0.240481	0.0605136	0.440249	-0.270284	-0.0216557	225393	CGEN_HUM_1006001_1	2p13	Hs.173736	AUP1	ancient ubiquitous protein 1
0.315452	0.0265037	0.821294	-0.0205848	-0.100323	0.274347	-0.442995	0.448341	0.403564	-0.399792	0.242355	0.619339	-0.0226025	0.161107	0.119687	-0.0434607	-0.0324875	0.0645165	-0.088074	-0.414277	0.116097	-0.117926	-1.1026	-0.635697	0.00209017	-0.229915	-0.335122	0.413428	0.170815	-0.284208	-0.133686	0.008759	-0.0371245	0.168636	-0.0265629	-0.360172	-0.0739678	0.421254	-0.378645	0.664305	0.339455	-0.0940768	-0.304196	220306	CGEN_HUM_1000914_1	17q23.2	Hs.46679	FLJ20739	hypothetical protein FLJ20739
0.932755	0.0265798	0.967989	0.13577	-0.054148	-0.28152	0.279482	0.0764901	0.222018	-0.248143	0.0205498	-0.294461	-0.213435	-0.0208229	0.107334	-0.0355796	-0.00323151	0.208475	0.164612	-0.0184051	-0.141214	-0.481039	0.238636	0.321989	0.166172	-0.528187	0.0109359	-0.183858	-0.22261	-0.194655	-0.0521467	-0.21256	0.0608988	-0.0176953	-0.145854	0.0708588	-0.0628681	-0.18663	-0.00791817	0.260103	0.286944	-0.357683	0.165857	223815	CGEN_HUM_1004423_1	2p11.1	Hs.283722	STARD7	START domain containing 7
0.132598	0.0265866	0.454304	-0.0740099	0.0170912	0.0493146	-0.632935	0.881545	0.569589	-0.4084	0.365319	0.500826	0.239963	0.289527	0.066314	0.0848257	-0.0451646	0.31903	0.0951332	-0.376942	-0.141307	0.0270937	-0.874695	0.329943	-0.0666765	-0.0856456	-0.0701267	0.273167	0.177508	-0.139474	0.0612423	0.0970426	0.191909	0.187769	0.108381	-0.270094	0.0536042	0.0117909	-0.155801	1.16306	0.4464	0.0411757	0.119198	235924	CGEN_HUM_1016481_1				Unknown
0.0888329	0.0265974	0.403847	0.198152	0.133842	-0.167394	0.0279832	0.0730827	0.0484593	-0.0934195	-0.0298919	0.10048	0.0435553	0.0725475	0.0870574	-0.0170042	-0.041666	0.0816231	0.189483	0.146949	-0.0562378	-0.244117	0.0667637	-0.0681462	0.0218386	-0.160254	0.0379235	0.0474745	0.172947	-0.0980677	-0.173704	-0.10102	-0.0756336	0.0639018	0.163482	0.0913822	0.111785	-0.178161	0.0467958	0.0393729	0.118411	-0.163687	-0.0133777	229938	CGEN_HUM_1010546_1	22q13.1	Hs.148101	MSE55	serum constituent protein
0.462961	0.0266262	0.290421		0.0650379	-0.161594	0.193203	-0.132124	0.275302	-0.0067252	0.20775	-0.214419	-0.0707035	0.0280518	0.254073	-0.0994736	-0.000531399	0.0107743	0.168058	-0.218549	-0.0671017	-0.0796248	0.156529	-0.0789973	0.0982826	-0.298125	0.0252767	-0.154932	-0.0363212	-0.362652	-0.0304895	-0.158362	0.225017	-0.10012	-0.0772156	-0.313044	-0.0395098	0.105661	0.0730929	-0.101986	0.286533	-0.0744881	-0.206165	221295	CGEN_HUM_1001903_1	Xp11.23	Hs.154583	RBM10	RNA binding motif protein 10
0.533583	0.0266364	0.784244	0.0608302	-0.201258	0.225394	0.0239009	-0.104919	-0.016377	0.000932074	0.0129757	-0.242867	0.0295054	-0.054591	-0.259853	-0.30249	-0.027	-0.0490675	0.435747	0.535758	-0.221348	0.37686	0.00797746	0.207888	-0.124358	0.0481601	0.171242	-0.248234	-0.157288	0.317732	-0.109953	-0.0725707	-0.0186897	0.23612	0.397222	0.202349	-0.030737	0.278871	-0.0560464	-0.142129	-0.34423	0.0222222	0.208396	229087	CGEN_HUM_1009695_1	1p13	Hs.81234	IGSF3	immunoglobulin superfamily, member 3
0.516219	0.0266763	0.292909	-0.0266513	-0.0605616	0.0344327	-0.0973685	0.165859	0.622055	-0.205709	0.124685	-0.256318	-0.124385	0.0616101	0.0480838	0.0687312	-0.0346253	0.135685	0.0704332	-0.0185478	-0.0669297	0.0290558	-0.0769336	0.109375	0.343344	-0.293988	-0.0999958	-0.156773	-0.106102	-0.0972229	-0.084487	-0.200276	0.100722	-0.0482679	-0.0348246	-0.0411523	-0.11254	0.118659	-0.0420165	0.139817	0.448645	-0.201905	-0.0789815	230481	CGEN_HUM_1011089_1	4p16	Hs.279909	PPP2R2C	protein phosphatase 2 (formerly 2A), regulatory subunit B (PR 52), gamma isoform
0.237891	0.0266959	0.951775	0.236302	-0.132607	0.19621	0.215634	0.325654	-0.28772	0.0528115	0.00134983	-0.31985	-0.0338929	0.139005	-0.0358255	0.84574	0.146531	0.139983	-0.136811	0.140113	-0.0516545	0.259776	0.0852995	0.108993	-0.311394	-0.0488033	0.0541624	-0.348337	-0.0420759	-0.112827	-0.090898	0.840676	-0.0976149	0.00707511	-0.0974752	0.15872	-0.0952254	0.146981	0.229354	0.343168	-0.369618	0.0597316	0.122578	237464	CGEN_HUM_1018021_1				Unknown
0.307034	0.0267058	0.921567	0.103936		0.195657		4.10635			-0.0425793	0.443167	-0.159134	-0.250668	-0.0934234	0.78773	-0.0602963	-0.44503	-0.0646857	0.325749		0.640128			0.112595		-0.111365	0.282026	-0.0920088	0.374183	-0.0519833	0.852845	-0.104157	-0.27099	0.270764	-0.37057		-0.0938411					0.351225	237194	CGEN_HUM_1017751_1				Unknown
0.718649	0.0267444	0.216834	0.245581	0.171437	-0.289176	-0.0268431	-1.0216	0.404864	-0.204066	0.262401	0.0567141	0.218042	0.891533	-0.0616994	-0.191623	-0.188141	-0.328299	-0.576852	0.601125	-0.395093	-0.350521	1.01295	-0.510875	0.656395	0.594707	0.235064	0.444805	0.0453378	0.988771	0.368382	-0.278128	0.422663	-0.0540017	-0.510536	0.317699	-0.026674		0.0719489		0.383715	-0.462204	-0.328416	219597	CGEN_HUM_1000205_1				Unknown
0.550765	0.026745	0.0863884	-0.0223819	0.557767	-0.493389	-0.354187	0.66987	0.156392	-0.384668	-0.113151	0.524989	0.289683	0.378494	-0.0437514	-0.176327	-0.418654	0.286824	0.0469889	-0.438061	0.0848044	-1.23756	-0.328156	0.246952	-0.417225	-0.551435	0.311404	0.489354	0.639828	-0.619273	-0.0576268	-0.145	-0.403364	-0.071877	-0.357084	-0.493045	-0.0934351	-0.973471	-0.288654	0.210539	-0.151108	-0.448081	0.279772	230723	CGEN_HUM_1011331_1	9q32	Hs.108502	FLJ20150	hypothetical protein FLJ20150
0.19819	0.0267715	0.0155826	0.177651	0.323241	-0.111696	0.165665	-0.205297	0.254504	0.0867176	0.270507	0.114945	0.32228	0.204908	0.355888	-0.53523	-0.313612	0.0536126	0.198572	-0.153699	0.0857846	-0.392128	0.19031	-0.244295	-0.00220205	-0.170037	0.294152	0.047995	0.260431	-0.17886	0.294283	-0.332684	-0.204196	0.189748	-0.203443	-0.196084	0.275491	-0.332293	0.0147824	-0.292829	0.308844	-0.18563	0.157035	226025	CGEN_HUM_1006633_1	Xq13.1-q28	Hs.25954	IL13RA2	interleukin 13 receptor, alpha 2
0.905347	0.0267781	0.233387	0.0431972	-0.0546896	-0.320681	-0.65615	0.119778	0.402003	0.227039	-0.0394897	0.0497029	-0.0213779	0.0163131	0.20294	-0.0914111	0.0625331	-0.109446	0.0553901	-0.166662	-0.182838	-0.346862	-0.550534	-0.0186525	0.281574	0.0495939	0.148459	0.01724	-0.0507565	-0.25734	0.0351344	-0.134878	-0.0588054	-0.154862	0.105068	-0.261508	-0.042216	-0.242727	-0.420635	-0.189649	0.26553	0.0688215	-0.148137	221874	CGEN_HUM_1002482_1	9p12	Hs.145612	RIG-I	RNA helicase
0.0726842	0.0268186	0.281513	-0.270709	0.544116	0.823495	1.71105	0.298443	-0.0693687	-0.357489	0.911698	0.401611	-0.372753	0.968512	-0.544975	1.13188	-0.621822	-0.100128	0.932125	-0.274929	-0.157211	0.337126	-0.211786	-0.175443	-0.205489	-1.53205	-0.513721	-0.652621	0.813276	-0.310756	-0.58462	0.721832	-0.750883	0.255411	1.03994	0.655559	0.273318	0.205267	-1.52897	0.439418	0.23379	-0.981202	0.210273	228644	CGEN_HUM_1009252_1	7p13-p12	Hs.77326	IGFBP3	insulin-like growth factor binding protein 3
0.346457	0.0268218	0.00597264	0.00927671	-0.0414523	-0.200804	0.0493263	-0.015147	-0.0407722	-0.0620017	0.134382	-0.113869	-0.0406	0.0331029	0.0755258	-0.292722	-0.0937404	0.166466	-0.0154985	-0.302864	-0.198234	-0.0229189	-0.0804655	-0.0726961	-0.13831	-0.101248	0.100176	-0.209329	-0.158978	0.0540655	-0.130155	-0.152548	-0.0810674	0.0496805	-0.318469	-0.111665	-0.125359	-0.254696	-0.000496425	-0.0636813	-0.231952	-0.259422	0.121893	237526	CGEN_HUM_1018083_1	22	Hs.286014		Homo sapiens, clone IMAGE:3867243, mRNA
0.299041	0.0268442	0.105727	0.0689031	0.135655	0.0446663	0.939057	-0.479237	0.263477	0.0425795	-0.137605	0.260391	0.0641866	-0.18882	0.1251	-0.0373953	0.013826	0.0184747	0.117828	-0.182415	-0.0548137	-0.238169	1.0226	-0.0405234	0.0043109	-0.43668	-0.187968	0.00762991	0.0106885	-0.369344	0.00937611	-0.102331	0.00709394	-0.174815	0.00928835	-0.103826	0.0233717	-0.0516118	1.00763	-0.587096	0.190768	-0.313113	-0.034149	234182	CGEN_HUM_1014739_1	21	Hs.212587		Homo sapiens cDNA FLJ31388 fis, clone NT2NE1000023
0.603801	0.0268643	0.164917	-0.137846	0.0174582	0.178744		1.45089						-0.3913	-0.233736		0.0363752		-0.0452197	0.479769	-0.0322486							0.632723		-0.250158	0.044553	0.0917405	0.308339		0.0974802	0.390312	0.144807						-0.213803	228160	CGEN_HUM_1008768_1	18q12.1	Hs.2633	DSG1	desmoglein 1
0.387226	0.0268962	0.929296	-0.0887411	-0.170029	0.174647	1.23369	-1.06603	-0.766067	-0.221572	-0.0134417	1.50955	-0.258938	-0.696478	-0.703216	-0.518173	-0.199336	-0.147424	-0.481928	1.12972	-0.039833	0.52878	0.898366		-0.0303669	-0.779631	-0.00330864	1.70422	-0.109824	0.594857	0.247836	-0.323514	-0.222985	0.0755321	0.0170064	0.687243	-0.305587	-0.296562	1.00996	-2.0451	0.4278	-0.207775	-0.00965017	223542	CGEN_HUM_1004150_1	8p22-p21.3	Hs.153985	SLC7A2	solute carrier family 7 (cationic amino acid transporter, y+ system), member 2
0.257993	0.0269048	0.136444	-0.00824342	0.161974	-0.312185	-0.188165	0.351884	0.0414743	-0.56154	0.471981	0.366944	0.398353	0.316479	0.497973	-0.236585	0.0202327	0.175795	-0.0478869	-0.29806	-0.198383	-0.781517	-0.0497499	-0.157308	-0.00335641	-0.211758	0.339816	0.0697135	0.379823	-0.0944831	0.0946341	-0.0844813	-0.0893764	0.113595	-0.0335944	-0.461758	-0.0884241	-0.45936	0.0964135	0.134475	-0.123211	-0.399427	-0.0572296	227231	CGEN_HUM_1007839_1	2p21	Hs.182490	LRPPRC	leucine-rich PPR-motif containing
0.688594	0.0269115	0.0247023	-0.182221	-0.188587	0.0294681	-0.0197205	0.0935512	0.00682696	-0.0206736	0.169249	-0.230229	0.0157634	0.0170749	0.132831	0.0504155		0.264111	0.07563	-0.144772	-0.222744	0.107823	-0.141155	0.200401	-0.404482	-0.154975	0.0059997	-0.388158	0.0474453	0.0105578	-0.138839	-0.0245064	-0.182033	0.169468	-0.00677349	-0.226965	-0.168526	-0.0490544	-0.0330469	0.00985717	-0.287028	-0.199918	0.0306039	233834	CGEN_HUM_1014442_1				Unknown
0.172175	0.0269744	0.492216	0.177673	0.0193957	0.020427	-0.090895	-0.158236	0.0309895	0.102653	-0.176866	0.0557343	0.102453	0.0966455	-0.203774	-0.531396	-0.353147	0.0144248	-0.199493	0.311009	-0.118625	0.174483	0.0711153	-0.239474	0.0824014	-0.0819169	-0.0498551	0.103317	0.165863	0.121282	-0.113958	0.00123435	-0.0755381	0.256432	-0.0326401	0.343657	0.00318331	-0.309602	-0.102483	-0.267899	-0.288332	0.0284276	0.0904382	224382	CGEN_HUM_1004990_1				Unknown
0.722585	0.0269806	0.786375	-0.0838358	0.224754	-0.0914876	0.0327622	0.10841	0.151475	-0.237005	-0.0282647	-0.107716	-0.146396	-0.0126364	0.132369	0.0558369	0.0376154	0.126568	0.0160223	-0.17476	-0.0491314	-0.352547	-0.301766	-0.00759519	-0.0661373	-0.0662409	0.014818	-0.0283492	-0.0882366	0.0445808	0.0773844	-0.0274338	-0.110327	0.00523665	-0.0855871	-0.0838358	0.0245595	-0.0627507	-0.0658449	0.244474	-0.148746	-0.00467283	0.0341191	230662	CGEN_HUM_1011270_1	6q22.31	Hs.284141	KIAA0721	KIAA0721 protein
0.178812	0.0270013	0.380539	0.287279	0.0422897	-0.121082	-0.00122329	0.387009	0.180665	-0.57583	0.341431	0.731358	0.302834	0.166021	0.404005	-0.0426946	0.0602175	0.085889	-0.437074	-0.0647409	0.110535	-0.760007	-0.180068	-0.204806	0.0124318	0.0590017	0.019987	0.475953	0.452195	-0.501386	0.0129681	-0.122095	-0.239146	-0.0312004	-0.436266	-0.283141	-0.117863	-0.0889974	0.127885	0.276445	0.0758829	-0.162886	-0.114611	220835	CGEN_HUM_1001443_1	5q35.3	Hs.5801	KIAA1194	KIAA1194 protein
0.0440565	0.0270669	0.259345	0.0332204	-0.212008	0.13049	0.0237957	-0.21065	-0.096676	0.163571	-0.264517	-0.0171273	0.029593	-0.288097	-0.346384	-0.354366	-0.182358	-0.0836145	0.140841	0.125126	-0.16329	0.453173	-0.0306589	0.036242	0.269295	-0.125653	-0.110396	0.0141338	-0.145423	0.148213	-0.176829	0.00412244	-0.0686276	0.0718992	0.120463	0.315001	-0.180057	0.0149661	-0.00395801	-0.192769	-0.0289046	0.116961	0.126297	224165	CGEN_HUM_1004773_1	1p36.13	Hs.74569	KIAA0842	KIAA0842 protein
0.610987	0.0271123	0.61737	0.182678	-0.0649973	0.180416	-0.192021	-0.0329365	-0.483675	0.260133	0.103671	0.238023	-0.0267691	0.0302277	-0.100456	-0.409718	-0.0828792	-0.1077	0.0675673	0.317468	0.115519	0.245313	0.00735395	0.351094	-0.173606	0.339608	-0.0910506	0.0532573	0.0518407	0.409046	-0.125313	-0.418347	-0.0873943	0.285625	0.0984203	0.319162	-0.255257	-0.0360981	-0.0409313	0.0744902	-0.261346	0.182311	0.219023	224311	CGEN_HUM_1004919_1	6q22	Hs.264750	ENPP3	ectonucleotide pyrophosphatase/phosphodiesterase 3
0.352488	0.0271987	0.0651038	0.438575	-1.63351	0.215067			0.187544	0.0157833	-0.369086	0.0838399	-0.588159	-0.287296	-0.156592	0.523996	0.0576993	0.174897	-0.664892	0.496724	-0.379833	0.693225			0.0418348	-0.0158042	-0.36575	0.262725	-0.0198045	0.328265	0.108353	0.371862	0.0524821	0.290978	-0.321028	0.317993		0.486755			0.560725	0.323892	0.166181	227930	CGEN_HUM_1008538_1	18q22-q23	Hs.129887	CDH19	cadherin 19, type 2
0.403378	0.0272185	0.550467	-0.11186	0.104371	0.0240971	-0.228557	0.133578	0.364804	0.0863504	-0.156039	-0.19732	0.16393	-0.0500685	0.0275668	0.153786	0.0358991	-0.00529862	0.197615	-0.324181	0.0605612	0.0579552	-0.212024	-0.26919	0.0774164	-0.0178397	-0.0581699	-0.0387174	-0.0896701	-0.238884	0.0292407	-0.0478686	-0.00342717	-0.022386	0.155182	-0.212023	-0.0334019	0.211396	0.0199425	0.162248	0.185634	0.080522	0.117894	232743	CGEN_HUM_1013351_1				Unknown
0.444178	0.0272828	0.69766	-0.0739462	0.0630434	0.106791	-0.0618424	0.0028693	0.0141324	-0.136968	0.209006	0.224278	-0.0127367	0.00122533	-0.0229004	0.00013317	-0.0635901	0.0456583	0.00721018	-0.0244039	-0.0834175	-0.177826	-0.336372	-0.0510558	-0.133832	-0.0203247	-0.00193538	0.317159	-0.171176	0.036662	-0.0737294	-0.0704274	-0.194318	0.106274	-0.0440872	-0.0529967	0.0471265	0.0981577	-0.227082	0.311961	-0.131654	0.0534191		228677	CGEN_HUM_1009285_1	10q24.1	Hs.279565	SFRP5	secreted frizzled-related protein 5
0.432982	0.0273438	0.874352	-0.170488	0.0537844	-0.126054	-0.149048	0.212796	0.315213	-0.0602885	-0.0501899	0.064317	0.0522209	0.0219583	0.141009	0.000450866	-0.0729141	0.171512	0.0296689	-0.235111	-0.0770238	0.0166619	-0.402267	0.251668	0.12706	0.0320151	-0.193165	0.0296282	0.0736229	-0.144578	-0.208224	-0.0323914	-0.0549229	0.0636485	-0.067518	-0.0904504	-0.0855983	0.111997	-0.191867	0.310774	0.083403	0.124226	-0.159731	226774	CGEN_HUM_1007382_1				Unknown
0.821349	0.0273456	0.713002	-0.334849	0.189969	-0.027327	0.121556	0.00111765	0.277423	-0.114225	-0.259043	-0.0727781	-0.116564	-0.0239358	-0.0464969	-0.106294	-0.000471135	0.171881	0.18682	-0.304306	0.168416	-0.227515	-0.36883	-0.44726	0.112455	-0.285594	-0.12184	-0.0227616	0.0518204	-0.0201579	-0.194444	-0.433707	-0.00814465	0.0484815	0.0476096	-0.26384	0.227896	-0.198443	0.0512839	0.226775	0.0112146	-0.244352	-0.134836	236800	CGEN_HUM_1017357_1				Unknown
0.119118	0.027358	0.456	-0.0868533	1.11256	-0.0569386	-0.10817	0.644893	1.42556	0.786556	-0.294176	0.533741	0.484686	-0.671455	-0.344128	-0.0118647	0.386127	-0.219244	0.177664	-0.615374	0.395967	0.292211	-0.418968	-0.420095	1.47535	-0.283868	-0.480501	0.610357	0.145719	0.175123	-0.434788	-0.56963	0.0944566	-0.613581	-0.38935	0.320997	1.02501	-0.386476	-1.24605	0.222824	1.34738	0.330692	0.504056	237177	CGEN_HUM_1017734_1				Unknown
0.206168	0.0273804	0.0743906	-0.139253	-0.0934666	-0.0547515	-0.127943	-0.247369	-0.433081	0.0917843	0.0410377	-0.0709758	-0.190234	0.0332562	0.148942	0.208531	0.0552245	-0.0800612	0.0172005	0.264496	0.0756441	-0.00715907	0.324555	-0.0301109	-0.184514	0.276711	0.0243718	-0.18549	-0.0345782	-0.0183839	0.0714789	0.115361	0.15797	-0.0473658	0.0207543	0.231072	-0.0370627	0.011027	0.380805	-0.295789	-0.0351063	0.0260003	0.0819831	221239	CGEN_HUM_1001847_1	8p21.1	Hs.343814	COE2	similar to TRANSCRIPTION FACTOR COE2 (EARLY B-CELL FACTOR 2) (EBF-2) (OLF-1/EBF-LIKE 3) (OE-3) (O/E-3) (METENCEPHALON-MESENCEPHALON-OLFACTORY TRANSCRIPTION FACTOR 1) (MET-MESENCEPHALON-OLFACTORY TRANSCRIPTION FACTOR 1) (MET-MESENCEPHALON-OLFACTORY ... (M.
0.697383	0.0275505	0.238538	-0.121856	0.0966545	-0.00470865	-0.385977	0.351342	0.418675	-0.038037	0.100512	-0.125211	0.0929441	0.0613723	0.0987793	-0.140319	-0.121814	-0.0194097	0.0412697	-0.244455	-0.00867044	0.0565094	-0.633314	0.3185	0.0826759	-0.0403242	-0.114425	-0.0881878	-0.00437004	-0.135672	-0.0766314	-0.0962605	0.0377819	0.0510617	-0.149288	-0.0288483	0.0451125	0.0916167	-0.174776	0.463501	0.46666	0.0539537	-0.0736549	224044	CGEN_HUM_1004652_1	20q11.2-q12	Hs.5300	BLCAP	bladder cancer associated protein
0.130942	0.027605	0.615867	-0.178929	-0.230598	0.0800789		-0.000805375	-0.697583	-0.124231	0.123265	-0.0935903	-0.704657	-0.0792575	-0.284151	0.206389	-0.0199361	0.142545	0.133146	-0.061394	-0.0482605	0.316071		-0.0178805	-0.229532	0.0315272	-0.0321025	-0.17052	-0.0151198	0.271428	0.0633144	0.115804	-0.181743	0.318319	0.315747	0.0245464	-0.165233	-0.119371		-0.142803	-0.937982	0.0685134	0.100681	230000	CGEN_HUM_1010608_1	2q33-q34	Hs.158295	MYL1	myosin, light polypeptide 1, alkali; skeletal, fast
0.0121285	0.0276193	0.230316	-0.0234152	-0.169664	-0.170919	-0.210913	0.0469742	-0.435112	-0.803509	0.111946	-0.0351323	-0.132665	-0.000270852	-0.0367434	-0.708743	-0.445356	-0.0161886	-0.0400404	0.0215964	-0.0918676	-0.191063	0.0162723	0.235911	0.098381	-0.355584	0.12768	0.00308547	0.080541	-0.0625513	-0.0489418	-0.275509	-0.0220907	0.148762	-0.435864	-0.170015	0.00444913	-0.239963	0.043708	0.000877819	0.368098	-0.327295	-0.0606912	223725	CGEN_HUM_1004333_1	1q21.2	Hs.285976	LASS2	LAG1 longevity assurance homolog 2 (S. cerevisiae)
0.146184	0.0276219	0.0672717	-0.130487	1.08692	-0.235251	5.04081		-0.279629		-0.0166801	8.2114	-0.13782	-0.0177681	0.418809	-0.0104438	0.194414	0.157707	0.0436925	-2.13667	0.0976011	-2.87114			-0.36265		-0.367726	7.45125	0.346108		0.587604	-0.03547	-0.850082	-0.161192	-0.34465	-1.16583	-0.213744	-0.600764			-2.03639		-0.310442	235763	CGEN_HUM_1016320_1	22	Hs.169744		Homo sapiens clone 24507 mRNA sequence
0.421867	0.0276433	0.417561	-0.133494	0.00710251	-0.111819	0.236136	0.0339757	0.143285	-0.19163	0.055053	0.229469	0.0567185	0.126593	0.28971	-0.199864	-0.235646	0.0699425	0.174004	-0.198291	0.068516	-0.362263	0.0501225	-0.0805714	-0.0537605	-0.356325	0.0677486	0.200226	0.192328	-0.0847459	-0.00500736	-0.234754	-0.0557694	0.0429545	0.0250033	-0.188032	0.0744098	-0.173994	0.0938993	0.0351961	0.284201	-0.347023	0.01688	219395	CGEN_HUM_1000003_1	14	Hs.37656	KIAA0602	KIAA0602 protein
0.766805	0.0276665	0.0552901	-0.0667891	-0.0766431	0.0618329	0.0269017	0.139499	-0.158279	0.0592124	0.0315943	-0.181565	-0.0864517	0.201485	-0.0313665	-0.308949	0.0943529	0.235468	0.248148	0.0274989	-0.232488	-0.101408	-0.15382	0.0557824	-0.290928	-0.105315	-0.124908	-0.301748	0.0705426	0.181249	-0.226043	-0.212035	-0.111815	0.329581	0.19928	-0.261579	-0.235624	-0.164679	0.0454499	0.187659	-0.202046	-0.247289	0.0395751	228139	CGEN_HUM_1008747_1	19p13.2	Hs.151250	ICAM5	intercellular adhesion molecule 5, telencephalin
0.803806	0.0276746	0.0324144	0.174081	-0.131445	-0.664168	-0.575988	-0.0408308	-0.256309	0.27813	0.247401	-0.473613	0.159923	0.640586	0.0505248	0.0872859	0.00425574		0.157099	0.53267	-0.192933	-0.284631	0.291372	-0.232424	0.3182	0.608619	0.324991	0.0455473	-0.155017	0.505846	0.0737268	0.286103	0.358327	-0.269161	0.234289	0.316646	0.13505	-0.248624	-0.138612	0.167262	0.574337	0.364391	0.0796654	220009	CGEN_HUM_1000617_1	12q13.13	Hs.16340	SUOX	sulfite oxidase
0.799039	0.0277293	0.930963	-0.0708275	0.0286597	0.112351	-0.580317	0.279168	0.312974	-0.132332	0.189518	-0.166303	-0.0202981	0.0937308	0.029453	-0.0448878	0.00246183	0.183847	-0.000554936	-0.0923606	-0.0734193	0.0323144	-0.668083	0.433206	-0.0506649	-0.104493	-0.0837427	-0.24097	-0.0142667	-0.226207	-0.11118	-0.0167675	0.0140498	0.0363877	0.0230791	-0.057134	-0.113595	0.10299	-0.469033	0.57247	0.155137	-0.0367701	-0.0593462	219430	CGEN_HUM_1000038_1	12q23.3	Hs.250820	FLJ14827	hypothetical protein FLJ14827
0.261569	0.0278098	0.535461	-0.389315	0.0381414	-0.0122794	-0.19399	-0.0967011	0.0835766	-0.277069	0.0522459	-0.00912491	0.373735	0.106377	0.0937775	-0.187468	0.0424544	-0.456708	-0.141106	0.129068	-0.0782802	0.0147189	-0.0713073	0.0415464	0.218499	0.00764988	0.0230472	0.0535852	0.368254	0.312016	-0.0401375	-0.155972	0.0935715	-0.299607	-0.0599073	0.111482	-0.0924276	0.11521	-0.124796	-0.146323	0.129825	-0.187816	-0.193642	219863	CGEN_HUM_1000471_1	17p13	Hs.190207	CARKL	carbohydrate kinase-like
0.422508	0.0278464	0.391057	-0.084146	-0.0288198	0.0242392	-0.228162	-0.0819464	0.18033	0.144168	0.371558	-0.132201	0.0961921	-0.100597	-0.14781	-0.0637529	-0.217179	-0.166043	-0.096193	-0.087575	0.00648334	0.0965255	-0.0118531	0.312531	0.104794	0.0529757	0.277596	0.025142	0.101949	-0.12465	-0.15798	0.313084	0.127756	0.0843982	-0.0209164	0.00381757	0.0922164	-0.108479	0.180377	-0.0639285	0.2178	0.128591	0.277762	219533	CGEN_HUM_1000141_1	Xq28	Hs.195292	SAGE	sarcoma antigen
0.0494083	0.027849	0.414256	0.649603	0.127199	0.129416	0.710007	-0.269948	0.32623	0.132154	0.814818	0.389918	0.470864	0.488108	0.134375	-0.459905	-0.124232	-0.112947	-0.209849	-0.125744	0.211429	-0.318269	0.635479	-0.020669	0.000434409	-0.205496	0.24143	0.169538	0.256855	-0.508353	-0.0855518	-0.379302	0.167368	-0.171541	-0.144298	-0.0254414	0.163896	0.406456	0.39448	-0.534992	0.964816	-0.0759244	0.26022	225929	CGEN_HUM_1006537_1				Unknown
0.159321	0.0278942	0.0702456	0.0423837	0.374336	0.0546784	1.02974	0.0494217	0.47934	-0.00302135	-0.152564	0.00310758	0.0308744	-0.261998	0.091809	0.0966321	-0.156412	0.0127223	0.107123	-0.126371	0.313497	-0.0415215	0.718027	-0.185643	0.205811	-0.231741	0.0697006	-0.0158989	0.00175493	-0.327118	0.160313	0.0866886	-0.194808	-0.0531571	0.0952118	0.0657089	0.241044	0.0483054	0.931646	-0.32661	0.455669	-0.130061	-0.1788	235210	CGEN_HUM_1015767_1	19	Hs.333454		Homo sapiens cDNA FLJ12233 fis, clone MAMMA1001215
0.337184	0.0279353	0.16566	0.0307946	0.421829	-0.0794244	0.727022	-0.239168	0.00326796	0.133394	0.222013	0.234158	0.00613102	-0.453351	-0.00487217	0.024275	-0.0576533	-0.0598808	0.144496	-0.175932	0.178738	-0.0325716	0.666125	-0.432237	0.0591929	-0.0469309	-0.0454836	0.23938	-0.131109	-0.0704525	-0.165899	-0.0530197	-0.124778	-0.451164	-0.0966431	0.0365794	0.135752	-0.180895	0.676129	-1.64219	0.0411675	-0.0965501	0.17038	228010	CGEN_HUM_1008618_1	3p21.3	Hs.222	ITGA9	integrin, alpha 9
0.21418	0.0279355	0.595027	0.202178	-0.0854624	0.0133041	-0.140151	0.0713667	0.21027	0.00971804	0.217733	-0.147092	0.0953263	-0.0287419	-0.0629759	0.0044423	0.0946469	0.0127167	0.141126	0.136988		0.0290045	-0.755697	-0.370636	-0.0531556	-0.120716	0.161915	-0.277302	-0.0764225	-0.202092	-0.0816144	-0.0711673	0.280439	-0.00115053	0.102722	0.171521	-0.106925	0.121258	-0.415592	-0.0169634	0.324721	0.141926	0.0491696	222107	CGEN_HUM_1002715_1	11q22	Hs.155160	SRP46	Splicing factor, arginine/serine-rich, 46kD
0.179394	0.0279806	0.476855	0.027928	0.215266	0.0170268	-0.298028	0.41818	0.296446	-0.57707	0.211824	0.448097	0.105172	0.0980534	0.366179	0.0685561	0.0804846	0.0684372	-0.0778149	-0.0975729	0.0750635	-0.414934	-0.540631	-0.0195402	0.0875952	-0.132321	-0.0955308	0.282054	0.0552545	-0.0555882	0.106386	0.134582	-0.0200768	0.133555	-0.101899	-0.117035	-0.0162919	0.0103583	-0.195279	0.356386	0.146804	-0.256763	-0.0147047	223703	CGEN_HUM_1004311_1	1	Hs.7579	FLJ10402	hypothetical protein FLJ10402
0.364164	0.028106	0.257249	-0.916993	0.156537	0.236993	-0.159992	0.307792	-1.49966	0.258561	-0.90597	1.03623	-0.299858		-0.87732		0.0446067	0.098987	0.177326	0.175875	0.0691885	0.750432	-0.777382	-0.125863	0.142149	0.154823	0.225972	1.06071	-0.0434888		0.0840446	0.429769	0.728364		0.480195	0.153251	0.501007	0.11593	-0.684114	0.650718		0.257679	-0.297345	229320	CGEN_HUM_1009928_1	10q21-q22	Hs.302026	OT7T022	neuropeptide FF 1; RFamide-related peptide receptor
0.0330918	0.0281179	0.777138	0.152187	0.0712514	0.0234716	0.126114	-0.239372	0.254122	0.138074	0.204499	-0.181472	0.196559	0.221519	0.0829935	0.00584768	0.10287	-0.0491245	0.252448	-0.148502	0.16902	-0.00731325	0.107092	-0.0376487	-0.0562556	-0.160853	0.195789	-0.119086	0.0960587	-0.0747664	-0.0715943	-0.0757069	0.113126	-0.129544	0.0434569	-0.181779	0.246241	0.159512	0.230705	-0.218143	0.359407	0.0233867	-0.0484547	219952	CGEN_HUM_1000560_1	5q35.2	Hs.159237	HK3	hexokinase 3 (white cell)
0.986179	0.028122	0.362821	0.189755	-0.049181	0.201718	-0.233072	-0.279861	0.299182	0.11546	0.00474855	-0.288738	-0.281366	-0.0864616	0.227066	-0.119596	0.128026	-0.0560205	0.242768	-0.0989955	-0.016389	-0.0179167	-1.09562	-0.824303	0.0231998	-0.0975726	-0.0518516	-0.253734	-0.0192999	-0.179149	-0.066384	0.0243865	0.0168108	-0.0540638	0.110236	-0.1161	-0.113148	0.0136909	0.0522628	-0.0406832	0.115536	-0.0229084	-0.248778	229528	CGEN_HUM_1010136_1	17q21	Hs.321677	STAT3	signal transducer and activator of transcription 3 (acute-phase response factor)
0.192471	0.0282091	0.14037	0.267138	0.188548	0.0614898	0.085053	0.103061	0.337288	0.0220072	-0.31031	0.115015	0.111888	-0.296568	0.120863	0.186745	0.0241531	-0.0776248	0.00963683	-0.249751	0.3405	-0.161616	-0.340767	-0.270652	0.191805	-0.117593	-0.116154	0.0685172	0.188122	-0.1286	-0.12391	0.0729951	-0.102195	-0.232515	-0.0820757	-0.111431		-0.22766	0.075075	0.225781	0.191499	-0.11792	-0.209792	236320	CGEN_HUM_1016877_1	20	Hs.306459		Homo sapiens mRNA; cDNA DKFZp761N1323 (from clone DKFZp761N1323)
0.713037	0.0282347	0.371239	-0.573254	0.259537	-0.0597778	0.0654603	-1.00988	0.326257	0.0759352	1.08456	-0.0910633	0.106863		-0.185483	-0.383773	-0.419685	0.015061	0.108428	-0.44188	0.158511	-0.217486	0.632354	-0.331545	0.688896	0.189327	1.39186	-0.0951526	0.321151		0.331372	-0.336479	0.150071	-0.13003	0.294399	-0.508591	-0.0872123	-0.185594	-0.986741	-0.707388	0.903533	0.0647892	0.134904	220515	CGEN_HUM_1001123_1	14q21.2	Hs.62717	KIAA1596	KIAA1596 protein
0.827235	0.028238	0.0738176	0.160252	-0.113548	0.0820986	-0.174725	0.0198813		-0.0292076	0.0498077	-0.224449	0.0901513	0.133196	0.348441	-0.250277	0.00151131	0.00870358	-0.247363	0.309224	-0.0851446	0.301876	-0.0762821	0.127746		0.0903174	-0.159685	-0.320154	0.119116	0.297068	0.27193	-0.0848739	0.12934	0.070301	-0.137373	0.267205	-0.0431214	0.395799	-0.0596392	-0.0222058		-0.000483612	-0.00311496	223182	CGEN_HUM_1003790_1	11q13.1	Hs.87450	CTSW	cathepsin W (lymphopain)
0.103777	0.028245	0.99635	0.0356239	0.380645	-0.419752	-0.273725	0.684065	-0.120436	0.116468	0.272994	0.75085	0.214763	0.278053	0.458456	-0.0197651	0.0492799	-0.0460854	-0.119746	-0.221972	0.223144	-0.717233	0.184767	0.0500448	0.00221828	0.124052	-0.0266333	0.487392	0.217981	-0.269926	0.0340193	-0.0500995	-0.0832112	-0.189684	-0.112754	-0.245699	0.413353	-0.192227	0.395118	0.470312	0.104473	-0.107404	-0.166902	231696	CGEN_HUM_1012304_1				Unknown
[truncated: 17,668 more rows]
