# Supplementary material for: Discovery of estrogen receptor α target genes and response elements in breast tumor cells
Source: Genome Biol. 2004 Aug 12;5(9):R66. doi: 10.1186/gb-2004-5-9-r66 (PMC522873; doi:10.1186/gb-2004-5-9-r66)
Supplement: Additional data file 2 — Replicate 1 of the control microarray study with the ICI and CHX treatments alone [file gb-2004-5-9-r66-s2.xls]

## Sheet: rawfoldchange
2h CHX	8h CHX	2h ICI	8h ICI	12h ICI	24h ICI	Well ID	Feature ID	Map	UniGene	Gene	Description
0.0561499	0.135473	0.268808	0.434687	0.485716	0.143964	1075427	CGEN_HUM_1000102_1	2p13-p14	Hs.48499	HCC8	Homo sapiens tumor antigen SLP-8p (HCC8), mRNA
-0.276236	0.130666	0.0399596	-0.0868826	0.605035	-0.216983	1075428	CGEN_HUM_1000486_1	11q22	Hs.744	FDX1	Homo sapiens ferredoxin 1 (FDX1) mRNA
-0.407951	-0.467111	0.0465122	-0.157646	0.224798	-0.248193	1075429	CGEN_HUM_1000870_1	6p12	Hs.179565	MCM3	Homo sapiens minichromosome maintenance deficient (S. cerevisiae) 3 (MCM3), mRNA
-0.0877179	0.152622	0.172319	0.585478	0.697329	0.479697	1075430	CGEN_HUM_1001254_1	17q21.32	Hs.20157	CDK5RAP3	Homo sapiens MSTP016 (MST016) mRNA, complete cds
0.134213	-0.149402	-0.103251	0.0253961	0.192384	-0.225004	1075431	CGEN_HUM_1001638_1	5q34	Hs.87236	FOXI1	Homo sapiens forkhead box I1 (FOXI1), mRNA
0.829679	0.319808	-0.0851408	0.136907	-0.649966	-0.232733	1075433	CGEN_HUM_1002406_1	1q42.13	Hs.26782	TAF5L	Homo sapiens PCAF associated factor 65 beta (PAF65B), mRNA
-0.200802	-0.129407	-0.000432236	-0.185757	0.366986	-0.0388925	1075434	CGEN_HUM_1002790_1	16q24.3	Hs.180842	RPL13	Homo sapiens ribosomal protein L13 (RPL13), mRNA.
-0.12611	-0.0981234	0.221531	0.085531	0.430899	0.407684	1075435	CGEN_HUM_1003174_1	18p11.21		CHMP1.5	Homo sapiens CHMP1.5 protein (CHMP1.5), mRNA
-0.406534	0.260494	0.0707642	0.335751	0.495943	0.248109	1075436	CGEN_HUM_1003558_1	15q21-q22	Hs.247118	PIGB	Homo sapiens phosphatidylinositol glycan, class B (PIGB) mRNA
-0.399953	-0.292899	-0.0699006	-0.16606	0.38059	0.18685	1075437	CGEN_HUM_1003942_1	19q13.3	Hs.6455	RUVBL2	Homo sapiens RuvB (E coli homolog)-like 2 (RUVBL2) mRNA
-0.273086	-0.443493	0.0556617	-0.0971764	0.528208	0.400249	1075438	CGEN_HUM_1004326_1	1p34.1	Hs.9880	PPIH	Homo sapiens cyclophilin (USA-CYP) mRNA
-0.218892	0.0853487	-0.018063	-0.196717	0.260059	0.354833	1075439	CGEN_HUM_1004710_1	16q23.3	Hs.171937	LOC83693	Homo sapiens cDNA: FLJ21973 fis, clone HEP05846
			-0.0731455	-0.237422	0.316277	1075440	CGEN_HUM_1005094_1	17q25.2	Hs.90911	SLC16A5	Homo sapiens solute carrier family 16 (monocarboxylic acid transporters), member 5 (SLC16A5) mRNA
-0.315377	-0.582548	-0.708271	-0.351353	0.310933	0.257302	1075441	CGEN_HUM_1005478_1	19q13	Hs.6535	SLC17A7	Homo sapiens brain-specific Na-dependent inorganic phosphate cotransporter (BNPI), mRNA
-0.265904	-0.270293	-0.0769918	-0.128013	0.452368	0.167734	1075442	CGEN_HUM_1005862_1	Xp11.23	Hs.5258	MAGED1	Homo sapiens chromosome 11 open reading frame2 (C11ORF2), mRNA
				0.13762	-0.0254446	1075443	CGEN_HUM_1006246_1	19q13.33	Hs.85937	MYBPC2	Homo sapiens myosin-binding protein C, fast-type (MYBPC2) mRNA
0.772245	-0.146574			-0.128444	-0.208603	1075444	CGEN_HUM_1006630_1	20p11.21	Hs.97199	C1QR1	Homo sapiens COMPLEMENT COMPONENT C1q RECEPTOR (C1QR), mRNA
-0.290926	-0.142038	0.000555203	0.256553	0.645402	0.433269	1075445	CGEN_HUM_1007014_1	19p13.2	Hs.118110	BST2	Homo sapiens bone marrow stromal cell antigen 2 (BST2), mRNA
0.22285	-0.622853	-0.880789	-0.413662	-0.0272314	-0.0878213	1075446	CGEN_HUM_1007398_1	8q24.1	Hs.235935	NOV	Homo sapiens nephroblastoma overexpressed gene (NOV) mRNA
-0.270883	-0.203597	-0.0289392	0.0375442	0.569269	0.438039	1075447	CGEN_HUM_1007782_1	17p13.3	Hs.7158	DKFZP566H073	Homo sapiens cDNA: FLJ21676 fis, clone COL09164
-0.18581	-0.532544	-0.121284	-0.280206	0.194661	-0.0585659	1075448	CGEN_HUM_1008166_1	17q21.2	Hs.207251	SC65	Homo sapiens nucleolar autoantigen (55kD) similar to rat synaptonemal complex protein (SC65) mRNA
-0.168754	-0.133758	0.031064	-0.0934717	0.465687	0.527481	1075449	CGEN_HUM_1008550_1	13q31.1	Hs.58009	KIAA0918	Homo sapiens cDNA FLJ14189 fis, clone NT2RP2006184, highly similar to Homo sapiens mRNA for KIAA0918 protein
-0.139935	-0.152649	0.0160723	-0.0184003	0.0812698	-0.289478	1075450	CGEN_HUM_1008934_1	11q13.1	Hs.103081	RPS6KB2	Homo sapiens ribosomal protein S6 kinase, 70kD, polypeptide 2 (RPS6KB2) mRNA
0.185672	-0.173105	-0.33679	-0.0160626	0.0694138	-0.328459	1075451	CGEN_HUM_1009318_1	1q21.1	Hs.50732	PRKAB2	Homo sapiens protein kinase, AMP-activated, beta 2 non-catalytic subunit (PRKAB2) mRNA
0.450591	-0.431178	-0.396255	-0.0505889	0.418429	-0.0347208	1075452	CGEN_HUM_1009702_1	7p22.3	Hs.135183	CENTA1	Homo sapiens centaurin-alpha (GCS1L), mRNA
0.0386623	-0.136654	-0.60422	0.136459	-0.388663	-0.473817	1075453	CGEN_HUM_1010086_1	1q22	Hs.93883	MPZ	Homo sapiens myelin protein zero (Charcot-Marie-Tooth neuropathy 1B) (MPZ), mRNA
-0.19629	-0.158928	-0.120821	-0.124301	0.414714	0.326156	1075454	CGEN_HUM_1010470_1	10q22-q25	Hs.78765	ZNF32	Human zinc finger protein mRNA, complete cds
0.713439	-0.148069	0.0190242		0.0483269	-0.585573	1075455	CGEN_HUM_1010854_1	NULL	Hs.302127	NULL	Homo sapiens clone PP552 unknown mRNA
			-0.0616516	-0.54219		1075456	CGEN_HUM_1011238_1	Xq12.1-q13	Hs.109999	ITGB1BP2	Homo sapiens integrin beta 1 binding protein (melusin) 2 (ITGB1BP2), mRNA
0.489006	0.327153	0.160672	-0.041175	-0.286338	-0.33362	1075457	CGEN_HUM_1011622_1	2q37.3	Hs.153405	PER2	Homo sapiens period (Drosophila) homolog 2 (PER2) mRNA
-0.257021	-0.343115	-0.180352	-0.221468	0.380054	0.344135	1075458	CGEN_HUM_1012006_1	3p21.31	Hs.173042	KIAA1143	Homo sapiens mRNA for KIAA1143 protein, partial cds
-0.312563		0.123978		-0.454343	0.00691686	1075459	CGEN_HUM_1012390_1	22q12.2	Hs.279535	AGTRL2	Homo sapiens angiotensin receptor-like 2 (AGTRL2), mRNA
0.116504	-0.344854	-0.177321	-0.279066	-0.00215389	-0.00560506	1075460	CGEN_HUM_1012774_1	NULL		NULL	Human 3-hydroxy-3-methylglutaryl-coenzyme A (HMG-CoA) reductase mRNA, 3' flank
0.359952	0.393134	0.133574	-0.183229	-0.690048	-0.298343	1075461	CGEN_HUM_1013158_1	NULL		NULL	Homo sapiens full length insert cDNA clone ZD74E10
0.163193	-0.123436	-0.0471572	-0.14018	-0.1856	-0.171354	1075462	CGEN_HUM_1013542_1	3q25.1	Hs.265540	LOC51122	Homo sapiens HSPC042 protein (LOC51122), mRNA
0.313455		0.346627		-0.34385	-0.0751084	1075463	CGEN_HUM_1013926_1	1p36.33	Hs.351445	FLJ22639	Homo sapiens cDNA: FLJ22639 fis, clone HSI06816
1.12334	-0.329278		-0.625413	-0.69909	-0.855698	1075464	CGEN_HUM_1014310_1	NULL		NULL	Homo sapiens cDNA FLJ20031 fis, clone ADSU02180
0.786658	-0.215515	-0.0538427	-0.173801	-0.233608	-0.929436	1075465	CGEN_HUM_1014643_1	NULL		NULL	Homo sapiens full length insert cDNA clone ZE16C03
-0.182881	-0.0937417	-0.620956	0.00270675	-0.340149	0.0358719	1075466	CGEN_HUM_1015027_1	NULL		NULL	Homo sapiens mRNA for Z30 small nucleolar RNA
						1075467	CGEN_HUM_1015411_1	1q44	Hs.224431	MGC33370	Homo sapiens cDNA: FLJ23552 fis, clone LNG09069
0.415084				-0.669095		1075468	CGEN_HUM_1015795_1	NULL	Hs.302075	NULL	Homo sapiens cDNA FLJ12365 fis, clone MAMMA1002392
						1075469	CGEN_HUM_1016179_1	NULL	Hs.306708	NULL	Homo sapiens cDNA: FLJ21207 fis, clone COL00362
						1075470	CGEN_HUM_1016563_1	NULL		NULL	Homo sapiens full length insert cDNA clone YU51G05
						1075471	CGEN_HUM_1016947_1	NULL		NULL	H.sapiens mRNA for somatotropin receptor 5' upstream region
				-0.249171		1075472	CGEN_HUM_1017331_1	NULL		NULL	Homo sapiens full length insert cDNA clone ZA02F01
0.384076	0.345135	-0.445386	0.54779	-0.346027	0.064465	1075473	CGEN_HUM_1017715_1	20q13.33	Hs.34487	C20orf59	Homo sapiens cDNA: FLJ23412 fis, clone HEP20516
			0.0141105	0.736945	0.0321048	1075474	CGEN_HUM_1018099_1	NULL	Hs.255369	NULL	Homo sapiens cDNA FLJ10265 fis, clone HEMBB1001014
	-0.0331954		-0.2187	-0.305027	-0.307272	1075475	CGEN_HUM_1018483_1	NULL		NULL	Homo sapiens full length insert cDNA clone ZD89B07
-0.0916504	0.135321	-0.528016	-0.157646	-0.706765	-0.170633	1075477	CGEN_HUM_1000108_1	NULL	Hs.62349	RIN2	Human ras inhibitor mRNA, 3' end
-0.387944	-0.274451	0.0189529	-0.208496	0.519393	0.362182	1075478	CGEN_HUM_1000492_1	7q32	Hs.180069	NRF1	Homo sapiens nuclear respiratory factor 1 (NRF1) mRNA
-0.224325	-0.0311696	0.108165	-0.214021	-0.615759	0.0428866	1075479	CGEN_HUM_1000876_1	8p11	Hs.278953	PURG	Homo sapiens Pur-gamma (PURG), mRNA
0.309229	0.347854	0.0901978	0.129329	0.271177	-0.0322731	1075480	CGEN_HUM_1001260_1	Xq28	Hs.19114	HMGB3	Homo sapiens high-mobility group (nonhistone chromosomal) protein 4 (HMG4) mRNA
0.450421	-0.0368836	0.219916	-0.377117	-0.117804	0.1573	1075481	CGEN_HUM_1001644_1	19q13.43	Hs.2077	ZNF8	Human zinc-finger protein 8 (ZFP8) mRNA, 3' end
-0.351472	-0.0516538	0.112598	0.189721	0.523944	0.535878	1075482	CGEN_HUM_1002028_1	6p21	Hs.246795	BRPF3	Homo sapiens mRNA for KIAA1286 protein, partial cds
0.415489	0.650682	-0.0378901	0.576129	-0.171103	-0.476243	1075483	CGEN_HUM_1002412_1	11p13-p15	Hs.11713	ELF5	Homo sapiens E74-like factor 5 (ets domain transcription factor) (ELF5), mRNA
-0.0975142	-0.069695	-0.037979	-0.0389693	-0.0761656	-0.270584	1075484	CGEN_HUM_1002796_1	1p22.1	Hs.180946	RPL5	Homo sapiens ribosomal protein L5 (RPL5) mRNA
-0.116291		0.651214	-0.562597	-0.185634		1075485	CGEN_HUM_1003180_1	1p36.13	Hs.272556	PADI1	Homo sapiens hPAD-colony10 mRNA for peptidylarginine deiminase type I, complete cds
-0.462909	-0.384044	0.0369787	-0.121813	0.230829	0.279797	1075487	CGEN_HUM_1003948_1	13q34	Hs.7049	FLJ11305	Homo sapiens hypothetical protein FLJ11305 (FLJ11305), mRNA
-0.27192	0.0953196	0.0950369	0.320401	0.575417	0.312877	1075488	CGEN_HUM_1004332_1	6p21.1-p12	Hs.153954	KIAA0057	Homo sapiens KIAA0057 gene product; TRAM-like protein (KIAA0057), mRNA
-0.31852	-0.212496	-0.0131524	0.168754	-0.217597	0.125027	1075489	CGEN_HUM_1004716_1	2q36.1	Hs.23788	FLJ10415	Homo sapiens hypothetical protein FLJ10415 (FLJ10415), mRNA
0.195542	-0.117916	-0.140427	-0.151191	-0.14914	-0.137549	1075490	CGEN_HUM_1005100_1	16q24.3	Hs.14642	C16orf3	Homo sapiens chromosome 16 open reading frame 3 (C16ORF3) mRNA, and translated products
-0.190402	0.2851	-0.57045	0.159074	0.0521713	0.000569402	1075491	CGEN_HUM_1005484_1	7q33	Hs.9098	SLC13A4	Homo sapiens sulfate transporter 1 (SUT1), mRNA
-0.219537	-0.281126	-0.0208725	-0.243042	0.180061	0.0617426	1075492	CGEN_HUM_1005868_1	20q13.2-q13.3	Hs.273385	GNAS	Homo sapiens mRNA for GNAS1 protein (IMAGE cDNA clone 359933 (827-k06))
-0.408597	-0.0425246	-0.109991	0.201113	0.441369	0.574442	1075493	CGEN_HUM_1006252_1	1p36.1-p35	Hs.211573	HSPG2	Homo sapiens heparan sulfate proteoglycan 2 (perlecan) (HSPG2), mRNA
0.32407	-0.12704	0.20632	0.237558	0.28904	-0.0634734	1075495	CGEN_HUM_1007020_1	NULL		NULL	H.sapiens mRNA for CD22 protein
0.965802	-0.148967	0.0123388	-0.0422652	0.166892	-0.129414	1075497	CGEN_HUM_1007788_1	19p13.3	Hs.284161	SPPL2B	Homo sapiens mRNA for KIAA1532 protein, partial cds
-0.0223738	-0.210991	0.017123	-0.272674	0.0200223	0.0528455	1075498	CGEN_HUM_1008172_1	11q21	Hs.20555	MRE11A	Homo sapiens meiotic recombination (S. cerevisiae) 11 homolog B (MRE11B) mRNA
0.204456	-0.0051305	-0.180466	-0.431174	-0.434961	-0.225811	1075499	CGEN_HUM_1008556_1	2p12-p11.1	Hs.150917	CTNNA2	Homo sapiens catenin (cadherin-associated protein), alpha 2 (CTNNA2), mRNA
0.664047	-0.0659272	-0.347399	-0.273864	-0.0810295	-0.377923	1075500	CGEN_HUM_1008940_1	2q36.1	Hs.73964	EPHA4	Homo sapiens EphA4 (EPHA4) mRNA
						1075501	CGEN_HUM_1009324_1	17q12-q21	Hs.23205	MPP2	Homo sapiens membrane protein, palmitoylated 2 (MAGUK p55 subfamily member 2) (MPP2) mRNA
-0.526821	0.158586	-0.238642	-0.10349	0.0947086	0.130819	1075502	CGEN_HUM_1009708_1	17p	Hs.1259	ASGR2	Homo sapiens asialoglycoprotein receptor 2 (ASGR2) mRNA
0.76931	-0.412841	-0.129688	0.050636	0.291921	-0.469019	1075503	CGEN_HUM_1010092_1	13q13.3	Hs.232076	AKAP11	Homo sapiens A-kinase anchoring protein 220 (LOC51707), mRNA
-0.214024	-0.337809	-0.148371	-0.0272826	0.396264	0.427311	1075504	CGEN_HUM_1010476_1	16q21-q22.3	Hs.78054	DDX38	Homo sapiens KIAA0224 gene product (KIAA0224), mRNA
0.183669	-0.0512364	-0.297529	-0.0553276	-0.0671897	0.0368333	1075505	CGEN_HUM_1010860_1	11q12.3-q13.1	Hs.2240	SCGB1A1	Homo sapiens uteroglobin (UGB) mRNA
-0.405685	-0.527116	0.01853	0.116034	0.54241	0.281789	1075506	CGEN_HUM_1011244_1	7q22-q31	Hs.7879	IFRD1	Homo sapiens interferon-related developmental regulator 1 (IFRD1), mRNA
						1075507	CGEN_HUM_1011628_1	4q22.2	Hs.128433	PGDS	Homo sapiens prostaglandin D2 synthase, hematopoietic (PGDS), mRNA
-0.366571	-0.481841	0.020097	-0.266217	0.680047	0.33713	1075508	CGEN_HUM_1012012_1	21q22.3	Hs.198308	WRB	Homo sapiens tryptophan rich basic protein (WRB), mRNA
-0.31796	-0.121489	-0.0101898	0.139381	0.505719	0.311199	1075509	CGEN_HUM_1012396_1	19q13.3-qter	Hs.9651	RRAS	Homo sapiens related RAS viral (r-ras) oncogene homolog (RRAS), mRNA
	-0.157786		-0.683825	-0.638883	-0.0626195	1075510	CGEN_HUM_1012780_1	6q27	Hs.225962	HGC6.1.1	Homo sapiens HGC6.1.1 protein (HGC6.1.1), mRNA
0.0603946	-0.0871338	0.147937	-0.377566	-0.333129	0.183765	1075511	CGEN_HUM_1013164_1	5q31.1	Hs.248113	GDF9	Homo sapiens growth differentiation factor 9 (GDF9), mRNA
-0.0495046	-0.326605	0.13463	0.21256	0.219402	0.0674449	1075512	CGEN_HUM_1013548_1	5q35.3	Hs.351621	LOC51149	Homo sapiens truncated calcium binding protein (LOC51149), mRNA
	-0.4579		0.110123	0.258785	0.165164	1075513	CGEN_HUM_1013932_1	NULL		NULL	Homo sapiens full length insert cDNA clone ZB50A07
0.36901	0.103537	-0.0750968	-0.143351	-0.12765	0.0750361	1075514	CGEN_HUM_1014316_1	NULL	Hs.7514	NULL	Homo sapiens cDNA FLJ12141 fis, clone MAMMA1000348
					-0.408227	1075516	CGEN_HUM_1015033_1	NULL	Hs.288984	NULL	Homo sapiens cDNA: FLJ23100 fis, clone LNG07523
				-0.089265		1075517	CGEN_HUM_1015417_1	NULL	Hs.134795	NULL	Homo sapiens cDNA FLJ11180 fis, clone PLACE1007452
-0.00908637	-0.231881	0.0709284	0.490759	0.337695	0.11795	1075518	CGEN_HUM_1015801_1	NULL	Hs.296722	NULL	Homo sapiens cDNA FLJ12411 fis, clone MAMMA1002964
0.230516	0.267724	-0.562688	-0.132755	-0.879663	-0.269165	1075519	CGEN_HUM_1016185_1	NULL	Hs.30579	NULL	Homo sapiens cDNA: FLJ23070 fis, clone LNG05629
	0.0857346		0.263158	-0.740235	-0.583204	1075520	CGEN_HUM_1016569_1	NULL	Hs.38761	NULL	Homo sapiens cDNA: FLJ21564 fis, clone COL06452
0.17662	-0.300501	-0.00215394	-0.108978	0.165122	-0.694688	1075521	CGEN_HUM_1016953_1	NULL		NULL	Human clone pLSB8 chromosome 21 STS
0.680498	-0.185943	-0.22348	-0.221247	-0.471176	-0.547037	1075522	CGEN_HUM_1017337_1	NULL	Hs.288719	NULL	Homo sapiens cDNA FLJ12142 fis, clone MAMMA1000356
0.170231	0.102949	-0.441412	0.231153	-0.192102	-0.220439	1075523	CGEN_HUM_1017721_1	NULL	Hs.16492	NULL	Homo sapiens cDNA FLJ13507 fis, clone PLACE1005085
-0.452575	0.0463729	-0.0478751	0.309153	0.709704	0.609805	1075524	CGEN_HUM_1018105_1	12q24.11	Hs.106390	MGC17943	Homo sapiens cDNA FLJ10869 fis, clone NT2RP4001677
0.107662	-0.0208194	-0.315717		-0.494539	0.14182	1075525	CGEN_HUM_1018489_1	5q31.1	Hs.59666	DAMS	Homo sapiens DAMS mRNA, complete cds
1.00761	0.491388	-0.720789	-0.320622	-0.942413	-0.760363	1075527	CGEN_HUM_1000126_1	12p13.1	Hs.86232	GDF3	Homo sapiens growth differentiation factor 3 (GDF3) mRNA, complete cds
-0.0554609	0.157526	0.0903805	0.0259991	-0.0146387	-0.0791815	1075528	CGEN_HUM_1000510_1	1p36.1	Hs.155202	TCEB3	Homo sapiens transcription elongation factor B (SIII), polypeptide 3 (110kD, elongin A) (TCEB3), mRNA
-0.258803	-0.110225	0.0635294	0.0606501	0.359726	0.140164	1075529	CGEN_HUM_1000894_1	16p13.3	Hs.16089	Magmas	Homo sapiens CGI-136 protein (LOC51025), mRNA
-0.0243263	0.132197	0.100022	-0.00676001	-0.134553	0.138814	1075530	CGEN_HUM_1001278_1	2q23-q24	Hs.8383	BAZ2B	Homo sapiens bromodomain adjacent to zinc finger domain, 2B (BAZ2B), mRNA
0.259477	0.10166	0.125888	0.179654	-0.00471196	0.35693	1075531	CGEN_HUM_1001662_1	1q41	Hs.53913	FLJ10252	Homo sapiens hypothetical protein FLJ10252 (FLJ10252), mRNA
-0.24148	-0.0753154	0.130362	-0.0300452	0.476045	0.14179	1075532	CGEN_HUM_1002046_1	12q23-q24.1	Hs.21807	PRDM4	Homo sapiens PR domain containing 4 (PRDM4), mRNA
-0.124391	0.0817304	-0.386302	0.147522	0.0708825	-0.180012	1075533	CGEN_HUM_1002430_1	19p13.3	Hs.24301	POLR2E	Homo sapiens polymerase (RNA) II (DNA directed) polypeptide E (25kD) (POLR2E) mRNA
-0.299389	-0.157009	-0.0455438	-0.226739	0.359253	0.268703	1075534	CGEN_HUM_1002814_1	11q13	Hs.121025	C11orf5	Homo sapiens chromosome 11 open reading frame 5 (C11ORF5), mRNA
-0.402146	0.104101	0.156901	0.337168	0.6463	0.834686	1075535	CGEN_HUM_1003198_1	3q27-q28	Hs.2554	SIAT1	Homo sapiens sialyltransferase 1 (beta-galactoside alpha-2,6-sialytransferase) (SIAT1) mRNA
-0.236614	-0.248823	-0.144342	-0.174999	0.597624	0.0489548	1075537	CGEN_HUM_1003966_1	2q37.1	Hs.3887	PSMD1	Homo sapiens proteasome (prosome, macropain) 26S subunit, non-ATPase, 1 (PSMD1) mRNA
0.0115117	0.0793551	-0.342995	0.0745901	-0.0432532	-0.277494	1075538	CGEN_HUM_1004350_1	19q13.2	Hs.232165	PRV1	Homo sapiens polycythemia rubra vera 1; cell surface receptor (PRV1), mRNA
-0.323842	-0.0535889	-0.0148127	-0.576904	0.128232	0.333836	1075539	CGEN_HUM_1004734_1	11q12-q13	Hs.24734	OSBP	Homo sapiens oxysterol binding protein (OSBP) mRNA
0.322136	0.137517	-0.0997866	0.0239433	0.267567	0.0660929	1075540	CGEN_HUM_1005118_1	18q12.3	Hs.8059	SYT4	Homo sapiens synaptotagmin IV mRNA, complete cds
-0.0448054	-0.13614	0.0576548	-0.0581536	0.145848	0.351862	1075542	CGEN_HUM_1005886_1	17p11.2	Hs.7407	EPN2	Homo sapiens KIAA1065 protein (KIAA1065), mRNA
0.217407	-0.0762647	0.0621734	0.0172059	-0.29363	-0.304155	1075543	CGEN_HUM_1006270_1	7q21.1	Hs.274329	TP53TG1	Homo sapiens TP53 target gene 1 (TP53TG1), mRNA
-0.342005	-0.294404	-0.455555	-0.302663	-0.0156806	0.101661	1075544	CGEN_HUM_1006654_1	Xq28	Hs.18212	DXS9879E	Homo sapiens DNA segment on chromosome X (unique) 9879 expressed sequence (DXS9879E) mRNA
0.288139	-0.321747	-0.168986	-0.315651	-0.154363	-0.0553392	1075545	CGEN_HUM_1007038_1	4p16.3	Hs.117487	C4orf9	Homo sapiens unknown protein IT12 mRNA, partial cds
0.230525	-0.165191	-1.33225	-0.0921877	-0.345663	-0.520376	1075546	CGEN_HUM_1007422_1	4q21		MLLT2	Homo sapiens patient A1 AF4-MLL fusion protein (AF4-MLL) mRNA, partial cds
0.477232	0.0459297	0.0454967	0.711037	-0.271108	-0.663348	1075547	CGEN_HUM_1007806_1	7q21-q22	Hs.38481	CDK6	Homo sapiens cyclin-dependent kinase 6 (CDK6) mRNA
-0.590785	0.0257864	-0.15311	0.121986	-0.0310626	0.65571	1075548	CGEN_HUM_1008190_1	3q25-qter	Hs.134126	CRYGS	Homo sapiens crystallin, gamma S (CRYGS), mRNA
			-0.335581	-0.76065	0.222829	1075549	CGEN_HUM_1008574_1	11q25	Hs.99902	OPCML	Homo sapiens opioid-binding protein/cell adhesion molecule-like (OPCML) mRNA
0.450925	-0.313165	-0.270799	0.280904	0.0148711	0.30738	1075550	CGEN_HUM_1008958_1	1p34-p33	Hs.78824	TIE	Homo sapiens tyrosine kinase with immunoglobulin and epidermal growth factor homology domains (TIE) mRNA
						1075551	CGEN_HUM_1009342_1	13q32-34	Hs.270737	TNFSF13B	Homo sapiens tumor necrosis factor (ligand) superfamily, member 13b (TNFSF13B) mRNA
0.850458	0.0184832	-0.509401	-0.0292307	-0.436212	-0.154753	1075552	CGEN_HUM_1009726_1	8q13.3	Hs.69328	LY96	Homo sapiens MD-2 protein (MD-2), mRNA
2.19558	-0.00195355	-0.375001	-0.0643177	0.288322	-0.263752	1075553	CGEN_HUM_1010110_1	16p13.3	Hs.88500	MAPK8IP3	Homo sapiens mRNA for KIAA1066 protein, partial cds
-0.328714	-0.284025	-0.0744573	-0.283303	0.298856	0.240455	1075554	CGEN_HUM_1010494_1	7p12.3	Hs.10098	NOH61	Homo sapiens putative nucleolar RNA helicase (NOH61), mRNA
-0.36782	-0.0366834	-0.230678	0.103562	0.596438	0.450712	1075555	CGEN_HUM_1010878_1	6p23-p22.3	Hs.20072	MIR	Homo sapiens myosin regulatory light chain interacting protein (MIR), mRNA
0.00450579	-0.46438	-0.122073	-0.187993	0.215502	0.0878179	1075556	CGEN_HUM_1011262_1	21q22.1	Hs.125134	KIAA1172	Homo sapiens pre-mRNA splicing SR protein rA4 mRNA, partial cds
-0.26831	-0.21433	-0.0541929	-0.112487	0.436894	0.182228	1075557	CGEN_HUM_1011646_1	17q21	Hs.157236	VAT1	Homo sapiens membrane protein of cholinergic synaptic vesicles (VATI), mRNA
						1075558	CGEN_HUM_1012030_1	NULL		NULL	H.sapiens mRNA fragment APT-F3
-0.0233921	-0.29602		-0.0839986	-0.783035	0.155267	1075559	CGEN_HUM_1012414_1	NULL		NULL	Homo sapiens mRNA, chromosome 1 specific transcript KIAA0499
	-0.0928015		-0.0416269	-0.344575	0.389914	1075560	CGEN_HUM_1012798_1	9q31	Hs.119287	ACTL7B	Homo sapiens actin-like 7B (ACTL7B), mRNA
0.150414	-0.42756	0.0767319	0.0793105	-0.237184	-0.362839	1075561	CGEN_HUM_1013182_1	14q32.2	Hs.41502	C14orf139	Homo sapiens cDNA: FLJ21276 fis, clone COL01829
0.991086	-0.103829	0.0887196	0.0687228	-0.654825	-0.186206	1075562	CGEN_HUM_1013566_1	NULL	Hs.273621	NULL	Homo sapiens cDNA: FLJ21350 fis, clone COL02751
				-0.349823	0.134028	1075563	CGEN_HUM_1013950_1	2p16.3	Hs.23437	SBLF	Homo sapiens cDNA FLJ13555 fis, clone PLACE1007677
						1075564	CGEN_HUM_1014334_1	NULL		NULL	Homo sapiens mRNA; cDNA DKFZp434B192 (from clone DKFZp434B192)
						1075565	CGEN_HUM_1014667_1	Xq13-q21		CHIC1	Homo sapiens partial mRNA for cysteine-rich hydrophobic 1 (CHIC1) protein, 3'UTR
0.373861	-0.140502	-0.247308	-0.288066	-0.220394	-0.0357088	1075566	CGEN_HUM_1015051_1	NULL	Hs.269767	NULL	Homo sapiens cDNA FLJ11563 fis, clone HEMBA1003202
				-0.503876		1075567	CGEN_HUM_1015435_1	11p13	Hs.283063	PRO1787	Homo sapiens hypothetical protein PRO1787 (PRO1787), mRNA
						1075568	CGEN_HUM_1015819_1	NULL	Hs.296731	NULL	Homo sapiens cDNA FLJ13242 fis, clone OVARC1000578
				-0.600877		1075570	CGEN_HUM_1016587_1	NULL		NULL	Homo sapiens full length insert cDNA clone YU03C05
0.266553	-0.117952	-0.198491	-0.111882	0.0894876	-0.333259	1075571	CGEN_HUM_1016971_1	NULL		NULL	Homo sapiens B lymphocyte mRNA sequence
						1075572	CGEN_HUM_1017355_1	NULL		NULL	Homo sapiens full length insert cDNA clone ZA97F05
-0.0782435	-0.35925	-0.457264	-0.120369	0.21406	-2.03788	1075573	CGEN_HUM_1017739_1	NULL	Hs.50115	NULL	Homo sapiens mRNA; cDNA DKFZp761J1112 (from clone DKFZp761J1112)
-0.222521	-0.258047	0.13689	-0.159164	0.138336	0.0836158	1075574	CGEN_HUM_1018123_1	10q24.1	Hs.80305	MGC14258	Human clone 23719 mRNA sequence
-0.207154	-0.274952	-0.283894	0.0827564	0.170752	0.219427	1075575	CGEN_HUM_1018507_1	1p36.33	Hs.126704	FLJ20584	Homo sapiens hypothetical protein FLJ20584 (FLJ20584), mRNA
-0.276198	0.0385874	0.0421282	0.239333	0.626197	0.363101	1075577	CGEN_HUM_1000132_1	12q13	Hs.76228	OS-9	Homo sapiens amplified in osteosarcoma (OS-9), mRNA
-0.116524	-0.176152	0.0579546	-0.0748411	0.34435	0.0228979	1075578	CGEN_HUM_1000516_1	10q22-q23	Hs.155433	ATP5C1	Homo sapiens ATP synthase, H+ transporting, mitochondrial F1 complex, gamma polypeptide 1 (ATP5C1), nuclear gene encoding mitochondrial protein, mRNA
-0.264334	-0.107103	0.211475	0.00952277	0.270474	0.0223494	1075579	CGEN_HUM_1000900_1	22q13.31	Hs.13493	E46L	Homo sapiens like mouse brain protein E46 (E46L), mRNA
-0.085491	-0.0797632	-0.0457694	-0.00317076	0.536173	0.287493	1075580	CGEN_HUM_1001284_1	19p13.3-p13.2	Hs.23978	SAFB	Homo sapiens scaffold attachment factor B (SAFB) mRNA
0.157334	0.11126	0.178367	-0.00146854	0.271958	0.368019	1075581	CGEN_HUM_1001668_1	14q11.2	Hs.288348	KIAA1305	Homo sapiens mRNA for KIAA1305 protein, partial cds
-0.00950456	0.266946	0.132884	0.0314282	0.0961724	-0.0824148	1075582	CGEN_HUM_1002052_1	3q13-q21	Hs.272215	KLF15	Homo sapiens KKLF protein (KKLF), mRNA
-0.0952193	0.171611	-0.0573312	0.18616	0.00540673	0.0729511	1075583	CGEN_HUM_1002436_1	3q21-q24	Hs.145381	GTF2E1	Homo sapiens general transcription factor IIE, polypeptide 1 (alpha subunit, 56kD) (GTF2E1) mRNA
-0.421615	-0.180503	0.127782	-0.142596	0.589896	0.249438	1075584	CGEN_HUM_1002820_1	17q21.3-q22	Hs.7736	MRPL27	Homo sapiens hypothetical protein (LOC51264), mRNA
0.597945	0.294581	0.0652251	0.303815	0.265319	-0.0328305	1075585	CGEN_HUM_1003204_1	19q13.32	Hs.231436	FLJ20084	Homo sapiens hypothetical protein FLJ20084 (FLJ20084), mRNA
0.259318	-0.470307	-0.271698	0.170655	-1.07678	-0.360708	1075586	CGEN_HUM_1003588_1	5q21	Hs.170180	SIAT8D	Homo sapiens Polysialyltransferase (PST) mRNA
0.00144922	0.00440008	-0.0765211	0.0238119	0.323499	0.197681	1075587	CGEN_HUM_1003972_1	20p13	Hs.26009	UBCE7IP5	Homo sapiens KIAA0860 protein (KIAA0860), mRNA
-0.202772	-0.454525	-0.186106	-0.962286	-0.0375404	-0.139873	1075588	CGEN_HUM_1004356_1	10q26	Hs.105445	GFRA1	Homo sapiens GDNF family receptor alpha 1 (GFRA1) mRNA
-0.303279	-0.217924	0.108712	-0.198561	0.476973	0.186784	1075589	CGEN_HUM_1004740_1	1q25	Hs.14553	SOAT1	Homo sapiens acyl-coenzyme A: cholesterol acyltransferase mRNA, complete cds
0.221391	-0.310765	-0.370508	-0.0878929	-0.215575	-0.000158338	1075590	CGEN_HUM_1005124_1	16p11.2	Hs.271599	MGC10500	Homo sapiens cDNA FLJ12347 fis, clone MAMMA1002298
-0.351478	-0.142618	-0.198521	0.112051	0.371876	0.290343	1075591	CGEN_HUM_1005508_1	1p31.1	Hs.142245	HHLA3	Homo sapiens HERV-H LTR-associating 3 (HHLA3), mRNA
-0.277283	-0.0341294	-0.00981172	0.0168407	0.377934	0.104069	1075592	CGEN_HUM_1005892_1	3q21.2	Hs.267812	SNX4	Homo sapiens sorting nexin 4 (SNX4) mRNA
-0.125531	-0.0555657	0.0683167	-0.10017	0.54773	0.4391	1075593	CGEN_HUM_1006276_1	5q12.1	Hs.23557	SDCCAG10	Homo sapiens serologically defined colon cancer antigen 10 (NY-CO-10) mRNA
			-0.361397	-0.540945	0.0844963	1075594	CGEN_HUM_1006660_1	8q24.3	Hs.86161	GML	Homo sapiens GPI anchored molecule like protein (GML) mRNA
-0.291411	-0.0586231	0.206016	0.134412	0.110364	0.184721	1075595	CGEN_HUM_1007044_1	4q31.1	Hs.90419	KIAA0882	Homo sapiens mRNA for KIAA0882 protein, partial cds
0.0146074	-0.0687356	-0.572433	0.0238416	-0.187265	-0.00892038	1075596	CGEN_HUM_1007428_1	2p14-p13	Hs.170177	MEIS1	Homo sapiens Meis1 (mouse) homolog (MEIS1) mRNA
0.461533	-0.0302679		-0.0669722	-0.46816	-0.140658	1075597	CGEN_HUM_1007812_1	NULL	Hs.306747	NULL	Homo sapiens cDNA: FLJ21373 fis, clone COL03214
0.713539	-0.257956	-0.182087	0.257883	-0.388687	-0.306001	1075598	CGEN_HUM_1008196_1	15q13-qter	Hs.194301	MAP1A	Homo sapiens microtubule-associated protein 1A (MAP1A) mRNA
-0.144714	-0.0321579	0.218453	0.0972891	0.185777	0.335216	1075599	CGEN_HUM_1008580_1	12q22-q23	Hs.102541	NTN4	Homo sapiens beta-netrin mRNA, complete cds
0.110323	-0.308318	-0.777819	-0.219279	-0.030135	0.278777	1075600	CGEN_HUM_1008964_1	13q34	Hs.119274	RASA3	Homo sapiens mRNA for Ins(1,3,4,5)P4-binding protein
						1075601	CGEN_HUM_1009348_1	NULL		NULL	Homo sapiens RAGE binding protein (AF011757), mRNA
0.06423	-0.1259	-0.295161	-0.0103442	-0.0288152	-0.138621	1075602	CGEN_HUM_1009732_1	19p13.1	Hs.121544	IL12RB1	Homo sapiens interleukin 12 receptor, beta 1 (IL12RB1) mRNA
0.458081	-0.109826	-0.506179	-0.173648	-0.434085	-0.724472	1075603	CGEN_HUM_1010116_1	9q34.12	Hs.26054	SH2D3C	Homo sapiens novel SH2-containing protein 3 (NSP3) mRNA
	-0.304249		-0.54762	-0.406068	-0.339893	1075604	CGEN_HUM_1010500_1	Xp11.3-p11.23	Hs.147916	DDX3	Homo sapiens DEAD/H (Asp-Glu-Ala-Asp/His) box polypeptide 3 (DDX3) mRNA
-0.00363201	0.463488	-1.71809	-0.975607	-0.561664	0.336704	1075605	CGEN_HUM_1010884_1	NULL		NULL	Homo sapiens ODZ3 (ODZ3) mRNA, partial cds
-0.241782	-0.107708	-0.0346093	0.11306	0.298686	0.174862	1075606	CGEN_HUM_1011268_1	6q22-q23	Hs.278479	TSPYL	Homo sapiens cDNA: FLJ23196 fis, clone REC00850, highly similar to AF042181 Homo sapiens testis-specific Y-encoded-like protein (TSPYL) mRNA
-0.218889	-0.310082	-0.11728	-0.0550579	-0.0660799	0.0302146	1075607	CGEN_HUM_1014281_1	NULL		NULL	Homo sapiens PRO1082 mRNA, complete cds
		0.208659		0.15318	-0.0868413	1075608	CGEN_HUM_1012036_1	8q11.23	Hs.24756	LYPLA1	Homo sapiens cDNA: FLJ22870 fis, clone KAT02506, highly similar to D84064 Homo sapiens mRNA for Hrs
-0.0674079	-0.335021	0.040183	-0.208662	-0.0673611	-0.0991188	1075610	CGEN_HUM_1012804_1	7q11.1	Hs.43112	LOC154807	Homo sapiens mRNA; cDNA DKFZp434B1620 (from clone DKFZp434B1620)
0.0412639	-0.350093	-0.0757194	-0.107119	-0.0804261	-0.303877	1075611	CGEN_HUM_1013188_1	NULL		NULL	Homo sapiens full length insert cDNA clone YP24E09
						1075612	CGEN_HUM_1013572_1	NULL		NULL	Human muscle mRNA repetitive sequence, clone AI
0.0935112	-0.236353	0.13774	0.18536	0.154743	0.0560007	1075613	CGEN_HUM_1013956_1	NULL		NULL	Homo sapiens hypothetical protein PRO2353 (PRO2353), mRNA
						1075614	CGEN_HUM_1014340_1	NULL	Hs.47144	NULL	Homo sapiens DKFZP586N0819 protein (DKFZP586N0819), mRNA
	0.186233			-0.0793893	-0.331053	1075615	CGEN_HUM_1014673_1	Xp22.12	Hs.212482	PCYT1B	Homo sapiens cDNA FLJ12679 fis, clone NT2RM4002420
0.639494	-0.115521	-0.319439	-0.258719	-0.0259555	-0.165493	1075616	CGEN_HUM_1015057_1	NULL	Hs.224328	NULL	Homo sapiens mRNA; cDNA DKFZp564F1171 (from clone DKFZp564F1171)
	0.174802		0.37388	-0.257493	-0.189057	1075618	CGEN_HUM_1015825_1	NULL	Hs.296734	NULL	Homo sapiens cDNA FLJ13318 fis, clone OVARC1001600
			-0.335256			1075619	CGEN_HUM_1016209_1	8p21.2	Hs.287624	FLJ14107	Homo sapiens cDNA FLJ14107 fis, clone MAMMA1001252
						1075620	CGEN_HUM_1016593_1	NULL		NULL	Homo sapiens full length insert cDNA clone YU77H10
						1075621	CGEN_HUM_1016977_1	12q24.21		LOC255480	Human mRNA, clone L11, partial cds
0.188759	-0.157281		-0.410459	-0.61626	-0.844921	1075623	CGEN_HUM_1017745_1	NULL		NULL	Homo sapiens full length insert cDNA clone YQ76F01
	0.25708		-0.153762		-0.028289	1075624	CGEN_HUM_1018129_1	8p23.1	Hs.12513	LOC157627	Homo sapiens clone 23687 mRNA sequence
	-0.246391		0.0558824	0.0364022	-0.719954	1075625	CGEN_HUM_1018513_1	NULL	Hs.133065	NULL	Human clone CE29 7.2 (CAC)n/(GTG)n repeat-containing mRNA
-0.17591	0.0284765	0.232857	0.0993826	0.452519	0.31075	1075627	CGEN_HUM_1000150_1	10q11.21	Hs.2171	GDF10	Homo sapiens growth differentiation factor 10 (GDF10) mRNA
-0.194858	-0.174646	0.200201	-0.077457	0.456583	0.439887	1075628	CGEN_HUM_1000534_1	12p12.3	Hs.24332	CGI-26	Homo sapiens CGI-26 protein (LOC51071), mRNA
-0.388401	-0.115248	0.332235	-0.0063555	0.108228	0.0579782	1075629	CGEN_HUM_1000918_1	12q24.31	Hs.37706	DKFZp434E2220	Homo sapiens hypothetical protein DKFZp434E2220 (DKFZp434E2220), mRNA
0.640354	0.00877672	0.36146	-0.111332	-0.179101	-0.24824	1075630	CGEN_HUM_1001302_1	Xq21.3-q22	Hs.21365	NAP1L3	Homo sapiens nucleosome assembly protein 1-like 3 (NAP1L3) mRNA
0.274831	0.0475242	0.131741	-0.0409904	-0.189398	-0.364801	1075631	CGEN_HUM_1001686_1	20q11.2-q12	Hs.94785	TGIF2	Homo sapiens TGIF2 mRNA, complete cds
0.0854418	-0.00854511	0.11553	-0.156925	0.0389357	-0.212921	1075632	CGEN_HUM_1002070_1	1pter-q31.3	Hs.26023	KIAA1041	Homo sapiens KIAA1041 protein (KIAA1041), mRNA
-0.344311	-0.25045	0.0678508	-0.164288	0.546555	0.41989	1075633	CGEN_HUM_1002454_1	2p25.1	Hs.16251	CPSF3	Homo sapiens cleavage and polyadenylation specificity factor 3, 73kD subunit (CPSF3), mRNA
-0.0724391	-0.254283	-0.0532181	-0.204872	0.300013	0.0877807	1075634	CGEN_HUM_1002838_1	6p21.1-p12.1	Hs.28444	MRPS10	Homo sapiens hypothetical protein FLJ10567 (FLJ10567), mRNA
-0.360746	-0.00262957	0.0519517	-0.140002	0.534701	0.462458	1075635	CGEN_HUM_1003222_1	20q13.1	Hs.6113	STAU	Homo sapiens staufen (Drosophila, RNA-binding protein) (STAU), transcript variant T3, mRNA
			-0.207185	-0.846406	-0.212516	1075636	CGEN_HUM_1003606_1	11p11.2-p11.1	Hs.81218	RAPSN	Homo sapiens receptor-associated protein of the synapse, 43kD (RAPSN), mRNA
-0.337246	-0.234763	-0.0229196	-0.136201	0.294909	-0.0100571	1075637	CGEN_HUM_1003990_1	9q34.11-q34.12	Hs.118065	PSMB7	Homo sapiens proteasome (prosome, macropain) subunit, beta type, 7 (PSMB7) mRNA
-0.538112	-0.179008	0.185025	0.138423	0.609479	0.707932	1075638	CGEN_HUM_1004374_1	16q12.2-q13	Hs.146393	HERPUD1	Homo sapiens KIAA0025 gene product; MMS-inducible gene (KIAA0025), mRNA
-0.576324	0.601986	0.129672	-0.000646928	-0.856575	1.34315	1075639	CGEN_HUM_1004758_1	11q23.1	Hs.138380	SLAC2-B	Homo sapiens mRNA for KIAA0624 protein, partial cds
		-0.339599		-0.590983	-0.543076	1075640	CGEN_HUM_1005142_1	3q26.1-q26.2	Hs.167584	SLC2A2	Homo sapiens solute carrier family 2 (facilitated glucose transporter), member 2 (SLC2A2) mRNA
						1075641	CGEN_HUM_1005526_1	2p16.3	Hs.239106	SLC3A1	Homo sapiens solute carrier family 3 (cystine, dibasic and neutral amino acid transporters, activator of cystine, dibasic and neutral amino acid transport), member 1 (SLC3A1) mRNA
-0.580681	0.00696769	0.0174804	0.0785334	0.321702	0.101401	1075642	CGEN_HUM_1005910_1	3p21.3	Hs.5867	SACM1L	Homo sapiens KIAA0851 protein (KIAA0851), mRNA
-0.386238	-0.20368	0.084728	-0.151722	0.247672	0.412323	1075643	CGEN_HUM_1006294_1	6p21.2	Hs.26898	FLJ20337	Homo sapiens hypothetical protein FLJ20337 (FLJ20337), mRNA
-0.372393	-0.284505	0.0177124	0.0754863	0.587708	0.37729	1075644	CGEN_HUM_1006678_1	Xq28	Hs.102135	SSR4	Homo sapiens signal sequence receptor, delta (translocon-associated protein delta) (SSR4), mRNA
0.834941	-1.07953	-0.330676	0.277957	0.777031	-0.419359	1075645	CGEN_HUM_1007062_1	11p15.1	Hs.23467	NAV2	Homo sapiens mRNA for KIAA1419 protein, partial cds
			-0.643542	0.047432	0.0632487	1075646	CGEN_HUM_1007446_1	Xq21.33-q23	Hs.132957	TNMD	Homo sapiens myodulin mRNA, complete cds
-0.381914	-0.248829	-0.561873	-0.225051	0.0367768	-0.239387	1075647	CGEN_HUM_1007830_1	8p23.1	Hs.20000	MGC35395	Homo sapiens mRNA; cDNA DKFZp434D2426 (from clone DKFZp434D2426); partial cds
-0.310601	0.18901	0.0113839	0.53299	0.314295	0.703192	1075648	CGEN_HUM_1008214_1	2q22.2	Hs.177812	ARHGAP15	Homo sapiens uncharacterized bone marrow protein BM046 (BM046), mRNA
-0.118486	-0.404061	-0.0954362	0.0432482	0.5574	0.214657	1075649	CGEN_HUM_1008598_1	17q21	Hs.134012	CRF	Homo sapiens C1q-related factor (CRF) mRNA
0.222347	-0.438769	0.107516	-0.138377	0.112479	0.341993	1075650	CGEN_HUM_1008982_1	20q13.3	Hs.51133	PTK6	Homo sapiens protein tyrosine kinase 6 (PTK6), mRNA
						1075651	CGEN_HUM_1009366_1	9q32	Hs.241382	TNFSF15	Homo sapiens tumor necrosis factor (ligand) superfamily, member 15 (TNFSF15) mRNA
	-0.540382		-0.171576	-0.694794	-0.0789856	1075652	CGEN_HUM_1009750_1	12p13-p12	Hs.159297	KLRA1	Homo sapiens killer cell lectin-like receptor subfamily A, member 1 (KLRA1), mRNA
-0.239991	-0.189068	-0.0193194	0.112443	0.419385	0.289329	1075653	CGEN_HUM_1010134_1	15q	Hs.75251	PIAS1	Homo sapiens protein inhibitor of activated STAT-1 (PIAS1), mRNA
-0.137963	-0.102109	-0.0587233	0.22737	0.588783	0.243878	1075654	CGEN_HUM_1010518_1	16p13.2	Hs.29191	EMP2	Homo sapiens epithelial membrane protein 2 (EMP2) mRNA
	-0.352955		-0.574021	0.103709	0.369992	1075655	CGEN_HUM_1010902_1	1q21	Hs.26047	TNRC4	Homo sapiens trinucleotide repeat containing 4 (TNRC4), mRNA
-0.385818	-0.226963	0.0378288	-0.0130984	0.455151	0.288531	1075656	CGEN_HUM_1011286_1	20p11.22	Hs.109253	NAT5	Homo sapiens N-terminal acetyltransferase complex ard1subunit (LOC51126), mRNA
				-0.413289	-0.279457	1075657	CGEN_HUM_1011670_1	NULL		NULL	Homo sapiens full length insert cDNA clone YR42A07
				-0.401412		1075658	CGEN_HUM_1012054_1	NULL	Hs.234794	NULL	Homo sapiens mRNA; cDNA DKFZp564B083 (from clone DKFZp564B083)
	-0.647447		-0.06161	-0.724621	0.0130597	1075659	CGEN_HUM_1012438_1	8q22.2	Hs.120021	DKFZP434I092	Homo sapiens mRNA; cDNA DKFZp434I092 (from clone DKFZp434I092); partial cds
						1075660	CGEN_HUM_1012822_1	NULL	Hs.81831	NULL	Homo sapiens cDNA FLJ11347 fis, clone PLACE4000590
0.034497	-0.307811	0.194114	-0.24468	0.0967146	-0.546999	1075661	CGEN_HUM_1013206_1	1p31.2	Hs.133260	FLJ20354	Homo sapiens hypothetical protein FLJ20354 (FLJ20354), mRNA
	-0.110289			-0.222544	-0.0566604	1075662	CGEN_HUM_1013590_1	NULL	Hs.237689	NULL	Homo sapiens cDNA FLJ13539 fis, clone PLACE1006640
-0.0802746	-0.445823	0.203029	-0.165669	0.0780993	0.185832	1075663	CGEN_HUM_1013974_1	5q35.3	Hs.7889	RAP80	Homo sapiens retinoid x receptor interacting protein (LOC51720), mRNA
	-0.178376		-0.628679	-0.693632	-0.266502	1075664	CGEN_HUM_1014358_1	NULL		NULL	Human clone H3 Cri-du-chat critical region mRNA, partial sequence
0.591531	0.0188404		0.157948	-0.356215	-0.471777	1075665	CGEN_HUM_1014691_1	NULL	Hs.288858	NULL	Homo sapiens cDNA FLJ11687 fis, clone HEMBA1004960
						1075666	CGEN_HUM_1015075_1	NULL	Hs.296659	NULL	Homo sapiens cDNA FLJ11617 fis, clone HEMBA1004045
0.180398	-0.497413	0.272847	0.0675552	0.314761	-0.13832	1075667	CGEN_HUM_1015459_1	NULL	Hs.287474	NULL	Homo sapiens cDNA FLJ12000 fis, clone HEMBB1001531
					-0.261322	1075668	CGEN_HUM_1015843_1	NULL	Hs.301836	NULL	Homo sapiens cDNA FLJ13699 fis, clone PLACE2000187
	-0.121884		-0.34438	-0.805311	-0.415766	1075669	CGEN_HUM_1016227_1	NULL		NULL	Homo sapiens full length insert cDNA clone ZB55F04
0.49869		-0.814226			-0.137206	1075670	CGEN_HUM_1016611_1	NULL		NULL	Homo sapiens full length insert cDNA clone YW18A11
-0.102768	-0.42221	0.393598	-0.242415	0.0439471	0.372385	1075672	CGEN_HUM_1017379_1	22cen-q12.3	Hs.5486	LOC51219	Homo sapiens clone FLB5214 (LOC51219), mRNA
	-0.246162		-0.574128	-0.976848	-0.37447	1075673	CGEN_HUM_1017763_1	NULL		NULL	NG-TRA=transporter protein/putative hormone extrusion pump [human, liver and various other tissues, mRNA Partial, 377 nt]
	-0.105093		-0.321897	-0.436792		1075674	CGEN_HUM_1018147_1	19p13	Hs.31665	BRUNOL5	Homo sapiens mRNA; cDNA DKFZp761P0615 (from clone DKFZp761P0615)
-0.215729	-0.0503819	0.043346	-0.110456	0.0632285	0.324543	1075675	CGEN_HUM_1018531_1	Xp22.13	Hs.4310	EIF1A	Homo sapiens eukaryotic translation initiation factor 1A (EIF1A) mRNA
0.313075	0.286945	0.050361	0.256936	0.174609	-0.147589	1075677	CGEN_HUM_1000156_1	9q34	Hs.143878	FLJ00024	Homo sapiens mRNA for FLJ00024 protein, partial cds
0.396033	-0.144461	0.179834	-0.420945	-0.5129	0.288761	1075678	CGEN_HUM_1000540_1	NULL	Hs.83848	NULL	Homo sapiens triosephosphate isomerase 1 (TPI1) mRNA
-0.377383	-0.180935	-0.0105048	-0.0226458	0.694682	0.270719	1075679	CGEN_HUM_1000924_1	11q12.2	Hs.14547	FLJ20487	Homo sapiens hypothetical protein FLJ20487 (FLJ20487), mRNA
0.266005	0.0175486	-0.401684	0.0892144	0.613097	0.0505859	1075680	CGEN_HUM_1001308_1	11q23.2-q23.3	Hs.147097	H2AFX	Homo sapiens H2A histone family, member X (H2AFX) mRNA
0.494931	-0.114128	0.121867	-0.245043	-0.0141412	-0.486616	1075681	CGEN_HUM_1001692_1	NULL		NULL	Homo sapiens mRNA; cDNA DKFZp570I0164 (from clone DKFZp570I0164); partial cds
-0.2615	-0.122068	0.0382464	-0.277452	-0.14521	0.0968436	1075682	CGEN_HUM_1002076_1	10q11.22-q11.23	Hs.25040	ZNF239	Homo sapiens zinc finger protein 239 (ZNF239) mRNA
-0.0818325	-0.203005	-0.0787894	-0.112821	0.323262	0.271311	1075683	CGEN_HUM_1002460_1	5p15.2	Hs.20141	TEB4	Homo sapiens similar to S. cerevisiae SSM4 (TEB4) mRNA
-0.173003	-0.234877	-0.128849	-0.197353	0.401809	0.0540875	1075684	CGEN_HUM_1002844_1	NULL		NULL	Human ribosomal protein L27 (RPL27) mRNA, partial cds
-0.50623	-0.34512	0.266997	-0.274383	0.335355	-0.227456	1075685	CGEN_HUM_1003228_1	8q11	Hs.155637	PRKDC	Homo sapiens protein kinase, DNA-activated, catalytic polypeptide (PRKDC), mRNA
0.12587	-0.00948778	0.132572	-0.259867	-0.84738	-0.117402	1075686	CGEN_HUM_1003612_1	8q24	Hs.75367	SLA	Homo sapiens Src-like-adapter (SLA), mRNA
-0.210961	-0.0357387	-0.0332673	-0.200896	-0.222524	-0.204622	1075687	CGEN_HUM_1003996_1	3q27.3	Hs.74619	PSMD2	Homo sapiens proteasome (prosome, macropain) 26S subunit, non-ATPase, 2 (PSMD2) mRNA
0.0707506	-0.350114	-0.224678	-0.249737	-0.152139	0.0752742	1075688	CGEN_HUM_1004380_1	12p13.3	Hs.64616	C12orf3	Homo sapiens chromosome 12 open reading frame 3 (C12orf3), mRNA
			-0.549351	-0.42735	0.076171	1075689	CGEN_HUM_1004764_1	13q12.2	Hs.22201	KIAA0774	Homo sapiens mRNA for KIAA0774 protein, partial cds
-0.181365	-0.321038	-0.0836961	-0.103817	0.433997	0.182348	1075690	CGEN_HUM_1005148_1	NULL		NULL	Human calmodulin-I (CALM1) mRNA, 5'UTR, partial sequence
-0.0675424	0.175888	0.259242	-0.112358	0.3066	0.204475	1075691	CGEN_HUM_1005532_1	11q12.1	Hs.237856	PHT2	Homo sapiens peptide transporter 3 (LOC51296), mRNA
0.531925	-0.0220892	-0.324542	0.0595029	0.579512	0.42995	1075692	CGEN_HUM_1005916_1	9q34.3	Hs.25156	PPI5PIV	Homo sapiens phosphatidylinositol (4,5) bisphosphate 5-phosphatase homolog; phosphatidylinositol polyphosphate 5-phosphatase type IV (PPI5PIV), mRNA
-0.063817	-0.382582	0.136795	-0.111406	0.168776	-0.068194	1075693	CGEN_HUM_1006300_1	20q11.23-q12	Hs.154078	LBP	Homo sapiens lipopolysaccharide-binding protein (LBP) mRNA, complete cds
-0.453544	-0.424396	0.00854465	-0.10197	0.41633	0.195474	1075694	CGEN_HUM_1006684_1	6p12	Hs.74335	HSPCB	Homo sapiens heat shock 90kD protein 1, beta (HSPCB), mRNA
-0.0835898	-0.225445	0.121571	-0.288818	-0.186615	-0.296732	1075695	CGEN_HUM_1007068_1	8q24.12	Hs.87729	FLJ12428	Homo sapiens cDNA FLJ13854 fis, clone THYRO1000952
-0.213323	-0.304495	0.0410328	-0.278589	0.174247	-0.046597	1075696	CGEN_HUM_1007452_1	20q12-q13	Hs.198298	SRC	Homo sapiens v-src avian sarcoma (Schmidt-Ruppin A-2) viral oncogene homolog (SRC), mRNA
-0.133982	-0.254182	-0.0965415	0.112707	0.295942	-0.223157	1075697	CGEN_HUM_1007836_1	18p11.21	Hs.154145	MPPE1	Homo sapiens cDNA FLJ12990 fis, clone NT2RP3000092
0.532014	-0.160827	-0.639108	0.206424	-0.168503	-0.551539	1075698	CGEN_HUM_1008220_1	2p21	Hs.107164	SPTBN1	Homo sapiens spectrin, beta, non-erythrocytic 1 (SPTBN1) mRNA
-0.3066	-0.465934	-0.257272	-0.276608	-0.1658	0.555722	1075699	CGEN_HUM_1008604_1	15q25	Hs.3745	MFGE8	Homo sapiens milk fat globule-EGF factor 8 protein (MFGE8) mRNA
-0.28866	-0.227789	-0.0526803	0.151954	0.525095	0.579269	1075700	CGEN_HUM_1008988_1	17p13.1	Hs.54673	TNFSF13	Homo sapiens tumor necrosis factor (ligand) superfamily, member 13 (TNFSF13) mRNA
-0.525804	-0.427731	-0.801475	-0.128982	0.494694	0.205739	1075701	CGEN_HUM_1009372_1	17q21	Hs.31622	CNTNAP1	Homo sapiens neurexin 4 (contactin associated protein) (NRXN4) mRNA
-0.23665	-0.1082	-0.406039	-0.0339717	0.728064	0.697433	1075702	CGEN_HUM_1009756_1	1p13.1-q21.3	Hs.300591	PTGFRN	Homo sapiens mRNA for KIAA1436 protein, partial cds
-0.0667915	-0.271895	-0.149825	-0.0304847	-0.168923	-0.123348	1075703	CGEN_HUM_1010140_1	8p21.1	Hs.282466	FLJ21034	Homo sapiens cDNA: FLJ23010 fis, clone LNG00543
-0.279718	-0.274157	-0.036649	-0.0563061	0.579269	0.360886	1075704	CGEN_HUM_1010524_1	9q34.3	Hs.174050	EDF1	Homo sapiens mRNA for hMBF1alpha, complete cds
0.0329099	-0.29447	-0.202398	-0.15761	0.113186	-0.275644	1075705	CGEN_HUM_1010908_1	2p13.3	Hs.243122	FLJ13057	Homo sapiens cDNA FLJ13199 fis, clone NT2RP3004472, weakly similar to GERM CELL-LESS PROTEIN
-0.250403	-0.23117	-0.0144769	0.143122	0.341868	-0.179549	1075706	CGEN_HUM_1011292_1	20q11.21	Hs.14779	ACAS2	Homo sapiens acetyl-CoA synthetase (LOC55902), mRNA
0.309743	-0.220996	0.0158846	-0.0851143	-0.0436321	-0.349181	1075707	CGEN_HUM_1011676_1	NULL		NULL	Homo sapiens full length insert cDNA clone ZA88B06
-0.394991	-0.194952	-0.0693054	-0.0570287	0.323463	0.430148	1075708	CGEN_HUM_1012060_1	NULL	Hs.308467	NULL	Homo sapiens mRNA; cDNA DKFZp586I0523 (from clone DKFZp586I0523)
0.486534	-0.126533		-0.282094	-0.405141	-0.167972	1075709	CGEN_HUM_1012444_1	NULL	Hs.121485	NULL	Human breast cancer suppressor element Ishmael Upper CP1 mRNA, partial cds
-0.351984	0.0159431	-0.0567319	0.128394	0.535248	0.417654	1075710	CGEN_HUM_1012828_1	16q24.3	Hs.62771	FLJ20186	Homo sapiens mRNA; cDNA DKFZp761E1423 (from clone DKFZp761E1423)
				-0.662425	-0.288956	1075711	CGEN_HUM_1013212_1	9q34.11	Hs.104671	LOC51145	Homo sapiens erythrocyte transmembrane protein (LOC51145), mRNA
	-0.101233			-0.721623	-0.529059	1075712	CGEN_HUM_1013596_1	NULL	Hs.302151	NULL	Homo sapiens clone FLB8310 PRO2225 mRNA, complete cds
						1075713	CGEN_HUM_1013980_1	NULL		NULL	Homo sapiens full length insert cDNA clone YX60B06
0.743453	-0.195417	-0.266667	-0.327215	-0.31291	-0.250977	1075714	CGEN_HUM_1014364_1	12q24.31	Hs.167165	FLJ12975	Homo sapiens cDNA FLJ12975 fis, clone NT2RP2006166
0.177646	-0.119545	-0.113843	0.0658233	-0.591911	0.189536	1075715	CGEN_HUM_1014697_1	20q13	Hs.118695	KCNG1	Homo sapiens potassium voltage-gated channel, subfamily G, member 1 (KCNG1) mRNA, and translated products
	-0.130109		-0.180122	-0.765757	-0.0932976	1075716	CGEN_HUM_1015081_1	NULL	Hs.287655	NULL	Homo sapiens cDNA: FLJ21285 fis, clone COL01912
				-1.10374		1075717	CGEN_HUM_1015465_1	NULL	Hs.288483	NULL	Homo sapiens cDNA FLJ14271 fis, clone PLACE1004686
0.357824	-0.285916	0.030271	-0.295574	0.11364	0.0278155	1075718	CGEN_HUM_1015849_1	NULL		NULL	Homo sapiens cDNA FLJ13748 fis, clone PLACE3000310
0.0697357	-0.148454	-0.23725	-0.150293	-0.399654	-0.572437	1075719	CGEN_HUM_1016233_1	NULL		NULL	Homo sapiens full length insert cDNA clone YI62C12
-0.413973	-0.234077	-0.809337	-0.106096	0.162628	0.11191	1075720	CGEN_HUM_1016617_1	NULL	Hs.274293	NULL	Homo sapiens mRNA; cDNA DKFZp761G1111 (from clone DKFZp761G1111)
0.471881	0.0279047	-0.13518	-0.0661432	-0.249803	-0.270759	1075721	CGEN_HUM_1017001_1	NULL		NULL	Human B cell specific activator protein BSAP (PAX5) mRNA, partial cds
						1075722	CGEN_HUM_1017385_1	NULL	Hs.187513	NULL	Homo sapiens mRNA full length insert cDNA clone EUROIMAGE 124430
0.3479		-0.100373	-0.00314053	0.168327	-0.228199	1075723	CGEN_HUM_1017769_1	12q13.3	Hs.9846	KIAA1040	Homo sapiens mRNA for KIAA1040 protein, partial cds
-0.412351	-0.253116	-0.0810046	-0.303697	0.148248	0.238425	1075725	CGEN_HUM_1018537_1	8q22.1	Hs.46680	CGI-12	Homo sapiens CGI-12 protein (LOC51001), mRNA
-0.273341	0.148438	0.0187651	-0.217698	-0.171953	0.253402	1075727	CGEN_HUM_1000174_1	6p25-pter	Hs.140944	D6S2654E	Homo sapiens DNA segment on chromosome X (unique) 2654 expressed sequence (D6S2654E), mRNA
2.89159	-0.0126625	0.804869	-1.29404	-1.64053	-1.62103	1075728	CGEN_HUM_1000558_1	NULL		NULL	Homo sapiens gastric-associated differentially-expressed protein YA61P (LOC51229), mRNA
-0.128107	-0.150132	-0.0474405	-0.144671	0.0622774	0.0967248	1075729	CGEN_HUM_1000942_1	7q22.1	Hs.98806	FLJ20485	Homo sapiens hypothetical protein (FLJ20485), mRNA
-0.313057	0.185815	-0.0122612	0.334747	0.635445	0.231713	1075730	CGEN_HUM_1001326_1	17q23-q24	Hs.250581	SMARCD2	Homo sapiens SWI/SNF related, matrix associated, actin dependent regulator of chromatin, subfamily d, member 2 (SMARCD2) mRNA
0.164991	0.179434	0.542414	-0.0299903	-0.776615	-0.340568	1075731	CGEN_HUM_1001710_1	1q44	Hs.180248	ZNF124	Homo sapiens zinc finger protein 124 (HZF-16) (ZNF124) mRNA
-0.0222472	-0.29259	0.104727	-0.0482188	0.53173	0.081506	1075732	CGEN_HUM_1002094_1	19p13.3		HMG20B	Homo sapiens EST from clone 179729, 5' end
-0.24445	-0.0942487	0.19572	-0.333036	0.108158	0.196533	1075733	CGEN_HUM_1002478_1	8p12-p11	Hs.80248	RBPMS	Homo sapiens RNA-binding protein gene with multiple splicing (RBPMS), mRNA
-0.137721	-0.18228	-0.087985	-0.127121	0.394546	-0.0027147	1075734	CGEN_HUM_1002862_1	19q13	Hs.343354	RPL18	Homo sapiens ribosomal protein L18 (RPL18), mRNA.
0.459365	-0.0543228	0.0537146	-0.107732	-0.332933	-0.32116	1075735	CGEN_HUM_1003246_1	20q11.22-q11.23	Hs.98074	ITCH	Homo sapiens atrophin-1 interacting protein 4 (AIP4) mRNA, partial cds
-0.269709	-0.228609	0.0024695	-0.0467165	-0.0476967	0.229895	1075736	CGEN_HUM_1003630_1	10p13	Hs.122647	NMT2	Homo sapiens N-myristoyltransferase 2 (NMT2), mRNA
-0.260582	-0.302494	-0.0203558	-0.202535	0.56134	0.228814	1075737	CGEN_HUM_1004014_1	1p13	Hs.76913	PSMA5	Homo sapiens proteasome (prosome, macropain) subunit, alpha type, 5 (PSMA5) mRNA
0.135006	0.332549	-0.796733	-0.196939	-0.481595	-0.494166	1075738	CGEN_HUM_1004398_1	19p13.11	Hs.115222	KIAA1623	Homo sapiens mRNA for KIAA1623 protein, partial cds
-0.465075	-0.306981	0.319261	0.195829	0.692394	0.318129	1075739	CGEN_HUM_1004782_1	3q21.1	Hs.17731	FLJ12892	Homo sapiens mRNA; cDNA DKFZp434L1050 (from clone DKFZp434L1050); partial cds
-0.0126432	-0.265493	-0.176578	0.016759	0.457851	0.298001	1075740	CGEN_HUM_1005166_1	7q36	Hs.118634	ABCB8	Homo sapiens ATP-binding cassette, sub-family B (MDR/TAP), member 8 (ABCB8), nuclear gene encoding mitochondrial protein, mRNA
			-0.178412	-0.642725	0.0767866	1075741	CGEN_HUM_1005550_1	NULL	Hs.30799	NULL	Homo sapiens cDNA FLJ13471 fis, clone PLACE1003566
-0.577365	-0.174102	-0.270059	0.0374185	0.191651	0.288076	1075742	CGEN_HUM_1005934_1	19p13.13	Hs.278378	TRN2	Homo sapiens karyopherin beta 2b, transportin (TRN2), mRNA
-0.196312	0.127027	-0.168579	-0.056959	0.22586	0.188024	1075743	CGEN_HUM_1006318_1	9q33.1	Hs.30898	ASTN2	Homo sapiens astrotactin2 (ASTN2) mRNA, complete cds
-0.253568	-0.388092	-0.0205792	-0.0325079	0.173935	0.0386429	1075744	CGEN_HUM_1006702_1	1cen-qter	Hs.3268	HSPA6	Homo sapiens heat shock 70kD protein 6 (HSP70B') (HSPA6) mRNA
0.113098	-0.318788	-0.277577	-0.292758	-0.199468	-0.251383	1075745	CGEN_HUM_1007086_1	15q26.1	Hs.99364	ABHD2	Homo sapiens putative transmembrane protein (HS1-2), mRNA
			-0.293568		-0.102914	1075746	CGEN_HUM_1007470_1	6q16.1-q16.3	Hs.283689	ACT	Homo sapiens activator of CREM in testis (ACT), mRNA
-0.331472	-0.541158	0.00823274	-0.158447	0.587876	0.243078	1075747	CGEN_HUM_1007854_1	10q21.1	Hs.334562	CDC2	Homo sapiens cell division cycle 2, G1 to S and G2 to M (CDC2) mRNA
0.12972	-0.130658	-0.446128	-0.0852934	-0.0301668	0.340544	1075748	CGEN_HUM_1008238_1	16p13.3	Hs.74304	PPL	Homo sapiens periplakin (PPL), mRNA
0.30494	-0.0221541	-0.127024	-0.032209	-0.0700633	-0.15908	1075749	CGEN_HUM_1008622_1	10q22.2-q23.1	Hs.301254	SFTPA1	Homo sapiens surfactant, pulmonary-associated protein A1 (SFTPA1), mRNA
0.0435548	-0.15805	-0.450317	0.173926	0.345657	-0.289723	1075750	CGEN_HUM_1009006_1	1q21.1	Hs.288998	S100A14	Homo sapiens S100-type calcium binding protein A14 mRNA, complete cds
-0.0811956	0.0883886	-0.0967504	-0.0886138	0.120065	0.0424875	1075751	CGEN_HUM_1009390_1	Xq11.1	Hs.54697	ARHGEF9	Homo sapiens KIAA0424 protein (KIAA0424), mRNA
0.0819639	-0.156677	-0.428918	-0.182583	-0.166578	-0.0929449	1075752	CGEN_HUM_1009774_1	12p12	Hs.1085	GUCY2C	Homo sapiens guanylate cyclase 2C (heat stable enterotoxin receptor) (GUCY2C) mRNA
0.0760457	-0.343398	-0.453756	-0.248353	0.171657	-0.0330063	1075753	CGEN_HUM_1010158_1	17q24-q25	Hs.296381	GRB2	Homo sapiens growth factor receptor-bound protein 2 (GRB2) mRNA
-0.175046	-0.169841	0.0203603	-0.0606494	0.0713247	0.322646	1075754	CGEN_HUM_1010542_1	12q24.31	Hs.107382	DDX37	Homo sapiens mRNA for KIAA1517 protein, partial cds
	0.132997	-0.27013	0.438393	0.0209075	0.427786	1075755	CGEN_HUM_1010926_1	6p21-p12	Hs.33102	TFAP2B	Homo sapiens transcription factor AP-2 beta (activating enhancer-binding protein 2 beta) (TFAP2B) mRNA
0.390471	-0.0710536	-0.208253	-0.278998	0.227713	-0.161256	1075756	CGEN_HUM_1011310_1	9q22	Hs.109439	OGN	Homo sapiens DKFZP586P2421 protein (DKFZP586P2421), mRNA
-0.548928	-0.341058	-0.343989	-0.125818	0.0507934	-0.211285	1075757	CGEN_HUM_1011694_1	NULL	Hs.138760	NULL	Homo sapiens cDNA FLJ10145 fis, clone HEMBA1003322
0.225122	-0.358189	-0.417971	0.261237	-0.218424	-0.519226	1075758	CGEN_HUM_1012078_1	NULL		NULL	Homo sapiens (clone 72) macronuclear mRNA
0.3498	-0.267872	-0.0830956	-0.2167	0.00170741	-0.0373872	1075759	CGEN_HUM_1012462_1	15q11-q13	Hs.72964	MKRN3	Homo sapiens makorin, ring finger protein, 3 (MKRN3), mRNA
0.0695952	-0.245192	-0.309243	-0.181444	0.219518	-0.0564394	1075760	CGEN_HUM_1012846_1	19q13.32	Hs.105606	FLJ20512	Homo sapiens hypothetical protein FLJ20512 (FLJ20512), mRNA
						1075761	CGEN_HUM_1013230_1	NULL		NULL	Human HepG2 3' region MboI cDNA, clone hmd4c10m3
						1075762	CGEN_HUM_1013614_1	7q36	Hs.134989	EN2	Homo sapiens engrailed homolog 2 (EN2), mRNA
0.442798	-0.165352	0.106459	0.0538241	0.127014	-0.147329	1075763	CGEN_HUM_1013998_1	NULL	Hs.109087	NULL	Homo sapiens cDNA: FLJ22845 fis, clone KAIA5195
1.31868	-0.201832	-0.144565	-0.318125	-0.124111	-0.53522	1075764	CGEN_HUM_1014382_1	NULL		NULL	Homo sapiens mRNA fragment
						1075765	CGEN_HUM_1014715_1	NULL	Hs.350519	NULL	Homo sapiens mRNA sequence, IMAGE clone 446411
0.741297	-0.409644	0.53704	-0.228597	-0.237222	-1.10597	1075766	CGEN_HUM_1015099_1	1q31	Hs.145479	ASPM	Homo sapiens cDNA FLJ10518 fis, clone NT2RP2000814
0.23518	-0.0557479	-0.107045	0.107055	0.138118	-0.0836212	1075767	CGEN_HUM_1015483_1	NULL	Hs.287293	NULL	Homo sapiens cDNA: FLJ22840 fis, clone KAIA4709
-0.0102132	-0.221302	-0.057515	-0.265527	-0.109348	-0.085516	1075768	CGEN_HUM_1015867_1	NULL	Hs.272128	NULL	Homo sapiens cDNA FLJ13901 fis, clone THYRO1001772
	-0.118051		-0.468732	-1.37896		1075769	CGEN_HUM_1016251_1	1q21		TUFT1	Homo sapiens full length insert cDNA clone ZC45E05
						1075770	CGEN_HUM_1016635_1	NULL	Hs.199776	NULL	Homo sapiens cDNA: FLJ22731 fis, clone HSI15841
0.445582	-0.364027		-0.0971131	-0.0959961	-0.363923	1075771	CGEN_HUM_1017019_1	NULL		NULL	Human velo-cardio-facial syndrome 22q11 region mRNA sequence
-0.150142	-0.0890122	-0.286041	-0.256717	-0.081294	-0.071729	1075772	CGEN_HUM_1017403_1	NULL	Hs.306825	NULL	Homo sapiens cDNA: FLJ22255 fis, clone HRC02845
-0.654878	-0.180131	0.211421	-0.125932	0.316508	0.152481	1075773	CGEN_HUM_1017787_1	19p13.2	Hs.288540	FLJ22184	Homo sapiens cDNA: FLJ22184 fis, clone HRC00983
				-0.918941		1075774	CGEN_HUM_1018171_1	NULL	Hs.306358	NULL	Homo sapiens clone 25119 mRNA sequence
-0.152013	-0.0844229	0.267313	0.0622671	-0.446786	0.172432	1075775	CGEN_HUM_1018555_1	7p14	Hs.79340	B1	Homo sapiens PTH-responsive osteosarcoma B1 protein (B1) mRNA, complete cds
-0.172751	-0.139842	0.0714869	0.00776916	0.49397	0.219198	1075777	CGEN_HUM_1000180_1	20q13	Hs.5184	TH1L	Homo sapiens hypothetical protein (HSPC130), mRNA
-0.290604	-0.285414	0.0725945	-0.165155	0.291207	0.115575	1075778	CGEN_HUM_1000564_1	7p22	Hs.1608	RPA3	Homo sapiens replication protein A3 (14kD) (RPA3) mRNA
-0.0106963	-0.315792	0.203799	0.25241	0.37532	-0.095496	1075779	CGEN_HUM_1000948_1	17q21.3	Hs.69563	CDC6	Homo sapiens CDC18 (cell division cycle 18, S.pombe, homolog)-like (CDC18L) mRNA, and translated products
0.590237	0.4229	-0.565074	-0.135994	-0.450557	-1.08978	1075780	CGEN_HUM_1001332_1	1q21.3	Hs.102652	ASH1	Homo sapiens hypothetical protein ASH1 (ASH1), mRNA
-0.0644269	0.159275	0.568778	-0.15453	-0.290399	0.259417	1075781	CGEN_HUM_1001716_1	19q13.12	Hs.169319	ZNF345	Homo sapiens zinc finger protein 10 (KOX 1) (ZNF10) mRNA
-0.341557	0.0646073	0.128145	0.160875	0.404688	0.0629114	1075782	CGEN_HUM_1002100_1	1p11.2	Hs.301526	TRIM45	Homo sapiens cDNA FLJ13181 fis, clone NT2RP3004016, weakly similar to TRANSCRIPTION INTERMEDIARY FACTOR 1-BETA
0.0523726	0.254712	0.224762	-0.125196	-0.68216	0.352997	1075783	CGEN_HUM_1002484_1	3q26.3-q27	Hs.252406	WIG1	Homo sapiens cDNA FLJ12296 fis, clone MAMMA1001820, moderately similar to Rattus norvegicus mRNA for PAG608 gene
-0.221273	-0.267061	-0.0216187	-0.197714	0.44584	0.0152668	1075784	CGEN_HUM_1002868_1	NULL		NULL	H.sapiens mRNA for U46 small nuclear RNA
-0.0613518	-0.73072	0.120554	-0.496818	0.582338	0.316993	1075785	CGEN_HUM_1003252_1	17p13.1	Hs.180655	STK12	Homo sapiens serine/threonine kinase 12 (STK12), mRNA
-0.236594	-0.304358	-0.0125235	-0.156926	0.0842713	-0.158313	1075786	CGEN_HUM_1003636_1	6q25-q26	Hs.272027	FBXO5	Homo sapiens F-box only protein 5 (FBXO5), mRNA
-0.504953	-0.346823	0.0151488	-0.239395	0.253681	0.235966	1075787	CGEN_HUM_1004020_1	17q25.1	Hs.16130	E2-230K	Homo sapiens cDNA: FLJ22346 fis, clone HRC06158
-0.175602	-0.279025	-0.00711858	-0.134958	0.205704	0.212946	1075788	CGEN_HUM_1004404_1	22q13.31	Hs.202	BZRP	Homo sapiens benzodiazapine receptor (peripheral) (BZRP), nuclear gene encoding mitochondrial protein, transcript variant PBR, mRNA
-0.36169	-0.19085	0.0175517	0.148849	0.542105	0.462147	1075789	CGEN_HUM_1004788_1	20p11.1	Hs.236522	DKFZP434P106	Homo sapiens mRNA; cDNA DKFZp434P106 (from clone DKFZp434P106)
-0.304136	-0.0637849	0.155861	0.0641166	0.560282	0.350981	1075790	CGEN_HUM_1005172_1	6pter-p24.1	Hs.279939	MTCH1	Homo sapiens mitochondrial carrier homolog 1 (MTCH1), nuclear gene encoding mitochondrial protein, mRNA
-0.1276	0.188004	0.124199	-0.109284	-0.313483	-0.508374	1075791	CGEN_HUM_1005556_1	3p25.2	Hs.123639	SLC6A11	Homo sapiens solute carrier family 6 (neurotransmitter transporter, GABA), member 11 (SLC6A11), mRNA
0.267427	-0.203292	-0.646685	-0.0602198	0.21084	0.24852	1075792	CGEN_HUM_1005940_1	10q24.32	Hs.21431	SUFU	Homo sapiens suppressor of fused (LOC51684), mRNA
-0.462934	-0.377169	-0.370186	0.167365	-0.0857519	-0.0141267	1075793	CGEN_HUM_1006324_1	13q14.13	Hs.325667	THSD1	Homo sapiens TMTSP for transmembrane molecule with thrombospondin module (LOC55901), mRNA
-0.275826	-0.534692	-0.198741	-0.0461203	1.05778	0.900584	1075794	CGEN_HUM_1006708_1	8q24	Hs.75789	NDRG1	Homo sapiens differentiation-related gene 1 (nickel-specific induction protein) (RTP) mRNA
0.0553189	-0.0473693	0.0185534	0.211764	-0.102836	-0.403363	1075795	CGEN_HUM_1007092_1	2p11.2-p11.1	Hs.184175	C2orf3	Homo sapiens chromosome 2 open reading frame 3 (C2ORF3), mRNA
0.866023		-0.193108	-0.106095	-0.94587	0.110343	1075796	CGEN_HUM_1007476_1	7q22.2	Hs.32942	PIK3CG	Homo sapiens phosphatidylinositol 3-kinase, catalytic, gamma polypeptide (PIK3CG) mRNA
0.848865	-0.196259	-0.977637	-0.191573	0.31326	-0.0335253	1075797	CGEN_HUM_1007860_1	1p34.1	Hs.101474	MAST205	Homo sapiens mRNA for KIAA0807 protein, partial cds
0.768234	-0.315826	-0.102856	0.440347	-0.51257	0.0520643	1075798	CGEN_HUM_1008244_1	1p22-p21	Hs.14606	PALMD	Homo sapiens hypothetical protein FLJ20271 (FLJ20271), mRNA
0.168785	0.0839682	0.00958096		0.148661	0.374047	1075799	CGEN_HUM_1008628_1	5q31	Hs.232500	PCDHB10	Homo sapiens protocadherin beta 10 (PCDHB10), mRNA
0.515682	-0.86083	-0.27733	-0.381578	-0.212801	-0.79266	1075800	CGEN_HUM_1009012_1	NULL	Hs.23193	NULL	Homo sapiens cDNA FLJ13604 fis, clone PLACE1010401
0.366029	-0.377084	-0.479381	-0.21878	-0.429769	-0.220266	1075801	CGEN_HUM_1009396_1	2q32	Hs.32309	INPP1	Homo sapiens inositol polyphosphate-1-phosphatase (INPP1) mRNA
0.789278	-0.428312	-0.532845	0.636099	-1.44244	-0.735779	1075802	CGEN_HUM_1009780_1	1p32-p31	Hs.274243	ROR1	Homo sapiens receptor tyrosine kinase-like orphan receptor 1 (ROR1), mRNA
0.0851763	-0.168957	-0.164384	-0.151286	-0.402085	0.0553624	1075803	CGEN_HUM_1010164_1	Xp22.3	Hs.250830	ARHGAP6	Homo sapiens Rho GTPase activating protein 6 (ARHGAP6), transcript variant 2, mRNA
-0.0164834	0.199754	-0.281228	0.126632	-0.0861172	-0.184837	1075804	CGEN_HUM_1010548_1	18q12.1	Hs.88442	KIAA1384	Homo sapiens mRNA for KIAA1384 protein, partial cds
				-0.377945	-0.05251	1075805	CGEN_HUM_1010932_1	10q24	Hs.194704	LGI1	Homo sapiens leucine-rich, glioma inactivated 1 (LGI1), mRNA
-0.204329	-0.315435	0.0923221	-0.291882	0.311142	0.0334801	1075807	CGEN_HUM_1011700_1	NULL		NULL	Homo sapiens clone TUA11 Cri-du-chat region mRNA
-0.0509855	0.349129			-0.499974	0.213183	1075808	CGEN_HUM_1012084_1	NULL		NULL	Homo sapiens (clone 48) macronuclear mRNA
0.289645	-0.210736	0.140578	0.0973202	0.247436	0.112434	1075809	CGEN_HUM_1012468_1	NULL	Hs.283742	NULL	H.sapiens mRNA for retrotransposon
						1075810	CGEN_HUM_1012852_1	NULL	Hs.270169	NULL	Homo sapiens cDNA: FLJ22815 fis, clone KAIA3019
	0.10743		-0.391657	-0.132779	-0.156987	1075811	CGEN_HUM_1013236_1	Y	Hs.158344	TTTY1	Homo sapiens testis-specific Testis Transcript Y 1 (TTY1) mRNA, partial cds
0.659505	-0.148022	0.00855	0.159649	0.410476	-0.11072	1075812	CGEN_HUM_1013620_1	NULL		NULL	Homo sapiens map t(4;11)(q21;p15) NUP98-RAP1GDS1 fusion protein type 2 alternative splice isoform (NRG2) mRNA, partial cds
0.870419	-0.157437	-0.0591916	-0.493627	-0.448829	-0.994358	1075813	CGEN_HUM_1014004_1	NULL	Hs.324720	NULL	Homo sapiens cDNA FLJ14112 fis, clone MAMMA1001683
0.438863	-0.512004	-0.304664	0.365409	0.823547	0.155303	1075814	CGEN_HUM_1014388_1	NULL		NULL	pol {clone 52-010, endogenous retroviral transcript} [human, PBMC, mRNA Partial, 87 nt]
0.465538	-0.173589	-0.275422	0.106983	-0.0282433	-0.623005	1075815	CGEN_HUM_1014721_1	11q13.1	Hs.249200	FGF19	Homo sapiens fibroblast growth factor 19 (FGF19) mRNA
0.306658	-0.337153	-0.118773	-0.618126	0.0711295	-0.636081	1075816	CGEN_HUM_1015105_1	6q22.1	Hs.248862	LOC221272	Homo sapiens cDNA: FLJ21659 fis, clone COL08743
-0.0463705	-0.12082	-0.197248	0.186423	0.923637	-0.350435	1075817	CGEN_HUM_1015489_1	NULL	Hs.202684	NULL	Homo sapiens mRNA; cDNA DKFZp564G103 (from clone DKFZp564G103)
					-0.149382	1075818	CGEN_HUM_1015873_1	NULL		NULL	Homo sapiens cDNA FLJ14071 fis, clone HEMBB1001630
-0.0484499	-0.169019	0.314568	0.313584	0.574648	0.260168	1075819	CGEN_HUM_1016257_1	11q12.1	Hs.19525	FLJ22794	Homo sapiens cDNA: FLJ22794 fis, clone KAIA2442
0.0885002	0.101356		-0.158984	-0.208528	-0.435443	1075820	CGEN_HUM_1016641_1	NULL		NULL	Homo sapiens full length insert cDNA YT92C06
0.0500908	-0.355	-0.00411153	-0.135223	-0.118505	-0.19699	1075821	CGEN_HUM_1017025_1	NULL		NULL	H.sapiens uncI homologue mRNA
0.300602	-0.0102689	0.117686	-0.206605	-0.597222	-0.676025	1075822	CGEN_HUM_1017409_1	NULL	Hs.20034	NULL	Homo sapiens mRNA full length insert cDNA clone EUROIMAGE 208948
-0.114941	-0.415248	-0.22011	-0.281594	0.293842	-0.164075	1075823	CGEN_HUM_1017793_1	14q32.2	Hs.167135	C14orf132	Homo sapiens cDNA FLJ10728 fis, clone NT2RP3001236
						1075824	CGEN_HUM_1018177_1	NULL	Hs.158529	NULL	Homo sapiens clone 24457 mRNA sequence
-0.30107	-0.204307	-0.0429742	0.0126706	0.66303	0.426351	1075825	CGEN_HUM_1018561_1	11q13.2	Hs.109773	FLJ20625	Homo sapiens hypothetical protein FLJ20625 (FLJ20625), mRNA
-0.698733	0.100038	-0.190845	0.0308498	0.133952	0.459466	1075827	CGEN_HUM_1000294_1	2q24-q31	Hs.278611	GALNT3	Homo sapiens UDP-N-acetyl-alpha-D-galactosamine:polypeptide N-acetylgalactosaminyltransferase 3 (GalNAc-T3) (GALNT3), mRNA
-0.313084	-0.466958	-0.0918138	-0.216393	0.233126	-0.0138355	1075828	CGEN_HUM_1000678_1	9cen-q34	Hs.754	FPGS	Homo sapiens folylpolyglutamate synthase (FPGS) mRNA
0.0749737	-0.145181	-0.275837	0.161952	-0.205089	-0.272799	1075829	CGEN_HUM_1001062_1	9q22.3	Hs.37953	FANCC	Homo sapiens Fanconi anemia, complementation group C (FANCC) mRNA
0.494389	-0.182446	-0.423385	-0.148886	0.0288805	0.138938	1075830	CGEN_HUM_1001446_1	17q23	Hs.168357	TBX2	Homo sapiens T-box 2 (TBX2) mRNA
-0.485044	-0.145505	-0.0211047	0.213141	0.508678	0.269341	1075831	CGEN_HUM_1001830_1	19q13.3-q13.4	Hs.75254	IRF3	Homo sapiens interferon regulatory factor 3 (IRF3) mRNA
-0.0958786	-0.156854	-0.0224144	-0.257472	0.189812	-0.206256	1075833	CGEN_HUM_1002598_1	9p24.2	Hs.2471	KIAA0020	Homo sapiens KIAA0020 gene product (KIAA0020), mRNA
-0.306389	-0.0967927	-0.0689777	0.0747521	0.547181	0.274445	1075834	CGEN_HUM_1002982_1	6p21	Hs.89864	SKIV2L	Homo sapiens superkiller viralicidic activity 2 (S. cerevisiae homolog)-like (SKIV2L), mRNA
-0.173277	-0.371969	0.36995	0.0800266	0.260775	0.121877	1075835	CGEN_HUM_1003366_1	18q11.1	Hs.17820	ROCK1	Homo sapiens Rho-associated, coiled-coil containing protein kinase 1 (ROCK1), mRNA
0.727479	-0.584963	0.0208073	0.00270566	0.876081	0.0781904	1075836	CGEN_HUM_1003750_1	19q13.3-q13.4	Hs.57771	KLK11	Homo sapiens kallikrein 11 (KLK11), mRNA
-0.36671	-0.285008	-0.163257	-0.181938	0.106657	0.258027	1075837	CGEN_HUM_1004134_1	12q13	Hs.325443	GA	Homo sapiens breast cell glutaminase (GA), mRNA
-0.853833	-1.05531	-0.152727	-0.318796	-0.0915335	-0.608983	1075838	CGEN_HUM_1004518_1	12p12	Hs.777	PDE3A	Homo sapiens phosphodiesterase 3A, cGMP-inhibited (PDE3A) mRNA
-0.13562	-0.406656	-0.129372	-0.222493	0.402852	0.0679557	1075839	CGEN_HUM_1004902_1	20pter-q11.23	Hs.306044	CDK5RAP1	Homo sapiens CGI-05 protein (LOC51654), mRNA
0.266209	-0.0033481	0.20993	0.496705	0.0642824	-0.396056	1075840	CGEN_HUM_1005286_1	17p13.1	Hs.78854	ATP1B2	Homo sapiens ATPase, Na+/K+ transporting, beta 2 polypeptide (ATP1B2) mRNA
-0.451096	0.11648	-0.301113	0.141788	0.528757	0.413972	1075841	CGEN_HUM_1005670_1	16p13.11	Hs.26971	LOC51760	Homo sapiens B/K protein (LOC51760), mRNA
	0.0868761		0.0147804	-0.196788	-0.132818	1075842	CGEN_HUM_1006054_1	19p13.2	Hs.50404	CCL25	Homo sapiens small inducible cytokine subfamily A (Cys-Cys), member 25 (SCYA25) mRNA
	0.218837		-0.050237	-0.623573	-0.180939	1075843	CGEN_HUM_1006438_1	1q23	Hs.2007	TNFSF6	Homo sapiens tumor necrosis factor (ligand) superfamily, member 6 (TNFSF6) mRNA
-0.345868	-0.409115	0.0250941	-0.209913	0.449135	0.470755	1075844	CGEN_HUM_1006822_1	20q13.11	Hs.75798	C20orf111	Homo sapiens hypothetical protein (HSPC207), mRNA
-0.187745	-0.777164	0.315796	-0.282085	0.401993	-0.276547	1075846	CGEN_HUM_1007590_1	5p13.1	Hs.238648	OSMR	Homo sapiens oncostatin M receptor (OSMR) mRNA
0.224558	-0.302857	-0.0166954	0.129699	-0.217338	-0.351731	1075847	CGEN_HUM_1007974_1	20p11.22	Hs.15978	KIAA1272	Homo sapiens cDNA FLJ11349 fis, clone PLACE4000650, weakly similar to TUBERIN
-0.221649	-0.232813	0.297532	0.0553487	0.299043	0.0859345	1075848	CGEN_HUM_1008358_1	3q23	Hs.7976	SR140	Human mRNA for KIAA0332 gene, partial cds
-0.434559	-0.346026	0.0819975	-0.161676	0.145522	0.162594	1075850	CGEN_HUM_1009126_1	1p34	Hs.110950	GTR2	Homo sapiens Rag C mRNA, complete cds
-0.382817	-0.246356	-0.0659751	-0.142019	0.0978695	0.168764	1075851	CGEN_HUM_1009510_1	18q12.1	Hs.8739	ELP2	Homo sapiens hypothetical protein FLJ10879 (FLJ10879), mRNA
	-0.138499	-0.710251		-0.337517	-0.546123	1075852	CGEN_HUM_1009894_1	6q14-q15	Hs.1611	HTR1E	Homo sapiens 5-hydroxytryptamine (serotonin) receptor 1E (HTR1E) mRNA
-0.120412	-0.165211	-0.396358	-0.131875	0.0795553	-0.278965	1075853	CGEN_HUM_1010278_1	19q13.2	Hs.249141	GRIK5	glutamate receptor subunit=kainate receptor subunit [human, hippocampus, mRNA, 2943 nt]
-0.634136	-0.326532	-0.325322	-0.0113211	0.719484	0.575449	1075854	CGEN_HUM_1010662_1	17q22-17q25	Hs.93974	FOXJ1	Homo sapiens forkhead (Drosophila)-like 13 (FKHL13) mRNA
-0.145432	0.173269	0.225031	-0.369376	-0.416331	-0.238453	1075855	CGEN_HUM_1011046_1	20q13.13-q13.2	Hs.287615	FLJ14031	Homo sapiens cDNA FLJ14031 fis, clone HEMBA1004335
						1075856	CGEN_HUM_1011430_1	4q33	Hs.188401	ANXA10	Homo sapiens annexin A10 (ANXA10), mRNA
-0.291769	-0.224967	-0.276754	-0.116611	-0.544862	0.257738	1075857	CGEN_HUM_1011814_1	NULL		NULL	Homo sapiens cDNA FLJ11372 fis, clone HEMBA1000357
	-0.385309	-0.377319		-0.747373	-0.382552	1075858	CGEN_HUM_1012198_1	4q32.2	Hs.267446	FLJ11184	Homo sapiens hypothetical protein FLJ11184 (FLJ11184), mRNA
0.324171	0.264497	-1.03407	-0.0705677	-0.550659	-0.488228	1075859	CGEN_HUM_1012582_1	10q22.1	Hs.178485	LOC119504	Homo sapiens cDNA FLJ13919 fis, clone Y79AA1000410
				-0.471359	-0.0201291	1075860	CGEN_HUM_1012966_1	NULL		NULL	Human (clone xip5) mRNA sequence
0.179615	-0.332012	-0.100758	-0.267693	0.323315	-0.0837543	1075861	CGEN_HUM_1013350_1	NULL	Hs.323815	NULL	Homo sapiens clone 24488 mRNA sequence
-0.0488739	-0.655421	-0.0123967	0.0349781	1.06401	-0.0301874	1075862	CGEN_HUM_1013734_1	NULL		NULL	Homo sapiens map 20q12; 3.87cR from WI-7121 repeat region, complete sequence
-0.0387852	-0.245227	0.0961393	-0.0350934	0.290795	0.10877	1075863	CGEN_HUM_1014118_1	NULL	Hs.288741	NULL	Homo sapiens cDNA: FLJ22256 fis, clone HRC02860
0.164683	-0.0173835	-0.0069763	0.000460704	-0.126877	-0.0231593	1075864	CGEN_HUM_1014502_1	NULL	Hs.109005	FLJ23510	Homo sapiens cDNA: FLJ23510 fis, clone LNG03216
	-0.231135	-0.0143895		-0.635339	-0.0781153	1075865	CGEN_HUM_1014835_1	NULL	Hs.306633	NULL	Homo sapiens cDNA FLJ12248 fis, clone MAMMA1001408
0.348581	-0.272482	-0.054216	0.098959	0.00841163	-0.389337	1075866	CGEN_HUM_1015219_1	2p24.3-p14	Hs.135941	AAK1	Homo sapiens KIAA1048 protein (KIAA1048), mRNA
			-0.280336	-0.519503	-0.19806	1075867	CGEN_HUM_1015603_1	NULL	Hs.296530	NULL	Homo sapiens cDNA FLJ10171 fis, clone HEMBA1003807
		0.452458				1075868	CGEN_HUM_1015987_1	NULL	Hs.306773	NULL	Homo sapiens cDNA: FLJ21499 fis, clone COL05634
0.176925	-0.420896	0.258835	-0.0882205	0.187607		1075869	CGEN_HUM_1016371_1	NULL	Hs.30483	NULL	Homo sapiens mRNA; cDNA DKFZp434O1311 (from clone DKFZp434O1311)
						1075870	CGEN_HUM_1016755_1	NULL	Hs.302053	NULL	Homo sapiens mRNA; cDNA DKFZp564M193 (from clone DKFZp564M193)
			0.0303767	0.34871	0.238918	1075871	CGEN_HUM_1017139_1	NULL		NULL	Human (clone Z177A) retinal mRNA, repeat regions
	-0.287156	-0.149765	-0.334921	-0.426426	-0.497845	1075872	CGEN_HUM_1017523_1	NULL		NULL	Homo sapiens full length insert cDNA clone YI54D04
0.605708	-0.297007	0.22751	0.0150391	0.248412	-0.0661676	1075873	CGEN_HUM_1017907_1	15q22.1	Hs.7159	PP1628	Homo sapiens clone PP1628 unknown mRNA
0.33316	-0.0816948	0.183363	0.27061	0.243827	-0.436929	1075874	CGEN_HUM_1018291_1	19q12	Hs.29808	LOC147991	Homo sapiens cDNA: FLJ21122 fis, clone CAS05917
0.124848	-0.163476	-0.211334	-0.205496	-0.287109	-0.395385	1075875	CGEN_HUM_1018675_1	NULL	Hs.153746	NULL	Homo sapiens cDNA: FLJ22490 fis, clone HRC10983
-0.0412521	0.0498334	-0.0812068	-0.141302	0.179789	-0.239994	1075877	CGEN_HUM_1000300_1	6q14.1-q15	Hs.237323	PGM3	Homo sapiens N-acetylglucosamine-phosphate mutase; DKFZP434B187 protein (DKFZP434B187), mRNA
-0.319939	-0.443539	-0.220894	-0.346303	0.0174666	0.256792	1075878	CGEN_HUM_1000684_1	6p21.1-p21.2	Hs.25450	SLC29A1	Homo sapiens equilibrative nucleoside transporter 1 (ENT1) mRNA
-0.246326	-0.250364	0.0430791	0.0351724	0.678198	0.394022	1075879	CGEN_HUM_1001068_1	3p25	Hs.320	XPC	Homo sapiens xeroderma pigmentosum, complementation group C (XPC) mRNA
-0.423982	-0.212219	-0.0802369	-0.0918591	0.116734	0.213941	1075880	CGEN_HUM_1001452_1	14q13.1	Hs.234763	NKX2-8	Homo sapiens NK-2 (Drosophila) homolog 8 (NKX2.8), mRNA
-0.454454	0.012927	-0.227355	0.219523	0.565676	0.399974	1075881	CGEN_HUM_1001836_1	16p13.3	Hs.155204	ZNF174	Homo sapiens zinc finger protein 174 (ZNF174) mRNA
-0.202319	-0.583661	-0.150095	-0.278695	0.305402	0.172135	1075882	CGEN_HUM_1002220_1	16p13	Hs.3005	TFAP4	Homo sapiens transcription factor AP-4 (activating enhancer-binding protein 4) (TFAP4) mRNA
-0.317403	-0.205978	-0.167937	-0.0594378	0.429667	0.41322	1075883	CGEN_HUM_1002604_1	11q12.2	Hs.169100	FLJ12529	Homo sapiens cDNA FLJ12529 fis, clone NT2RM4000156, weakly similar to H.sapiens HPBRII-7 gene
0.244852	-0.38179	-0.209333	-0.346702	-0.0738825	-0.460192	1075884	CGEN_HUM_1002988_1	13q32	Hs.9683	DNAJC3	Homo sapiens protein-kinase, interferon-inducible double stranded RNA dependent inhibitor (PRKRI) mRNA
0.398309	-0.438107	-0.56935	-0.133903	0.286712	-0.0214701	1075885	CGEN_HUM_1003372_1	5q35.1	Hs.16134	STK10	Homo sapiens serine/threonine kinase 10 (STK10) mRNA
0.0580926	-0.0840974	-0.108578	-0.0786861	0.00024611	-0.310011	1075886	CGEN_HUM_1003756_1	8q12.3	Hs.283310	CPA6	Homo sapiens carboxypeptidase B precursor (CPAH), mRNA
0.160144	-0.241627	-0.311986	-0.0227175	-0.102171	-0.0114882	1075887	CGEN_HUM_1004140_1	3p25-p24	Hs.1194	SLC6A6	Homo sapiens solute carrier family 6 (neurotransmitter transporter, taurine), member 6 (SLC6A6) mRNA
-0.297277	-0.449411	-1.13124	-0.0389574	-0.219767	-0.438133	1075888	CGEN_HUM_1004524_1	10q25.1-q25.2	Hs.11638	FACL5	Homo sapiens FACL5 for fatty acid coenzyme A ligase 5 (LOC51703), mRNA
-0.375469	-0.316797	-0.0424557	-0.116794	0.613177	0.234524	1075889	CGEN_HUM_1004908_1	11q23.3	Hs.82609	HMBS	Homo sapiens hydroxymethylbilane synthase (HMBS) mRNA
-0.0687879	-0.279182	0.0605903	0.0589684	0.0591155	0.0534148	1075890	CGEN_HUM_1005292_1	14q21.3	Hs.56155	ATP5S	Homo sapiens hypothetical protein (HSU79253), mRNA
-0.100993	-0.603828	0.098764	-0.104245	0.777645	-0.061891	1075893	CGEN_HUM_1006444_1	17q11.2-q21.1	Hs.303649	CCL2	Homo sapiens small inducible cytokine A2 (monocyte chemotactic protein 1, homologous to mouse Sig-je) (SCYA2) mRNA
0.0204765	-0.221839	0.0793875	0.437759	0.360542	0.57706	1075894	CGEN_HUM_1006828_1	19p13.1	Hs.159629	MYO9B	Homo sapiens myosin IXB (MYO9B) mRNA
-0.13505	-0.399286	0.0122744	-0.0498105	0.0860746	-0.373101	1075895	CGEN_HUM_1007212_1	22q11.1	Hs.137400	TUBA8	Homo sapiens tubulin alpha-8 (TUBA8), mRNA
-0.384197	-0.244318	-0.0594113	-0.0405487	0.38376	0.106252	1075896	CGEN_HUM_1007596_1	10p14	Hs.301449	BS69	Homo sapiens adenovirus 5 E1A binding protein (BS69) mRNA
-0.219463	-0.0261157	0.155074	0.072627	0.558038	0.550269	1075897	CGEN_HUM_1007980_1	NULL	Hs.171814	NULL	Homo sapiens parathymosin (PTMS) mRNA
0.215345	-0.310662	0.269527	-0.102748	0.533718	-0.140205	1075898	CGEN_HUM_1008364_1	14q11.2-q12	Hs.75244	BCL2L2	Homo sapiens BCL2-like 2 (BCL2L2) mRNA
-0.228167	-0.247666	-0.179367	-0.39695	-0.143672	-0.252565	1075899	CGEN_HUM_1008748_1	NULL	Hs.233023	DSCAML1	Homo sapiens mRNA for KIAA1132 protein, partial cds
	-0.245773					1075900	CGEN_HUM_1009132_1	17q21.3-q22	Hs.1454	GIP	Homo sapiens gastric inhibitory polypeptide (GIP) mRNA
-0.00641328	-0.321928	-0.172837	-0.345377	-0.192784	-0.307704	1075901	CGEN_HUM_1009516_1	1p34	Hs.182577	INPP5B	Human inositol polyphosphate 5-phosphatase (5ptase) mRNA, 3' end
0.140284	0.7032	0.22706	0.0379492	-1.26218	-0.358095	1075902	CGEN_HUM_1009900_1	Xp22.2-p22.13	Hs.73883	GRPR	Homo sapiens gastrin-releasing peptide receptor (GRPR) mRNA
	-0.508584	0.119831	-0.163839	-0.53415	-0.166446	1075903	CGEN_HUM_1010284_1	6q23	Hs.248198	PNR	Homo sapiens putative neurotransmitter receptor (PNR) mRNA
-0.137561	-0.137122	-0.0700542	-0.0277149	0.0841554	0.241008	1075904	CGEN_HUM_1010668_1	6p25.1	Hs.16081	CDYL	Homo sapiens chromodomain protein, Y chromosome-like (CDYL) mRNA
-0.242086	0.167064	-0.158067	-0.0221796	-0.299442	0.120525	1075905	CGEN_HUM_1011052_1	Xq28	Hs.296436	PNMA3	Homo sapiens paraneoplastic cancer-testis-brain antigen (MA5), mRNA
	-0.373135			-0.142379	-0.580932	1075906	CGEN_HUM_1011436_1	NULL		NULL	Homo sapiens mRNA fragment
0.506437	-0.299202	0.061828	-0.299407	-0.298606	-0.560045	1075907	CGEN_HUM_1011820_1	6q24	Hs.272382	GPR58	Homo sapiens G protein-coupled receptor 58 (GPR58), mRNA
-0.323286	-0.247645	-0.0319813	0.0384843	0.421708	0.441914	1075908	CGEN_HUM_1012204_1	2q35	Hs.19610	MR-1	Homo sapiens mRNA; cDNA DKFZp564N1362 (from clone DKFZp564N1362); partial cds
-0.00219783	-0.293384	-0.0722389	0.108905	0.399827	0.145655	1075909	CGEN_HUM_1012588_1	NULL		NULL	Homo sapiens full length insert cDNA clone ZD70H02
						1075910	CGEN_HUM_1012972_1	NULL		NULL	Homo sapiens clone NPA6 Cri-du-chat critical region mRNA
0.226416	-0.533602	0.0939566	0.245082	-0.413908	-0.741039	1075911	CGEN_HUM_1013356_1	Xq27.1		FLJ34233	Human mRNA, Xq terminal portion
-0.13055	-0.516731	-0.255575	-0.42394	0.303255	0.0323874	1075913	CGEN_HUM_1014124_1	1p34.2	Hs.48855	FLJ10468	Homo sapiens hypothetical protein FLJ10468 (FLJ10468), mRNA
0.0319684	-0.681349	-0.374585	-0.242057	0.225402	-0.154933	1075914	CGEN_HUM_1014508_1	NULL	Hs.274371	NULL	Homo sapiens ATPase, Na+/K+ transporting, alpha 3 polypeptide (ATP1A3), mRNA
0.269292	-0.237487	0.113184	0.272052	0.675701	-0.0933081	1075915	CGEN_HUM_1014841_1	NULL		NULL	Homo sapiens cDNA: FLJ22994 fis, clone KAT11918
0.506722	0.0117812	-0.128906	-0.30344	-0.81741	-0.238423	1075916	CGEN_HUM_1015225_1	1q32.1		MGC4309	Homo sapiens LNCaP mRNA, putative 3'UTR sequence
0.474818	-0.0530416	-0.296844	-0.106883	-0.139762	-0.181661	1075917	CGEN_HUM_1015609_1	NULL	Hs.333437	NULL	Homo sapiens cDNA FLJ10220 fis, clone HEMBA1007342
				-1.04037		1075918	CGEN_HUM_1015993_1	NULL	Hs.306780	NULL	Homo sapiens cDNA: FLJ21529 fis, clone COL05981
0.574207	-0.505003	-0.0407518	-0.0503987	0.196597	-0.336623	1075919	CGEN_HUM_1016377_1	NULL	Hs.350526	NULL	Homo sapiens cDNA FLJ10256 fis, clone HEMBB1000870
			0.0441444	-0.624882	0.0545082	1075920	CGEN_HUM_1016761_1	NULL	Hs.321378	NULL	Homo sapiens mRNA; cDNA DKFZp564A156 (from clone DKFZp564A156)
0.282019	-0.289015	0.657357	0.369733	0.505332	0.148139	1075921	CGEN_HUM_1017145_1	NULL		NULL	Homo sapiens EST from clone 2258487, 5' end
-0.266826	0.375078	-0.40343	-0.110916	-1.09373	-0.120809	1075922	CGEN_HUM_1017529_1	12q13.13		GRIP1	Homo sapiens full length insert cDNA YH92F01
-0.531262	-0.18493	0.0506285	0.0628613	0.417705	0.340413	1075923	CGEN_HUM_1017913_1	19q13.33	Hs.7236	NOSIP	Homo sapiens CGI-25 protein (LOC51070), mRNA
-0.182058	-0.553215	0.135721	-0.0535537	0.595908	0.0899166	1075924	CGEN_HUM_1018297_1	12q24.12	Hs.60377	SSH1	Homo sapiens mRNA for KIAA1298 protein, partial cds
	-0.26976	0.4383	-0.237503	-0.587718	-0.737811	1075925	CGEN_HUM_1018681_1	8q22.1	Hs.173094	KIAA1750	Homo sapiens mRNA; cDNA DKFZp564H142 (from clone DKFZp564H142)
				-0.0493833		1075927	CGEN_HUM_1000318_1	11p15.1	Hs.54470	ABCC8	Homo sapiens ATP-binding cassette, sub-family C (CFTR/MRP), member 8 (ABCC8), mRNA
-0.077332	-0.266404	-0.257883	-0.0607355	0.635748	0.129123	1075928	CGEN_HUM_1000702_1	1p36.13	Hs.226770	DKFZP566C0424	Homo sapiens mRNA; cDNA DKFZp566C0424 (from clone DKFZp566C0424); partial cds
-0.0942118	0.292594	-0.16365	0.172867	0.157507	-0.74243	1075929	CGEN_HUM_1001086_1	NULL	Hs.306481	NULL	Homo sapiens mRNA; cDNA DKFZp761K1112 (from clone DKFZp761K1112)
	0.334144			-0.25511		1075931	CGEN_HUM_1001854_1	13q21	Hs.286079	SCA8	Homo sapiens SCA8 mRNA, repeat region
-0.567117	-0.639459	0.0437019	-0.297998	0.521859	0.153516	1075932	CGEN_HUM_1002238_1	6pter-p12.1	Hs.93796	DKFZP586D2223	Homo sapiens hypothetical protein PRO0213 (PRO0213), mRNA
-0.387179		-0.193184	-0.0938524	-0.0321112	-0.0714228	1075933	CGEN_HUM_1002622_1	4q32.3	Hs.109309	FLJ20035	Homo sapiens hypothetical protein FLJ20035 (FLJ20035), mRNA
-0.0410759	-0.248336	0.0108068	-0.102115	-0.0373196	-0.0676893	1075934	CGEN_HUM_1003006_1	1p34.3	Hs.189829	AGO3	Homo sapiens cDNA FLJ12765 fis, clone NT2RP2001511, moderately similar to Homo sapiens putative RNA-binding protein Q99 mRNA
0.0628132	-0.213993	-0.24289	-0.136274	0.176251	-0.0985903	1075935	CGEN_HUM_1003390_1	4p12	Hs.29877	TXK	Homo sapiens TXK tyrosine kinase (TXK) mRNA
-0.285931	-0.284092	0.0376639	-0.0904731	0.420642	0.292735	1075936	CGEN_HUM_1003774_1	19p13.2	Hs.350265	PRSS15	Homo sapiens protease, serine, 15 (PRSS15), mRNA
-0.594563	-0.316704	-0.0362743	-0.0691316	0.159645	0.0724467	1075937	CGEN_HUM_1004158_1	5p15.3-p15.2	Hs.153792	MTRR	Homo sapiens 5-methyltetrahydrofolate-homocysteine methyltransferase reductase (MTRR) mRNA
-0.300575	-0.380392	-0.187302	-0.060173	0.489403	0.216962	1075938	CGEN_HUM_1004542_1	1p32	Hs.274336	CPT2	Homo sapiens carnitine palmitoyltransferase II (CPT2), nuclear gene encoding mitochondrial protein, mRNA
-0.648401	-0.400673	-0.179766	-0.26033	-0.0836238	0.241527	1075939	CGEN_HUM_1004926_1	1q25	Hs.949	NCF2	Homo sapiens neutrophil cytosolic factor 2 (65kD, chronic granulomatous disease, autosomal 2) (NCF2) mRNA
-0.302427	-0.173915	-0.0860916	0.0600201	0.781893	0.337035	1075940	CGEN_HUM_1005310_1	9q22.1	Hs.288141	SBP2	Homo sapiens cDNA FLJ13016 fis, clone NT2RP3000624, moderately similar to Rattus norvegicus mRNA for SECIS binding protein 2 (sbp2 gene)
-0.282664	-0.342883	-0.0244934	-0.012765	0.497132	0.366109	1075941	CGEN_HUM_1005694_1	9p13-p12	Hs.106357	VCP	Homo sapiens valosin-containing protein (VCP), mRNA
	0.148335	-0.165669	-0.364222	-0.208841	0.204404	1075943	CGEN_HUM_1006462_1	7q22.1	Hs.71	AZGP1	Homo sapiens alpha-2-glycoprotein 1, zinc (AZGP1) mRNA
-0.209576	-0.268769	-0.237187	-0.146166	0.446858	0.280039	1075944	CGEN_HUM_1006846_1	19p13.3	Hs.351747	FEM1A	Homo sapiens mRNA full length insert cDNA clone EUROIMAGE 2179379
-0.0970256	-0.246629	-0.340909	0.0657339	0.28034	-0.64034	1075945	CGEN_HUM_1007230_1	20p11.23		C20orf23	Homo sapiens cDNA FLJ20135 fis, clone COL06818
				-0.441329	0.0998915	1075946	CGEN_HUM_1007614_1	Xp22.31	Hs.11392	FIGF	Homo sapiens c-fos induced growth factor (vascular endothelial growth factor D) (FIGF), mRNA
-0.47517	-0.22914	0.238856	0.056151	0.571002	0.405019	1075947	CGEN_HUM_1007998_1	9q34.1	Hs.23476	CIZ1	Homo sapiens Cip1-interacting zinc finger protein (CIZ1), mRNA
-0.290925	-0.180195	0.0602908	0.124148	0.693936	0.376741	1075948	CGEN_HUM_1008382_1	Xp11.23	Hs.184029	DKFZp761A052	Homo sapiens mRNA; cDNA DKFZp761A052 (from clone DKFZp761A052)
0.106434	-0.0587964	0.196007	-0.0710037	0.407313	0.266642	1075949	CGEN_HUM_1008766_1	20q13.31-q13.33	Hs.83883	TMEPAI	Homo sapiens PMEPA1 protein (PMEPA1), mRNA
0.332157	-0.578154	-0.562409	-0.316459	-0.286171	-0.0790535	1075950	CGEN_HUM_1009150_1	3p25.1	Hs.167279	Rabenosyn-5	Homo sapiens FYVE-finger-containing Rab5 effector protein Rabenosyn-5 mRNA, complete cds
						1075951	CGEN_HUM_1009534_1	9p11.2	Hs.212839	CASPR3	Homo sapiens cDNA FLJ14195 fis, clone NT2RP3001723, weakly similar to Homo sapiens cell recognition molecule Caspr2 (CASPR2) mRNA
				-0.941634		1075952	CGEN_HUM_1009918_1	2q36.3-q37.1	Hs.2507	HTR2B	Homo sapiens 5-hydroxytryptamine (serotonin) receptor 2B (HTR2B) mRNA
-0.21027	-0.0698337	0.0593443	0.0427091	0.394825	0.401276	1075953	CGEN_HUM_1010302_1	7q22	Hs.154495	ACHE	Homo sapiens acetylcholinesterase (YT blood group) (ACHE), transcript variant E4-E5, mRNA
-0.413573	-0.423018	-0.125771	0.140446	0.46754	0.642949	1075954	CGEN_HUM_1010686_1	8q24.2	Hs.13565	KHDRBS3	Homo sapiens Sam68-like phosphotyrosine protein, T-STAR (T-STAR), mRNA
-0.0618108	-0.121524	-0.135651	-0.309439	0.218775	0.186264	1075955	CGEN_HUM_1011070_1	12p13.31	Hs.169488	DRPLA	Homo sapiens dentatorubral-pallidoluysian atrophy (atrophin-1) (DRPLA) mRNA
						1075956	CGEN_HUM_1011454_1	1q31-q32.1	Hs.68601	F13B	Homo sapiens coagulation factor XIII, B polypeptide (F13B), mRNA
-0.0382939	-0.430915	0.176797	-0.322607	0.457795	0.0432135	1075957	CGEN_HUM_1011838_1	3p21.31	Hs.24220	SCOTIN	Homo sapiens hypothetical protein (LOC51246), mRNA
-0.401798	-0.187413	-0.0761022	0.0757477	0.36598	0.34077	1075958	CGEN_HUM_1012222_1	NULL	Hs.6580	NULL	Homo sapiens cDNA: FLJ23227 fis, clone CAE00645, highly similar to AF052138 Homo sapiens clone 23718 mRNA sequence
	-0.418351	-0.210019	-0.0892673	0.00813798	-0.402702	1075959	CGEN_HUM_1012606_1	NULL	Hs.287660	NULL	Homo sapiens cDNA: FLJ21384 fis, clone COL03354
-0.328122	-0.175973	-0.191532	0.0332125	0.293929	0.288357	1075960	CGEN_HUM_1012990_1	Xp11.23	Hs.100391	T54	Homo sapiens T54 protein (T54), mRNA
-0.0124065	-0.491759	-0.0830184	-0.26641	0.230079	0.239831	1075961	CGEN_HUM_1013374_1	NULL	Hs.283575	NULL	Homo sapiens cDNA: FLJ23472 fis, clone HSI12131
0.172429	-0.0870145	0.11757	0.167449	0.326365	-0.233031	1075962	CGEN_HUM_1013758_1	NULL		NULL	Human NTera2D1 cell line mRNA containing L1 retroposon, clone P2
-0.613261	-0.260506	-0.18092	-0.0791695	0.0568516	0.362222	1075963	CGEN_HUM_1014142_1	2q37.3	Hs.283473	PRO2900	Homo sapiens cDNA: FLJ22485 fis, clone HRC10901, highly similar to AF116718 Homo sapiens PRO2900 mRNA
0.169059	-0.197629	0.207351	0.181371	0.477777	0.0656942	1075964	CGEN_HUM_1014526_1	NULL	Hs.90797	NULL	Homo sapiens clone 23620 mRNA sequence
-0.0678055	-0.195372	0.0249499	-0.254146	-0.00895428	-0.610152	1075965	CGEN_HUM_1014859_1	15q22.31	Hs.287444	FLJ11722	Homo sapiens cDNA FLJ11722 fis, clone HEMBA1005311
0.885515	-0.174986	-0.140803	0.21183	-0.0943535	-0.56132	1075966	CGEN_HUM_1015243_1	NULL		NULL	Homo sapiens clone HEC2 Cri-du-chat region mRNA
				0.0615923	-0.130712	1075967	CGEN_HUM_1015627_1	NULL	Hs.296543	NULL	Homo sapiens cDNA FLJ10919 fis, clone OVARC1000347
0.251208	-0.284079	0.211337	0.095194	0.173533	0.139377	1075969	CGEN_HUM_1016395_1	12q12	Hs.259347	LOC283464	Homo sapiens cDNA FLJ11690 fis, clone HEMBA1004978
						1075970	CGEN_HUM_1016779_1	NULL	Hs.306306	NULL	Homo sapiens mRNA; cDNA DKFZp566C0224 (from clone DKFZp566C0224)
0.180649	-0.280527	0.204207	-0.202337	0.173205	-0.171933	1075971	CGEN_HUM_1017163_1	NULL	Hs.12840	NULL	Homo sapiens germline mRNA sequence
0.672339	0.233895	-0.232915	0.0989851	-0.673909	-0.195948	1075972	CGEN_HUM_1017547_1	NULL		NULL	Homo sapiens full length insert cDNA YH93B03
0.306504	-0.0476236	-0.222471	0.0931189	-0.427679	-0.681251	1075973	CGEN_HUM_1017931_1	1q31-q41	Hs.205126	PIGR	Homo sapiens cDNA: FLJ22667 fis, clone HSI08385
-0.0750262	-0.506622	0.102115	-0.134475	0.357154	0.0821169	1075974	CGEN_HUM_1018315_1	NULL	Hs.18612	NULL	Homo sapiens cDNA: FLJ21909 fis, clone HEP03834
				-0.907747		1075975	CGEN_HUM_1018699_1	NULL	Hs.27607	NULL	Homo sapiens mRNA; cDNA DKFZp564N2464 (from clone DKFZp564N2464)
0.0884181		-0.331392	-1.16033	-0.215646		1075977	CGEN_HUM_1000324_1	NULL	Hs.272257	NULL	Homo sapiens truncated AKR mRNA for truncated aldo-keto reductase type A, complete cds
0.0439951	-0.202838	-0.016553	-0.21866	0.687133	0.244629	1075978	CGEN_HUM_1000708_1	7	Hs.77573	UP	Homo sapiens uridine phosphorylase (UP) mRNA
-0.127871	-0.362708	0.0769575	-0.104919	0.443821	0.0696575	1075979	CGEN_HUM_1001092_1	14q11.2-q12	Hs.24284	ADPRTL2	Homo sapiens NAD+ ADP-ribosyltransferase 2 (ADPRT2) mRNA, complete cds
-0.357178	-0.000900727	-0.331487	0.0334656	0.371574	-0.292948	1075980	CGEN_HUM_1001476_1	17q21.3	Hs.98428	HOXB6	Homo sapiens homeo box B6 (HOXB6), mRNA
-0.2338	-0.240422	-0.238645	-0.0920902	0.532593	0.106169	1075981	CGEN_HUM_1001860_1	1p35-p34	Hs.288828	FAAH	Homo sapiens cDNA FLJ11515 fis, clone HEMBA1002241, weakly similar to PROLIFERATING-CELL NUCLEOLAR ANTIGEN P120
-0.228221	-0.386791	0.0237709	-0.228163	0.472742	0.289983	1075982	CGEN_HUM_1002244_1	5p13.3	Hs.349507	PC4	Homo sapiens activated RNA polymerase II transcription cofactor 4 (PC4) mRNA
				-0.108423		1075983	CGEN_HUM_1002628_1	11p14.1	Hs.9667	BBOX1	Homo sapiens butyrobetaine (gamma), 2-oxoglutarate dioxygenase (gamma-butyrobetaine hydroxylase) (BBOX) mRNA
0.040785	-0.160278	-0.096168	-0.376361	-0.242494	-0.271642	1075984	CGEN_HUM_1003012_1	11p15.3	Hs.7811	EIF3S5	Homo sapiens eukaryotic translation initiation factor 3, subunit 5 (epsilon, 47kD) (EIF3S5) mRNA
0.0432106	-0.388157	-0.119036	-0.231383	0.065743	-0.163305	1075985	CGEN_HUM_1003396_1	20q13.2	Hs.62863	SGK2	Homo sapiens serum/glucocorticoid regulated kinase 2 (SGK2), mRNA
-0.41435	-0.27958	-0.114799	-0.0355706	0.695338	0.255757	1075986	CGEN_HUM_1003780_1	4p15.32	Hs.182579	LAP3	Homo sapiens leucine aminopeptidase (LOC51056), mRNA
-0.368876	-0.132243	-0.293492	-0.0134964	0.227757	0.12891	1075987	CGEN_HUM_1004164_1	6p21.1	Hs.196275	KIAA0240	Human mRNA for KIAA0240 gene, partial cds
0.814337	0.168511	0.166753	-0.393387	-0.469123	-0.836669	1075988	CGEN_HUM_1004548_1	11q13.1-q13.2	Hs.259785	CPT1A	Homo sapiens carnitine palmitoyltransferase I, liver (CPT1A), nuclear gene encoding mitochondrial protein, mRNA
-0.00979274	0.254757	-0.107224	0.237654	0.338149	-0.388064	1075989	CGEN_HUM_1004932_1	NULL		NULL	Human mRNA for glutathione peroxidase-related protein (GPRP)
-0.390299	-0.193184	-0.0266161	-0.0282881	0.637697	0.463099	1075990	CGEN_HUM_1005316_1	5q35.2	Hs.24322	ATP6V0E	Homo sapiens ATPase, H+ transporting, lysosomal (vacuolar proton pump) 9kD (ATP6H) mRNA
-0.360488	-0.209214	-0.0949395	0.0823314	0.278743	0.334254	1075991	CGEN_HUM_1005700_1	22q13.1	Hs.250696	KDELR3	Homo sapiens KDEL (Lys-Asp-Glu-Leu) endoplasmic reticulum protein retention receptor 3 (KDELR3), transcript variant 1, mRNA
-0.168427	-0.421733	-0.12425	-0.254658	0.545916	0.152936	1075994	CGEN_HUM_1006852_1	10p15.1	Hs.99603	ASB13	Homo sapiens cDNA FLJ13134 fis, clone NT2RP3003061, weakly similar to ANKYRIN
0.417602	-0.409932	-0.394355	-0.349534	0.0350333	-1.25593	1075995	CGEN_HUM_1007236_1	20q13.32	Hs.303023	TUBB1	Homo sapiens TUBB1 gene for human beta tubulin 1, class VI
-0.237742	-0.165769	0.064725	0.0168126	0.49701	0.140017	1075996	CGEN_HUM_1007620_1	11q12.3	Hs.37189	HRASLS3	Homo sapiens similar to rat HREV107 (HREV107), mRNA
-0.296497	-0.126443	0.154897	0.061445	0.603657	0.487391	1075997	CGEN_HUM_1008004_1	4q21.21	Hs.79933	CCNI	Homo sapiens cyclin I (CCNI), mRNA
-0.218445	-0.0322323	0.301941	0.199708	0.515497	0.412388	1075998	CGEN_HUM_1008388_1	7p15	Hs.5437	TAX1BP1	Homo sapiens Tax1 (human T-cell leukemia virus type I) binding protein 1 (TAX1BP1), mRNA
-0.203265	-0.356879	-0.179201	-0.0251647	0.0515359	0.205471	1075999	CGEN_HUM_1008772_1	5q35.3	Hs.57100	MGC14859	Homo sapiens mRNA for FLJ00016 protein, partial cds
			-0.190462	-0.0654263	-0.1166	1076000	CGEN_HUM_1009156_1	1q32.1	Hs.77867	ADORA1	Homo sapiens adenosine A1 receptor (ADORA1), mRNA
-0.675577	-0.487084	-0.155702	-0.315167	0.352498	0.120084	1076001	CGEN_HUM_1009540_1	Xq26.1	Hs.23643	MST4	Homo sapiens serine/threonine protein kinase MASK (LOC51765), mRNA
	-0.344503		0.0075149	0.140563		1076002	CGEN_HUM_1009924_1	4q21	Hs.99231	GPR74	Homo sapiens neuropeptide G protein-coupled receptor (NPGPR) mRNA
-0.303465	-0.268658	-0.523885	-0.409183	0.171402	-0.0777479	1076003	CGEN_HUM_1010308_1	19q13.3	Hs.120857	SYNGR4	Homo sapiens synaptogyrin 4 (SYNGR4), mRNA
-0.481363	-0.147949	0.0391508	0.0969717	0.727547	0.532148	1076004	CGEN_HUM_1010692_1	Xq21.3-q22	Hs.75968	TMSB4X	Human thymosin beta-4 mRNA, complete cds.
-0.109643	-0.443593	-0.0996198	-0.295154	0.0110818	-0.00386383	1076005	CGEN_HUM_1011076_1	9q33.3	Hs.103137	LHX6	Homo sapiens LIM homeobox protein 6 (LHX6), mRNA
-0.297867	-0.314185			-0.251342		1076006	CGEN_HUM_1011460_1	3q21-q25	Hs.89472	AGTR1	Homo sapiens angiotensin receptor 1 (AGTR1), transcript variant 1, mRNA
						1076007	CGEN_HUM_1011844_1	6p21.31-22.2	Hs.247861	OR11A1	Homo sapiens olfactory receptor, family 11, subfamily A, member 1 (OR11A1), mRNA
		-0.0380984	-0.101876	-0.768697		1076008	CGEN_HUM_1012228_1	NULL		NULL	Homo sapiens full length insert cDNA YQ07B06
0.25217	-0.415907	0.0326367	-0.185993	0.132875	-0.281081	1076009	CGEN_HUM_1012612_1	NULL		NULL	Human 3' STS (hydatidiform mole from abnormal pregnancy tissue) mRNA
-0.620075	-0.302125	-0.0623303	-0.155407	0.475654	0.17491	1076010	CGEN_HUM_1012996_1	12p13.3	Hs.349096	PRKWNK1	Human clone A9A2BRB5 (CAC)n/(GTG)n repeat-containing mRNA
	-0.669069	0		-0.637754	-0.834145	1076011	CGEN_HUM_1013380_1	7p14.3		NT5C3	Homo sapiens clone HQ0484
						1076012	CGEN_HUM_1013764_1	14q13	Hs.248160	SSTR1	Homo sapiens somatostatin receptor 1 (SSTR1) mRNA
				-1.59579		1076013	CGEN_HUM_1014148_1	8q11.22	Hs.60293	LOC115294	Homo sapiens clone 122482 unknown mRNA
				-0.627177	-0.165557	1076014	CGEN_HUM_1014532_1	20q11.21	Hs.168073	C20orf188	Homo sapiens mRNA; cDNA DKFZp586C1223 (from clone DKFZp586C1223)
0.231412	-0.467341	0.123348	-0.401363	-0.162849	-0.333349	1076015	CGEN_HUM_1014865_1	21q22.3	Hs.272188	U2AF1	Homo sapiens cDNA FLJ12090 fis, clone HEMBB1002579
0.567778	-0.0892061	0.134304	-0.268182	-0.299126	-0.0494086	1076016	CGEN_HUM_1015249_1	NULL		NULL	Homo sapiens clone TEC5 Cri-du-chat region mRNA
						1076017	CGEN_HUM_1015633_1	NULL	Hs.296545	NULL	Homo sapiens cDNA FLJ11009 fis, clone PLACE1003108
-0.11166	-0.53636	-0.00940698	-0.0788515	0.13179	-0.367512	1076018	CGEN_HUM_1016017_1	NULL		NULL	Homo sapiens cDNA: FLJ21936 fis, clone HEP04408
-0.0277732	-0.0642732	-0.357818	0.0645403	0.122351	-0.270435	1076019	CGEN_HUM_1016401_1	NULL	Hs.113744	NULL	Homo sapiens clone 23571 and 23784 mRNA sequence
		-0.0671599	-0.158906	0.274676		1076020	CGEN_HUM_1016785_1	NULL		NULL	Homo sapiens mRNA; cDNA DKFZp566H153 (from clone DKFZp566H153)
0.149865	-0.383901	-0.156478	-0.358733	0.0332846	-0.449123	1076021	CGEN_HUM_1017169_1	NULL	Hs.284186	NULL	Homo sapiens cDNA FLJ11796 fis, clone HEMBA1006158, highly similar to Homo sapiens transcription factor forkhead-like 7 (FKHL7) gene
0.622506	-0.166708	-0.163768	0.24258	-0.291547	-0.177354	1076022	CGEN_HUM_1017553_1	NULL	Hs.178175	NULL	Homo sapiens clone 24930 mRNA sequence
						1076023	CGEN_HUM_1017937_1	NULL		NULL	Homo sapiens unknown protein mRNA, partial cds
-0.0663527	0.289846	-0.320995	0.0729962	0.0173743	0.185903	1076024	CGEN_HUM_1018321_1	NULL		NULL	Human clone 91Aartif putative Ah-receptor mRNA, 3' region
	-0.00471445	0.157422	0.0599258	-0.28888	-0.507007	1076025	CGEN_HUM_1018705_1	NULL	Hs.274518	NULL	Homo sapiens mRNA; cDNA DKFZp586O2023 (from clone DKFZp586O2023)
-0.116014	-0.59381	-0.322956	-0.413018	0.226654	0.278181	1076027	CGEN_HUM_1000342_1	11q23-q24	Hs.75268	SIAT4C	Homo sapiens sialyltransferase 4C (beta-galactosidase alpha-2,3-sialytransferase) (SIAT4C) mRNA
0.526872	-0.274411	-0.0584765	-0.208838	0.726507	0.127593	1076028	CGEN_HUM_1000726_1	18q12.1	Hs.194366	TTR	Homo sapiens transthyretin (prealbumin, amyloidosis type I) (TTR) mRNA
-0.447153	0.253308	-0.148388	0.214263	0.132099	0.869246	1076029	CGEN_HUM_1001110_1	6q15	Hs.278398	KIAA1117	Homo sapiens mRNA; cDNA DKFZp761N1024 (from clone DKFZp761N1024); partial cds
-0.601931	-0.149303	0.0146675	-0.0623039	0.357969	0.17129	1076030	CGEN_HUM_1001494_1	11q23	Hs.234282	VPS11	Homo sapiens mRNA for hVPS11, complete cds
-0.439651	0.0266279	0.0569134	0.327214	0.655864	0.272524	1076031	CGEN_HUM_1001878_1	14q32.13	Hs.6877	C14orf130	Homo sapiens hypothetical protein FLJ10483 (FLJ10483), mRNA
0.114163	-0.211186	0.15813	0.000465461	0.278906	-0.25489	1076032	CGEN_HUM_1002262_1	5q15-q21	Hs.22670	CHD1	Homo sapiens chromodomain helicase DNA binding protein 1 (CHD1) mRNA
-0.204362	-0.279769	0.0853934	-0.0516992	0.4704	0.36472	1076033	CGEN_HUM_1002646_1	7q34	Hs.7194	CGI-59	Homo sapiens CGI-74 protein (LOC51631), mRNA
-0.45644	-0.347028	0.00486892	-0.0558147	0.525787	0.367362	1076034	CGEN_HUM_1003030_1	11q13.3	Hs.75305	AIP	Homo sapiens aryl hydrocarbon receptor-interacting protein (AIP), mRNA
0.222773	-0.155444	-0.269976	-0.163572	-0.302967	-0.149947	1076035	CGEN_HUM_1003414_1	3p21	Hs.296938	DUSP7	H.sapiens mRNA for protein-tyrosine-phosphatase (tissue type: testis)
-0.401942	-0.312215	0.0111191	-0.0274707	0.6841	0.369869	1076036	CGEN_HUM_1003798_1	15q24-q25	Hs.288181	CTSH	Homo sapiens cathepsin H (CTSH) mRNA
-0.19422	-0.151341	-0.269712	-0.358751	-0.653092	0.0516264	1076037	CGEN_HUM_1004182_1	12q24	Hs.113227	DAO	Homo sapiens D-amino-acid oxidase (DAO) mRNA
-0.306829	-0.161614	-0.0140224	0.115024	0.51259	0.309911	1076038	CGEN_HUM_1004566_1	1p31	Hs.79158	ACADM	Homo sapiens acyl-Coenzyme A dehydrogenase, C-4 to C-12 straight chain (ACADM), nuclear gene encoding mitochondrial product, mRNA
			-0.514017	-1.12909		1076039	CGEN_HUM_1004950_1	Xq28	Hs.251377	TRAG3	Homo sapiens taxol resistance associated gene 3 (TRAG3) mRNA
-0.252545	-0.268048	-0.340489	-0.259958	-0.0276777	-0.0702034	1076040	CGEN_HUM_1005334_1	2q24.1	Hs.37169	KCNJ3	Homo sapiens potassium inwardly-rectifying channel, subfamily J, member 3 (KCNJ3) mRNA
-0.293618	-0.231415	0.00322403	0.0665502	0.817712	0.408537	1076041	CGEN_HUM_1005718_1	9q34.3	Hs.82023	FBXW5	Homo sapiens mRNA; cDNA DKFZp434B205 (from clone DKFZp434B205); partial cds
	-0.295565		-0.303489	-0.303689	-0.164292	1076042	CGEN_HUM_1006102_1	13q33.3	Hs.175411	KIAA0865	Homo sapiens mRNA for KIAA0865 protein, partial cds
-0.196678	-0.173688	0.00312923	-0.0683843	0.0986331	-0.343049	1076044	CGEN_HUM_1006870_1	NULL	Hs.103041	ASB7	Homo sapiens cDNA: FLJ22551 fis, clone HSI00804
-0.418314	-0.484649	-0.0626882	-0.0488978	0.623709	0.244756	1076045	CGEN_HUM_1007254_1	17q25.3	Hs.12570	TBCD	Homo sapiens tubulin-specific chaperone d (TBCD), mRNA
-0.308819	-0.23007	0.116692	0.079739	0.577053	0.479606	1076046	CGEN_HUM_1007638_1	7p15	Hs.82226	GPNMB	Homo sapiens transmembrane glycoprotein (GPNMB) mRNA
-0.391538	-0.314422	-0.0319911	0.0468325	0.24533	0.0889685	1076047	CGEN_HUM_1008022_1	6q21	Hs.14125	PA26	Homo sapiens p53 regulated PA26 nuclear protein (PA26), mRNA
0.261328	-0.588208	-0.0741148	-0.310625	0.300706	-0.332671	1076048	CGEN_HUM_1008406_1	2q12.3	Hs.202657	BCL2L11	Homo sapiens BCL2-like 11 (apoptosis facilitator) (BCL2L11) mRNA
-0.136192	-0.46962	-0.0258413	-0.148544	0.35071	0.55935	1076049	CGEN_HUM_1008790_1	17p13.1	Hs.348012	LIP8	Homo sapiens mRNA; cDNA DKFZp434M0435 (from clone DKFZp434M0435)
0.22874	-0.329076	-0.0169112	-0.167007	-0.0969042	-0.372867	1076050	CGEN_HUM_1009174_1	3p24	Hs.171495	RARB	Homo sapiens retinoic acid receptor, beta (RARB) mRNA
-0.427742	0.0361711	-0.113915	-0.241438	-0.786488	-0.869899	1076051	CGEN_HUM_1009558_1	2q12	Hs.66	IL1RL1	Homo sapiens ST2V protein (ST2V), mRNA
-0.0485044	-0.167659	0.0104465	-0.0366127	0.421644	0.323574	1076053	CGEN_HUM_1010326_1	16p13.3	Hs.172035	HN1L	Homo sapiens cDNA FLJ13092 fis, clone NT2RP3002147
-0.455629	-0.107673	0.0760186	0.10872	0.475417	0.437413	1076054	CGEN_HUM_1010710_1	Xq21.1	Hs.307358	CYLC1	H.sapiens cylicin mRNA
-0.334925	-0.142964	0.159328	-0.0552377	0.127496	0.149528	1076055	CGEN_HUM_1011094_1	6q21	Hs.161002	AIM1	Human non-lens beta gamma-crystallin like protein (AIM1) mRNA, partial cds
-0.443793	-0.610627	-0.722544	0.103407	0.435346	0.0740006	1076056	CGEN_HUM_1011478_1	4q28	Hs.7645	FGB	Human fibrinogen beta-chain mRNA, partial cds
-0.00633357	-0.353872	0.572267	-0.126086	0.413229	0.0141931	1076057	CGEN_HUM_1011862_1	NULL	Hs.28661	NULL	Homo sapiens cDNA FLJ10071 fis, clone HEMBA1001702
	-0.104899	-0.082814	-0.125743	-0.450665	0.123866	1076058	CGEN_HUM_1012246_1	NULL		NULL	Homo sapiens full length insert cDNA clone YZ04E02
-0.18499	-0.097933	-0.0438989	-0.0191059	0.000465348	0.262841	1076059	CGEN_HUM_1012630_1	NULL	Hs.23837	NULL	Homo sapiens cDNA FLJ11812 fis, clone HEMBA1006364
0.125749	0.0671023	-0.294198	0.221626	-0.539979	-0.0617533	1076060	CGEN_HUM_1013014_1	NULL	Hs.306667	NULL	Homo sapiens cDNA FLJ14076 fis, clone HEMBB1001925
0.172373	0.0365048		0.0182292	0.149034	0.557192	1076061	CGEN_HUM_1013398_1	NULL	Hs.287677	NULL	Homo sapiens cDNA: FLJ21658 fis, clone COL08688
-0.173648	-0.136765	-0.115687	-0.229707	0.393332	-0.10507	1076062	CGEN_HUM_1013782_1	NULL	Hs.167700	NULL	Homo sapiens cDNA FLJ10174 fis, clone HEMBA1003959
				-0.802717		1076063	CGEN_HUM_1014166_1	NULL		NULL	H.sapiens mRNA (fetal brain cDNA d12_1g)
		0.0774659				1076064	CGEN_HUM_1014550_1	11q25	Hs.141480	LOC283174	Homo sapiens mRNA; cDNA DKFZp434N079 (from clone DKFZp434N079)
	-0.253036	-0.185458			-0.439963	1076065	CGEN_HUM_1014883_1	NULL		NULL	Homo sapiens growth hormone receptor gene, 5'UTR V9A region
	-0.0907127	-0.0215141		-0.218919		1076066	CGEN_HUM_1015267_1	10q26.3		FLJ21617	Homo sapiens erythroid differentiation-related factor 1 mRNA, partial cds
				0.298661	-0.491433	1076067	CGEN_HUM_1015651_1	NULL		NULL	Homo sapiens cDNA FLJ11401 fis, clone HEMBA1000702
		-0.0512544			-0.957546	1076068	CGEN_HUM_1016035_1	3q13.2	Hs.210696	LOC152185	Homo sapiens cDNA: FLJ22598 fis, clone HSI03828
0.898793	-0.125067	-0.14196	-0.0546442	-0.268414	-0.372147	1076069	CGEN_HUM_1016419_1	NULL	Hs.101916	NULL	Homo sapiens mRNA; cDNA DKFZp564K133 (from clone DKFZp564K133)
	-0.545058	0.470431	-0.208647	-0.0320161	-0.918284	1076070	CGEN_HUM_1016803_1	NULL	Hs.306323	NULL	Homo sapiens mRNA; cDNA DKFZp566O053 (from clone DKFZp566O053)
0.142733	-0.424466	-0.312581	-0.123406	0.0410241	0.11225	1076071	CGEN_HUM_1017187_1	8qter	Hs.288627	DGAT1	Homo sapiens diacylglycerol O-acyltransferase (mouse) homolog (DGAT), mRNA
	-0.233471	0.270883	-0.0512577	-0.55483		1076072	CGEN_HUM_1017571_1	6p21.3	Hs.91600	C6orf16	Homo sapiens SEEK1 protein (SEEK1), mRNA
0.0582937	-0.344485	0.0442992	0.211612	0.306937	0.155216	1076073	CGEN_HUM_1017955_1	NULL	Hs.314241	NULL	Homo sapiens mRNA; cDNA DKFZp434C2019 (from clone DKFZp434C2019); partial cds
		0.121215		-0.691325	-0.343954	1076074	CGEN_HUM_1018339_1	NULL		NULL	Homo sapiens full length insert cDNA clone ZC19A03
	-0.288414	0.0376486	-0.0913848	0.390032	0.055509	1076075	CGEN_HUM_1018723_1	NULL	Hs.168950	NULL	Homo sapiens mRNA; cDNA DKFZp566A1046 (from clone DKFZp566A1046)
-0.343241	-0.401238	-0.163278	-0.425983	-0.153516	0.0539454	1076077	CGEN_HUM_1000348_1	18q21	Hs.47572	ELAC1	Homo sapiens hypothetical protein D29 (D29), mRNA
-0.438257	-0.110329	-0.0654883	0.0216739	0.624729	0.255466	1076078	CGEN_HUM_1000732_1	16q22.1	Hs.8575	FLJ20399	Homo sapiens hypothetical protein FLJ20399 (FLJ20399), mRNA
0.486044	-0.50961	0.0773955	-0.344703	-0.0418095	-0.304427	1076079	CGEN_HUM_1001116_1	6p21.1	Hs.155573	POLH	Homo sapiens polymerase (DNA directed), eta (POLH) mRNA
0.166533	-0.00395259	0.108906	0.342503	0.615619	0.310028	1076080	CGEN_HUM_1001500_1	21q22.3	Hs.157079	ZNF295	Homo sapiens mRNA for KIAA1227 protein, partial cds
0.0180952	0.261495	-0.0323916	-0.0567242	-0.0401484	0.0502914	1076081	CGEN_HUM_1001884_1	19q13.4	Hs.159468	ZNF132	Homo sapiens zinc finger protein 132 (clone pHZ-12) (ZNF132) mRNA
-0.0705668	-0.529034	-0.143195	-0.280819	0.0733114	0.12276	1076082	CGEN_HUM_1002268_1	17p11.2	Hs.16614	NT5M	Homo sapiens 5(3)-deoxyribonucleotidase (dNT-2); nuclear gene for mitochondrial product (LOC56953), mRNA
-0.457859	-0.392566	-0.0137492	-0.164605	0.606212	0.208569	1076083	CGEN_HUM_1002652_1	19q13.1	Hs.173255	SNRPA	Homo sapiens small nuclear ribonucleoprotein polypeptide A (SNRPA) mRNA
-0.318148	-0.388572	0.100256	-0.134739	0.246013	0.248568	1076084	CGEN_HUM_1003036_1	2q31.2	Hs.145054	FKBP7	Homo sapiens FK506-binding protein mRNA, complete cds
-0.352905	-0.109629	-0.339093	0.0213425	0.333463	0.175564	1076085	CGEN_HUM_1003420_1	15q13.1	Hs.126721	FLJ20313	Homo sapiens hypothetical protein FLJ20313 (FLJ20313), mRNA
		-0.339276	-0.166598	-0.614834	-0.395309	1076086	CGEN_HUM_1003804_1	7q36.1	Hs.105468	hIAN2	Homo sapiens cDNA: FLJ22690 fis, clone HSI11134
-0.0174159	0.0879501	-0.308081	0.0362961	-0.402651	0.234703	1076087	CGEN_HUM_1004188_1	17p13.1	Hs.278901	P101-PI3K	Homo sapiens phosphoinositide-3-kinase, regulatory subunit, polypeptide p101 (P101-PI3K), mRNA
-0.194385	-0.0530916	0.0209929	0.0936029	0.443067	0.287564	1076088	CGEN_HUM_1004572_1	5q22.3	Hs.41767	PTD002	Homo sapiens PTD002 protein (PTD002), mRNA
-0.239493	-0.369712	0.151737	-0.081775	0.472449	0.318135	1076089	CGEN_HUM_1004956_1	18p11.32	Hs.180433	HSRTSBETA	Homo sapiens rTS beta protein (HSRTSBETA), mRNA
-0.097935	-0.228617	-0.15488	-0.0672964	0.0906025	-0.616574	1076090	CGEN_HUM_1005340_1	22q13.1	Hs.32505	KCNJ4	Homo sapiens potassium inwardly-rectifying channel, subfamily J, member 4 (KCNJ4) mRNA
-0.23382	0.0250802	-0.0624838	0.1432	0.648463	0.527006	1076091	CGEN_HUM_1005724_1	12q13.13	Hs.8309	MBC2	Homo sapiens cDNA FLJ12728 fis, clone NT2RP2000040, highly similar to Homo sapiens mRNA for KIAA0747 protein
-0.276683	-0.0630688	-0.106095	-0.177405	0.190435	0.194881	1076092	CGEN_HUM_1006108_1	1q21	Hs.18376	CGN	Homo sapiens cingulin mRNA, complete cds
-0.630418	-0.151032	0.0140716	-0.0339126	0.0392516	0.0144326	1076093	CGEN_HUM_1006492_1	17p13.3	Hs.78614	C1QBP	Homo sapiens complement component 1, q subcomponent binding protein (C1QBP) mRNA
0.314743	0.43872	-0.52425	0.178502	-0.433983	0.107461	1076094	CGEN_HUM_1006876_1	15q21	Hs.111782	MYO5C	Homo sapiens myosin 5C (MYO5C), mRNA
-1.16567	-0.450657	-0.20228	-0.475582	0.478593	0.0441363	1076095	CGEN_HUM_1007260_1	NULL	Hs.321142	NULL	Homo sapiens cDNA: FLJ21586 fis, clone COL06920
-0.482322	-0.303547	-0.212626	0.129855	0.514158	0.393459	1076096	CGEN_HUM_1007644_1	NULL	Hs.23368	PRO2852	Homo sapiens clone FLC0578 PRO2852 mRNA, complete cds
-0.51692	-0.304977	0.0342871	-0.157152	0.530449	0.138245	1076097	CGEN_HUM_1008028_1	10p13	Hs.82043	C10orf7	Homo sapiens D123 gene product (D123) mRNA
-0.375145	-0.272615	0.135732	-0.0740117	0.522943	0.194606	1076098	CGEN_HUM_1008412_1	3q23	Hs.107127	MRPS22	Homo sapiens GK002 protein (GK002), mRNA
-0.537451	-0.742337	-0.0983196		0.63794	0.014747	1076099	CGEN_HUM_1008796_1	12q24	Hs.79283	SELPLG	Homo sapiens selectin P ligand (SELPLG), mRNA
0.643995	-0.0870173	0.0984626	0.215085	-0.127562	-0.483146	1076100	CGEN_HUM_1009180_1	17p11.2	Hs.84883	KIAA0864	Homo sapiens mRNA for KIAA0864 protein, partial cds
0.287007	-0.0141568	0.139916	0.480295	-0.320432	0.0115245	1076101	CGEN_HUM_1009564_1	21q21.3	Hs.177486	APP	Homo sapiens amyloid beta (A4) precursor protein (protease nexin-II, Alzheimer disease) (APP), mRNA
						1076102	CGEN_HUM_1009948_1	19p13.3	Hs.127828	GNG7	Homo sapiens guanine nucleotide binding protein (G protein), gamma 7 (GNG7) mRNA
-0.0895144	0.118544	-0.165188	0.441175	0.0651505	0.678109	1076103	CGEN_HUM_1010332_1	20pter-p12.1	Hs.80905	RASSF2	Homo sapiens Ras association (RalGDS/AF-6) domain family 2 (RASSF2), mRNA
-0.207939	0.209943	-0.0488806		0.221234	-0.207118	1076104	CGEN_HUM_1010716_1	7q22		ZAN	Human zonadhesin (ZAN) mRNA, partial cds
-0.431432	-0.105506	0.00613874	0.0617994	0.510022	0.273364	1076105	CGEN_HUM_1011100_1	1p13.3	Hs.75652	GSTM5	Homo sapiens glutathione S-transferase M5 (GSTM5) mRNA
-0.517453	-0.172253	-0.0249014	-0.257055	0.656649	0.414479	1076106	CGEN_HUM_1011484_1	2q13	Hs.351779	FLJ22004	Homo sapiens cDNA: FLJ22004 fis, clone HEP06871
0.285506	-0.257198	0.174275		0.086781	-0.448789	1076107	CGEN_HUM_1011868_1	NULL	Hs.287672	NULL	Homo sapiens cDNA: FLJ21624 fis, clone COL08006
0.0354574	0.0240174	-0.0987324	-0.0456414	-0.185386	-0.879313	1076108	CGEN_HUM_1012252_1	11q22-q24	Hs.248162	TECTA	Homo sapiens tectorin alpha (TECTA), mRNA
0.608058	-0.289963	0.0147568	-0.189111	0.281398	-0.212247	1076109	CGEN_HUM_1012636_1	NULL	Hs.102238	NULL	Homo sapiens clone FBA1 Cri-du-chat region mRNA
-0.391448	-0.862355	0.0894066	-0.797489	-0.30355	-0.548736	1076110	CGEN_HUM_1013020_1	14q11.1	Hs.23262	RNASE6	Homo sapiens ribonuclease, RNase A family, k6 (RNASE6) mRNA
-0.430596	-0.260586	0.0113961	-0.293241	0.300907	0.548581	1076111	CGEN_HUM_1013404_1	1p36.13	Hs.8518	SEPN1	Homo sapiens selenoprotein N mRNA, partial cds
		-0.398103	-0.479689	-0.69644		1076112	CGEN_HUM_1013788_1	NULL		NULL	Homo sapiens cDNA: FLJ20901 fis, clone ADSE00109
0.530571	0.441013	-0.371306	0.0410439	-0.713445	-0.130834	1076114	CGEN_HUM_1014556_1	NULL	Hs.288548	NULL	Homo sapiens cDNA FLJ12368 fis, clone MAMMA1002417
				-0.314998		1076115	CGEN_HUM_1014889_1	NULL		NULL	Homo sapiens mRNA; cDNA DKFZp434B125 (from clone DKFZp434B125)
0.125494	0.0176399	-0.00132947	0.107987	0.250464	0.235914	1076116	CGEN_HUM_1015273_1	1p34-p32	Hs.166188	FOXD2	Homo sapiens forkhead box D2 (FOXD2), mRNA
				-0.624049		1076117	CGEN_HUM_1015657_1	NULL	Hs.306598	NULL	Homo sapiens cDNA FLJ11459 fis, clone HEMBA1001566
			-0.456135	-1.19343	-1.03697	1076118	CGEN_HUM_1016041_1	NULL		NULL	Homo sapiens cDNA: FLJ22725 fis, clone HSI14917
-0.276513	-0.145374	0.041036	-0.130247	0.589792	0.122788	1076119	CGEN_HUM_1016425_1	6p21.32	Hs.183232	FLJ22638	Homo sapiens cDNA: FLJ22638 fis, clone HSI06727
						1076120	CGEN_HUM_1016809_1	NULL	Hs.306325	NULL	Homo sapiens mRNA; cDNA DKFZp586C1523 (from clone DKFZp586C1523)
-0.0119362	-0.255471	0.0906191	-0.20091	0.242113	0.178633	1076121	CGEN_HUM_1017193_1	12q22	Hs.112110	MRPL42	Homo sapiens PTD007 protein (PTD007), mRNA
-0.373928	-0.202363	0.191065	0.0692852	0.530465	0.241082	1076122	CGEN_HUM_1017577_1	5q31.3	Hs.32587	SRA1	Homo sapiens steroid receptor RNA activator isoform 3 mRNA, complete cds
						1076123	CGEN_HUM_1017961_1	NULL		NULL	Homo sapiens full length insert cDNA clone YA75D10
	-0.664797	0.545646	-0.304249	-0.414318	-0.473763	1076124	CGEN_HUM_1018345_1	NULL		NULL	Homo sapiens cDNA: FLJ21041 fis, clone CAE10652
	-0.324875	0.358999	0.00773639	-0.259015		1076125	CGEN_HUM_1018729_1	4q28.1	Hs.20914	FLJ23056	Homo sapiens cDNA: FLJ23056 fis, clone LNG03287
-0.485642	0.14915	-0.234109	-0.189458	0.407218	0.0419004	1076127	CGEN_HUM_1000366_1	9q22.3	Hs.61255	FBP2	Homo sapiens fructose-1,6-bisphosphatase 2 (FBP2) mRNA
-0.322801	-0.320515	-0.118323	-0.232347	0.531246	0.208245	1076128	CGEN_HUM_1000750_1	10p14-p13	Hs.301957	NUDT5	Homo sapiens nudix (nucleoside diphosphate linked moiety X)-type motif 5 (NUDT5), mRNA
-0.232335	-0.626769	-0.152798	-0.460867	-0.0458664	-0.0427594	1076129	CGEN_HUM_1001134_1	9q22.3	Hs.192803	XPA	Homo sapiens xeroderma pigmentosum, complementation group A (XPA) mRNA
-0.39144	-0.154497	0.022111	-0.0553912	0.275266	0.128576	1076130	CGEN_HUM_1001518_1	3q27.1	Hs.22879	LOC51193	Homo sapiens zinc finger protein ANC_2H01 (LOC51193), mRNA
-0.0119258	0.0410057	0.145818	0.0895908	0.251281	0.197254	1076131	CGEN_HUM_1001902_1	9q32	Hs.150406	ZFP37	Homo sapiens zinc finger protein homologous to Zfp37 in mouse (ZFP37) mRNA, and translated products
-0.322483	-0.264564	-0.201423	-0.130603	0.235994	0.260273	1076132	CGEN_HUM_1002286_1	22q11	Hs.42287	E2F6	Homo sapiens E2F transcription factor 6 (E2F6) mRNA, and translated products
-0.316338	-0.216777	0.0369467	0.00632783	0.603531	0.266386	1076133	CGEN_HUM_1002670_1	14q24.3	Hs.79008	SNW1	Homo sapiens SKI-INTERACTING PROTEIN (SNW1), mRNA
-0.446959	-0.394772	-0.0753775	-0.190855	0.454356	0.282189	1076134	CGEN_HUM_1003054_1	1q23	Hs.1708	CCT3	Homo sapiens TCP1 (t-complex-1) ring complex, polypeptide 5 (TRIC5) mRNA
-0.373484	-0.0838874	-0.437243	-0.318458	-0.406583	0.000198377	1076135	CGEN_HUM_1003438_1	8p22	Hs.343873	MTMR7	Homo sapiens myotubularin related protein 7 mRNA, partial cds
-0.07298	-0.292208	-0.111787	-0.105896	0.37838	-0.0198229	1076136	CGEN_HUM_1003822_1	10p14	Hs.206521	YME1L1	Homo sapiens YME1 (S.cerevisiae)-like 1 (YME1L1), mRNA
-0.401846	-0.482989	-0.343184	-0.304739	0.499188	0.0478455	1076137	CGEN_HUM_1004206_1	14q24	Hs.172665	MTHFD1	Homo sapiens 5,10-methylenetetrahydrofolate dehydrogenase, 5,10-methylenetetrahydrofolate cyclohydrolase, 10-formyltetrahydrofolate synthetase (MTHFD) mRNA
-0.0751777	-0.0556611	-0.12792	0.0488504	0.225647	0.36827	1076138	CGEN_HUM_1004590_1	17q21.1	Hs.13996	WIRE	Homo sapiens cDNA: FLJ23260 fis, clone COL05804, highly similar to HSU90911 Human clone 23652 mRNA sequence
-0.24662	-0.343362	0.14341	-0.196127	-0.0889353	0.181809	1076139	CGEN_HUM_1004974_1	21q22.2		CBR3	Homo sapiens mRNA for carbonyl reductase, clone p1079, partail
-0.0518491	-0.0744311	-0.316927	0.0546058	-0.043813	-0.29975	1076140	CGEN_HUM_1005358_1	1q21.3	Hs.89230	KCNN3	Homo sapiens potassium intermediate/small conductance calcium-activated channel, subfamily N, member 3 (KCNN3) mRNA, and translated products
-0.243489	-0.26412	-0.00128737	-0.0396378	0.641983	0.293366	1076141	CGEN_HUM_1005742_1	12q13.2-q13.3	Hs.181271	COPZ1	Homo sapiens CGI-120 protein (LOC51644), mRNA
-0.181142	-0.400669	-0.17348	-0.154196	0.131234	-0.00358688	1076142	CGEN_HUM_1006126_1	6q25.1	Hs.287738	FLJ23305	Homo sapiens cDNA: FLJ23305 fis, clone HEP11392
-0.270734	-0.399578	-0.0865033	-0.0267157	0.53841	0.424905	1076143	CGEN_HUM_1006510_1	15q21-q22	Hs.699	PPIB	Homo sapiens peptidylprolyl isomerase B (cyclophilin B) (PPIB) mRNA
0.469879	-0.875611	0.899181	-0.0576262	0.120735	-0.832887	1076144	CGEN_HUM_1006894_1	2q12.2	Hs.278671	GCC185	Homo sapiens KIAA0336 gene product (KIAA0336), mRNA
0.0137518	-0.208077	-0.149245	0.0217111	0.185107	0.0790557	1076145	CGEN_HUM_1007278_1	19q13.33	Hs.288800	FLJ22688	Homo sapiens cDNA: FLJ22688 fis, clone HSI11003
-0.140366	-0.238585	0.138402	-0.33753	-0.184444	0.126216	1076146	CGEN_HUM_1007662_1	3q29	Hs.36761	HRASLS	Homo sapiens H-REV107 protein-related protein (LOC57110), mRNA
-0.239479	-0.326157	0.0703458		0.00902993	0.102653	1076149	CGEN_HUM_1008814_1	3p21.31	Hs.301989	STAB1	Homo sapiens mRNA for stabilin-1 (stab1 gene)
-0.373705	-0.236502	-0.339559	0.0401612	0.49699	0.0475461	1076150	CGEN_HUM_1009198_1	19q13.2	Hs.108665	STRN4	Homo sapiens zinedin (ZIN), mRNA
-0.614056	0.10828	-0.691603		0.0207169	-0.178603	1076151	CGEN_HUM_1009582_1	16p12-q21	Hs.135201	CARD15	Homo sapiens NOD2 protein (NOD2) mRNA, complete cds
-0.51854	-0.0716709	0.143007	0.343798	0.387008	0.644565	1076152	CGEN_HUM_1009966_1	16q24.3	Hs.301240	MC1R	Homo sapiens melanocortin 1 receptor (alpha melanocyte stimulating hormone receptor) (MC1R) mRNA
0.10257	-0.478546	-0.0692129	-0.18791	0.263458	-0.000278432	1076153	CGEN_HUM_1010350_1	NULL		NULL	H.sapiens (xs168) mRNA, 381bp
-0.589473	-0.224859	-0.169569	0.056147	0.428009	0.350061	1076154	CGEN_HUM_1010734_1	11q24	Hs.116651	EVA1	Homo sapiens epithelial V-like antigen 1 (EVA1), mRNA
0.225148	-0.323403	0.0218192	-0.125413	0.325581	-0.084804	1076155	CGEN_HUM_1011118_1	6p21.3	Hs.507	CDSN	Homo sapiens corneodesmosin (CDSN) mRNA, and translated products
0.554946	-0.534711	-0.339622	-0.495996	-0.0894714	-0.587453	1076156	CGEN_HUM_1011502_1	11p15.5	Hs.54468	TUB	Homo sapiens tubby (mouse) homolog (TUB) mRNA
0.165503	-0.537789	-0.202136	0.0447986	0.38519	-0.169028	1076157	CGEN_HUM_1011886_1	NULL		NULL	H.sapiens mRNA for CD88 protein
			-0.140299	-0.727065	0.0260899	1076160	CGEN_HUM_1013038_1	NULL		NULL	H.sapiens mRNA for CD104 protein
-0.407189	-0.243095	-0.0964298	-0.19478	-0.117847	-0.0893252	1076161	CGEN_HUM_1013422_1	NULL		NULL	Human HepG2 3' region cDNA, clone hmd3d10
-0.293966	-0.366857	-0.148794	-0.0824851	0.335137	0.183003	1076162	CGEN_HUM_1013806_1	6p21.31	Hs.164919	LOC221496	Homo sapiens cDNA: FLJ21205 fis, clone COL00328
						1076163	CGEN_HUM_1014190_1	1p13	Hs.53213	TSHB	Homo sapiens thyroid stimulating hormone, beta (TSHB), mRNA
-0.56194	0.0438217	0.0883071	0.282659	0.140357	0.200976	1076164	CGEN_HUM_1014574_1	16q22.1	Hs.20787	LOC146517	Homo sapiens cDNA: FLJ21460 fis, clone COL04722
	-0.111184	-0.0575986		-0.249903		1076165	CGEN_HUM_1014907_1	12q14.3	Hs.155860	PRO2268	Homo sapiens hypothetical protein PRO2268 (PRO2268), mRNA
0.063446	-0.225564	-0.111899	-0.0450217	-0.454544	-0.285239	1076166	CGEN_HUM_1015291_1	NULL		NULL	Homo sapiens clone HEA5 Cri-du-chat critical region mRNA
0.169469	-0.535118	-0.129547	-0.532744	-0.123172	-0.641465	1076167	CGEN_HUM_1015675_1	NULL	Hs.296660	NULL	Homo sapiens cDNA FLJ11636 fis, clone HEMBA1004312
				-0.587783		1076168	CGEN_HUM_1016059_1	NULL	Hs.306866	NULL	Homo sapiens cDNA: FLJ23046 fis, clone LNG02491
	-0.221321	-0.060636	-0.403461	-0.304396	-0.369579	1076169	CGEN_HUM_1016443_1	NULL	Hs.32769	NULL	Homo sapiens mRNA full length insert cDNA clone EUROIMAGE 362430
0.563644	-0.497858	-0.306056	-0.324316	-0.280694	-0.547354	1076170	CGEN_HUM_1016827_1	NULL	Hs.306348	NULL	Homo sapiens mRNA; cDNA DKFZp434P2435 (from clone DKFZp434P2435)
-0.142671	-0.285009	-0.0301658	-0.051051	-0.351246	0.276817	1076171	CGEN_HUM_1017211_1	2q31.2	Hs.128384	FLJ13946	Homo sapiens mRNA; cDNA DKFZp564G196 (from clone DKFZp564G196); partial cds
-0.128196	-0.255173	-0.0331466	-0.114032	0.400591	0.200424	1076172	CGEN_HUM_1017595_1	19p13.11	Hs.26570	FLJ20422	Homo sapiens hypothetical protein FLJ20422 (FLJ20422), mRNA
				-0.86647	0.09703	1076173	CGEN_HUM_1017979_1	NULL		NULL	Homo sapiens full length insert cDNA clone YB22D01
				0.0149069	-0.427803	1076174	CGEN_HUM_1018363_1	NULL	Hs.56030	NULL	Homo sapiens cDNA: FLJ22234 fis, clone HRC02022
	0.0455252	0.556706	0.533563	-0.256659	-1.12658	1076175	CGEN_HUM_1018747_1	2q37.3	Hs.7949	DKFZP586B2420	Homo sapiens mRNA; cDNA DKFZp586B2420 (from clone DKFZp586B2420); partial cds
-0.186938	-0.503794	-0.0471804	-0.0473145	0.408732	0.223776	1076177	CGEN_HUM_1000372_1	2p13	Hs.1674	GFPT1	Homo sapiens glutamine-fructose-6-phosphate transaminase 1 (GFPT1) mRNA
-0.415177	0.49473	-0.346308	0.0608203	-0.165868	0.22601	1076178	CGEN_HUM_1000756_1	NULL	Hs.278698	NULL	Homo sapiens surfactant protein B (LOC51041), mRNA
-0.164676	-0.279409	-0.0532491	-0.0450733	0.386366	0.0415266	1076179	CGEN_HUM_1001140_1	22q13.1	Hs.3094	KIAA0063	Homo sapiens KIAA0063 gene product (KIAA0063), mRNA
-0.0788592	-0.323874	0.0785844	0.0227626	0.541558	0.217394	1076180	CGEN_HUM_1001524_1	1p22.1	Hs.31016	M96	Homo sapiens putative DNA binding protein (M96), mRNA
0.24284				-0.848084	-0.581886	1076181	CGEN_HUM_1001908_1	7q22	Hs.99348	DLX5	Homo sapiens distal-less homeo box 5 (DLX5), mRNA
-0.190288	-0.538697	-0.246617	-0.245558	-0.195162	0.398237	1076182	CGEN_HUM_1002292_1	NULL		NULL	Human probable zinc finger protein H101 mRNA, partial cds
0.454927	-0.288154	-0.243119	-0.334701	0.210342	-0.0253409	1076183	CGEN_HUM_1002676_1	19q13.13	Hs.2730	HNRPL	Homo sapiens heterogeneous nuclear ribonucleoprotein L (HNRPL) mRNA
-0.341642	-0.288596	-0.265829	-0.115812	0.213891	0.038246	1076184	CGEN_HUM_1003060_1	1p31.3	Hs.5990	TTC4	Homo sapiens tetratricopeptide repeat domain 4 (TTC4) mRNA
-0.154704	-0.198301	-0.0602592	-0.132245	0.413161	0.0958203	1076185	CGEN_HUM_1003444_1	19q13.1	Hs.174031	COX6B	Homo sapiens cytochrome c oxidase subunit VIb (COX6B), nuclear gene encoding mitochondrial protein, mRNA
-0.508662	-0.0345505	-0.196163	0.208798	0.260612	-0.235063	1076186	CGEN_HUM_1003828_1	9q21-q22	Hs.78056	CTSL	Homo sapiens cathepsin L (CTSL) mRNA
-0.525744	-0.130393	-0.020244	0.287879	0.683501	0.450848	1076187	CGEN_HUM_1004212_1	1p36.1-p35	Hs.831	HMGCL	Human hydroxymethylglutaryl-CoA lyase mRNA, complete cds
0.299888	-0.372323	-0.416253	-0.307689	0.0508044	-0.218368	1076188	CGEN_HUM_1004596_1	NULL	Hs.272311	NULL	Homo sapiens mRNA; cDNA DKFZp434B1521 (from clone DKFZp434B1521)
-0.28204	-0.308455	-0.33004	-0.182468	0.191059	0.212463	1076190	CGEN_HUM_1005364_1	21q22.13-q22.2	Hs.11173	KCNJ6	Homo sapiens potassium inwardly-rectifying channel, subfamily J, member 6 (KCNJ6) mRNA
-0.0821314	-0.353167	-0.195193	-0.499703	0.237229	-0.240294	1076191	CGEN_HUM_1005748_1	10q23.3	Hs.182215	ARL3	Homo sapiens ADP-ribosylation factor-like 3 (ARL3), mRNA
0.120914	-0.0726453	-0.302246	-0.130824	0.0818405	-0.36535	1076192	CGEN_HUM_1006132_1	9q22.32	Hs.113426	KIAA1529	Homo sapiens mRNA for KIAA1529 protein, partial cds
0.0556391	-0.343168	-0.013417	-0.116506	0.101023	0.0521479	1076193	CGEN_HUM_1006516_1	3q28	Hs.173880	IL1RAP	Homo sapiens interleukin 1 receptor accessory protein (IL1RAP) mRNA
0.00654509	-0.020685	-0.0281212	-0.0165698	-0.603009	0.106938	1076194	CGEN_HUM_1006900_1	15q22.1	Hs.157607	FLJ13952	Homo sapiens cDNA FLJ13952 fis, clone Y79AA1001068
				-0.527309		1076195	CGEN_HUM_1007284_1	Xq22.1	Hs.125565	TIMM8A	Human BTK region clone fci-12 mRNA
0.0708475	-0.507725	0.0893863	-0.0527135	0.345691	-0.181145	1076196	CGEN_HUM_1007668_1	7q21.2	Hs.12244	FLJ20097	Homo sapiens hypothetical protein FLJ20097 (FLJ20097), mRNA
-0.2648	-0.0331032	0.174009	0.169428	0.366158	0.174301	1076197	CGEN_HUM_1008052_1	8q23.1	Hs.154387	KIAA0103	Homo sapiens KIAA0103 gene product (KIAA0103), mRNA
0.114122	-0.294766	0.143584	-0.0180241	-0.15504	-0.0111989	1076198	CGEN_HUM_1008436_1	15q15.3	Hs.272813	DUOX1	Homo sapiens dual oxidase 1 (DUOX1), mRNA
-0.283025	-0.246468	0.0097729	0.02246	-0.186348	-0.0614168	1076199	CGEN_HUM_1008820_1	6q21-q22	Hs.179729	COL10A1	Homo sapiens collagen, type X, alpha 1 (Schmid metaphyseal chondrodysplasia) (COL10A1), mRNA
-0.0223245	-0.257376	-0.113748	-0.324915	-0.637211	0.675438	1076200	CGEN_HUM_1009204_1	Xq13.1	Hs.84	IL2RG	Homo sapiens interleukin 2 receptor, gamma (severe combined immunodeficiency) (IL2RG) mRNA
				-0.589062		1076201	CGEN_HUM_1009588_1	2q12	Hs.159301	IL18R1	Homo sapiens interleukin 18 receptor 1 (IL18R1) mRNA
0.0965708	-0.256579	-0.298256	-0.21434	-0.119035	0.0340024	1076202	CGEN_HUM_1009972_1	1p22.3-p31.1	Hs.258583	EDG7	Homo sapiens endothelial cell differentiation gene 7; calcium-mobilizing lysophosphatidic acid receptor LP-A3 (EDG7), mRNA
-0.777071	-0.12244	-0.622933	-0.188978	0.543497	0.288292	1076203	CGEN_HUM_1010356_1	17q21-q23	Hs.78921	AKAP1	Homo sapiens A kinase (PRKA) anchor protein 1 (AKAP1), mRNA
-0.441198	-0.470523	-0.0992579	-0.513965	0.278612	0.0928179	1076204	CGEN_HUM_1010740_1	2q12-q14	Hs.73149	PAX8	Homo sapiens paired box gene 8 (PAX8), transcript variant PAX8C, mRNA
0.0703352	-0.0499796		0.136985	-0.529116	-0.258241	1076205	CGEN_HUM_1011124_1	Yq11.222	Hs.158343	PRY	Homo sapiens Testis-specific PTP-BL-related protein on Y (PRY) mRNA
	-0.098882		-0.23806	-0.098674	-0.24866	1076206	CGEN_HUM_1011508_1	1q25.2	Hs.283759	OCLM	Homo sapiens oculomedin mRNA, complete cds
				-0.759902		1076207	CGEN_HUM_1011892_1	NULL		NULL	Homo sapiens full length insert cDNA clone YZ88A07
				-1.02867		1076208	CGEN_HUM_1012276_1	NULL	Hs.130187	NULL	Homo sapiens mRNA; cDNA DKFZp434O1214 (from clone DKFZp434O1214)
-0.413569	0.0137639	-0.264446	-0.0715213	-0.19504	-0.0331166	1076209	CGEN_HUM_1012660_1	1p34.2	Hs.46736	FLJ23476	Homo sapiens cDNA: FLJ23476 fis, clone HSI14935
						1076210	CGEN_HUM_1013044_1	NULL		NULL	H.sapiens mRNA for small nucleolar RNA U20
-0.144302	-0.522133	-0.339662	-0.534278	0.0240455	-0.790381	1076211	CGEN_HUM_1013428_1	5q23.1	Hs.108920	SEMA6A	Homo sapiens HT018 mRNA, complete cds
						1076212	CGEN_HUM_1013812_1	NULL	Hs.272414	NULL	Homo sapiens HDCMB45P mRNA, partial cds
0.12221	-0.331626	-0.203058	0.0320081	0.115634	-0.131117	1076213	CGEN_HUM_1014196_1	NULL	Hs.25275	LOC57209	Homo sapiens mRNA; cDNA DKFZp566A163 (from clone DKFZp566A163)
-0.318061	-0.263054	-0.129354	-0.00730825	0.86838	0.327332	1076214	CGEN_HUM_1014580_1	NULL		NULL	Human mRNA for beta-actin, 5'UTR (sequence from the 5'cap to the start codon)
	-0.216847	-0.00472003		0.0704803	-0.330844	1076215	CGEN_HUM_1014913_1	NULL	Hs.306899	NULL	Homo sapiens cDNA: FLJ23374 fis, clone HEP16126
0.444373	-0.388087	-0.215478	0.0102746	0.0388263	-0.464426	1076216	CGEN_HUM_1015297_1	NULL		NULL	Homo sapiens clone TEA5 Cri-du-chat critical region mRNA
0.396136	-0.0892416	-0.394366	0.227915	-0.403504	0.218344	1076217	CGEN_HUM_1015681_1	NULL	Hs.301124	NULL	Homo sapiens cDNA FLJ11681 fis, clone HEMBA1004865
						1076218	CGEN_HUM_1016065_1	NULL	Hs.287720	NULL	Homo sapiens cDNA: FLJ23081 fis, clone LNG06331
	0.374514			-0.27024	-0.229575	1076219	CGEN_HUM_1016449_1	NULL	Hs.32984	NULL	Homo sapiens cDNA FLJ11862 fis, clone HEMBA1006900
						1076220	CGEN_HUM_1016833_1	NULL	Hs.274526	NULL	Homo sapiens mRNA; cDNA DKFZp434C108 (from clone DKFZp434C108)
-0.453131	-0.31101	-0.0515366	0.0471075	0.504676	0.273795	1076222	CGEN_HUM_1017601_1	3p14.3	Hs.47166	HT021	Homo sapiens HT021 (HT021) mRNA, complete cds
	-0.11747		-0.133942	-0.952699	-1.63806	1076223	CGEN_HUM_1017985_1	NULL		NULL	Homo sapiens full length insert cDNA clone YA82F09
				-0.332079		1076225	CGEN_HUM_1018753_1	NULL	Hs.98321	FLJ14103	Homo sapiens cDNA FLJ14103 fis, clone MAMMA1001073
-0.082783	-0.00527494	-0.504866	-0.177003	-0.37019	-0.170064	1076227	CGEN_HUM_1000114_1	15q21		TRPM7	Homo sapiens cDNA FLJ20117 fis, clone COL05727
-0.309762	-0.372443	-0.112612	-0.249687	-0.0692547	-0.131682	1076228	CGEN_HUM_1000498_1	5q11.1	Hs.505	ISL1	Homo sapiens ISL1 transcription factor, LIM/homeodomain, (islet-1) (ISL1), mRNA
-0.0636297	-0.209971	-0.318602	-0.0479992	0.222444	0.202553	1076229	CGEN_HUM_1000882_1	7p14.3-p14.1	Hs.75137	KIAA0193	Homo sapiens KIAA0193 gene product (KIAA0193), mRNA
-0.119842	-0.0691934	0.150901	-0.0102407	0.443777	0.327547	1076230	CGEN_HUM_1001266_1	14q22.3	Hs.22549	C14orf135	Homo sapiens cDNA FLJ12946 fis, clone NT2RP2005254
-0.0572227	-0.376246	-0.046439	-0.00146374	0.263614	0.257427	1076231	CGEN_HUM_1001650_1	NULL	Hs.155606	NULL	Human homeobox protein (PHOX1) mRNA, 3' end
0.654293	0.0162298	0.360452	-0.1506	0.344488	-0.577925	1076232	CGEN_HUM_1002034_1	6q16	Hs.182505	POU3F2	Homo sapiens POU domain, class 3, transcription factor 2 (POU3F2) mRNA
-0.165123	-0.195077	0.188646	-0.136046	0.339347	0.212988	1076233	CGEN_HUM_1002418_1	11q13.1	Hs.14839	POLR2G	Homo sapiens polymerase (RNA) II (DNA directed) polypeptide G (POLR2G), mRNA
-0.271063	0.0350644	-0.00406279	0.344575	0.398344	0.134372	1076234	CGEN_HUM_1002802_1	14q	Hs.539	RPS29	Homo sapiens ribosomal protein S29 (RPS29) mRNA
0.338119	-0.799671	0.0299015	-0.491109	0.36351	-0.367233	1076235	CGEN_HUM_1003186_1	21q11	Hs.24633	SAMSN1	Homo sapiens SAMSN1 (SAMSN1) mRNA, complete cds
-0.433942	-0.207516	-0.232247	0.0648564	-0.0181992	0.292808	1076236	CGEN_HUM_1003570_1	Xq22	Hs.121068	TM4SF6	Homo sapiens transmembrane 4 superfamily member 6 (TM4SF6) mRNA, and translated products
0.354547	0.0735937	0.132432	-0.0962153	0.00667073	-0.0360876	1076237	CGEN_HUM_1003954_1	4q13.2	Hs.59838	FLJ10808	Homo sapiens hypothetical protein FLJ10808 (FLJ10808), mRNA
0.23416	-0.589558	-0.0349752	-0.44822	-0.17423	-0.0203582	1076238	CGEN_HUM_1004338_1	2q37.1		ALPI	Human intestinal alkaline phosphatase mRNA, complete cds
-0.0583834	-0.137192	-0.191195	0.0221057	-0.00463681	-0.0494301	1076239	CGEN_HUM_1004722_1	12q24.12	Hs.135723	GLTP	Homo sapiens glycolipid transfer protein (LOC51228), mRNA
0.361985	-0.80081	-0.0222692	-0.127775	-0.149438	-0.730929	1076240	CGEN_HUM_1005106_1	10q24	Hs.193852	ABCC2	Homo sapiens ATP-binding cassette, sub-family C (CFTR/MRP), member 2 (ABCC2), mRNA
0.27196	-0.490641	-0.172881	-0.164178	0.475105	-0.0281189	1076241	CGEN_HUM_1005490_1	4p16.3	Hs.302008	SLC26A1	Homo sapiens sulfate/anion transporter SAT-1 protein (SLC26A1) mRNA, complete cds
-0.173628	-0.0780668	0.136943	0.0877956	0.0747504	0.485484	1076242	CGEN_HUM_1005874_1	9q34.11	Hs.19012	RAB9P40	Homo sapiens Rab9 effector p40 (RAB9P40) mRNA
0.485796	-0.260635	0.476914	-0.279636	0.394436	-0.048894	1076243	CGEN_HUM_1006258_1	5q32	Hs.331555	SPINK5	Homo sapiens serine protease inhibitor, Kazal type, 5 (SPINK5), mRNA
						1076244	CGEN_HUM_1006642_1	19q13.4	Hs.166085	KIR2DL4	Homo sapiens killer cell immunoglobulin-like receptor, two domains, long cytoplasmic tail, 4 (KIR2DL4) mRNA, and translated products
-0.145534	-0.40407	0.113359	-0.387658	0.031812	0.272066	1076245	CGEN_HUM_1007026_1	7q22.1		MGC3195	Homo sapiens PNAS-112 mRNA, partial sequence
-0.498115	-0.142365	0.0646161	-0.155342	0.26657	0.0739618	1076246	CGEN_HUM_1007410_1	7p21.3	Hs.91011	AGR2	Homo sapiens anterior gradient 2 (Xenepus laevis) homolog (AGR2), mRNA
-0.0808805	-0.088088	-0.065238	0.165699	0.599568	0.60757	1076247	CGEN_HUM_1007794_1	3p21.31	Hs.64742	KIAA0540	Homo sapiens mRNA for KIAA0540 protein, partial cds
0.174929	-0.0610509	-0.175171	-0.116838	-0.189579	-0.0858736	1076248	CGEN_HUM_1008178_1	12p13.2-p13.1	Hs.24596	PIR51	Homo sapiens RAD51-interacting protein (PIR51) mRNA
-0.0735452	-0.259547	0.28872	-0.245436	0.428722	0.00224195	1076249	CGEN_HUM_1008562_1	9q34.13	Hs.173484	LRRC8	Homo sapiens mRNA for KIAA1437 protein, partial cds
						1076250	CGEN_HUM_1008946_1	Xq22.2-q22.3	Hs.272354	IL1RAPL2	Homo sapiens TIGIRR-1 mRNA, complete cds
-0.234219	-0.118763	-0.071072	0.015965	0.296251	0.434863	1076251	CGEN_HUM_1009330_1	15q22.2	Hs.250870	MAP2K5	Homo sapiens mitogen-activated protein kinase kinase 5 (MAP2K5), mRNA
0.163058	0.57794	0.374332	-0.00153478	0.122124	-0.0908488	1076252	CGEN_HUM_1009714_1	16p11	Hs.210546	IL21R	Homo sapiens interleukin 21 receptor (IL21R) mRNA, complete cds
0.473638	0.00591769	0.383298	-0.234301	-0.168019	-0.739083	1076253	CGEN_HUM_1010098_1	8p23-p22	Hs.2243	BLK	Homo sapiens B lymphoid tyrosine kinase (BLK) mRNA
0.193801	-0.140524	-0.151001	-0.390864	-0.302897	-0.871969	1076254	CGEN_HUM_1010482_1	11q22-q23	Hs.41706	DDX10	Homo sapiens DEAD/H (Asp-Glu-Ala-Asp/His) box polypeptide 10 (RNA helicase) (DDX10) mRNA
-0.0574534	0.438095	-0.175729	0.451118	0.273178	-0.174051	1076255	CGEN_HUM_1010866_1	Xq28 and Yq12		SPRY3	Homo sapiens novel antagonist of FGF signaling (sprouty-3) mRNA, partial cds
	-0.839055	-0.254518		-0.72477	-1.72497	1076256	CGEN_HUM_1011250_1	10q26.3	Hs.8850	ADAM12	Homo sapiens a disintegrin and metalloproteinase domain 12 (meltrin alpha) (ADAM12) mRNA, and translated products
						1076257	CGEN_HUM_1011634_1	4p15.1-p15.2	Hs.129	CCKAR	Homo sapiens cholecystokinin A receptor (CCKAR) mRNA
0.265913	-0.362579	0.00622994	-0.388642	0.159641	-0.198605	1076258	CGEN_HUM_1012018_1	16p13.3		PPL8	Homo sapiens mRNA full length insert cDNA clone EUROIMAGE 2068113
-0.478374	-0.0661561	0.174946	0.0076144	0.031393	0.0200439	1076259	CGEN_HUM_1012402_1	NULL	Hs.62601	NULL	Homo sapiens mRNA; cDNA DKFZp586K1318 (from clone DKFZp586K1318)
-0.423684	0.150603	0.260569	0.0139237	0.466909	0.661049	1076260	CGEN_HUM_1012786_1	NULL	Hs.23458	NULL	Homo sapiens mRNA; cDNA DKFZp434C1613 (from clone DKFZp434C1613)
0.394639	-0.0160832	0.00837418	-0.138287	-0.212103	-0.107494	1076261	CGEN_HUM_1013170_1	14q24.1	Hs.301152	MGC50452	Homo sapiens mRNA; cDNA DKFZp434F053 (from clone DKFZp434F053)
0.22507	-0.247553	-0.476999	-0.457284	-0.224988	-0.157918	1076262	CGEN_HUM_1013554_1	4q11-q13	Hs.74615	PDGFRA	H.sapiens mRNA for PDGFRalpha protein
0.235424	0.164925	0.277785	0.0875439	-0.0816121	0.127418	1076264	CGEN_HUM_1014322_1	22q13.1	Hs.226117	H1F0	Homo sapiens H1 histone family, member 0 (H1F0), mRNA
						1076265	CGEN_HUM_1014655_1	NULL	Hs.61658	NULL	Homo sapiens cDNA FLJ11616 fis, clone HEMBA1004038
				-0.643521		1076266	CGEN_HUM_1015039_1	NULL	Hs.209806	NULL	Homo sapiens cDNA FLJ11924 fis, clone HEMBB1000343
	0.180222		-0.354123	-0.872691	-0.411697	1076267	CGEN_HUM_1015423_1	NULL		NULL	Homo sapiens clone FLB4630
0.567612	0.132918	0.268588	0.0778466	0.202483	0.230985	1076268	CGEN_HUM_1015807_1	NULL	Hs.306639	NULL	Homo sapiens cDNA FLJ12624 fis, clone NT2RM4001754
0.477118	-0.0870208	-0.262405	0.0519976	-0.390245	-0.0354804	1076269	CGEN_HUM_1016191_1	NULL		NULL	Homo sapiens cDNA FLJ12036 fis, clone HEMBB1001911
0.0381847	-0.363921	-0.276437	-0.0112163	0.762263	0.295524	1076277	CGEN_HUM_1000120_1	22q12.2	Hs.279535	FLJ38628	Homo sapiens cDNA: FLJ23382 fis, clone HEP16349
-0.442795	-0.240988	0.0209479	-0.0497166	0.431767	0.23377	1076278	CGEN_HUM_1000504_1	21q21.1	Hs.73851	ATP5J	Homo sapiens ATP synthase, H+ transporting, mitochondrial (ATP5) mRNA
-0.266123	-0.159344	0.0117913	0.21976	0.393736	0.321818	1076279	CGEN_HUM_1000888_1	1q32.3	Hs.239155	NY-REN-45	Homo sapiens NY-REN-45 antigen (LOC51133), mRNA
-0.00309149	-0.196875	-0.124081	-0.0393992	0.577508	0.248957	1076280	CGEN_HUM_1001272_1	17q11.1	Hs.135890	PF1	Homo sapiens mRNA for KIAA1523 protein, partial cds
-0.157079	0.0704281	-0.266839	0.118976	-0.0721952	0.0753739	1076281	CGEN_HUM_1001656_1	2q37	Hs.184945	GBX2	Homo sapiens gastrulation brain homeo box 2 (GBX2), mRNA
-0.183203	-0.183645	0.248506	-0.166843	0.367572	0.453523	1076282	CGEN_HUM_1002040_1	3q21	Hs.2110	ZNF9	Homo sapiens zinc finger protein 9 (a cellular retroviral nucleic acid binding protein) (ZNF9), mRNA
-0.268894	-0.298855	-0.0467559	-0.412158	0.323786	-0.153934	1076283	CGEN_HUM_1002424_1	5p15.33	Hs.6566	TRIP13	Homo sapiens HPV16 E1 protein binding protein mRNA, complete cds
-0.155232	-0.2561	-0.00513111	0.0413832	0.329121	0.153808	1076284	CGEN_HUM_1002808_1	NULL	Hs.274546	NULL	Homo sapiens cDNA FLJ10190 fis, clone HEMBA1004753
0.0612586	-0.450054	0.0228065	-0.227464	0.0811169	-0.0878144	1076285	CGEN_HUM_1003192_1	9q22.3-q31	Hs.301839	HABP4	Homo sapiens intracellular hyaluronan-binding protein mRNA, complete cds
-0.153058	0.226502	-0.433211	0.47047	-0.113335	-0.562344	1076286	CGEN_HUM_1003576_1	2q24.1	Hs.55968	GALNT5	Homo sapiens partial mRNA for GalNAc-T5 (GALNT5 gene)
0.10933	-0.42284	-0.141602	-0.624728	-0.137323	-0.00686321	1076287	CGEN_HUM_1003960_1	NULL	Hs.158298	OSIL	Human phosphotyrosine independent ligand p62B B-cell isoform for the Lck SH2 domain mRNA, partial cds
-0.25319	-0.0470948	0.142331	0.0127922	0.16878	0.0150648	1076288	CGEN_HUM_1004344_1	1q21-q22	Hs.42331	EFNA4	Homo sapiens ephrin-A4 (EFNA4) mRNA
-0.124718	-0.136266	-0.0535356	0.200405	0.268614	0.0888523	1076289	CGEN_HUM_1004728_1	11q13	Hs.31130	TM7SF2	Homo sapiens transmembrane 7 superfamily member 2 (TM7SF2) mRNA, and translated products
			0.18178	0.0374034	-0.0300837	1076290	CGEN_HUM_1005112_1	11p12-p11	Hs.12365	SYT13	Homo sapiens mRNA for KIAA1427 protein, partial cds
-0.200168	-0.195841	0.320399	-0.267424	-0.0400919	-0.211762	1076292	CGEN_HUM_1005880_1	7p15.2	Hs.106260	SNX10	Homo sapiens sorting nexin 10 (SNX10), mRNA
-0.311415	-0.299869	0.0791632	-0.447609	0.0443481	0.613199	1076293	CGEN_HUM_1006264_1	4q11	Hs.6933	FLJ12684	Homo sapiens cDNA FLJ12684 fis, clone NT2RM4002460, weakly similar to ENV POLYPROTEIN
				-0.712254		1076294	CGEN_HUM_1006648_1	19q13.4	Hs.274601	KIR3DL1	Homo sapiens killer cell immunoglobulin-like receptor, three domains, long cytoplasmic tail, 1 (KIR3DL1), mRNA
-0.453783	0.176597	-0.240185	-0.123779	0.315387	0.269238	1076295	CGEN_HUM_1007032_1	17q21.2	Hs.9029	KRT23	Homo sapiens DKFZP434G032 protein (DKFZP434G032), mRNA
-0.271517	-0.199955	0.0344797	-0.145498	0.249758	0.288631	1076296	CGEN_HUM_1007416_1	14q11.2	Hs.99291	STXBP6	Homo sapiens HSPC156 protein (HSPC156), mRNA
0.159294	0.00421761	0.354226	0.17286	-0.144815	-0.488436	1076297	CGEN_HUM_1007800_1	1q24	Hs.303156	HHL	Homo sapiens clone N9 NTera2D1 teratocarcinoma mRNA
-0.159212	-0.47756	0.0547771	-0.544703	0.252512	-0.0662656	1076298	CGEN_HUM_1008184_1	12q13.11	Hs.334842	K-ALPHA-1	Homo sapiens tubulin, alpha, ubiquitous (K-ALPHA-1) mRNA
0.672286	-0.414764	0.246849	0.0227927	-0.466417	-0.514124	1076299	CGEN_HUM_1008568_1	5q14.3	Hs.81800	CSPG2	Homo sapiens chondroitin sulfate proteoglycan 2 (versican) (CSPG2) mRNA
-0.00778442	-0.0416224	-0.131233	0.0539654	0.271823	0.297528	1076300	CGEN_HUM_1008952_1	14q24.1	Hs.109654	SYNJ2BP	Homo sapiens hypothetical protein FLJ11271 (FLJ11271), mRNA
-0.00924937	-0.430622	0.0449892	-0.268509	-0.00245617	0.271894	1076301	CGEN_HUM_1009336_1	4q32.1	Hs.83243	KIAA1450	Homo sapiens mRNA for KIAA1450 protein, partial cds
-0.458894	0.164239	-0.0113453	0.0752939	0.276369	0.568859	1076303	CGEN_HUM_1010104_1	8p11.2	Hs.226573	IKBKB	Homo sapiens IkB kinase-b (IKK-beta) mRNA, complete cds
-0.0980234	0.23855	-0.0570831	-0.286618	-0.140892	-0.456054	1076304	CGEN_HUM_1010488_1	2q21.2	Hs.77495	UBXD2	Homo sapiens mRNA for KIAA0242 protein, partial cds
-0.185286	-0.222993	0.0422533	-0.349519	-0.317038	-0.182098	1076305	CGEN_HUM_1010872_1	17p13.3	Hs.154396	CT120	Homo sapiens cDNA: FLJ22282 fis, clone HRC03861
0.116005	-0.105503	0.389242	-0.0290754	0.297262	0.101082	1076306	CGEN_HUM_1011256_1	2q11.1	Hs.44566	KIAA1641	Homo sapiens mRNA for KIAA1641 protein, partial cds
-0.215339	0.252452	-0.0365841	0.200323	0.393738	0.108973	1076307	CGEN_HUM_1011640_1	7p13-p11.2		PPIA	Homo sapiens cDNA: FLJ22916 fis, clone KAT06406, highly similar to HSCYCR Human mRNA for T-cell cyclophilin
-0.330096	-0.286418	-0.0217984	-0.0922217	0.37412	0.448626	1076308	CGEN_HUM_1012024_1	8p12	Hs.279921	MGC8721	Homo sapiens HSPC035 protein (LOC51669), mRNA
	0.125292					1076309	CGEN_HUM_1012408_1	NULL	Hs.255021	NULL	Homo sapiens cDNA FLJ12356 fis, clone MAMMA1002339
-0.488427	-0.0292837	0.143554	0.0123705	0.704289	0.622454	1076310	CGEN_HUM_1012792_1	NULL		NULL	Human HepG2 3' region cDNA, clone hmd3a09
				-1.52718		1076311	CGEN_HUM_1013176_1	NULL		NULL	Homo sapiens cDNA FLJ14141 fis, clone MAMMA1002868
-0.0309229	-0.0825631	0.175516	-0.177234	0.295475	0.193001	1076312	CGEN_HUM_1013560_1	NULL		MRPL52	Homo sapiens cDNA FLJ20443 fis, clone KAT05031
0.697881	-0.360206	0.377499	-0.55041	0.00284337	-0.33689	1076313	CGEN_HUM_1013944_1	NULL	Hs.306801	NULL	Homo sapiens cDNA: FLJ21672 fis, clone COL09025
0.0554275	-0.073786	-0.267728	-0.0673084	0.071189	-0.205175	1076314	CGEN_HUM_1014328_1	9q33.3	Hs.41181	LOC253039	Homo sapiens mRNA; cDNA DKFZp727C191 (from clone DKFZp727C191)
0.887251	-0.0575166	0.320725	0.0297952	0.046231	-0.237993	1076315	CGEN_HUM_1014661_1	NULL	Hs.187578	NULL	Homo sapiens cDNA FLJ13722 fis, clone PLACE2000455
0.282792	-0.264814	0.453407	-0.00066246	0.337215		1076316	CGEN_HUM_1015045_1	NULL	Hs.112881	NULL	Homo sapiens cDNA FLJ11482 fis, clone HEMBA1001820
	0.0597563		-0.387581	0.240024	-0.980048	1076317	CGEN_HUM_1015429_1	2q33.3	Hs.142868	LOC285173	Homo sapiens cDNA FLJ11143 fis, clone PLACE1006598
	0.20154		0.168303	-0.443999	-0.383288	1076318	CGEN_HUM_1015813_1	NULL	Hs.283877	NULL	Homo sapiens cDNA FLJ12955 fis, clone NT2RP2005496, moderately similar to ZINC FINGER PROTEIN 135
				-0.408606	-0.153917	1076319	CGEN_HUM_1016197_1	NULL	Hs.296684	NULL	Homo sapiens cDNA FLJ12010 fis, clone HEMBB1001635
-0.335003	-0.126445	0.0228962	-0.225818	0.196068	-0.00752806	1076327	CGEN_HUM_1000138_1	14q24.3	Hs.118722	FUT8	Homo sapiens fucosyltransferase 8 (alpha (1,6) fucosyltransferase) (FUT8) mRNA
-0.363866	-0.260212	0.101044	-0.0960789	0.411797	0.349385	1076328	CGEN_HUM_1000522_1	4p16	Hs.26077	WFS1	Homo sapiens Wolfram syndrome (WFS) mRNA
-0.311098	-0.131249	0.0423768	0.0429816	0.363238	0.232219	1076329	CGEN_HUM_1000906_1	12q13-q14	Hs.94672	GCN5L1	Homo sapiens GCN5 (general control of amino-acid synthesis, yeast, homolog)-like 1 (GCN5L1) mRNA
-0.0495232	-0.200269	-0.359201	-0.0482837	0.250675	0.311061	1076330	CGEN_HUM_1001290_1	14q32.3	Hs.101448	MTA1	Homo sapiens metastasis associated 1 (MTA1) mRNA
-0.119198	-0.182913	0.0834606	0.229589	-0.020606	0.217255	1076331	CGEN_HUM_1001674_1	6p21.31	Hs.237786	ZNF187	Homo sapiens mRNA for SRE-ZBP
-0.346738	-0.12996	-0.175301	-0.284534	-0.099655	-0.0461998	1076332	CGEN_HUM_1002058_1	17q21.3		HOXB6	HOX B6=class I homeobox {fragment M2, homeodomain} [human, MCF7 cells, mRNA Partial, 117 nt]
-0.183339	-0.193585	0.32674	0.468374	0.571705	0.520017	1076333	CGEN_HUM_1002442_1	1q31	Hs.554	SSA2	Human SS-A/Ro ribonucleoprotein autoantigen 60 kd subunit mRNA, complete cds
-0.437167	-0.287724	0.175888	0.0822838	0.0893304	-0.218232	1076334	CGEN_HUM_1002826_1	2p16.1	Hs.20887	FLJ10392	Homo sapiens hypothetical protein FLJ10392 (FLJ10392), mRNA.
-0.0413688	-0.209893	0.171324	0.00701842	0.153626	-0.121013	1076335	CGEN_HUM_1003210_1	6pter-p12.1	Hs.48433	ZFP318	Homo sapiens endocrine regulator (HRIHFB2436), mRNA
0.135863	-0.222809	-0.247626	0.0245332	-0.235486	-0.40703	1076336	CGEN_HUM_1003594_1	5q12	Hs.272404	C2GNT3	Homo sapiens core 2 beta-1,6-N-acetylglucosaminyltransferase 3 (LOC51301), mRNA
-0.022972	-0.324498	-0.0116454	-0.13325	0.21314	-0.443859	1076337	CGEN_HUM_1003978_1	5q33-q34	Hs.42400	USP12	Homo sapiens ubiquitin hydrolyzing enzyme I (UBH1) mRNA, partial cds
0.292101	0.413336	-0.315989	0.0574988	-0.50785	0.217935	1076338	CGEN_HUM_1004362_1	11q22.3-q23	Hs.125359	THY1	Homo sapiens Thy-1 cell surface antigen (THY1), mRNA
-0.31231	-0.257152	0.24452	0.00455232	0.347545	0.0167446	1076339	CGEN_HUM_1004746_1	5q13.3-q14	Hs.11899	HMGCR	Homo sapiens 3-hydroxy-3-methylglutaryl-Coenzyme A reductase (HMGCR) mRNA
0.198295	0.155118	-0.248421	-0.00867275	0.0517305	-0.288854	1076340	CGEN_HUM_1005130_1	Xq25-q26.1		FLJ11362	Novel human gene mapping to chomosome X
-0.202549	-0.112786	-0.160031	-0.00714922	0.304426	0.156208	1076341	CGEN_HUM_1005514_1	16q12.2	Hs.10499	FLJ10815	Homo sapiens hypothetical protein FLJ10815 (FLJ10815), mRNA
-0.184123	-0.00259454	-0.0715318	0.0168798	0.434542	0.591563	1076342	CGEN_HUM_1005898_1	5q23	Hs.11183	SNX2	Homo sapiens sorting nexin 2 (SNX2) mRNA, and translated products
0.000987497	-0.0159814	-0.3861	-0.859238	-0.740364	-0.771968	1076343	CGEN_HUM_1006282_1	NULL	Hs.77646	NULL	Homo sapiens mRNA; cDNA DKFZp761M0223 (from clone DKFZp761M0223)
-0.095252	-0.0201139	0.0607262	0.123487	0.415037	0.262318	1076344	CGEN_HUM_1006666_1	NULL		NULL	Homo sapiens CGI-131 protein (LOC51648), mRNA
-0.283905	-0.117537	0.384306	-0.276399	-0.0368641	0.0906913	1076345	CGEN_HUM_1007050_1	1p35.3	Hs.63795	DKFZP434L0117	Homo sapiens cDNA FLJ13976 fis, clone Y79AA1001594, weakly similar to HYALURONAN-MEDIATED MOTILITY RECEPTOR
-0.881618	-0.209219	0.0126873	0.274175	0.437387	0.4254	1076346	CGEN_HUM_1007434_1	11q13.1-q13.3	Hs.89449	MAP3K11	Homo sapiens mitogen-activated protein kinase kinase kinase 11 (MAP3K11), mRNA
-0.152372	0.0834818	-0.154096	-0.292496	0.0780544	-0.12518	1076347	CGEN_HUM_1007818_1	21q22.3	Hs.143638	WDR4	Homo sapiens long form for WD repeat domain 4 protein (WDR4 gene) (HSA243913), mRNA
-0.309282	-0.325182	-0.0100749	-0.397694	0.109041	0.128705	1076348	CGEN_HUM_1008202_1	20q11.2-q12	Hs.26395	EPB41L1	Human mRNA for KIAA0338 gene, partial cds
					-0.848412	1076349	CGEN_HUM_1008586_1	17pter-p12	Hs.1472	GP1BA	Homo sapiens glycoprotein Ib (platelet), alpha polypeptide (GP1BA), mRNA
0.172366	-0.107993	0.152041	-0.166352	0.100558	-0.085188	1076350	CGEN_HUM_1008970_1	7q33-q35	Hs.3796	EPHB6	Homo sapiens EphB6 (EPHB6) mRNA
0.0338191	-0.0819693	0.204628	0.0445557	0.393951	0.299611	1076351	CGEN_HUM_1009354_1	1p33	Hs.5591	MKNK1	Homo sapiens MAP kinase-interacting serine/threonine kinase 1 (MKNK1) mRNA
	0.314706			0.229796	-0.0268509	1076352	CGEN_HUM_1009738_1	19q13.4	Hs.272216	GP6	Homo sapiens platelet glycoprotein VI (LOC51206), mRNA
0.203593	-0.0305433	-0.15739	-0.132112	0.365073	0.0510785	1076353	CGEN_HUM_1010122_1	5q35.3	Hs.89434	DBN1	Homo sapiens drebrin 1 (DBN1) mRNA
-0.235185	-0.0738167	0.0939709	0.288434	0.304818	-0.00958827	1076354	CGEN_HUM_1010506_1	1p11.1	Hs.132526	LOC51152	Homo sapiens melanoma antigen (LOC51152), mRNA
1.01475	0.143508	0.106719		-0.146433		1076355	CGEN_HUM_1010890_1	5q13.1	Hs.79019	BIRC1	Homo sapiens neuronal apoptosis inhibitory protein (NAIP), mRNA
	0.180977			-0.219152		1076356	CGEN_HUM_1011274_1	3p25	Hs.72290	WNT7A	Homo sapiens wingless-type MMTV integration site family, member 7A (WNT7A) mRNA
0.103158	-0.161348	0.20983	-0.146671	0.458882	0.15156	1076357	CGEN_HUM_1011658_1	NULL		NULL	Homo sapiens clone MF118 A4A10 hypoxanthine phosphoribosyltransferase (hprt) 130 kb deletion mutant mRNA, partial cds, contains human Alu element
-0.236481	-0.141095	0.0884759	-0.116222	0.169783	0.160616	1076358	CGEN_HUM_1012042_1	9p24.1	Hs.181385	MDS030	Homo sapiens uncharacterized hematopoietic stem/progenitor cells protein MDS030 (MDS030), mRNA
0.417861	-0.522854	0.0823077	-0.0996976	0.118991	-0.228231	1076359	CGEN_HUM_1012426_1	NULL	Hs.210844	NULL	Homo sapiens cDNA FLJ13264 fis, clone OVARC1000936, weakly similar to COAT PROTEIN GP37
						1076360	CGEN_HUM_1012810_1	21q22.3		PTTG1IP	Homo sapiens full length insert cDNA clone ZE01G01
				-0.727931	-0.556475	1076361	CGEN_HUM_1013194_1	NULL	Hs.301243	NULL	Homo sapiens cDNA FLJ14173 fis, clone NT2RP2002755
-0.162916	-0.0720326	-0.06752	0.00513212	-0.0874714	0.0447227	1076362	CGEN_HUM_1013578_1	7q11.21	Hs.32168	AUTS2	Homo sapiens KIAA0442 mRNA, partial cds
-0.280802	-0.285313	0.0969329	-0.194124	0.420645	0.440437	1076363	CGEN_HUM_1013962_1	NULL		NULL	Homo sapiens ribosomal protein L21 (homologue of rat rpL21) mRNA fragment
0.273228	0.0220384	0.202819	0.215976	0.0465003	0.0650164	1076365	CGEN_HUM_1014679_1	NULL	Hs.69429	NULL	Homo sapiens IMAGE:512024 clone, mRNA
0.20129	-0.220473	0.181037	0.238269	0.195736	-0.308218	1076366	CGEN_HUM_1015063_1	NULL	Hs.224012	NULL	Homo sapiens cDNA FLJ13731 fis, clone PLACE3000142
	0.0207011		-0.0690275	-0.0814382	-0.935543	1076367	CGEN_HUM_1015447_1	NULL	Hs.283071	NULL	Homo sapiens hypothetical protein PRO2796 (PRO2796), mRNA
				-0.0692084	-0.0284632	1076368	CGEN_HUM_1015831_1	NULL		NULL	Homo sapiens cDNA FLJ13454 fis, clone PLACE1003249
-0.0874064	0.313807	0.0624006	0.00605711	-0.118698	0.0836114	1076369	CGEN_HUM_1016215_1	NULL	Hs.306876	NULL	Homo sapiens cDNA: FLJ23098 fis, clone LNG07440
		0.136573	0.408386	0.794029	0.365035	1076376	EMPTY	NULL		NULL	EMPTY
0.405276	-0.0337604	0.0409237	-0.378333	0.42766	-0.201308	1076377	CGEN_HUM_1000144_1	17p13.3	Hs.149797	FLJ10979	Homo sapiens hypothetical protein FLJ10979 (FLJ10979), mRNA
-0.353575	-0.413791	0.14036	-0.307331	0.326406	0.244993	1076378	CGEN_HUM_1000528_1	16q24	Hs.173162	NOC4	Homo sapiens neighbor of COX4 (NOC4) mRNA
-0.249247	-0.0246655	0.545076	0.101152	0.218495	-0.037008	1076379	CGEN_HUM_1000912_1	7p15.2	Hs.69749	KIAA0087	Homo sapiens KIAA0087 gene product (KIAA0087), mRNA
-0.231437	-0.121786	-0.0159097	-0.204762	-0.134888	-0.221382	1076380	CGEN_HUM_1001296_1	7p15.2	Hs.278554	CBX3	Homo sapiens heterochromatin-like protein 1 (HECH), mRNA
-0.0742555	-0.0408573	-0.0343061	-0.107055	-0.0781803	0.286953	1076381	CGEN_HUM_1001680_1	12	Hs.2815	POU6F1	Homo sapiens POU domain, class 6, transcription factor 1 (POU6F1) mRNA
0.0220708	-0.0248149	0.0369732	0.228069	0.509509	0.320938	1076382	CGEN_HUM_1002064_1	19q13.43	Hs.164476	FLJ20626	Homo sapiens hypothetical protein FLJ20626 (FLJ20626), mRNA
0.291438	-0.356609	-0.896141	-0.153384	0.204509	0.0216218	1076383	CGEN_HUM_1002448_1	14q	Hs.32935	BRF1	Homo sapiens TATA box binding protein (TBP)-associated factor, RNA polymerase III, C, 90kD (TAF3C) mRNA
0.50903	-0.28212	-0.258782	-0.191259	-0.184043	-0.107667	1076384	CGEN_HUM_1002832_1	Xp22.2-p22.1	Hs.211539	EIF2S3	Homo sapiens eukaryotic translation initiation factor 2, subunit 3 (gamma, 52kD) (EIF2S3) mRNA
-0.238636	-0.103804	-0.0263508	0.0827165	0.0361644	0.15602	1076385	CGEN_HUM_1003216_1	8q24.22	Hs.301698	SIAT4A	Homo sapiens sialyltransferase 4A (beta-galactosidase alpha-2,3-sialytransferase) (SIAT4A) mRNA
0.0422648	-0.127925	-0.6221	0.0633459	-0.423475	-0.860933	1076386	CGEN_HUM_1003600_1	9q13	Hs.159642	GCNT1	Homo sapiens glucosaminyl (N-acetyl) transferase 1, core 2 (beta-1,6-N-acetylglucosaminyltransferase) (GCNT1), mRNA
0.163092	-0.174814	0.135164	-0.380624	0.170875	0.0372081	1076387	CGEN_HUM_1003984_1	1p34.2	Hs.1390	PSMB2	Homo sapiens proteasome (prosome, macropain) subunit, beta type, 2 (PSMB2), mRNA.
-0.227916	-0.137093	-0.115765	-0.142621	0.158098	0.253084	1076388	CGEN_HUM_1004368_1	17q12	Hs.25913	PEX12	Homo sapiens peroxisomal biogenesis factor 12 (PEX12) mRNA, and translated products
0.445304	-0.526567	0.298304	-0.221087	0.0098539	-0.176873	1076389	CGEN_HUM_1004752_1	NULL		NULL	Homo sapiens small intestinal mucin (MUC3) mRNA, partial cds
				-1.26429		1076391	CGEN_HUM_1005520_1	3q26.31	Hs.287380	KIAA1613	Homo sapiens mRNA for KIAA1613 protein, partial cds
0.432959	-0.160089	0.293599	0.115647	-0.0781195	-0.529352	1076392	CGEN_HUM_1005904_1	1q23.3	Hs.33578	KIAA0820	Homo sapiens mRNA for KIAA0820 protein, partial cds
-0.287236	-0.23596	0.00476474	-0.0694426	-0.0126445	0.125379	1076393	CGEN_HUM_1006288_1	14q22.1	Hs.59106	CGR19	Homo sapiens cell growth regulatory with ring finger domain (CGR19) mRNA
-0.398282	0.159843		0.151738	-0.381121	0.343746	1076394	CGEN_HUM_1006672_1	22q13.1	Hs.211929	TXN2	Homo sapiens thioredoxin, mitochondrial (TXN2), mRNA
-0.0056209	-0.346475	-0.243901	-0.189198	-0.0522427	-0.298401	1076395	CGEN_HUM_1007056_1	5q31.3	Hs.25277	ARAP3	Homo sapiens cDNA FLJ10717 fis, clone NT2RP3001084
0.108891	-0.0922204	0.137935	0.304932	0.60171	0.377849	1076396	CGEN_HUM_1007440_1	17p13	Hs.246381	CD68	Homo sapiens CD68 antigen (CD68) mRNA
-0.534923	0.139846	0.0548145	-0.179628	0.437506	0.557703	1076397	CGEN_HUM_1007824_1	NULL	Hs.150824	NULL	Homo sapiens cDNA: FLJ22824 fis, clone KAIA3991
0.17183	-0.864973	-0.545949	0.278378	0.308443	-0.883771	1076398	CGEN_HUM_1008208_1	5q13.2	Hs.78993	IQGAP2	Homo sapiens IQ motif containing GTPase activating protein 2 (IQGAP2), mRNA
0.310819	-0.152098	0.145649	0.0535714	-0.0471573	-0.370153	1076399	CGEN_HUM_1008592_1	2q36.1	Hs.21639	APEG1	Homo sapiens nuclear protein, marker for differentiated aortic smooth muscle and down-regulated with vascular injury (APEG1) mRNA
-0.353355	0.0372171	0.248582	0.213288	0.593468	0.47278	1076400	CGEN_HUM_1008976_1	2p21	Hs.260024	CDC42EP3	Homo sapiens Cdc42 effector protein 3 (CEP3) mRNA
-0.254437	-0.0727088	0.0527576	-0.000262642	0.415395	0.345071	1076401	CGEN_HUM_1009360_1	12q24.23	Hs.136644	WSB2	Homo sapiens CS box-containing WD protein (LOC55884), mRNA
-0.32782	0.682399	-0.147118		-0.401846	0.479199	1076402	CGEN_HUM_1009744_1	1p31	Hs.226627	LEPR	Homo sapiens leptin receptor (LEPR) mRNA
0.0502038	-0.152699	-0.0182703	-0.245739	0.0457756	0.185314	1076403	CGEN_HUM_1010128_1	10q23.33	Hs.16229	KIAA1373	Homo sapiens mRNA for KIAA1373 protein, partial cds
				-0.612199	-0.999937	1076404	CGEN_HUM_1010512_1	Xq28	Hs.115365	CXorf2	Homo sapiens chromosome X open reading frame 2 (CXORF2) mRNA, and translated products
-0.00766737	0.0424303	-0.0102769	-0.0673359	-0.433338	-0.363738	1076405	CGEN_HUM_1010896_1	5q35.1	Hs.173560	ODZ2	Homo sapiens mRNA for KIAA1127 protein, partial cds
-0.101172	-0.105201	0.0661913	0.173306	-0.0729764	0.139326	1076406	CGEN_HUM_1011280_1	NULL	Hs.19223	NULL	Homo sapiens HCCA2 mRNA, complete cds
	-0.00657894		0.0273709	-0.0418501	-0.273106	1076407	CGEN_HUM_1011664_1	NULL	Hs.100261	NULL	Homo sapiens mRNA; cDNA DKFZp564B222 (from clone DKFZp564B222)
	-0.102542		-0.0685492	-0.49974	0.289145	1076408	CGEN_HUM_1012048_1	NULL		NULL	Homo sapiens full length insert cDNA clone YR67A12
0.237716	-0.060191	0.43906	-0.0178941	0.310532	-0.083703	1076409	CGEN_HUM_1012432_1	NULL		NULL	Homo sapiens clone N8 NTera2D1 teratocarcinoma mRNA
				-0.66101		1076410	CGEN_HUM_1012816_1	7p21.3		LOC221810	Homo sapiens mRNA activated in tumor suppression, clone TSAP12
	-0.481733			-1.01812	-0.528254	1076411	CGEN_HUM_1013200_1	NULL		NULL	Homo sapiens full length insert cDNA clone ZC35F11
0.851338	-0.937161	0.307359	-0.125531	0.412052	-0.391519	1076412	CGEN_HUM_1013584_1	7p13	Hs.8173	FLJ10803	Homo sapiens hypothetical protein FLJ10803 (FLJ10803), mRNA
-0.425876	-0.450337	-0.11062	-0.396828	0.295579	0.303524	1076413	CGEN_HUM_1013968_1	NULL	Hs.99969	NULL	FUS...CHOP [human, myxoid liposarcoma specimens, mRNA Partial Mutant, 3 genes, 652 nt]
-0.0161508	-0.269272	0.244688	-0.163549	-0.328467	-0.886312	1076414	CGEN_HUM_1014352_1	9q32	Hs.247978	TAL2	Homo sapiens T-cell acute lymphocytic leukemia 2 (TAL2), mRNA
-0.144682	-0.348096	0.0349933	-0.226807	0.221974	0.100637	1076415	CGEN_HUM_1014685_1	4q25	Hs.288917	LAK	Homo sapiens cDNA: FLJ22670 fis, clone HSI08684
				0.0395011		1076416	CGEN_HUM_1015069_1	NULL		NULL	Homo sapiens mRNA full length insert cDNA clone EUROIMAGE 1204612
	0.640425			0.108251		1076417	CGEN_HUM_1015453_1	15q24	Hs.181461	ARIH1	Homo sapiens cDNA: FLJ22687 fis, clone HSI10991
	-0.143395		-0.217915	0.164732	-0.716235	1076418	CGEN_HUM_1015837_1	NULL		NULL	Homo sapiens cDNA FLJ13548 fis, clone PLACE1007068
						1076419	CGEN_HUM_1016221_1	NULL	Hs.288651	NULL	Homo sapiens cDNA: FLJ23247 fis, clone COL03425
-0.0245294	-0.445956	-0.0594721	-0.576567	0.0488442	-0.108779	1076427	CGEN_HUM_1000162_1	NULL	Hs.159377	CENTG2	Homo sapiens KIAA1099 protein (KIAA1099), mRNA
-0.335648	-0.593907	0.109918	-0.382443	0.488747	0.189297	1076428	CGEN_HUM_1000546_1	10q25.3	Hs.181013	PGAM1	Homo sapiens phosphoglycerate mutase 1 (brain) (PGAM1) mRNA
-0.244777	0.0227046	0.0821722	0.0819224	0.35142	0.50057	1076429	CGEN_HUM_1000930_1	17q24.3	Hs.268122	LOC51321	Homo sapiens hypothetical protein (LOC51321), mRNA
-0.202092	-0.19805	-0.109289	0.018923	0.673688	0.451224	1076430	CGEN_HUM_1001314_1	20q12	Hs.109804	TGM2	Homo sapiens H1 histone family, member X (H1FX) mRNA
-0.0306945	0.0471878	-0.108894	-0.010437	0.000107172	-0.138111	1076431	CGEN_HUM_1001698_1	9q22	Hs.198481	RORB	Homo sapiens RAR-related orphan receptor B (RORB), mRNA
	0.271451		-0.258713	-0.0579707	-0.365778	1076432	CGEN_HUM_1002082_1	4p12	Hs.87202	PHOX2B	Homo sapiens paired mesoderm homeobox 2b (PMX2B) mRNA
-0.355178	-0.0768264	0.0168512	-0.00172757	-0.459485	0.208761	1076433	CGEN_HUM_1002466_1	10p15	Hs.192731	ADAR3	Homo sapiens double-stranded RNA specific adenosine deaminase (ADAR3), mRNA
-0.198975	-0.313631	-0.00253673	-0.203684	0.341199	0.147955	1076434	CGEN_HUM_1002850_1	11p15.5-p15.4	Hs.10026	MRPL17	Homo sapiens ribosomal protein L17 isolog mRNA, complete cds
-0.320999	-0.0632643	0.126101	0.115222	0.44526	0.447131	1076435	CGEN_HUM_1003234_1	20q11.21	Hs.93871	C20orf31	Homo sapiens hypothetical protein FLJ10783 (FLJ10783), mRNA
-0.226631	0.218174	-0.263505	-0.136472	-0.552601	-0.0572392	1076436	CGEN_HUM_1003618_1	8q24.3	Hs.4742	GPAA1	Homo sapiens glycophosphatidylinositol anchor attachment 1 (GPAA1), mRNA
0.181913	-0.13524	-0.0313592	-0.0865052	0.0794375	-0.0717282	1076437	CGEN_HUM_1004002_1	NULL	Hs.350969	NULL	Homo sapiens putative peroxisome microbody protein 175.1 (LOC51051), mRNA
-0.22797	-0.122216	-0.161247	-0.0681517	0.15782	0.179505	1076438	CGEN_HUM_1004386_1	18q22.3	Hs.7922	HSPC154	Homo sapiens HSPC154 protein (HSPC154), mRNA
-0.277433	-0.618904	0.0137451	-0.338078	0.312831	0.285433	1076439	CGEN_HUM_1004770_1	12q13.12	Hs.171955	TROAP	Homo sapiens trophinin associated protein (tastin) (TROAP), mRNA
-0.400595	-0.0726502	-0.00251181	0.0228355	0.5869	0.410176	1076440	CGEN_HUM_1005154_1	17q12-q21	Hs.296422	NBP	Homo sapiens nucleotide binding protein (NBP) mRNA, complete cds
						1076441	CGEN_HUM_1005538_1	18q12.1-q21.1	Hs.193377	SLC14A2	Homo sapiens solute carrier family 14 (urea transporter), member 2 (SLC14A2), mRNA
0.0356169	-0.211882	-0.49806	-0.295129	-0.321608	-0.260279	1076442	CGEN_HUM_1005922_1	17p13.2	Hs.54403	HML2	Homo sapiens macrophage lectin 2 (calcium dependent) (HML2) mRNA
0.244974	-0.143693	-0.594515	-0.00404993	0.22004	0.0449544	1076443	CGEN_HUM_1006306_1	8p21.1	Hs.121524	GSR	Homo sapiens mitochondrial glutathione reductase (GRD1) mRNA, complete cds; nuclear gene for mitochondrial product
-0.228521	-0.125938	-0.12122	-0.17089	0.5148	0.0699451	1076444	CGEN_HUM_1006690_1	6p21.3	Hs.80288	HSPA1L	Homo sapiens heat shock 70kD protein-like 1 (HSPA1L) mRNA
0.100104	0.183533	-0.161747	-0.0828754	-0.099528	-0.23119	1076445	CGEN_HUM_1007074_1	17q21	Hs.1447	GFAP	Homo sapiens glial fibrillary acidic protein (GFAP) mRNA
0.147663		-0.106837		-0.802031	-1.26772	1076446	CGEN_HUM_1007458_1	4q21	Hs.114765	MLLT2	Homo sapiens myeloid/lymphoid or mixed-lineage leukemia (trithorax (Drosophila) homolog); translocated to, 2 (MLLT2) mRNA
-0.0266094	-0.257292	-0.0402527	-0.0653016	0.254287	0.0498854	1076447	CGEN_HUM_1007842_1	20q13	Hs.91161	PFDN4	Homo sapiens prefoldin 4 (PFDN4) mRNA
-1.93705			-0.300394	-0.945266	-0.204428	1076448	CGEN_HUM_1008226_1	9q33-q34	Hs.77196	SPTAN1	Homo sapiens spectrin, alpha, non-erythrocytic 1 (alpha-fodrin) (SPTAN1) mRNA
-0.156155	0.385073	-0.0779334	-0.0542544	0.344882	0.422339	1076449	CGEN_HUM_1008610_1	8p21.2	Hs.33787	SCAM-1	Homo sapiens vinexin beta (SH3-containing adaptor molecule-1) (SCAM-1) mRNA
0.113274	-0.239629	0.136972	-0.224073	-0.0247703	-0.346603	1076450	CGEN_HUM_1008994_1	17q24.3	Hs.118825	MAP2K6	Human MAP kinase kinase 6 (MKK6) mRNA, complete cds
-0.500889	0.0284853	0.00985296	0.172155	0.18607	0.236566	1076451	CGEN_HUM_1009378_1	15q15-q21	Hs.170263	TP53BP1	Homo sapiens tumor protein 53-binding protein, 1 (TP53BP1) mRNA
	-0.0240573			-0.149308	-0.385112	1076452	CGEN_HUM_1009762_1	12p13.2-p12.3	Hs.161786	CLECSF12	Homo sapiens putative transmembrane protein dectin-1 mRNA, complete cds
-0.13333	0.01569	-0.563363	0.071953	0.32691	0.254032	1076453	CGEN_HUM_1010146_1	17p13.1	Hs.104519	PLD2	Homo sapiens phospholipase D2 (PLD2) mRNA, and translated products
-0.250564	0.235145	-0.479474	-0.161264	0.280778	0.470818	1076454	CGEN_HUM_1010530_1	3p21.31	Hs.323462	DDX30	Homo sapiens KIAA0890 protein (KIAA0890), mRNA
-0.140586	-0.207843	-0.00733216	-0.052424	0.293303	0.130615	1076455	CGEN_HUM_1010914_1	14q13.1	Hs.154668	KIAA0391	Homo sapiens KIAA0391 gene product (KIAA0391), mRNA
	0.222835		-0.465635	-1.67873		1076456	CGEN_HUM_1011298_1	9p24	Hs.147467	INSL6	Homo sapiens insulin-like 6 (INSL6), mRNA
	0.232176			0.0616255	-0.203776	1076457	CGEN_HUM_1011682_1	NULL		NULL	Homo sapiens full length insert cDNA clone YP42D06
	0.0976011		-0.254614	-0.626938	-0.103162	1076458	CGEN_HUM_1012066_1	NULL		NULL	H.sapiens (xs88) mRNA, 318bp
				-0.533383	-0.583731	1076459	CGEN_HUM_1012450_1	NULL	Hs.296721	NULL	Homo sapiens cDNA FLJ12400 fis, clone MAMMA1002782
-0.304043	-0.0459899	0.118458	-0.130937	0.260604	0.360164	1076460	CGEN_HUM_1012834_1	18q12.1	Hs.22981	DKFZP586M1523	Homo sapiens cDNA FLJ20536 fis, clone KAT11223, highly similar to AL050225 Homo sapiens mRNA; cDNA DKFZp586M1523
				-0.599215		1076461	CGEN_HUM_1013218_1	NULL		NULL	Homo sapiens murine retrovirus readthrough RNA sequence
-0.108727	0.0373804	0.022573	0.250789	0.0617153	0.322843	1076462	CGEN_HUM_1013602_1	NULL		NULL	Homo sapiens Ku70-binding protein (KUB4) mRNA, partial cds
0.00265394	-0.0278997	0.0298871	-0.171588	-0.191316	0.28469	1076463	CGEN_HUM_1013986_1	2q13-q21	Hs.271977	EN1	Homo sapiens engrailed homolog 1 (EN1), mRNA
					-0.0709066	1076464	CGEN_HUM_1014370_1	NULL		NULL	Homo sapiens clone 232823 unknown mRNA, partial sequence
				-0.371581		1076465	CGEN_HUM_1014703_1	NULL	Hs.306613	NULL	Homo sapiens cDNA FLJ11740 fis, clone HEMBA1005500
-0.651563	0.169345	-0.446212	0.398653	-0.17713	0.661144	1076466	CGEN_HUM_1015087_1	NULL	Hs.293924	NULL	Homo sapiens cDNA FLJ12123 fis, clone MAMMA1000133
0.65845	0.0857076	-0.351329	-0.302148	-0.741199	-0.323028	1076467	CGEN_HUM_1015471_1	4q13.2	Hs.201877	DESC1	Homo sapiens DESC1 protein (DESC1), mRNA
0.371518	0.174394	-0.143739	0.141954	-0.0764914	0.187573	1076468	CGEN_HUM_1015855_1	NULL	Hs.333482	NULL	Homo sapiens cDNA FLJ13802 fis, clone THYRO1000186
-0.134765	-0.304445	-0.0501571	-0.393811	0.462954	0.0178574	1076477	CGEN_HUM_1000168_1	8p21.2	Hs.62113	RHOBTB2	Homo sapiens mRNA for KIAA0717 protein, partial cds
-0.316715	-0.397792	0.0760232	-0.215859	0.598735	0.107513	1076478	CGEN_HUM_1000552_1	Xp22.2-p22.1	Hs.1023	PDHA1	Homo sapiens pyruvate dehydrogenase (lipoamide) alpha 1 (PDHA1) mRNA
-0.355586	-0.289301	0.0719643	-0.0343838	0.479497	0.612897	1076479	CGEN_HUM_1000936_1	7q22.1	Hs.10028	CG1I	Homo sapiens putative cyclin G1 interacting protein (CG1I) mRNA
-0.308017	-0.0535556	0.0274313	0.133439	0.456361	0.460735	1076480	CGEN_HUM_1001320_1	1q21.2	Hs.795	HIST2H2AA	Homo sapiens H2A histone family, member O (H2AFO) mRNA
0.00815756	-0.315143	0.100705	-0.372869	-0.0875888	-0.124073	1076481	CGEN_HUM_1001704_1	7p15-p14	Hs.336963	EVX1	Homo sapiens even-skipped homeo box 1 (homolog of Drosophila) (EVX1) mRNA
-0.225016	0.14066	-0.108125	-0.0392025	0.206544	0.214829	1076482	CGEN_HUM_1002088_1	13q13	Hs.154365	ELF1	Human cis-acting sequence
0.0739694	-0.305711	-0.136039	-0.215645	0.163422	0.0693003	1076483	CGEN_HUM_1002472_1	3q26.2-q27	Hs.30035	SFRS10	Homo sapiens splicing factor, arginine/serine-rich (transformer 2 Drosophila homolog) 10 (SFRS10) mRNA
0.0133462	-0.264872	0.0313809	-0.186465	0.241546	0.172043	1076484	CGEN_HUM_1002856_1	4q27-q28	Hs.11127	PET112L	Homo sapiens PET112 (yeast homolog)-like (PET112L) mRNA
-0.29584	-0.11761	0.0430477	-0.102321	0.405379	0.289696	1076485	CGEN_HUM_1003240_1	8q21		WWP1	Homo sapiens Nedd-4-like ubiquitin-protein ligase WWP1 mRNA, partial cds
-0.414484	-0.144602	0.133869	0.23294	0.556919	0.424342	1076486	CGEN_HUM_1003624_1	16q24.1	Hs.9725	ZDHHC7	Homo sapiens hypothetical protein FLJ20279 (FLJ20279), mRNA
0.0321633	-0.41658	-0.108967	-0.38535	0.117954	-0.243198	1076487	CGEN_HUM_1004008_1	12p13.31	Hs.3758	COPS7A	Homo sapiens COP9 complex subunit 7a (COPS7A), mRNA
-0.492883	-0.141167	0.0201122	0.0461406	0.540126	0.360348	1076488	CGEN_HUM_1004392_1	15q13.2	Hs.250905	LOC51234	Homo sapiens hypothetical protein (LOC51234), mRNA
0.0408553		0.332705	-0.198836	0.159065	-0.411061	1076489	CGEN_HUM_1004776_1	7q22	Hs.271819	MUC17	Homo sapiens cDNA: FLJ22751 fis, clone KAIA0483, highly similar to AF016692 Homo sapiens small intestinal mucin (MUC3) mRNA
-0.601137	-0.207801	0.0934738	-0.0251559	0.481627	0.285906	1076490	CGEN_HUM_1005160_1	17q11.2	Hs.3426	ERAL1	Homo sapiens Era GTPase A protein (HERA-A) mRNA, partial cds
-0.507502	-0.392484	0.174045	-0.0349038	0.52377	0.413524	1076491	CGEN_HUM_1005544_1	Xp22.32 and Yp	Hs.164280	SLC25A6	Homo sapiens clone CDABP0051 mRNA sequence
-0.04352		-0.332072	-0.441683	-0.309911	-0.210803	1076492	CGEN_HUM_1005928_1	9q34	Hs.252136	FCN1	Homo sapiens ficolin (collagen/fibrinogen domain-containing) 1 (FCN1), mRNA
-0.418952	-0.0232359	-0.0111959	0.170592	0.331868	0.0704899	1076493	CGEN_HUM_1006312_1	22q11.21	Hs.12971	TXNRD2	Homo sapiens thioredoxin reductase beta (TR) mRNA
0.173238	-0.342893	-0.0385115	-0.385845	0.236809	-0.317618	1076494	CGEN_HUM_1006696_1	11q13.5	Hs.9930	SERPINH2	Homo sapiens collagen-binding protein 2 (colligen 2) (CBP2) mRNA
-0.315769	-0.0071307	0.327672	-0.508223	0.268442	0.938485	1076495	CGEN_HUM_1007080_1	3q23	Hs.430	PLS1	Homo sapiens plastin 1 (I isoform) (PLS1), mRNA
-0.0330593	-0.0384512	0.0211197	0.0509092	0.151658	0.365201	1076497	CGEN_HUM_1007848_1	1p22.1	Hs.169728	FLJ13150	Homo sapiens cDNA FLJ13150 fis, clone NT2RP3003353, weakly similar to HYPOTHETICAL 26.2 KD PROTEIN IN GDI1-COX15 INTERGENIC REGION
0.371677	-0.251784	-0.214463	-0.129158	-0.383355	-0.119303	1076498	CGEN_HUM_1008232_1	6q21	Hs.34851	TUBE	Homo sapiens epsilon-tubulin (LOC51175), mRNA
0.121984	-0.279131	0.465747	0.165598	0.228985	1.02081	1076499	CGEN_HUM_1008616_1	NULL	Hs.132883	NOXA1	Homo sapiens antigen NY-CO-31 (NY-CO-31) mRNA, partial cds
-0.0286003	-0.0962333	-0.139987	-0.307334	0.0258226	0.172998	1076500	CGEN_HUM_1009000_1	2q33-q34	Hs.5771	ALS2CR2	Homo sapiens hypothetical protein PRO1038 (PRO1038), mRNA
0.536654	-0.623656	0.11382	-0.584963	-0.0435216	-0.609487	1076501	CGEN_HUM_1009384_1	NULL	Hs.287378	LOC57401	Homo sapiens uncharacterized gastric protein ZG24P mRNA, partial cds
-0.267463	-0.349443	-0.445343	-0.580688	-0.317284	-0.315516	1076502	CGEN_HUM_1009768_1	12p13.31	Hs.114231	CLEC2	Homo sapiens C-type lectin-like receptor-2 (LOC51266), mRNA
0.454915	-0.0765616	0.0276616	-0.190389	0.186482	-0.70858	1076503	CGEN_HUM_1010152_1	17q11.2	Hs.93207	NF1	Homo sapiens neurofibromin 1 (neurofibromatosis, von Recklinghausen disease, Watson disease) (NF1) mRNA
-0.71024	1.46035	0.060121	-0.820021	0.197646	0.973649	1076504	CGEN_HUM_1010536_1	5p15.1-p14	Hs.79516	BASP1	Homo sapiens brain acid-soluble protein 1 (BASP1), mRNA
0.0780545	-0.137096	0.0453915	0.133675	0.430442	-0.0125474	1076505	CGEN_HUM_1010920_1	2p21	Hs.19280	CRIM1	Homo sapiens cysteine-rich repeat-containing protein S52 precursor, (LOC51232), mRNA
-0.21757	-0.0952698	-0.0848604	-0.0244485	-0.341904	-0.178256	1076506	CGEN_HUM_1011304_1	22q11.23	Hs.155324	MMP11	Homo sapiens matrix metalloproteinase 11 (stromelysin 3) (MMP11) mRNA
-0.085909	-0.119812	0.148941	-0.178672	0.217879	0.0855191	1076507	CGEN_HUM_1011688_1	4p16.1	Hs.285317	FLJ12891	Homo sapiens cDNA FLJ12891 fis, clone NT2RP2004142
-0.285533	-0.0408303	0.12917	-0.0181655	0.458886	0.512433	1076508	CGEN_HUM_1012072_1	NULL	Hs.251396	NULL	Homo sapiens mortality factor 4 (MORF4), mRNA
0.173932	-0.00647078	-0.0148157	-0.246805	-0.142291	-0.444897	1076509	CGEN_HUM_1012456_1	NULL	Hs.228125	NULL	Homo sapiens cDNA FLJ11686 fis, clone HEMBA1004944
0.306196	0.0150249	-0.033089		-0.0372408		1076510	CGEN_HUM_1012840_1	NULL		NULL	Homo sapiens mRNA full length insert cDNA clone EUROIMAGE 712308
-0.0677037	-0.173996	0.224491	-0.329061	0.110358	0.0729553	1076512	CGEN_HUM_1013608_1	2p12	Hs.19980	POLE4	Homo sapiens DNA polymerase epsilon p12 subunit (P12), mRNA
				-1.157	-0.36102	1076513	CGEN_HUM_1013992_1	NULL	Hs.287595	NULL	Homo sapiens cDNA FLJ13776 fis, clone PLACE4000387
0.296088	0.287788	0.00382171	-0.153203	0.257878	-0.0890635	1076514	CGEN_HUM_1014376_1	NULL	Hs.306693	NULL	Homo sapiens cDNA: FLJ20927 fis, clone ADSE01007
1.38168	0.211424	0.72525	0.214664	-0.360255	-0.241311	1076515	CGEN_HUM_1014709_1	NULL		NULL	Homo sapiens mRNA full length insert cDNA clone EUROIMAGE 626063
						1076516	CGEN_HUM_1015093_1	NULL	Hs.136664	NULL	Homo sapiens mRNA; cDNA DKFZp434A1627 (from clone DKFZp434A1627)
				-0.680166		1076517	CGEN_HUM_1015477_1	NULL	Hs.288810	NULL	Homo sapiens cDNA FLJ12326 fis, clone MAMMA1002132
				-0.345252		1076518	CGEN_HUM_1015861_1	NULL		NULL	Homo sapiens cDNA FLJ13846 fis, clone THYRO1000843
0.559696	-0.39682	0.279224	-0.874469	-0.279224	0.0786569	1076527	CGEN_HUM_1000186_1	Xq26.1	Hs.119651	GPC3	Homo sapiens glypican 3 (GPC3) mRNA
0.109319	-0.171183	0.170284	-0.257419	-1.71368	-0.21943	1076528	CGEN_HUM_1000570_1	19q13.1	Hs.248017	GAPDS	Homo sapiens glyceraldehyde-3-phosphate dehydrogenase, testis-specific (GAPDS), mRNA
-0.463834	0.0362385	-0.0690921	-0.00917081	0.116024	0.547245	1076529	CGEN_HUM_1000954_1	NULL		NULL	Human endogenous retrovirus type C oncovirus sequence
-0.302045	-0.112712	-0.290633	-0.156305	0.122132	0.069691	1076530	CGEN_HUM_1001338_1	21q22.3	Hs.222909	DKFZP434C128	Homo sapiens mRNA; cDNA DKFZp434C128 (from clone DKFZp434C128); partial cds
0.300269	-0.0281958	0.0487304	-0.340552	-0.307385	-0.271396	1076531	CGEN_HUM_1001722_1	Xp11.2	Hs.89897	ZNF157	Homo sapiens zinc finger protein 157 (HZF22) (ZNF157) mRNA
-0.206202	-0.261609	0.0531503	-0.00606012	0.337986	0.164457	1076532	CGEN_HUM_1002106_1	16p13.3	Hs.88219	ZNF200	Homo sapiens zinc finger protein 200 (ZNF200) mRNA, and translated products
			-0.325179	-0.299761	0.500066	1076533	CGEN_HUM_1002490_1	1p34	Hs.75236	ELAVL4	Human brain protein recognized by the sera of patients with paraneoplastic sensory neuronopathy mRNA, complete cds
-0.284658	0.052215	0.0691733	0.255601	0.442518	0.314425	1076534	CGEN_HUM_1002874_1	NULL	Hs.5080	MRPL16	Homo sapiens hypothetical protein FLJ20484 (FLJ20484), mRNA
0.132213	-0.289306	0.173016	-0.816002	-0.379258	0.208921	1076535	CGEN_HUM_1003258_1	19q13.43	Hs.98338	STK13	Homo sapiens serine/threonine kinase 13 (aurora/IPL1-like) (STK13) mRNA, and translated products
-0.369464	-0.125799	-0.286164	0.0745893	0.173502	-0.0113367	1076536	CGEN_HUM_1003642_1	10q22.3-q23.1		CTSLL3	Human cathepsin-L-like (CTSLL3) mRNA
-0.358727	-0.201248	0.0691637	-0.140612	0.296839	0.458646	1076537	CGEN_HUM_1004026_1	4q23	Hs.118797	UBE2D3	Homo sapiens ubiquitin-conjugating enzyme E2D 3 (homologous to yeast UBC4/5) (UBE2D3) mRNA
-0.0721368	0.0093919	-0.178684	-0.173922	-0.18538	-0.305019	1076538	CGEN_HUM_1004410_1	6q25.1-q26	Hs.7905	SNX9	Homo sapiens SH3 and PX domain-containing protein SH3PX1 (SH3PX1), mRNA
0.0445906	-0.435613	0.148393	-0.404529	0.378234	0.205907	1076539	CGEN_HUM_1004794_1	NULL	Hs.272558	NULL	Homo sapiens endomucin-1 (LOC51169), mRNA
0.0102581	0.275391	0.0487549	0.01817	-0.155577	-0.20015	1076540	CGEN_HUM_1005178_1	6p21.1	Hs.55879	ABCC10	Homo sapiens mRNA for FLJ00002 protein, partial cds
-0.199811	-0.335702	0.0203123	0.105856	0.17753	-0.0352919	1076541	CGEN_HUM_1005562_1	4q12-q13	Hs.198246	GC	Homo sapiens group-specific component (vitamin D binding protein) (GC), mRNA
-0.194467	-0.0136835	0.143043	-0.0246027	0.27309	0.0836246	1076542	CGEN_HUM_1005946_1	12q24	Hs.122764	BRAP	Homo sapiens BRCA1 associated protein (BRAP), mRNA
-0.255775	-0.0991005	0.0881136	-0.0763746	0.0777568	-0.278539	1076543	CGEN_HUM_1006330_1	8q23	Hs.9222	EBAG9	Homo sapiens estrogen receptor-binding fragment-associated gene 9 (EBAG9) mRNA
-0.184518	-0.146636	0.0675018	-0.000677004	0.332933	0.329271	1076544	CGEN_HUM_1006714_1	17q23.2	Hs.100980	PPM1D	Homo sapiens protein phosphatase 1D magnesium-dependent, delta isoform (PPM1D) mRNA, and translated products
-0.393742	-0.0478232	0.0776393	0.309936	0.550724	0.486635	1076545	CGEN_HUM_1007098_1	6p21.3	Hs.179986	FLOT1	Homo sapiens flotillin 1 (FLOT1), mRNA
-0.301069	-0.50815	0.150666	-0.310157	-0.0214054	-0.128588	1076546	CGEN_HUM_1007482_1	8q21.3-q22	Hs.128501	RAD54B	Homo sapiens RAD54, S. cerevisiae, homolog of, B (RAD54B), mRNA
-0.176256	-0.170472	0.103929	0.113154	0.102715	0.132865	1076547	CGEN_HUM_1007866_1	7q22.2	Hs.27135	BAP29	Homo sapiens B-cell receptor-associated protein BAP29 (BAP29), mRNA
-0.214524	-0.13498	0.0117873	0.13374	0.561458	0.477423	1076548	CGEN_HUM_1008250_1	3p21.31	Hs.84162	HUMAGCGB	Homo sapiens chromosome 3p21.1 gene sequence (HUMAGCGB), mRNA
-0.0362729	0.493103	0.130934	-0.230726	0.543401	0.563327	1076549	CGEN_HUM_1008634_1	4q31.3	Hs.12347	FLJ20047	Homo sapiens hypothetical protein FLJ20047 (FLJ20047), mRNA
-0.358995	-0.329413	0.272565		0.124271		1076550	CGEN_HUM_1009018_1	5q31.1	Hs.174795	RA-GEF-2	Homo sapiens PDZ domain-containing guanine nucleotide exchange factor I (LOC51735), mRNA
-0.188846	-0.490068	0.0340358	-0.456096	-0.111283	-0.292144	1076551	CGEN_HUM_1009402_1	20p12.3	Hs.180479	C20orf42	Homo sapiens hypothetical protein FLJ20116 (FLJ20116), mRNA
-0.325753	-0.237757	-0.291977	-0.215075	-0.385476	-0.0462102	1076552	CGEN_HUM_1009786_1	9q31.3-q32	Hs.156465	MUSK	Homo sapiens muscle, skeletal, receptor tyrosine kinase (MUSK) mRNA
0.849315	-0.58293	-0.0599615	0.0118852	-0.256144	-0.686107	1076553	CGEN_HUM_1010170_1	8p22-p21.3	Hs.8700	DLC1	Homo sapiens deleted in liver cancer 1 (DLC1), mRNA
-0.290803	0.210952	0.136973	-0.186712	0.412831	0.316756	1076554	CGEN_HUM_1010554_1	20p12.1	Hs.7935	BTBD3	Homo sapiens KIAA0952 protein (KIAA0952), mRNA
-0.19784	-0.299982	-0.280645	-0.095881	0.165547	0.23234	1076555	CGEN_HUM_1010938_1	4q28	Hs.238911	MAML3	Homo sapiens mRNA; cDNA DKFZp762E1511 (from clone DKFZp762E1511)
-0.0809743	-0.134721	-0.102488	0.170389	0.631937	0.460511	1076556	CGEN_HUM_1011322_1	7q11.23	Hs.25640	CLDN3	Homo sapiens claudin 3 (CLDN3) mRNA
0.523974	0.538207	0.251849		-0.691508	0.0690648	1076557	CGEN_HUM_1011706_1	NULL		NULL	Human mRNA fragments preferentially expressed in stomach adenocarcinoma cells, clone 29-6F
				-0.936362		1076558	CGEN_HUM_1012090_1	NULL	Hs.227881	NULL	Human mRNA related to a calmodulin-like, processed pseudogene (302 bp identical to the 3' untranslated region)
	0.0492402		-0.135765	-0.304972	0.0983444	1076559	CGEN_HUM_1012474_1	22q12.2	Hs.248156	OSM	Homo sapiens oncostatin M (OSM), mRNA
-0.226414	0.0380932	0.15054	0.00664785	0.000123471	0.409482	1076560	CGEN_HUM_1012858_1	10q	Hs.153716	MOB	Homo sapiens cDNA: FLJ23030 fis, clone LNG01891, highly similar to HSY14155 Homo sapiens mRNA for Hmob33 protein
-0.581563	-0.192056	-0.198097	0.303859	0.812767	0.671072	1076561	CGEN_HUM_1013242_1	16p13.1-p11.2	Hs.80680	MVP	Homo sapiens major vault protein (MVP), transcript variant 1, mRNA
0.21529	-0.115041	-0.00448335	-0.109624	0.0749722	0.238288	1076562	CGEN_HUM_1013626_1	9q32	Hs.46624	HSPC043	Homo sapiens HSPC043 protein mRNA, complete cds
0.0983905	-0.174948	0.107926	0.00214368	-0.212	-0.370196	1076563	CGEN_HUM_1014010_1	NULL		NULL	Human small nuclear RNA U11
1.39626	-0.0228397	0.025597	-1.26559	-0.340321	-0.90694	1076564	CGEN_HUM_1014394_1	NULL		NULL	Homo sapiens mRNA fragment
				-0.249411	-0.200974	1076565	CGEN_HUM_1014727_1	5q32	Hs.149356	DKFZp586C0721	Homo sapiens mRNA; cDNA DKFZp586C0721 (from clone DKFZp586C0721); partial cds
-0.319339	-0.317359	0.0239196	-0.28266	-0.601118	0.0367324	1076566	CGEN_HUM_1015111_1	12p11.21	Hs.159054	FLJ13224	Homo sapiens cDNA FLJ13224 fis, clone OVARC1000008
	0.348396		0.0820473	-0.211556	0.20182	1076567	CGEN_HUM_1015495_1	NULL	Hs.287661	NULL	Homo sapiens cDNA: FLJ21392 fis, clone COL03505
0.00805466	0.242108	-0.552517	0.294192	-0.334894	-0.241547	1076568	CGEN_HUM_1015879_1	NULL	Hs.301165	NULL	Homo sapiens cDNA FLJ14121 fis, clone MAMMA1002009
0.129161	-0.305052	-0.192279	-0.918252	-1.18321	-0.207146	1076577	CGEN_HUM_1000192_1	20p13	Hs.278973	ANGPT4	Homo sapiens angiopoietin-3 (ANG-3), mRNA
-0.5121	-0.00794358	-0.0688397	0.0116227	0.602901	0.63021	1076578	CGEN_HUM_1000576_1	11p11.11	Hs.100915	PEX16	Homo sapiens peroxisomal biogenesis factor 16 (PEX16) mRNA
0.274143	-0.0580321	0.0882853	0.0531671	0.541696	-0.13563	1076579	CGEN_HUM_1000960_1	9p12		FLJ22611	Homo sapiens cDNA: FLJ22611 fis, clone HSI04961
-0.101031	-0.110419	0.09672	-0.0874628	0.079995	-0.121409	1076580	CGEN_HUM_1001344_1	1p22.3	Hs.5111	FLJ20729	Homo sapiens hypothetical protein FLJ20729 (FLJ20729), mRNA
-0.0507393	-0.280208	0.110561	-0.0878124	0.317873	0.216585	1076581	CGEN_HUM_1001728_1	5q31	Hs.84136	PITX1	Homo sapiens paired-like homeodomain transcription factor 1 (PITX1), mRNA
-0.258458	-0.0269518	0.133947	0.179572	0.468345	0.899672	1076582	CGEN_HUM_1002112_1	16q22.3-q23.1	Hs.101842	ATBF1	Homo sapiens AT-binding transcription factor 1 (ATBF1), mRNA
-0.423046	-0.089179	-0.0441256	0.15115	0.245715	0.549985	1076583	CGEN_HUM_1002496_1	3p21.3	Hs.201675	RBM5	Homo sapiens RNA binding motif protein 5 (RBM5) mRNA
-0.579781	-0.18992	-0.0241971	0.0895027	0.582714	0.405166	1076584	CGEN_HUM_1002880_1	15q22	Hs.286	RPL4	Homo sapiens ribosomal protein L4 (RPL4), mRNA.
-0.464711	-0.154735	0.0339175	0.0103169	0.570116	0.268083	1076585	CGEN_HUM_1003264_1	12q12-q14	Hs.3136	PRKAG1	Homo sapiens protein kinase, AMP-activated, gamma 1 non-catalytic subunit (PRKAG1) mRNA
-0.146998	-0.546465	-0.0124727	-0.423635	0.0941339	-0.338472	1076586	CGEN_HUM_1003648_1	5q12.2	Hs.22151	NLN	Homo sapiens mRNA for KIAA1226 protein, partial cds
-0.228165	-0.129816	-0.2066	-0.117849	0.338517	0.156472	1076587	CGEN_HUM_1004032_1	NULL	Hs.168232	NULL	Homo sapiens cDNA FLJ13968 fis, clone Y79AA1001493, weakly similar to UBIQUITIN-CONJUGATING ENZYME E2-17 KD 9 (EC 6.3.2.19)
0.221965	-0.293071	-0.296317	-0.211751	-0.245743	-0.575857	1076588	CGEN_HUM_1004416_1	2q35-q36	Hs.75426	SCG2	Homo sapiens secretogranin II (chromogranin C) (SCG2) mRNA
-0.337389	-0.357651	0.164254	-0.207349	0.218001	0.0393934	1076589	CGEN_HUM_1004800_1	9q22.1	Hs.48712	FLJ20736	Homo sapiens hypothetical protein FLJ20736 (FLJ20736), mRNA
0.349898	-0.48676	-0.0746903	-0.273065	0.0511073	-0.129645	1076590	CGEN_HUM_1005184_1	10q23-q24	Hs.76461	RBP4	Homo sapiens retinol-binding protein 4, interstitial (RBP4), mRNA
0.14257	-0.294294	-0.0757792	-0.05974	0.300352	-0.494016	1076591	CGEN_HUM_1005568_1	11q23	Hs.283923	APOA5	Homo sapiens regeneration associated protein 3 (RAP3) mRNA, alternatively spliced, complete cds
-0.525702	0.141979	0.332434	-0.090948	0.125298	0.32899	1076592	CGEN_HUM_1005952_1	11p15.5	Hs.112255	NUP98	Homo sapiens nucleoporin 98kD (NUP98) mRNA
0.135962	-0.252477	0.169189	0.0137656	0.286517	-0.0270694	1076593	CGEN_HUM_1006336_1	6p21.3	Hs.76364	AIF1	Homo sapiens interferon gamma responsive transcript (IRT-1), mRNA
-0.231156	-0.299937	-0.0539124	-0.0296788	0.557044	0.339667	1076594	CGEN_HUM_1006720_1	11q13.5-q14.1	Hs.8124	PLEKHB1	Homo sapiens PHR1 isoform 1 mRNA, alternatively spliced, complete cds
0.128209	-0.0599107	0.0279382	0.0762458	-0.26588	-0.368616	1076595	CGEN_HUM_1007104_1	19q13.3	Hs.274255	SHANK1	Homo sapiens somatostatin receptor interacting protein splice variant a (SSTRIP) mRNA, complete cds
-0.16053	-0.434586	-0.11624	-0.300572	0.167965	-0.0727316	1076596	CGEN_HUM_1007488_1	9q33-q34.1	Hs.1569	LHX2	Homo sapiens LIM HOX gene 2 (LHX2) mRNA
-0.169005	0.101793	0.126577	-0.169346	0.118282	0.00707079	1076597	CGEN_HUM_1007872_1	NULL	Hs.284191	NULL	Homo sapiens mRNA; cDNA DKFZp761E0611 (from clone DKFZp761E0611)
-0.0493082	-0.0581518	0.0559995	-0.0270738	0.34676	0.458205	1076598	CGEN_HUM_1008256_1	16p13.3	Hs.284251	MGRN1	Homo sapiens mRNA for KIAA0544 protein, partial cds
0.688335	0.431888	0.538866	-0.331013	-0.502891	-0.0807144	1076599	CGEN_HUM_1008640_1	5p15.2-p15.1	Hs.57691	CDH18	Homo sapiens cadherin 18 (CDH18) mRNA
						1076600	CGEN_HUM_1009024_1	19p13.2	Hs.169743	OLFM2	Homo sapiens clone 25121 neuronal olfactomedin related ER localized protein mRNA sequence, complete cds
-0.108319	-0.642627	-0.166049		-0.391593	-0.648056	1076601	CGEN_HUM_1009408_1	8q22.3-q23	Hs.2463	ANGPT1	Homo sapiens angiopoietin 1 (ANGPT1) mRNA
-0.0393438	-0.460765	-0.0846028	-0.23349	0.487455	-0.26628	1076602	CGEN_HUM_1009792_1	11q13.3	Hs.30687	GAB2	Homo sapiens Grb2-associated binder 2 (KIAA0571), mRNA
-0.144721	0.222542	0.0835	-0.061992	0.0437496	0.253738	1076603	CGEN_HUM_1010176_1	5q31	Hs.82035	C5orf5	Homo sapiens GAP-like protein (LOC51306), mRNA
-0.197684	-0.0900717	0.143065	-0.194073	0.302189	0.341899	1076604	CGEN_HUM_1010560_1	7q32	Hs.7753	CALU	Homo sapiens calumenin (CALU), mRNA
0.00580808	-0.547031	-0.280538	-0.707529	-0.30986	-0.146534	1076605	CGEN_HUM_1010944_1	9q34.3	Hs.74376	OLFM1	Homo sapiens neuroblastoma (nerve tissue) protein (AMY), mRNA
-0.149053	-0.122629	-0.02137	-0.175263	0.336213	0.151419	1076606	CGEN_HUM_1011328_1	10p14		OPTN	Homo sapiens FIP2 alternatively translated mRNA, complete cds
-0.337664	0.0458918	-0.550117	0.192263	-0.0354668	0.301504	1076607	CGEN_HUM_1011712_1	NULL		NULL	Homo sapiens clone TUC12 Cri-du-chat region mRNA
-0.560879	-0.440718	0.105937	-0.381542	0.475287	0.311404	1076608	CGEN_HUM_1012096_1	NULL		NULL	H.sapiens (xs127) mRNA, 106bp
0.597576	-0.07781	-0.0275197	-0.374513	-0.169796	-0.397251	1076609	CGEN_HUM_1012480_1	NULL	Hs.295633	NULL	Homo sapiens cDNA FLJ11709 fis, clone HEMBA1005133
0.147343		0.142281		-0.901435	-0.249642	1076610	CGEN_HUM_1012864_1	NULL	Hs.301784	NULL	Homo sapiens cDNA FLJ12273 fis, clone MAMMA1001671
-0.105745	-0.386891	-0.0517414	-0.242275	0.209839	-0.0420258	1076611	CGEN_HUM_1013248_1	7q36	Hs.56205	INSIG1	Homo sapiens insulin induced gene 1 (INSIG1), mRNA
0.112195	0.063617	0.315791	-0.0591072	0.368872	0.345343	1076612	CGEN_HUM_1013632_1	4q25	Hs.152316	PRO0971	Homo sapiens hypothetical protein PRO0971 (PRO0971), mRNA
	-0.0391035		0.0257101	-0.617403	-0.194069	1076613	CGEN_HUM_1014016_1	13q12-q13	Hs.138751	CG030	Human BRCA2 region, mRNA sequence CG030
-0.290936	-0.125615	0.0703436	0.0268928	0.425236	0.50649	1076614	CGEN_HUM_1014400_1	NULL	Hs.9460	NULL	Homo sapiens mRNA; cDNA DKFZp547C244 (from clone DKFZp547C244)
0.423119	-0.27858	-0.0425932	-0.153994	0.110018	0.216348	1076615	CGEN_HUM_1014733_1	NULL	Hs.301625	NULL	Homo sapiens cDNA FLJ11476 fis, clone HEMBA1001745
	0.106536	-0.0826056	0.178603	-0.697935	0.155785	1076616	CGEN_HUM_1015117_1	NULL	Hs.287480	NULL	Homo sapiens cDNA FLJ12017 fis, clone HEMBB1001735
						1076617	CGEN_HUM_1015501_1	NULL	Hs.306906	NULL	Homo sapiens cDNA: FLJ23517 fis, clone LNG04851
	0.376399			0.0125576		1076618	CGEN_HUM_1015885_1	NULL	Hs.306671	NULL	Homo sapiens cDNA FLJ14174 fis, clone NT2RP2002843
-0.356974	0.322812	-0.0580053	0.264109	0.547975	0.535308	1076627	CGEN_HUM_1000306_1	5q33.2	Hs.107260	GALNT10	Homo sapiens hypothetical protein DKFZp586H0623 (DKFZp586H0623), mRNA
-0.322005	-0.211886	-0.014446	-0.051049	0.510503	0.138396	1076628	CGEN_HUM_1000690_1	16p13.3	Hs.9235	NME4	Homo sapiens non-metastatic cells 4, protein expressed in (NME4) mRNA
	0.228424		-0.143672	-0.162406	-0.0369788	1076629	CGEN_HUM_1001074_1	NULL		NULL	Homo sapiens cDNA FLJ11319 fis, clone PLACE1010293
-0.33247	-0.0262758	0.00680022	0.219772	0.581686	0.272595	1076630	CGEN_HUM_1001458_1	NULL	Hs.27801	NULL	Homo sapiens EWS/ZSG fusion protein long B isoform (EWS/ZSG fusion) mRNA, complete cds
				-0.356144		1076631	CGEN_HUM_1001842_1	12q23-q24	Hs.302029	LHX5	Homo sapiens LHX5 protein mRNA, complete cds
-0.30067	0.390909	-0.0249812	0.581406	0.28768	0.889902	1076632	CGEN_HUM_1002226_1	Xq25	Hs.152292	SMARCA1	Homo sapiens SWI/SNF related, matrix associated, actin dependent regulator of chromatin, subfamily a, member 1 (SMARCA1) mRNA
0.124062	-0.414402	0.0148771	-0.295605	-0.0255886	0.351008	1076633	CGEN_HUM_1002610_1	9q34	Hs.211973	RRP4	Homo sapiens homolog of Yeast RRP4 (ribosomal RNA processing 4), 3'-5'-exoribonuclease (RRP4), mRNA
1.14053	-0.215279	-0.0818621	-0.74695	-0.575697	-0.668116	1076634	CGEN_HUM_1002994_1	17p13-p12	Hs.119140	EIF5A	Homo sapiens eukaryotic translation initiation factor 5A (EIF5A) mRNA
0.166132	-0.242505	-0.306464	-0.00121918	-0.23991	-0.196393	1076635	CGEN_HUM_1003378_1	8q12.3-8q13.1	Hs.279696	SGKL	Homo sapiens serum/glucocorticoid regulated kinase-like (SGKL), mRNA
-0.0613058	-0.181952	0.125028	0.0184434	0.273803	0.172422	1076637	CGEN_HUM_1004146_1	19q13.3	Hs.97244	GLTSCR1	Homo sapiens glioma tumor suppressor candidate region gene 1 (GLTSCR1), mRNA
-0.250594	-0.357963	0.0723828	-0.0400429	0.139185	-0.316433	1076638	CGEN_HUM_1004530_1	NULL	Hs.75811	NULL	Homo sapiens cDNA: FLJ21558 fis, clone COL06372
-0.413246	-0.33733	0.131712	0.0813324	0.0248281	-0.477178	1076639	CGEN_HUM_1004914_1	3q12	Hs.89866	CPO	Homo sapiens coproporphyrinogen oxidase (coproporphyria, harderoporphyria) (CPO), nuclear gene encoding mitochondrial protein, mRNA
-0.0191386	0.365276	-0.0233715	-0.134711	-0.501071	-0.396723	1076640	CGEN_HUM_1005298_1	NULL	Hs.205842	NULL	Homo sapiens mRNA; cDNA DKFZp434L231 (from clone DKFZp434L231)
-0.00558057	-0.158872	0.144017	0.0303031	0.162516	0.1395	1076641	CGEN_HUM_1005682_1	3p24-p22	Hs.73957	RAB5A	Homo sapiens RAB5A, member RAS oncogene family (RAB5A) mRNA
0.415037	-0.540888	0.257432	0.0768936	-0.965494	-1.36266	1076642	CGEN_HUM_1006066_1	3p21	Hs.301921	CCR1	Homo sapiens chemokine (C-C motif) receptor 1 (CCR1) mRNA
			0.116997	-0.552466		1076643	CGEN_HUM_1006450_1	19q13.2	Hs.74466	CEACAM7	Homo sapiens carcinoembryonic antigen-related cell adhesion molecule 7 (CEACAM7), mRNA
-0.0889978	-0.310342	-0.12732	-0.264955	0.173173	0.0428567	1076644	CGEN_HUM_1006834_1	12q21.32		LOC160313	Homo sapiens mRNA for keratin 19, partial cds, isolate:K19-141
-0.406616	-0.33439	0.046417	-0.106549	0.373992	0.398149	1076645	CGEN_HUM_1007218_1	19q13.11-q13.12	Hs.31053	CKAP1	Homo sapiens cytoskeleton-associated protein 1 (CKAP1) mRNA, and translated products
-0.371931	0.242618	0.0864659	0.0716602	-0.404081	0.201415	1076647	CGEN_HUM_1007986_1	Xq26.2	Hs.142908	LOC51270	Homo sapiens E2F-like protein (LOC51270), mRNA
-0.298921	-0.00512662	-0.273998	0.0671648	-0.0413536	-0.122365	1076648	CGEN_HUM_1008370_1	20q11.1	Hs.154104	PLAGL2	Homo sapiens pleiomorphic adenoma gene-like 2 (PLAGL2) mRNA
0.438564	-0.162491	0.292569	-0.383729	-0.105031	-0.15118	1076649	CGEN_HUM_1008754_1	12q11-q12	Hs.143434	CNTN1	Homo sapiens contactin 1 (CNTN1) mRNA
-0.388936	0.241907	-0.0931717	-0.0793104	0.338009	0.543855	1076650	CGEN_HUM_1009138_1	5q35.1	Hs.21229	FBXW1B	Homo sapiens BTRCP2 mRNA for F-box and WD-repeats protein isoform C, complete cds
0.173557	-0.140319	-0.110883	-0.149287	0.335557	-0.537759	1076651	CGEN_HUM_1009522_1	16p13.3	Hs.137572	RHBDL	Homo sapiens rhomboid (veinlet, Drosophila)-like (RHBDL) mRNA
0.0344968	0.0370789	-0.25768	-0.120553	-0.304685	-0.489554	1076652	CGEN_HUM_1009906_1	4q21.2	Hs.73064	GNRHR	Homo sapiens gonadotropin-releasing hormone receptor (GNRHR), mRNA
-0.0287373	-0.243065	-0.216584	0.059149	0.274004	0.121822	1076653	CGEN_HUM_1010290_1	10p11.23	Hs.170808	GAD2	Homo sapiens glutamate decarboxylase 2 (pancreatic islets and brain, 65kD) (GAD2), mRNA
-0.216911	-0.150043	0.00632254	-0.380242	0.156655	-0.0471325	1076654	CGEN_HUM_1010674_1	3q21	Hs.272822	RUVBL1	Homo sapiens ruvB (E coli homolog)-like 1 (RUVBL1) mRNA, and translated products
-0.377718	-0.0406574	-0.0463306	-0.307738	-0.170603	0.264578	1076655	CGEN_HUM_1011058_1	1q43	Hs.82283	MTR	Homo sapiens 5-methyltetrahydrofolate-homocysteine methyltransferase (MTR) mRNA
				-0.687922	-0.236667	1076657	CGEN_HUM_1011826_1	NULL	Hs.333420	NULL	Homo sapiens cDNA FLJ11389 fis, clone HEMBA1000557
0.287486	0.0670026	0.232691	-0.0808019	-0.103344	0.433358	1076658	CGEN_HUM_1012210_1	NULL		NULL	Homo sapiens full length insert cDNA clone YZ93G08
				-0.686572	-0.134	1076659	CGEN_HUM_1012594_1	NULL		NULL	Human chromosome 21, Down syndrome critical region transcript, T7 end of clone b-2-e6
1.15567	-0.257227	0.181507		-0.759578	0.0387409	1076660	CGEN_HUM_1012978_1	NULL		NULL	Homo sapiens clone TEA9 Cri-du-chat critical region mRNA
-0.303958	-0.070888	0.204175	0.194533	0.116625	0.108844	1076661	CGEN_HUM_1013362_1	11p15.3	Hs.99626	LOC256273	Homo sapiens cDNA FLJ10046 fis, clone HEMBA1001133
0.853591	-0.452543	0.640786	-0.14603	-0.565897	0.146489	1076662	CGEN_HUM_1013746_1	NULL	Hs.30957	NULL	Homo sapiens mRNA; cDNA DKFZp434E0626 (from clone DKFZp434E0626)
0.177544	0.0437972	0.214613	-0.0212194	0.306452	0.402556	1076663	CGEN_HUM_1014130_1	11q14.3	Hs.8360	PTD012	Homo sapiens PTD012 protein (PTD012), mRNA
-0.903195	0.346899	-0.0468253	0.656717	0.356914	0.70597	1076664	CGEN_HUM_1014514_1	NULL	Hs.288660	NULL	Homo sapiens cDNA: FLJ22182 fis, clone HRC00953
0.430138	-0.0518692	-0.293043	-0.248615	-0.00761001	-0.269768	1076665	CGEN_HUM_1014847_1	NULL	Hs.301701	NULL	Homo sapiens cDNA FLJ12073 fis, clone HEMBB1002387
-0.32347	-0.362686	-0.505482	-0.245522	0.361128	-0.327012	1076667	CGEN_HUM_1015615_1	NULL	Hs.296534	NULL	Homo sapiens cDNA FLJ10248 fis, clone HEMBB1000706
			-0.476899	-0.724294	-0.96226	1076669	CGEN_HUM_1016383_1	18q12	Hs.6414	NOL4	Homo sapiens nucleolar protein 4 (NOL4), mRNA
	0.0756038	0.306434	-0.392447	-0.364925	-0.743796	1076671	CGEN_HUM_1017151_1	NULL	Hs.349088	NULL	Homo sapiens clone 24912 mRNA sequence
0.0977162	-0.00661298	-0.197381	-0.083149	0.378056	-0.235463	1076672	CGEN_HUM_1017535_1	5p12	Hs.26498	FLJ21657	Homo sapiens cDNA: FLJ21657 fis, clone COL08663
0.338293	-0.138835	0.272175	-0.194561	0.0990073	0.0453215	1076673	CGEN_HUM_1017919_1	12q15	Hs.7337	FLJ10936	Homo sapiens cDNA: FLJ22186 fis, clone HRC01010
-0.0876537	-0.092322	0.0648128	-0.099772	0.0884838	-0.0400453	1076674	CGEN_HUM_1018303_1	8q24.13	Hs.18029	FLJ10204	Homo sapiens hypothetical protein FLJ10204 (FLJ10204), mRNA
0.0870445	0.0736968	-0.184179	-0.600634	0.291177	0.992728	1076675	CGEN_HUM_1018687_1	NULL	Hs.135892	NULL	Homo sapiens mRNA; cDNA DKFZp761I1311 (from clone DKFZp761I1311)
0.101684	0.716207	-0.00862601	0.33918	0.0333061	1.06064	1076677	CGEN_HUM_1000312_1	14q11.2	Hs.272499	DHRS2	Homo sapiens short-chain alcohol dehydrogenase family member (HEP27) mRNA
-0.341171	-0.340214	0.00301504	-0.196307	0.370652	-0.144874	1076678	CGEN_HUM_1000696_1	20p13	Hs.82042	SLC23A1	Homo sapiens solute carrier family 23 (nucleobase transporters), member 1 (SLC23A1), mRNA
0.205312	-0.303873	0.738278	0.0963895	0.385014	-0.185106	1076679	CGEN_HUM_1001080_1	2p24.3	Hs.34497	SMC6L1	Homo sapiens cDNA: FLJ22116 fis, clone HEP18520
0.0191928	-0.172434	0.125231	0.162633	0.485036	0.163779	1076680	CGEN_HUM_1001464_1	5q34-q35	Hs.89404	MSX2	Homo sapiens msh (Drosophila) homeo box homolog 2 (MSX2), mRNA
0.0646135	-0.101782	-0.11917	-0.179525	-0.431991	0.166074	1076681	CGEN_HUM_1001848_1	NULL		NULL	Homo sapiens full length insert cDNA clone YY87C09
-0.259044	-0.280286	0.117235	0.111509	0.600044	0.420286	1076682	CGEN_HUM_1002232_1	17q11-q12	Hs.198313	WHN	Homo sapiens winged-helix nude (WHN) mRNA
-0.490204	-0.115318	-0.0654392	-0.122336	0.0921423	0.174352	1076683	CGEN_HUM_1002616_1	3p21.31	Hs.153768	U3-55K	Homo sapiens U3 snoRNP-associated 55-kDa protein (U3-55K) mRNA
-0.465654	-0.395084	0.185121	0.0974261	0.248679	0.171925	1076684	CGEN_HUM_1003000_1	14q32.33	Hs.334810	EIF5	Homo sapiens eukaryotic translation initiation factor 5 (EIF5) mRNA
0.60477	-0.1029	-0.0536539	-0.266488	0.0955975	-0.0670436	1076685	CGEN_HUM_1003384_1	1p22.2	Hs.69171	PRKCL2	Homo sapiens protein kinase C-like 2 (PRKCL2) mRNA
0.469968	-0.244076	-0.0611995	-0.0592122	0.0477057	-0.5627	1076686	CGEN_HUM_1003768_1	15pter-qter	Hs.284221	ADAMTS7	Homo sapiens zinc metalloprotease ADAMTS7 (ADAMTS7) mRNA, complete cds
0.185892	-1.45347	0.103093	-0.607307	0.339341	-0.953181	1076687	CGEN_HUM_1004152_1	2q32-q34	Hs.239189	GLS	Homo sapiens glutaminase C (KIAA0838), mRNA
-0.49886	-0.506002	0.148009	0.110268	0.431324	-0.0692974	1076688	CGEN_HUM_1004536_1	22q13.33	Hs.29331	CPT1B	Homo sapiens carnitine palmitoyltransferase I, muscle (CPT1B), mRNA
-0.215627	-0.212603	0.0808756	-0.00368286	0.552046	0.306424	1076689	CGEN_HUM_1004920_1	4q25	Hs.5123	SID6-306	Homo sapiens inorganic pyrophosphatase 2 (PPA2) mRNA, complete cds, nuclear gene for mitochondrial product
-0.000374791	-0.0553083	-0.0377772	-0.0638788	0.308285	-0.00448235	1076690	CGEN_HUM_1005304_1	9q32	Hs.90336	ATP6V1G1	Homo sapiens vacuolar H(+)-ATPase subunit (ATP6GL) mRNA
-0.174899	-0.398001	-0.0737538	0.12431	0.482562	0.134319	1076691	CGEN_HUM_1005688_1	11p12-p11.12	Hs.334639	PACSIN3	Homo sapiens SH3 domain-containing protein 6511 (LOC51165), mRNA
0.066506	0.0890435	-0.0477976	0.16642	-0.415323	0.500587	1076692	CGEN_HUM_1006072_1	19q13.3-q13.4	Hs.99855	FPRL1	Homo sapiens formyl peptide receptor-like 1 (FPRL1) mRNA
-0.135791	-0.091539	-0.016396	-0.219023	0.190114	-0.306383	1076693	CGEN_HUM_1006456_1	NULL		NULL	Homo sapiens mRNA for monocyte chemotactic protein-3 (MCP-3)
-0.109171	-0.164772	-0.0253091	-0.0410897	0.328135	0.361938	1076694	CGEN_HUM_1006840_1	3p25	Hs.279474	MKRN2	Homo sapiens HSPC070 protein (HSPC070), mRNA
-0.503818	-0.564627	-0.0461922	-0.263193	0.715979	0.300827	1076695	CGEN_HUM_1007224_1	6p21.31	Hs.179661	OK/SW-cl.56	Homo sapiens clone 24464 beta-tubulin mRNA, complete cds
-0.296696	-0.195532	-0.0811294	-0.00146624	0.368662	0.298576	1076696	CGEN_HUM_1007608_1	2p12	Hs.12479	AMSH	Homo sapiens associated molecule with the SH3 domain of STAM (AMSH) mRNA
	0.426567			-0.515257		1076697	CGEN_HUM_1007992_1	3q21-q23	Hs.1852	ACPP	Homo sapiens acid phosphatase, prostate (ACPP), mRNA
-0.149417	-0.280188	-0.0490827	-0.0477373	0.67936	0.247434	1076698	CGEN_HUM_1008376_1	1p36.13-q31.3	Hs.13880	CGI-143	Homo sapiens CGI-143 protein (LOC51027), mRNA
0.202194	-0.305381	0.16083	0.136511	0.263428	-0.51304	1076699	CGEN_HUM_1008760_1	4p15	Hs.34073	PCDH7	Homo sapiens BH-protocadherin (brain-heart) (PCDH7) mRNA
0.368728	0.280362	-0.320456	0.135952	-0.128168	-0.670111	1076700	CGEN_HUM_1009144_1	6q22	Hs.1041	ROS1	Homo sapiens v-ros avian UR2 sarcoma virus oncogene homolog 1 (ROS1) mRNA
		-0.233919		0.0651217		1076701	CGEN_HUM_1009528_1	6p21.3	Hs.890	LTB	Homo sapiens lymphotoxin beta (TNF superfamily, member 3) (LTB), transcript variant 1, mRNA
-0.369379	-0.233463	-0.0674575	-0.156988	-0.0261823	0.234913	1076702	CGEN_HUM_1009912_1	7q31.1-q31.33	Hs.134342	LANCL2	Homo sapiens TASP for testis-specific adriamycin sensitivity protein (LOC55915), mRNA
		0.0912654	0.436278	-0.611915	-0.393196	1076703	CGEN_HUM_1010296_1	Xq24	Hs.46362	HTR2C	Homo sapiens 5-hydroxytryptamine (serotonin) receptor 2C (HTR2C) mRNA
-0.219989	-0.160227	-0.0186878	-0.249075	0.406195	0.257657	1076704	CGEN_HUM_1010680_1	6p21.3	Hs.106061	RDBP	Homo sapiens RD RNA-binding protein (RDBP), mRNA
-0.195083	-0.285883	0.028719	-0.241288	0.135455	0.376452	1076705	CGEN_HUM_1011064_1	4q11	Hs.119488	CHIC2	Homo sapiens cystein-rich hydrophobic domain 2 (CHIC2), mRNA
				-0.509864	-0.091834	1076706	CGEN_HUM_1011448_1	Xq28	Hs.79345	F8	Homo sapiens coagulation factor VIIIc, procoagulant component (hemophilia A) (F8C) mRNA
-0.105396	-0.325	-0.159487	-0.404911	-0.38163	0.0669369	1076707	CGEN_HUM_1011832_1	NULL	Hs.113261	NULL	Homo sapiens skin-specific protein (xp33) mRNA, partial cds
						1076708	CGEN_HUM_1012216_1	18p11.22	Hs.95111	FLJ35936	Homo sapiens cDNA: FLJ23080 fis, clone LNG06052
				-0.621142	-0.566514	1076709	CGEN_HUM_1012600_1	Xp22.2	Hs.13503	INE2	H.sapiens INE2 mRNA
0.181653	-0.0815773	-0.346882	0.0652613	-0.169741	-0.84664	1076710	CGEN_HUM_1012984_1	NULL	Hs.283070	NULL	Homo sapiens hypothetical protein PRO2379 (PRO2379), mRNA
0.409498	0.169189	-0.611218	-0.456079	-0.843099	-1.39306	1076711	CGEN_HUM_1013368_1	NULL		NULL	H.sapiens mRNA for U60 small nuclear RNA
0.337054	0.133516	0.112307	-0.370057	-0.145804	0.475764	1076712	CGEN_HUM_1013752_1	NULL		NULL	Homo sapiens erythroid differentiation and denucleation factor 2 (HFL-EDDG2) mRNA, 3'UTR sequence
	0.316081	0.130061	0.34374	-0.581285	-0.325452	1076713	CGEN_HUM_1014136_1	3q21.1	Hs.5243	E2IG5	Homo sapiens hypothetical protein, estradiol-induced (E2IG5), mRNA
-0.193478	0.163529	0.076799	0.533663	-0.389026	0.14159	1076714	CGEN_HUM_1014520_1	NULL	Hs.130714	NULL	Homo sapiens HSPC323 mRNA, partial cds
	-0.356881	-0.0749599	-0.167776	-0.770351		1076715	CGEN_HUM_1014853_1	18p11.3	Hs.270143	EMILIN-2	Homo sapiens mRNA; cDNA DKFZp586H1921 (from clone DKFZp586H1921)
				-0.126211		1076716	CGEN_HUM_1015237_1	NULL		NULL	Homo sapiens clone FBE3 Cri-du-chat region mRNA
1.48099	-0.0591074	0.507256	-0.111586	-1.37787	-0.99302	1076717	CGEN_HUM_1015621_1	NULL		NULL	Homo sapiens cDNA FLJ10291 fis, clone NT2RM1000242
0.116564	-0.0332632	0.151594	-0.3215	0.219395	-0.328945	1076718	CGEN_HUM_1016005_1	NULL	Hs.287673	NULL	Homo sapiens cDNA: FLJ21625 fis, clone COL08015
0.0291815	0.0919491	0.327023	0.0824022	-0.29812	0.183579	1076719	CGEN_HUM_1016389_1	11q13.1	Hs.124023	SYT12	Homo sapiens cDNA FLJ14218 fis, clone NT2RP3003799, moderately similar to Rattus norvegicus Srg1 (Sytr1) mRNA
	0.416488		-0.0332198	-0.370918	0.195303	1076721	CGEN_HUM_1017157_1	6p21.3	Hs.8198	ZNF204	Homo sapiens C2H2 zinc finger protein pseudogene, mRNA sequence
						1076722	CGEN_HUM_1017541_1	NULL		NULL	Homo sapiens full length insert cDNA clone YI40A07
-0.257123	-0.245388	0.13172	0.128051	-0.0730845	-0.342855	1076723	CGEN_HUM_1017925_1	20p13	Hs.126857	LOC149832	Homo sapiens cDNA FLJ12936 fis, clone NT2RP2005018
-0.336383	0.394156	0.112685	0.492812	0.350283	0.416542	1076724	CGEN_HUM_1018309_1	1q23.3	Hs.183702	FLJ11752	Homo sapiens cDNA FLJ11752 fis, clone HEMBA1005582, weakly similar to TROPOMYOSIN 1, NON-MUSCLE ISOFORM
0.100549	0.089816	0.42083	0.0130375	-0.160699	0.0318904	1076725	CGEN_HUM_1018693_1	NULL	Hs.323053	NULL	Homo sapiens mRNA full length insert cDNA clone EUROIMAGE 26539
-0.269942	-0.547452	0.0848461	-0.427212	0.292751	-0.301336	1076727	CGEN_HUM_1000330_1	18q21	Hs.75342	ME2	Homo sapiens malic enzyme 2, NAD(+)-dependent, mitochondrial (ME2), mRNA
-0.371181	-0.19551	0.0549226	-0.152772	0.337421	0.264153	1076728	CGEN_HUM_1000714_1	6p21.3	Hs.57813	ZNRD1	Homo sapiens zinc ribbon domain containing, 1 (ZNRD1), mRNA
						1076729	CGEN_HUM_1001098_1	NULL		NULL	Homo sapiens PRO1510 protein (PRO1510), mRNA
0.382366	-0.000561907	-0.027235	0.0692385	0.0321242	-0.19093	1076730	CGEN_HUM_1001482_1	19p13.2	Hs.1701	ELAVL3	Homo sapiens ELAV (embryonic lethal, abnormal vision, Drosophila)-like 3 (Hu antigen C) (ELAVL3) mRNA
-0.238346	0.0726856	0.137055	0.154293	0.250485	0.370213	1076731	CGEN_HUM_1001866_1	16p13.3	Hs.182528	ZNF263	Homo sapiens zinc finger protein (ZNF#) mRNA
-0.312882	-0.128383	-0.101265	0.0448241	-0.257728	0.147986	1076732	CGEN_HUM_1002250_1	15q14	Hs.40193	KIAA1259	Homo sapiens mRNA for KIAA1259 protein, partial cds
0.0752206	-0.267493	-0.245703	-0.097815	0.412077	0.215078	1076733	CGEN_HUM_1002634_1	20p	Hs.6817	ITPA	Homo sapiens putative oncogene protein mRNA, partial cds
-0.423405	-0.266017	-0.00317388	-0.221484	0.238747	0.099945	1076734	CGEN_HUM_1003018_1	3q21.1	Hs.76901	PDIR	Homo sapiens for protein disulfide isomerase-related (PDIR), mRNA
0.144126	-0.0373714	0.194292	0.133538	-0.157195	-0.42991	1076735	CGEN_HUM_1003402_1	9q22.3		PRKWNK2	Homo sapiens P/OKcl.13 mRNA for mitogen-activated protein kinase kinase kinase, partial cds
0.173788	1.03604	-0.489106	1.22668	-0.808877	0.138601	1076736	CGEN_HUM_1003786_1	6q26	Hs.75576	PLG	Homo sapiens plasminogen (PLG) mRNA
-0.145339	0.0334575	-0.00707397	0.217764	-0.0912135	0.475844	1076737	CGEN_HUM_1004170_1	9q34.1	Hs.160786	ASS	Homo sapiens argininosuccinate synthetase (ASS), mRNA
-0.0499905	-0.372847	-0.154392	-0.139167	0.15346	0.168232	1076738	CGEN_HUM_1004554_1	10q23-q24	Hs.119597	SCD	Homo sapiens stearoyl-CoA desaturase (delta-9-desaturase) (SCD) mRNA
	0.172391		0.00105739	-0.262373	-0.107292	1076739	CGEN_HUM_1004938_1	6p21.32	Hs.248129	GPX5	Homo sapiens glutathione peroxidase 5 (epididymal androgen-related protein) (GPX5), transcript variant 1, mRNA
0.0278797	0.00645458	0.133713	-0.106226	-0.654768	2.945	1076740	CGEN_HUM_1005322_1	2p22-p21	Hs.252617	KCNK12	Homo sapiens tandem pore domain potassium channel THIK-2 (KCNK12) mRNA, complete cds
-0.0121542	-0.394908	0.0598616	-0.027431	0.223995	0.149818	1076741	CGEN_HUM_1005706_1	18p11.3	Hs.223025	RAB31	Homo sapiens RAB31, member RAS oncogene family (RAB31), mRNA
-0.228395	0.149597	-0.296847	-0.000265616	-0.0702049	-0.0637645	1076742	CGEN_HUM_1006090_1	11q12	Hs.9305	AGTRL1	Homo sapiens angiotensin receptor-like 1 (AGTRL1), mRNA
-0.106933	-0.320398	0	-0.0720302	0.280361	-0.0271057	1076743	CGEN_HUM_1006474_1	17q21.32	Hs.77031	SP2	Homo sapiens Sp2 transcription factor (SP2) mRNA
-0.0405673	-0.0261052	0.0446893	0.370983	0.0701348	0.0858534	1076744	CGEN_HUM_1006858_1	12q13.11	Hs.267400	ASB8	Homo sapiens cDNA: FLJ21255 fis, clone COL01321
-0.222658	-0.289399	0.129806	-0.329007	0.134209	0.101913	1076745	CGEN_HUM_1007242_1	17q21.1	Hs.101174	MAPT	Homo sapiens microtubule-associated protein tau (MAPT), transcript variant 1, mRNA
		0.0662399		-0.548754	0.00330151	1076746	CGEN_HUM_1007626_1	13q12-13	Hs.130489	ATP8A2	Homo sapiens ATPase, aminophospholipid transporter-like, Class I, type 8A, member 2 (ATP8A2), mRNA
-0.225717	0.0369301	0.104467	-0.377715	-0.269243	-0.0528334	1076747	CGEN_HUM_1008010_1	2p12	Hs.201676	MPHOSPH10	H.sapiens mRNA for M phase phosphoprotein 10
-0.375489	0.11148	-0.0236268	0.457884	0.607134	0.96515	1076748	CGEN_HUM_1008394_1	Xq22.3	Hs.75450	DSIPI	Homo sapiens delta sleep inducing peptide, immunoreactor (DSIPI), mRNA
						1076749	CGEN_HUM_1008778_1	10q22.2	Hs.257051	VR22	Homo sapiens alpha-catenin-like protein (VR22), mRNA
-0.458426	-0.342587	0.0704177	-0.220633	0.546418	0.340547	1076750	CGEN_HUM_1009162_1	22q11.21	Hs.24763	RANBP1	Homo sapiens RAN binding protein 1 (RANBP1), mRNA
-0.137897	-0.0244873	-0.0991865	-0.543934	0.741472	-0.159165	1076751	CGEN_HUM_1009546_1	10q22.3-q23.2	Hs.49998	LDB3	Homo sapiens mRNA for KIAA0613 protein, partial cds
-0.619913	-0.217177	0.192807	0.103752	0.687734	1.06964	1076752	CGEN_HUM_1009930_1	16q13	Hs.6527	GPR56	Homo sapiens G protein-coupled receptor 56 (GPR56) mRNA
-0.146564	0.0995731	-0.18159	-0.360273	-0.0639263	-0.572949	1076753	CGEN_HUM_1010314_1	5q35.3	Hs.321567	CPLX2	Homo sapiens complexin 2 (CPLX2) mRNA
0.113039	-0.440015	0.30866	-0.348677	-0.0596765	-0.373904	1076754	CGEN_HUM_1010698_1	13q14.3	Hs.122164	DIAPH3	Homo sapiens mRNA; cDNA DKFZp434C0931 (from clone DKFZp434C0931); partial cds
-0.0386114	-0.0819124	0.0900219	-0.184802	-0.130314	0.325419	1076755	CGEN_HUM_1011082_1	NULL	Hs.348343	NULL	H.sapiens partial cDNA for homologue of mPOU homeobox protein
0.167765	-0.292873	-0.312219	-0.290314	0.197192	-0.226845	1076756	CGEN_HUM_1011466_1	11q13-q14	Hs.30715	KCNE3	Homo sapiens potassium voltage-gated channel, Isk-related family, member 3 (KCNE3) mRNA
0.180834	-0.262506	-0.0939666	0.0809589	-0.788172	-0.651411	1076757	CGEN_HUM_1011850_1	9p21.1	Hs.23607	MGC23980	Homo sapiens cDNA FLJ11109 fis, clone PLACE1005851
0.141905	0.0908603	0.258173	0.0612436	-0.142641	0.174732	1076758	CGEN_HUM_1012234_1	NULL		NULL	Homo sapiens cDNA: FLJ22947 fis, clone KAT09234
0.836495		0.0145859		-0.185216	-0.300427	1076759	CGEN_HUM_1012618_1	16p12.2	Hs.288552	FLJ23558	Homo sapiens cDNA: FLJ23558 fis, clone LNG09703
0.150013	0.417602	0.336417	0.193992	0.256374	-0.117583	1076761	CGEN_HUM_1013386_1	7q22		MUC3A	Human intestinal mucin (MUC-3) mRNA, partial cds
0.215124	-0.169784	0.493803		-0.606146	0.0439951	1076762	CGEN_HUM_1013770_1	20p11.2	Hs.226015	SSTR4	Homo sapiens somatostatin receptor 4 (SSTR4) mRNA
-1.32962	-0.210567	-0.128669	-0.110054	0.0706856	0.608475	1076763	CGEN_HUM_1014154_1	NULL		NULL	E3 snRNA, E3 snRNA {intron 8} [human, snRNA, 135 nt]
0.102085	0.54251	-0.254081	0.184114	-0.671997	0.136695	1076764	CGEN_HUM_1014538_1	NULL		NULL	Homo sapiens (DCIS-8) mRNA fragment
0.1277	0.467469	0.504606	0.36028	-0.685613	0.229387	1076765	CGEN_HUM_1014871_1	1p22.1	Hs.209461	LOC149351	Homo sapiens cDNA FLJ12836 fis, clone NT2RP2003206
						1076766	CGEN_HUM_1015255_1	NULL		NULL	Homo sapiens clone TUA7 Cri-du-chat region mRNA
				-1.3058		1076767	CGEN_HUM_1015639_1	NULL	Hs.301293	NULL	Homo sapiens cDNA FLJ11138 fis, clone PLACE1006470
						1076768	CGEN_HUM_1016023_1	3q22.1	Hs.287691	FLJ22173	Homo sapiens cDNA: FLJ22173 fis, clone HRC00751
-0.032731	0.146398	0.14187	0.0829333	0.211921	0.354216	1076771	CGEN_HUM_1017175_1	NULL	Hs.306382	NULL	Homo sapiens cDNA FLJ20115 fis, clone COL05594
0.169702	-0.107514	-0.533747	-0.0486662	0.130058	-0.288559	1076772	CGEN_HUM_1017559_1	NULL		NULL	Homo sapiens mRNA; cDNA DKFZp566D053 (from clone DKFZp566D053)
0.844349	0.0699046	0.329087	0.0571585	-0.0275555	-0.654516	1076774	CGEN_HUM_1018327_1	NULL	Hs.350545	NULL	Homo sapiens cDNA: FLJ23520 fis, clone LNG04926
0.0762674	0.927442	0.136963	1.03927	-1.68494	-1.35725	1076775	CGEN_HUM_1018711_1	8p22-p21.3	Hs.8700	DLC1	Homo sapiens cDNA FLJ13066 fis, clone NT2RP3001698
0.094735	0.0407228	0.172128	0.156417	0.194816	0.145251	1076777	CGEN_HUM_1000336_1	5q13		SMA5	Homo sapiens (clone DR2) mRNA fragment
-0.343032	-0.177878	0.0206412	-0.175684	0.323577	0.360921	1076778	CGEN_HUM_1000720_1	17q24-q25	Hs.77498	PRPSAP1	Homo sapiens phosphoribosyl pyrophosphate synthetase-associated protein 1 (PRPSAP1) mRNA
0.0574141	-0.119956	-0.234457	-0.359108	-0.0530932	-0.23348	1076779	CGEN_HUM_1001104_1	12q23-q24.1	Hs.78853	UNG	Homo sapiens uracil-DNA glycosylase (UNG), mRNA
0.340748	-0.502411	0.500769	-0.198195	0.0903225	-0.371189	1076780	CGEN_HUM_1001488_1	NULL	Hs.306808	NULL	Homo sapiens cDNA: FLJ21735 fis, clone COLF3350
-0.70923	-0.00916	-0.179311	-0.326501	-0.221444	-0.292448	1076781	CGEN_HUM_1001872_1	16q12	Hs.279762	BRD7	Homo sapiens bromodomain protein (CELTIX1), mRNA
-0.0797608	-0.442462	-0.356661	-0.322853	0.114463	0.0741057	1076782	CGEN_HUM_1002256_1	12q12-q13	Hs.326	TARBP2	Homo sapiens TAR (HIV) RNA-binding protein 2 (TARBP2), mRNA
-0.0891994	-0.156748	0.19957	-0.0547925	0.351949	-0.258613	1076783	CGEN_HUM_1002640_1	1p31	Hs.194718	ZNF265	Homo sapiens zinc-finger, splicing (ZIS) mRNA
-0.14874	-0.427633	-0.0955235	-0.199582	0.234841	0.182104	1076784	CGEN_HUM_1003024_1	2p24.1	Hs.77643	FKBP1B	Homo sapiens FK506-binding protein 1B (12.6 kD) (FKBP1B) mRNA
			-0.032634	-0.0202228	0.0156496	1076785	CGEN_HUM_1003408_1	2q35-q36.1	Hs.89655	PTPRN	Homo sapiens protein tyrosine phosphatase, receptor type, N (PTPRN) mRNA
-0.216856	-0.167035	0.0538006	0.186213	0.465879	0.509767	1076786	CGEN_HUM_1003792_1	2p23.3	Hs.348708	FLJ21839	Homo sapiens cDNA FLJ13336 fis, clone OVARC1001879
-0.0202422	-0.0592167	-0.186975	0.196765	-0.0486256	-0.154853	1076787	CGEN_HUM_1004176_1	1p22	Hs.349108	DDAH1	Homo sapiens dimethylarginine dimethylaminohydrolase 1 (DDAH1), mRNA
-0.037458	-0.21672	-0.0687398	-0.221083	0.0587338	-0.131865	1076788	CGEN_HUM_1004560_1	11q12.2	Hs.32156	KIAA1394	Homo sapiens mRNA for KIAA1394 protein, partial cds
-0.228526	-0.105542	0.041709	0.0310365	0.424446	0.439618	1076789	CGEN_HUM_1004944_1	2p11.2	Hs.6603	FLJ20296	Homo sapiens hypothetical protein FLJ20296 (FLJ20296), mRNA
-0.253158	-0.0192531	0.12699	0.212302	0.393396	0.816107	1076791	CGEN_HUM_1005712_1	11q13.3	Hs.5636	RAB6A	Homo sapiens RAB6, member RAS oncogene family (RAB6) mRNA
	-0.207569		0.029458	-0.192196	-0.198041	1076792	CGEN_HUM_1006096_1	12q24.1	Hs.159553	CMKLR1	Homo sapiens chemokine-like receptor 1 (CMKLR1) mRNA
0.36964	-0.0216251	-0.0788152	0.0249153	0.19906	-0.516043	1076793	CGEN_HUM_1006480_1	17q11.2	Hs.11383	CCL13	Homo sapiens small inducible cytokine subfamily A (Cys-Cys), member 13 (SCYA13) mRNA
0.314176	-0.130769	0.149686	-0.183131	-0.322983	0.194021	1076794	CGEN_HUM_1006864_1	2q37.3	Hs.152701	MIP-T3	Homo sapiens MIP-T3 mRNA, complete cds
0.35119	-0.669213	0.0207515	-0.0329069	0.232134	-0.774618	1076795	CGEN_HUM_1007248_1	2q14.2	Hs.11238	CLASP1	Homo sapiens mRNA for KIAA0622 protein, partial cds
0.17027	0.144703	-0.222765	-0.164941	-0.18686	-0.121723	1076796	CGEN_HUM_1007632_1	NULL	Hs.287545	NULL	Homo sapiens cDNA FLJ12988 fis, clone NT2RP3000080
-0.216938	-0.569681	0.245625	-0.288964	-0.236578	-0.638814	1076797	CGEN_HUM_1008016_1	8q21.11	Hs.75209	PKIA	Homo sapiens protein kinase (cAMP-dependent, catalytic) inhibitor alpha (PKIA), mRNA
0.2402	0.140167	-0.144743	0.353798	0.196864	-0.0447434	1076798	CGEN_HUM_1008400_1	1p22	Hs.193516	BCL10	Homo sapiens B-cell CLL/lymphoma 10 (BCL10) mRNA
0.435799	-0.507431	0.0235897	-0.470174	0.0763599	-0.667567	1076799	CGEN_HUM_1008784_1	NULL		NULL	Homo sapiens map 18p11; 7cR from WI-5607 repeat region, complete sequence
-0.250862	-0.00253301	-0.114092	0.0562056	0.190579	0.553126	1076800	CGEN_HUM_1009168_1	14q32.33	Hs.55209	WDR20	Homo sapiens mRNA; cDNA DKFZp434K0514 (from clone DKFZp434K0514); partial cds
0.250096	-0.565084	-0.299142	-0.268808	0.178713	-0.640601	1076801	CGEN_HUM_1009552_1	NULL	Hs.272317	NULL	Homo sapiens mRNA; cDNA DKFZp434O0213 (from clone DKFZp434O0213); partial cds
				-0.606701		1076802	CGEN_HUM_1009936_1	1q43	Hs.79348	RGS7	Homo sapiens regulator of G-protein signaling 7 (RGS7) mRNA, complete cds
-0.197795	-0.0270497	0.0924935	0.348531	-0.366216	0.0172955	1076803	CGEN_HUM_1010320_1	22q13.1	Hs.6139	SYNGR1	Homo sapiens synaptogyrin 1 (SYNGR1) mRNA
-0.439778	0.181125	-0.0603288	0.195758	0.104575	0.186682	1076804	CGEN_HUM_1010704_1	NULL		NULL	Homo sapiens adducin 1 (alpha) (ADD1), transcript variant 2, mRNA
-0.0121838	-0.0342018	0.0672764	0.281774	0.218425	0.320953	1076805	CGEN_HUM_1011088_1	20q11.2-q13.1	Hs.169487	MAFB	Homo sapiens Kreisler (mouse) maf-related leucine zipper homolog (KRML) mRNA
				-0.190522	-0.0195616	1076806	CGEN_HUM_1011472_1	Xq26-q28	Hs.121484	BRS3	Homo sapiens bombesin-like receptor 3 (BRS3) mRNA
-0.110222	-0.486559	-0.0829006	-0.635824	-0.348903	0.151953	1076807	CGEN_HUM_1011856_1	NULL	Hs.4055	NULL	Homo sapiens mRNA; cDNA DKFZp564C2063 (from clone DKFZp564C2063)
0.18083	-0.0260892	0.0984948	0.0713388	-0.226014	-0.0249963	1076808	CGEN_HUM_1012240_1	4q11	Hs.334812	FIP1L1	Homo sapiens HSPC311 mRNA, partial cds
-0.326491	-0.107619	-0.037574	0.180581	0.272875	0.557231	1076809	CGEN_HUM_1012624_1	1p35.3-p33	Hs.17118	FLJ11730	Homo sapiens clone CDABP0189 mRNA sequence
-0.5431	0.154353	0.00759622	-0.154029	0.38126	0.213416	1076810	CGEN_HUM_1013008_1	NULL	Hs.235516	NULL	Homo sapiens PRO2955 mRNA, complete cds
0.655014	-0.00109892	-0.0486647	0.303156	0.0993578	-0.340724	1076811	CGEN_HUM_1013392_1	NULL	Hs.274128	NULL	Homo sapiens cDNA FLJ10131 fis, clone HEMBA1003041
-0.361555	-0.212512	-0.116154	-0.371468	0.222945	0.0410587	1076812	CGEN_HUM_1013776_1	NULL		NULL	Homo sapiens (clone 17) macronuclear mRNA
	0.199549		0.490932	-0.82096	-0.460599	1076813	CGEN_HUM_1014160_1	7p14	Hs.284286	MRPS24	Homo sapiens HSPC335 mRNA, partial cds
				-0.361825	-0.634343	1076814	CGEN_HUM_1014544_1	NULL	Hs.350522	NULL	Homo sapiens cDNA FLJ13897 fis, clone THYRO1001706
0.489981	0.123148	0.200544	0.260277	0.228231	-0.59329	1076815	CGEN_HUM_1014877_1	NULL	Hs.306721	NULL	Homo sapiens cDNA: FLJ21244 fis, clone COL01174
		0.00528999		-0.312483		1076816	CGEN_HUM_1015261_1	15q26.3	Hs.129705	LOC51049	Homo sapiens clone 1900 unknown protein (LOC51049), mRNA
	0.19272			-0.321674	-0.70181	1076817	CGEN_HUM_1015645_1	NULL		NULL	Homo sapiens cDNA FLJ11322 fis, clone PLACE1010329
						1076818	CGEN_HUM_1016029_1	NULL		NULL	Homo sapiens cDNA: FLJ22379 fis, clone HRC07436
0.320892	0.134248	-0.121956	-0.139574	0.13357	-0.153905	1076819	CGEN_HUM_1016413_1	NULL		NULL	Homo sapiens full length insert cDNA YN57B01
	-0.0511409		0.0509512	-0.488954	-0.186449	1076820	CGEN_HUM_1016797_1	NULL		NULL	Homo sapiens mRNA; cDNA DKFZp586D2022 (from clone DKFZp586D2022)
			-0.77301			1076821	CGEN_HUM_1017181_1	NULL		NULL	Human EST clone HHCPC29 mariner transposon Hsmar1 sequence
-0.401705	-0.180438	0.0957851	-0.125388	-0.160524	-0.160454	1076822	CGEN_HUM_1017565_1	17q24.2	Hs.99437	LOC284019	Homo sapiens mRNA; cDNA DKFZp586G1924 (from clone DKFZp586G1924)
0.202726	-0.0456757	0.0123251	0.130605	-0.520818	-0.109655	1076823	CGEN_HUM_1017949_1	10q22.2	Hs.4896	LOC90550	Homo sapiens cDNA: FLJ22046 fis, clone HEP09276
			0.224749	-0.470139		1076824	CGEN_HUM_1018333_1	NULL		NULL	Homo sapiens full length insert cDNA clone ZC66C07
-0.145132	-0.174807	0.19547	0.216257	0.177528	0.00997813	1076825	CGEN_HUM_1018717_1	17q21.1	Hs.91668	CAB2	Homo sapiens clone PP1498 unknown mRNA
-0.389197	-0.119824	-0.0288983	0.238	0.772341	0.309635	1076827	CGEN_HUM_1000354_1	11p15.5-p15.4	Hs.77290	TALDO1	Homo sapiens transaldolase 1 (TALDO1), mRNA
-0.0121621	-0.293454	-0.161079	-0.298866	0.184758	0.216318	1076828	CGEN_HUM_1000738_1	6p21.2	Hs.4815	NUDT3	Homo sapiens nudix (nucleoside diphosphate linked moiety X)-type motif 3 (NUDT3), mRNA
-0.380499	-0.0149238	0.119082	0.157005	0.361812	0.439295	1076829	CGEN_HUM_1001122_1	14q11.2-q12	Hs.73722	APEX1	Homo sapiens APEX nuclease (multifunctional DNA repair enzyme) (APEX) mRNA
-0.164415	-0.090057	0.348507	-0.137285	-0.593919	-0.186377	1076830	CGEN_HUM_1001506_1	3p14.1-p12.3	Hs.166017	MITF	Homo sapiens microphthalmia-associated transcription factor (MITF) mRNA
0.948549	-0.40423	-0.290143	-0.634771	0.039309	-0.409657	1076831	CGEN_HUM_1001890_1	17q12	Hs.250505	RARA	Homo sapiens retinoic acid receptor, alpha (RARA) mRNA
-0.130852	-0.138328	-0.130968	0.105971	0.380532	0.0625222	1076832	CGEN_HUM_1002274_1	19q13.2		ZNF45	Homo sapiens clone B7-1 zinc finger protein mRNA, partial cds
0.164515	-0.158044	0.469703	-0.0539938	-0.108466	0.23165	1076833	CGEN_HUM_1002658_1	12q12	Hs.51957	SFRS2IP	Homo sapiens SC35-interacting protein 1 (SRRP129), mRNA
0.280092	-0.0931594	0.0680842	0.0164001	-0.0542251	0.293278	1076834	CGEN_HUM_1003042_1	NULL	Hs.6473	NULL	Homo sapiens cDNA FLJ13992 fis, clone Y79AA1002139, weakly similar to DNAJ PROTEIN HOMOLOG 1
-0.154008	-0.238173	-0.0205751	0.0643322	0.695078	0.268978	1076835	CGEN_HUM_1003426_1	19q13.41	Hs.173902	PPP2R1A	Homo sapiens protein phosphatase 2 (formerly 2A), regulatory subunit A (PR 65), alpha isoform (PPP2R1A), mRNA
0.289371	-0.0897699	-0.152381	-0.279514	-0.338503	-0.0561487	1076836	CGEN_HUM_1003810_1	3p21.2-p21.1	Hs.2777	ITIH1	Homo sapiens inter-alpha (globulin) inhibitor, H1 polypeptide (ITIH1) mRNA
-0.174336	0.0637967	0.249491	0.398814	0.0363563	0.48844	1076837	CGEN_HUM_1004194_1	3p21.2-p21.1	Hs.102	AMT	Homo sapiens aminomethyltransferase (glycine cleavage system protein T) (AMT) mRNA
-0.0658417	-0.481095	0.0334729	-0.259468	0.316145	0.0383883	1076838	CGEN_HUM_1004578_1	11q12.2-q13.1	Hs.132898	FADS1	Homo sapiens delta-5 desaturase; delta-5 fatty acid desaturase (D5D), mRNA
-0.460365	-0.13945	0.0675166	0.0567082	0.711412	0.59462	1076839	CGEN_HUM_1004962_1	14q11.1	Hs.9175	ABHD4	Homo sapiens cDNA FLJ12816 fis, clone NT2RP2002609, weakly similar to 2-HYDROXYMUCONIC SEMIALDEHYDE HYDROLASE (EC 3.1.1.-)
0.271765	0.0811322	-0.172065	-0.0982544	-0.278256	-0.328719	1076840	CGEN_HUM_1005346_1	19q13	Hs.144011	KCNJ14	Homo sapiens inward rectifier potassium channel (KIR2.4), mRNA
0.0833386	-0.372791	-0.238485	-0.0444258	0.392938	0.135652	1076841	CGEN_HUM_1005730_1	11	Hs.19121	AP2A2	Homo sapiens mRNA for KIAA0899 protein, partial cds
0.572459	-1.18892	0.294155	-0.0142772	0.118604	-0.0657903	1076842	CGEN_HUM_1006114_1	18q12.1	Hs.186928	KIAA1328	Homo sapiens mRNA for KIAA1328 protein, partial cds
-0.19077	-0.0768804	-0.263605	0.150938	-0.122547	-0.575354	1076843	CGEN_HUM_1006498_1	15q22.3-q23	Hs.24640	SEMA7A	Homo sapiens semaphorin L (Lange ref) Semaphorin K1 (Xu ref) (H-SEMA-L) mRNA, and translated products
-0.276581	-0.133375	0.178467	-0.159642	0.390371	0.497108	1076844	CGEN_HUM_1006882_1	20q13.33	Hs.143954	C20orf20	Homo sapiens hypothetical protein FLJ10914 (FLJ10914), mRNA
-0.190656	-0.55263	-0.00478462	-0.39025	0.172115	0.170481	1076845	CGEN_HUM_1007266_1	15q26.1	Hs.344037	PRC1	Homo sapiens protein regulator of cytokinesis 1 (PRC1) mRNA
				-0.848491		1076846	CGEN_HUM_1007650_1	NULL		NULL	Human putative FAP protein mRNA, partial cds
0.291847	0.07112	-0.0352905	-0.231733	0.0374068	0.0446149	1076847	CGEN_HUM_1008034_1	12pter-qter	Hs.279906	CCNT1	Homo sapiens cyclin T1 (CCNT1) mRNA, and translated products
-0.199671	-0.155059	-0.0278585	-0.0713934	0.348594	0.343933	1076848	CGEN_HUM_1008418_1	6p21.3	Hs.336916	DAXX	Homo sapiens death-associated protein 6 (DAXX) mRNA, and translated products
0.118721	0.155701	0.0190418	-0.00957587	-0.223677	0.444465	1076849	CGEN_HUM_1008802_1	17q21.32	Hs.785	ITGA2B	Homo sapiens integrin, alpha 2b (platelet glycoprotein IIb of IIb/IIIa complex, antigen CD41B) (ITGA2B) mRNA
1.09058	-0.232002	0.107353	-0.283349	0.208121	-0.176032	1076850	CGEN_HUM_1009186_1	19p13.3	Hs.275182	PIP5K1C	Homo sapiens mRNA for KIAA0589 protein, partial cds
-0.435182	0.34382	-0.150516	0.0911861	0.0979081	0.605632	1076851	CGEN_HUM_1009570_1	10q23	Hs.170290	DLG5	Homo sapiens discs, large (Drosophila) homolog 5 (DLG5) mRNA
-0.0379373	-0.166953	-0.0843333	-0.104013	-0.394355	0.414708	1076852	CGEN_HUM_1009954_1	4p16.3	Hs.78281	RGS12	Homo sapiens regulator of G-protein signalling 12 (RGS12) mRNA, and translated products
-0.481491	-0.0938095	-0.00801422	0.161587	0.612066	0.447037	1076853	CGEN_HUM_1010338_1	9p24.3	Hs.171118	FLJ00026	Homo sapiens mRNA for FLJ00026 protein, partial cds
0.179775	-0.0218828	-0.159117	0.0747	-0.533463	-0.309939	1076854	CGEN_HUM_1010722_1	16p12	Hs.73982	ZP2	Homo sapiens zona pellucida glycoprotein 2 (sperm receptor) (ZP2) mRNA
						1076855	CGEN_HUM_1011106_1	1p33-p34	Hs.249164	PTCH2	Homo sapiens patched (Drosophila) homolog 2 (PTCH2) mRNA, and translated products
-0.0544998	-0.280964	-0.119112	-0.061066	0.163087	0.103803	1076856	CGEN_HUM_1011490_1	17p13	Hs.18142	ARRB2	Homo sapiens arrestin, beta 2 (ARRB2) mRNA
-0.0362108	0.0277403	0.0506152		-0.505885	-0.114382	1076857	CGEN_HUM_1011874_1	NULL		NULL	Homo sapiens full length insert cDNA clone ZD86H05
						1076858	CGEN_HUM_1012258_1	5q12-q13		BDP1	H.sapiens mRNA (fetal brain cDNA c12_1g)
0.832221		0.0684053		-1.12733		1076859	CGEN_HUM_1012642_1	1q24.2	Hs.305944	IFRG15	Homo sapiens mRNA for IFRG15 protein
-0.0498087	-0.0143527	-0.0777873	0.180451	0.625289	0.182785	1076860	CGEN_HUM_1013026_1	3p22-p21.3	Hs.80247	CCK	Homo sapiens cholecystokinin (CCK) mRNA
						1076861	CGEN_HUM_1013410_1	NULL		NULL	Homo sapiens full length insert cDNA clone ZC64A04
0.465121	-0.0811116	0.342001	0.00138308	-0.337928	-0.417343	1076862	CGEN_HUM_1013794_1	NULL		NULL	H.sapiens mRNA (fetal brain cDNA a8_1g)
-0.0821219	0.317021	0.55417	0.356271	-0.594919	-0.733465	1076863	CGEN_HUM_1014178_1	12q15	Hs.288850	PHLDA1	Homo sapiens cDNA: FLJ22528 fis, clone HRC12825
-0.288609	-0.0764284	-0.0060384	-0.0755609	0.518447	0.310582	1076864	CGEN_HUM_1014562_1	20q13.33		C20orf149	Homo sapiens cDNA: FLJ21046 fis, clone CAS00193
-0.318988	0.409398	0.132643	-0.659611	-0.559305	0.668239	1076865	CGEN_HUM_1014895_1	16q12.1	Hs.335891	ABCC11	Homo sapiens mRNA; cDNA DKFZp434P2035 (from clone DKFZp434P2035)
						1076866	CGEN_HUM_1015279_1	NULL		NULL	Homo sapiens clone FBB11 Cri-du-chat critical region mRNA
-0.180004	0.792301	-0.122858	0.195925	-0.429876	-0.583418	1076868	CGEN_HUM_1016047_1	NULL	Hs.306848	NULL	Homo sapiens cDNA: FLJ22786 fis, clone KAIA2150
-0.0681995	0.355804	-0.0187232	-0.199074	0.188239	-0.029329	1076869	CGEN_HUM_1016431_1	11p15.3		SCUBE2	Homo sapiens full length insert cDNA clone ZD73H01
-0.359468	-0.24742	0.604006	0.516675	0.34055	0.394911	1076870	CGEN_HUM_1016815_1	NULL	Hs.306336	NULL	Homo sapiens mRNA; cDNA DKFZp586J1824 (from clone DKFZp586J1824)
-0.0199561	-0.111302	0.239905	0.00439751	-0.331462	-0.00941433	1076871	CGEN_HUM_1017199_1	NULL	Hs.23648	NULL	Homo sapiens cDNA FLJ13097 fis, clone NT2RP3002173
-0.121157	-0.219545	-0.0783332	0.00109569	-0.688193	-0.717654	1076872	CGEN_HUM_1017583_1	NULL	Hs.137206	NULL	Homo sapiens mRNA; cDNA DKFZp564H1663 (from clone DKFZp564H1663)
-0.197991	-0.204619	0.102302	0.166036	0.585786	0.518205	1076873	CGEN_HUM_1017967_1	16q21-q23	Hs.278439	NOL3	Homo sapiens nucleolar protein 3 (apoptosis repressor with CARD domain) (NOL3) mRNA
-0.272019	-0.64287	-0.633603	-0.712764	0.376321	0.209619	1076874	CGEN_HUM_1018351_1	NULL	Hs.87432	NULL	Homo sapiens cDNA: FLJ23130 fis, clone LNG08419
-0.237358	-0.261004	0.253324	-0.112658	-1.56019	-0.878363	1076875	CGEN_HUM_1018735_1	NULL	Hs.6823	NETO2	Homo sapiens hypothetical protein FLJ10430 (FLJ10430), mRNA
-0.367185	-0.142278	-0.088769	0.0607036	0.634839	0.372315	1076877	CGEN_HUM_1000360_1	16p13.3	Hs.18079	PIGQ	Homo sapiens N-acetylglucosaminyl transferase component Gpi1 (GPI1) mRNA
-0.255302	0.00470453	-0.125845	-0.0982767	0.500088	0.084519	1076878	CGEN_HUM_1000744_1	2p23.3	Hs.11916	RBSK	Homo sapiens mRNA for ribokinase (RBSK gene)
0.253717	-0.0166525	0.0138136	-0.380338	-0.387234	0.0771062	1076879	CGEN_HUM_1001128_1	16p13.3-p13.11	Hs.89296	ERCC4	Homo sapiens excision repair cross-complementing rodent repair deficiency, complementation group 4 (ERCC4), mRNA
0.238193	0.241764	0.0247942	0.0536322	0.197704	0.46509	1076880	CGEN_HUM_1001512_1	1q32.3-q41	Hs.11801	IRF6	Homo sapiens interferon regulatory factor 6 (IRF6) mRNA
-0.335814	-0.542336	0.166079	-0.354662	0.106029	0.092682	1076881	CGEN_HUM_1001896_1	12q24.33	Hs.23723	PUS1	Homo sapiens pseudouridine synthase 1 (PUS1) mRNA, partial cds
-0.333732	-0.436846	0.135328	-0.199707	0.469934	0.107078	1076882	CGEN_HUM_1002280_1	19q13.1	Hs.99430	TZFP	Homo sapiens testis zinc finger protein (TZFP), mRNA
-0.279952	-0.444236	0.0749318	-0.168632	0.480649	0.171152	1076883	CGEN_HUM_1002664_1	19q13.2	Hs.53125	SNRPD2	Homo sapiens small nuclear ribonucleoprotein D2 polypeptide (16.5kD) (SNRPD2), mRNA
-0.856155	-0.255026	-0.564683	0.0965187	0.235227	0.833069	1076884	CGEN_HUM_1003048_1	NULL	Hs.165563	NULL	Homo sapiens mRNA for FLJ00118 protein, partial cds
0.151889	-0.487916	0.0322643	0.122787	-0.393858	-0.293012	1076885	CGEN_HUM_1003432_1	12q15-q21	Hs.123641	PTPRB	Homo sapiens protein tyrosine phosphatase, receptor type, beta polypeptide (PTPRB) mRNA
	0.126253		0.0257593	0.0278292	0.205784	1076886	CGEN_HUM_1003816_1	16q22.1	Hs.150601	CTRL	Homo sapiens chymotrypsin-like (CTRL) mRNA
-0.22598	-0.361712	-0.05721	-0.222601	0.301347	0.0181791	1076887	CGEN_HUM_1004200_1	16q23.1	Hs.77631	GCSH	Homo sapiens glycine cleavage system protein H (aminomethyl carrier) (GCSH) mRNA
0.243814	0.0677535	0.0178972	0.379929	-0.177861	-0.417866	1076888	CGEN_HUM_1004584_1	15q21.2	Hs.11729	SLC27A2	Homo sapiens fatty-acid-Coenzyme A ligase, very long-chain 1 (FACVL1) mRNA
-0.411853	-0.260866	0.00576058	-0.10968	0.330671	0.248283	1076889	CGEN_HUM_1004968_1	19q13.42	Hs.103833	FLJ23469	Homo sapiens cDNA: FLJ23469 fis, clone HSI11914
-0.208191	-0.385241	-0.192281	0.0673206	0.285637	0.0185391	1076890	CGEN_HUM_1005352_1	18q22-18q23	Hs.247905	KCNG2	Homo sapiens potassium voltage-gated channel, subfamily G, member 2 (KCNG2), mRNA
-0.26466	-0.301433	0.201249	-0.0819589	0.677347	-0.269862	1076891	CGEN_HUM_1005736_1	2q24.3	Hs.274281	FIGN	Homo sapiens hypothetical protein FLJ10405 (FLJ10405), mRNA
0.0600494	-0.339696	0.0514097	0.132666	0.140971	-0.0278158	1076892	CGEN_HUM_1006120_1	1q32.1	Hs.6874	KIAA0472	Homo sapiens HDCMD38P mRNA, complete cds
-0.408573	-0.686397	0.162332	0.199659	0.923413	-0.224269	1076893	CGEN_HUM_1006504_1	16p13.13	Hs.8750	BM045	Homo sapiens uncharacterized bone marrow protein BM045 (BM045), mRNA
0.34633	0.188818	0.0271658	0.279554	0.281503	0.189451	1076894	CGEN_HUM_1006888_1	16p13.11	Hs.263925	NUDE1	Homo sapiens hypothetical protein FLJ20101 (FLJ20101), mRNA
-0.0951488	-0.59965	0.353929	0.0289338	0.410265	-0.0265033	1076895	CGEN_HUM_1007272_1	1pter-q31.3	Hs.3104	KIF14	Homo sapiens KIAA0042 gene product (KIAA0042), mRNA
0.211382	0.0403321	0.325426	0.178164	0.0183998	-0.186113	1076896	CGEN_HUM_1007656_1	8q21.11	Hs.153179	FABP5	Homo sapiens fatty acid binding protein 5 (psoriasis-associated) (FABP5), mRNA
-0.30978	-0.141446	0.0835766	0.0273179	0.129248	0.393423	1076897	CGEN_HUM_1008040_1	10q26.1	Hs.279862	BCCIP	Homo sapiens cdk inhibitor p21 binding protein (TOK-1), mRNA
-0.5342	-0.248651	-0.0583513	-0.0949211	0.581194	0.476831	1076898	CGEN_HUM_1008424_1	Xq25-q26	Hs.18720	PDCD8	Homo sapiens apoptosis-inducing factor (AIF) mRNA
-0.0367009	-0.335227	-0.264353	-0.0717046	0.338838	0.342027	1076899	CGEN_HUM_1008808_1	19p13.3	Hs.323067	GNA11	Homo sapiens mRNA; cDNA DKFZp434J194 (from clone DKFZp434J194)
-0.567877	0.139861	-0.068249	0.710388	0.327714	1.19434	1076900	CGEN_HUM_1009192_1	2q22-q24	Hs.83070	GRB14	Homo sapiens growth factor receptor-bound protein 14 (GRB14) mRNA
-0.384359	0.129036	-0.11821	-0.089641	-0.411935	-0.052591	1076901	CGEN_HUM_1009576_1	6q23-q24	Hs.283016	PDE7B	Homo sapiens phosphodiesterase 7B (PDE7B), mRNA
-0.434179	-0.374469	-0.189976	0.12095	0.564163	0.402059	1076902	CGEN_HUM_1009960_1	17p11.2	Hs.318339	GIT1	Homo sapiens G protein-coupled receptor kinase-interactor 1 (GIT1), mRNA
0.0894585		0.0575087	0.344982	0.305858	-0.0118376	1076903	CGEN_HUM_1010344_1	19q13.2	Hs.145956	ZNF226	Homo sapiens zinc finger protein 226 (ZNF226), mRNA
-0.185186	0.0625842	-0.0145736	0.2995	0.445941	0.799436	1076904	CGEN_HUM_1010728_1	1q32	Hs.201671	SOX13	Homo sapiens SRY (sex determining region Y)-box 13 (SOX13) mRNA
0.0575527	0.18426	-0.20479	0.0232919	0.302233	-0.204366	1076905	CGEN_HUM_1011112_1	1p35.1	Hs.198249	GJB5	Homo sapiens connexin 31.1 (GJB5) mRNA, complete cds
				-0.489832		1076906	CGEN_HUM_1011496_1	22q11.23	Hs.198968	CRYBB3	Homo sapiens crystallin, beta B3 (CRYBB3), mRNA
-0.175081	-0.152661	0.147064	-0.0987744	0.417099	0.222073	1076907	CGEN_HUM_1011880_1	17p11.2		EPN2	Homo sapiens mRNA; cDNA DKFZp586J2021 (from clone DKFZp586J2021)
-0.144049	0.208509	0.323163	0.178431	0.2042	0.509681	1076908	CGEN_HUM_1012264_1	NULL	Hs.287415	NULL	Homo sapiens cDNA FLJ11433 fis, clone HEMBA1001121
-0.484007	-0.130578	-0.169418	-0.0554386	0.074673	0.485824	1076909	CGEN_HUM_1012648_1	17p13	Hs.64837	CTNS	Homo sapiens cystinosis, nephropathic (CTNS) mRNA
		0.38681		-0.00941684		1076910	CGEN_HUM_1013032_1	NULL		NULL	Human BRCA2 region, mRNA sequence GT605
				-0.765124	-1.19168	1076911	CGEN_HUM_1013416_1	3p26.2	Hs.126085	KIAA1497	Homo sapiens cDNA FLJ12645 fis, clone NT2RM4001984
0.173261	-0.0905816	0.186939	-0.188201	-0.232145	0.0628755	1076912	CGEN_HUM_1013800_1	NULL	Hs.44566	NULL	Homo sapiens mRNA; cDNA DKFZp434J1630 (from clone DKFZp434J1630)
						1076913	CGEN_HUM_1014184_1	NULL	Hs.190327	NULL	Homo sapiens cDNA: FLJ21248 fis, clone COL01235
-0.181209	-0.0435325	0.0350536	-0.0671989	0.422567	0.493964	1076914	CGEN_HUM_1014568_1	NULL	Hs.285290	NULL	Homo sapiens cDNA: FLJ21556 fis, clone COL06353
						1076915	CGEN_HUM_1014901_1	1q25.1	Hs.127384	DKFZP564C196	Homo sapiens mRNA; cDNA DKFZp564C196 (from clone DKFZp564C196); partial cds
	0.15485		-0.357035	-0.526865	-0.0043057	1076916	CGEN_HUM_1015285_1	NULL		NULL	Homo sapiens clone FBC12 Cri-du-chat critical region mRNA
	0.371928	0.0925502	-0.0715683	-0.4316	-0.42224	1076917	CGEN_HUM_1015669_1	NULL	Hs.306609	NULL	Homo sapiens cDNA FLJ11590 fis, clone HEMBA1003758
	0.446481		-0.178693	-0.39034	-0.0955111	1076918	CGEN_HUM_1016053_1	NULL	Hs.306854	NULL	Homo sapiens cDNA: FLJ22813 fis, clone KAIA2964
0.18671	-0.267449	0.0352243	-0.110453	-0.502586	-0.402697	1076919	CGEN_HUM_1016437_1	6q21	Hs.32511	KIAA0441	Homo sapiens KIAA0441 gene product (KIAA0441), mRNA
						1076920	CGEN_HUM_1016821_1	NULL	Hs.306342	NULL	Homo sapiens mRNA; cDNA DKFZp586A0617 (from clone DKFZp586A0617)
0.720017	-0.0314011	0.52402	-0.303889	-0.884224		1076922	CGEN_HUM_1017589_1	NULL	Hs.101064	NULL	Homo sapiens cDNA FLJ12777 fis, clone NT2RP2001720
						1076923	CGEN_HUM_1017973_1	NULL		NULL	Homo sapiens full length insert cDNA clone YB20C12
0.123775	-0.176202	-0.352702	-0.159635	0.143112	-0.0945474	1076924	CGEN_HUM_1018357_1	NULL		NULL	Homo sapiens full length insert cDNA clone ZC26G04
-0.250449	-0.0431315	-0.0900211	0.0652474	-0.0815882	0.176731	1076925	CGEN_HUM_1018741_1	NULL	Hs.82719	NULL	Homo sapiens mRNA; cDNA DKFZp586F1822 (from clone DKFZp586F1822)
-0.413973	-0.126956	0.147931	0.0950838	0.665191	0.504867	1076927	CGEN_HUM_1000378_1	16p11.2	Hs.20644	BCKDK	Homo sapiens branched chain alpha-ketoacid dehydrogenase kinase (BCKDK) mRNA
-0.0730018	-0.0240255	-0.518711	-0.132936	-0.0556697	0.196264	1076928	CGEN_HUM_1000762_1	1p13.3	Hs.82927	AMPD2	Homo sapiens adenosine monophosphate deaminase 2 (isoform L) (AMPD2), mRNA
-0.180117	-0.055595	-0.0520174	0.223167	0.666416	-0.04124	1076929	CGEN_HUM_1001146_1	7p22	Hs.177548	PMS2	Homo sapiens postmeiotic segregation increased (S. cerevisiae) 2 (PMS2), mRNA
-0.13098	-0.212143	-0.0166597	-0.00443303	0.594089	0.0101589	1076930	CGEN_HUM_1001530_1	2p11.2	Hs.102367	TCF-3	Homo sapiens mRNA for HMG-box transcription factor TCF-3, complete cds
	0.0756654		-0.327188	0.055582	-0.0446653	1076931	CGEN_HUM_1001914_1	22q13-qter	Hs.135634	FOXE2	Homo sapiens forkhead box E2 (FOXE2), mRNA
-0.262973	0.215959	0.573115	0.567553	0.209579	0.263094	1076932	CGEN_HUM_1002298_1	4p14	Hs.119640	KLF3	Homo sapiens hBKLF for basic kruppel like factor (LOC51274), mRNA
-0.342735	-0.254279	0.0378669	0.0334579	0.365391	0.421618	1076933	CGEN_HUM_1002682_1	17p13.3	Hs.120963	HSA277841	Homo sapiens ELG protein (HSA277841), mRNA
						1076934	CGEN_HUM_1003066_1	1p36.21	Hs.104991	LOC65122	Human gene from PAC 845O24, chromosome 1, similar to preferentially expressed antigen of melanoma
-0.139535	-0.637525	-0.0145986	-0.235397	0.165352	-0.844343	1076935	CGEN_HUM_1003450_1	11q23	Hs.108705	PPP2R1B	Homo sapiens protein phosphatase 2A regulatory subunit A beta isoform (PPP2R1B) mRNA, complete cds
-0.251705	-0.120668	0.115998	-0.0552055	0.102315	0.156762	1076936	CGEN_HUM_1003834_1	19q13.3-q13.4	Hs.69423	KLK10	Homo sapiens kallikrein 10 (KLK10), mRNA
-0.125006	-0.0331777	0.312179	0.15909	-0.0715116	0.229896	1076937	CGEN_HUM_1004218_1	12p12.1	Hs.192570	FLJ22028	Homo sapiens cDNA: FLJ22028 fis, clone HEP08589
-0.400773	0.0390087	-0.00446794	0.390567	0.0265928	0.380647	1076938	CGEN_HUM_1004602_1	3q26	Hs.82587	PLD1	Homo sapiens phospholipase D1, phophatidylcholine-specific (PLD1) mRNA
-0.202752	-0.444837	0.0494397	-0.237006	0.121908	-0.963011	1076939	CGEN_HUM_1004986_1	12p11.22	Hs.100895	FLJ10462	Homo sapiens hypothetical protein FLJ10462 (FLJ10462), mRNA
0.381284	-0.268748	-0.0570605	-0.149589	-0.0138311	0.258289	1076940	CGEN_HUM_1005370_1	19q13.3-q13.4	Hs.129738	KCNC3	Homo sapiens potassium voltage-gated channel, Shaw-related subfamily, member 3 (KCNC3) mRNA
-0.0870504	-0.0592167	0.195612	0.171896	0.33864	-0.0442373	1076941	CGEN_HUM_1005754_1	11q14	Hs.7885	PICALM	Homo sapiens Clathrin assembly lymphoid-myeloid leukemia gene (CLTH), mRNA
-0.173545	-0.280494	0.133098	0.123811	0.479533	0.109575	1076942	CGEN_HUM_1006138_1	3p21.3	Hs.30824	LZTFL1	Homo sapiens leucine zipper transcription factor-like 1 (LZTFL1), mRNA
0.0432792	-0.122916	-0.0264037	0.274776	-0.274556	-0.690375	1076943	CGEN_HUM_1006522_1	6q21	Hs.286124	CD24	Homo sapiens CD24 antigen (small cell lung carcinoma cluster 4 antigen) (CD24), mRNA
0.120124	-0.321586	-0.210881	0.263945	-0.170504	-0.308353	1076944	CGEN_HUM_1006906_1	11q13.5	Hs.95361	MYO7A	Homo sapiens myosin VIIA (Usher syndrome 1B (autosomal recessive, severe)) (MYO7A) mRNA
-0.334494	-0.382879	0.00768788	-0.257919	0.491866	0.284311	1076945	CGEN_HUM_1007290_1	11p15.5-p15.4	Hs.3254	MRPL23	Human ribosomal protein L23-related mRNA, complete cds
	0.624825				-0.767758	1076946	CGEN_HUM_1007674_1	NULL		NULL	Homo sapiens HSPC098 mRNA, partial cds
0.39284	-0.0963764	-0.551847	-0.0707651	0.170677	-0.218928	1076947	CGEN_HUM_1008058_1	2p23	Hs.21537	PPP1CB	Homo sapiens protein phosphatase 1, catalytic subunit, beta isoform (PPP1CB) mRNA
-0.446791		-0.00183959		0.404905		1076948	CGEN_HUM_1008442_1	6p22.3-p22.2	Hs.26441	KIAA0319	Homo sapiens KIAA0319 gene product (KIAA0319), mRNA
-0.280718	-0.0479472	0.0547868	0.0881728	-0.0199037	0.0348314	1076949	CGEN_HUM_1008826_1	1p31.1	Hs.50848	FLJ20331	Homo sapiens hypothetical protein FLJ20331 (FLJ20331), mRNA
	0.305221	-0.0414406	-0.325327	-0.418978	-0.0735725	1076950	CGEN_HUM_1009210_1	5q31.1	Hs.7117	GRIA1	Homo sapiens glutamate receptor, ionotropic, AMPA 1 (GRIA1), mRNA
-0.0167859	-0.171223	-0.228529	-0.155042	0.0382922	-0.0815808	1076951	CGEN_HUM_1009594_1	16p11.2	Hs.121915	FLJ13063	Homo sapiens mRNA for FLJ00019 protein, partial cds
						1076952	CGEN_HUM_1009978_1	2p21	Hs.1769	LHCGR	Homo sapiens luteinizing hormone/choriogonadotropin receptor (LHCGR) mRNA
-0.394132	0.0829124	-0.0326886	0.360503	0.466915	0.561982	1076953	CGEN_HUM_1010362_1	9q22.2	Hs.352012	SDCCAG43	Homo sapiens serologically defined colon cancer antigen 43 (SDCCAG43), mRNA
				-1.50516		1076954	CGEN_HUM_1010746_1	7p22	Hs.159142	LFNG	Human lunatic fringe mRNA, partial cds
-0.207739	-0.272576	-0.0882837	-0.309738	0.328782	0.324783	1076955	CGEN_HUM_1011130_1	17q25.2	Hs.109706	HN1	Homo sapiens HN1 protein (LOC51155), mRNA
				-0.763286		1076956	CGEN_HUM_1011514_1	18q21.31	Hs.278957	RAX	Homo sapiens retinal homeobox protein (RX), mRNA
	0.093185	-0.263691	-0.179846	0.317831	-0.135654	1076957	CGEN_HUM_1011898_1	NULL	Hs.306915	NULL	Homo sapiens cDNA: FLJ23586 fis, clone LNG14376
0.485588	-0.0972952	0.348631	-0.424328	0.353362	-0.368983	1076958	CGEN_HUM_1012282_1	NULL		NULL	Homo sapiens periodontal ligament cell specific protein 1 mRNA, partial sequence
0.361295	-0.411345	0.0330696	-0.525065	-0.304723	0.0774498	1076959	CGEN_HUM_1012666_1	NULL		NULL	Homo sapiens cDNA FLJ11829 fis, clone HEMBA1006546
0.119077	0.060491	-0.000889631	0.000388483	0.42205	0.215324	1076960	CGEN_HUM_1013050_1	9q34.3	Hs.120858	MGC29761	Homo sapiens cDNA FLJ13945 fis, clone Y79AA1000969
				-0.297466	-0.145138	1076961	CGEN_HUM_1013434_1	NULL		NULL	Homo sapiens (clone SEL100) 17q YAC (176F3) RNA
-0.504075	0.0394522	-0.00389358	0.199526	0.646297	0.657832	1076962	CGEN_HUM_1013818_1	16q23.2	Hs.152720	MPHOSPH6	Homo sapiens M-phase phosphoprotein 6 (MPP-6), mRNA
	0.11589		-0.347066	-0.0436352	0.180805	1076963	CGEN_HUM_1014202_1	NULL		NULL	Homo sapiens unknown protein mRNA, partial cds
0.55195	0.201813	-0.297839	0.387819	0.096305	-0.699602	1076964	CGEN_HUM_1014586_1	Xp21.3	Hs.113290	MAGEB3	Homo sapiens melanoma antigen, family B, 3 (MAGEB3), mRNA
-0.0780996	-0.174155	-0.136514	-0.122287	0.0962346	-0.146328	1076965	CGEN_HUM_1014919_1	17q12	Hs.120369	DKFZp434H2215	Homo sapiens hypothetical protein DKFZp434H2215 (DKFZp434H2215), mRNA
			0.0301521	-0.255937	-0.359996	1076966	CGEN_HUM_1015303_1	NULL	Hs.306562	NULL	Homo sapiens clone HQ0085
						1076967	CGEN_HUM_1015687_1	NULL	Hs.301626	NULL	Homo sapiens cDNA FLJ11739 fis, clone HEMBA1005497
						1076968	CGEN_HUM_1016071_1	NULL	Hs.306879	NULL	Homo sapiens cDNA: FLJ23139 fis, clone LNG08914
0.756188	-0.00391696	-0.196769	0.124921	-0.212178	-0.351305	1076969	CGEN_HUM_1016455_1	NULL		NULL	Homo sapiens full length insert cDNA clone YP63F11
	-0.360722					1076970	CGEN_HUM_1016839_1	NULL	Hs.278334	NULL	Homo sapiens mRNA; cDNA DKFZp586B1324 (from clone DKFZp586B1324)
	0.406046		-0.282462	-0.158929	-1.09981	1076971	CGEN_HUM_1017223_1	2p25.1	Hs.274415	MGC33602	Homo sapiens cDNA FLJ10229 fis, clone HEMBB1000136
0.237065	-0.315642	0.224804	-0.0413261	-0.327623	-0.160145	1076972	CGEN_HUM_1017607_1	NULL		NULL	Homo sapiens mRNA full length insert cDNA clone EUROIMAGE 138904
-0.0729873	-0.205691	-0.214755	0.129824	0.454776	0.442694	1076973	CGEN_HUM_1017991_1	16p13.3	Hs.288940	TMEM8	Homo sapiens mRNA for M83 protein, complete cds
-0.132833	-0.302647	-0.177107	-0.209342	-0.159629	-0.199544	1076975	CGEN_HUM_1018759_1	13q22.1	Hs.18676	SPRY2	Homo sapiens sprouty (Drosophila) homolog 2 (SPRY2) mRNA
0.216834	-0.595775	0.149075	-0.306218	0.453029	-0.963583	1076977	CGEN_HUM_1000384_1	2q24.1	Hs.93201	GPD2	Homo sapiens glycerol-3-phosphate dehydrogenase 2 (mitochondrial) (GPD2), nuclear gene encoding mitochondrial protein, mRNA
-0.295812	-0.272735	0.0792151	-0.262845	0.335495	0.272251	1076978	CGEN_HUM_1000768_1	4q13.3-q21.1	Hs.709	DCK	Homo sapiens deoxycytidine kinase (DCK) mRNA
-0.387708	0.0308458	0.0139145	0.151769	0.658491	0.447349	1076979	CGEN_HUM_1001152_1	15q25.3-q26	Hs.10803	CIB1	Homo sapiens calcium and integrin binding protein (DNA-dependent protein kinase interacting protein) (SIP2-28), mRNA
-0.268754	-0.0301476	-0.02525	-0.280909	0.388535	-0.100318	1076980	CGEN_HUM_1001536_1	12q24.12	Hs.12784	CUTL2	Homo sapiens mRNA for KIAA0293 gene, partial cds
0.390468	-0.0996706	0.161007	-0.427682	-0.401049	-0.133019	1076981	CGEN_HUM_1001920_1	12q21.3-q22	Hs.41683	CART1	Homo sapiens cartilage paired-class homeoprotein 1 (CART1), mRNA
-0.195524	-0.100607	0.176563	0.0796298	0.519167	0.333724	1076982	CGEN_HUM_1002304_1	11q13	Hs.24297	MEN1	Homo sapiens multiple endocrine neoplasia I (MEN1) mRNA
-0.101794	-0.227856	0.159626	0.0315104	0.277994	0.174599	1076983	CGEN_HUM_1002688_1	11p15.3	Hs.173288	TSBP	Homo sapiens KIAA0155 gene product (KIAA0155), mRNA
-0.320041	0.349247	-0.0180062	0.383567	0.316561	0.611496	1076984	CGEN_HUM_1003072_1	12q21.1	Hs.96322	FLJ23560	Homo sapiens cDNA: FLJ23560 fis, clone LNG09857
-0.145823	-0.15124	0.195894	-0.312369	0.0846434	-0.015189	1076985	CGEN_HUM_1003456_1	6q27	Hs.266746	FLJ22615	Homo sapiens mRNA; cDNA DKFZp434O0117 (from clone DKFZp434O0117); partial cds
-0.2005	-0.322367	0.0657403	-0.0633053	0.193723	0.252733	1076986	CGEN_HUM_1003840_1	12q23.1	Hs.78935	METAP2	Homo sapiens methionine aminopeptidase; eIF-2-associated p67 (MNPEP), mRNA
-0.219974	-0.0264481	-0.0500308	0.104477	0.581698	0.159207	1076987	CGEN_HUM_1004224_1	14q24.3	Hs.26403	GSTZ1	Homo sapiens glutathione transferase Zeta 1 (GSTZ1) mRNA
0.0474374	-0.19329	0.294624	0.280597	0.0846885	-0.299235	1076988	CGEN_HUM_1004608_1	7q31	Hs.44198	IPLA2(GAMMA)	Homo sapiens membrane-associated calcium-independent phospholipase A2 gamma mRNA, complete cds
-0.269254	-0.289956	0.105758	-0.241316	0.0906804	0.222648	1076989	CGEN_HUM_1004992_1	17q12	Hs.8949	MGC4172	Homo sapiens cDNA: FLJ22543 fis, clone HSI00212
	0.202682	-0.59837		-0.476672	0.191838	1076990	CGEN_HUM_1005376_1	1p34	Hs.241376	KCNQ4	Homo sapiens potassium voltage-gated channel, KQT-like subfamily, member 4 (KCNQ4) mRNA
-0.217759	-0.133592	0.244587	-0.00390622	0.370368	0.254272	1076991	CGEN_HUM_1005760_1	2p14	Hs.3642	RAB1A	Homo sapiens RAB1, member RAS oncogene family (RAB1) mRNA
0.426794	-0.599378	0.375354	-0.488192	0.246434	-0.839089	1076992	CGEN_HUM_1006144_1	3q13.12	Hs.151343	KIAA1524	Homo sapiens mRNA for KIAA1524 protein, partial cds
				-0.630202	-0.742947	1076993	CGEN_HUM_1006528_1	NULL		NULL	H.sapiens mRNA for heavy chain variable region, WO1-VH
0.243311	-0.393004	0.213011	0.00993526	0.321799	-0.375248	1076994	CGEN_HUM_1006912_1	4q28.1	Hs.28783	KIAA1223	Homo sapiens mRNA for KIAA1223 protein, partial cds
-0.485343	-0.366761	-0.169154	-0.206329	0.23406	0.307024	1076995	CGEN_HUM_1007296_1	3q27.3	Hs.318127	FLJ10201	Homo sapiens mRNA for KIAA1197 protein, partial cds
-0.0777928	0.396925	-0.0328609	0.00906986	-0.212301	-0.441438	1076996	CGEN_HUM_1007680_1	16q12.2	Hs.11614	HSPC065	Homo sapiens cDNA: FLJ23555 fis, clone LNG09438
	0.0581776		-0.159079	-0.145162	-0.0266012	1076997	CGEN_HUM_1008064_1	21q22.3	Hs.97624	HSF2BP	Homo sapiens heat shock transcription factor 2 binding protein (HSF2BP), mRNA
-0.0271399	-0.126708	-0.299349	0.0916037	0.409791	0.52417	1076998	CGEN_HUM_1008448_1	9q34.13	Hs.29285	ZYG	Homo sapiens ZYG homolog (ZYG) mRNA
0.249135	-0.263919	-0.250543	0.270793	-0.0504025	-0.505254	1076999	CGEN_HUM_1008832_1	1p21	Hs.154210	EDG1	Homo sapiens endothelial differentiation, sphingolipid G-protein-coupled receptor, 1 (EDG1) mRNA
				-0.140493		1077000	CGEN_HUM_1009216_1	4q13.1-q21.1	Hs.41749	PRKG2	Homo sapiens protein kinase, cGMP-dependent, type II (PRKG2) mRNA
0.101937	0.25891	0.303468	0.116988	-0.0270053	0.423145	1077001	CGEN_HUM_1009600_1	3p13	Hs.177635	SEMACAP3	Homo sapiens mRNA for KIAA1095 protein, partial cds
-0.198719	-0.201585	-0.102275	-0.634119	0.588663	0.114384	1077002	CGEN_HUM_1009984_1	Xq28	Hs.158329	GPR50	Homo sapiens G protein-coupled receptor 50 (GPR50) mRNA
-0.0703116	-0.278373	0.462418	0.15396	0.216721	-0.301159	1077003	CGEN_HUM_1010368_1	16q12.1	Hs.102500	FLJ20481	Homo sapiens hypothetical protein FLJ20481 (FLJ20481), mRNA
1.15328	-0.324721	-0.120716	-0.300528	0.091411	0.251218	1077004	CGEN_HUM_1010752_1	22q11.21	Hs.78788	LZTR1	Homo sapiens leucine-zipper-like transcriptional regulator, 1 (LZTR1), mRNA
-0.0849718	0.0853405	-0.31195	-0.172213	0.0146244	0.333803	1077005	CGEN_HUM_1011136_1	7p13	Hs.118397	AEBP1	Homo sapiens AE-binding protein 1 (AEBP1) mRNA
-0.668085	0.135552	-0.210078	0.718682	0.230833	0.0595277	1077006	CGEN_HUM_1011520_1	1q41	Hs.232072	USH2A	Homo sapiens Usher syndrome 2A (autosomal recessive, mild) (USH2A), mRNA
0.178514		0.308349		-0.49309	0.277038	1077007	CGEN_HUM_1011904_1	NULL	Hs.30622	NULL	Homo sapiens cDNA FLJ13010 fis, clone NT2RP3000542
0.155932	-0.0662062	-0.0980988	-0.154659	0.37888	-0.0456057	1077008	CGEN_HUM_1012288_1	NULL		NULL	Homo sapiens map 2p11.2; 83cM from GATA85A06 repeat region, complete sequence
0.0279161	-0.311421	-0.117402	-0.0510655	-0.0077555	-0.143914	1077009	CGEN_HUM_1012672_1	NULL	Hs.75874	NULL	Human (clone D21S418E) pregnancy-associated plasma protein A (PAPP-A) gene, 5' UTR
-0.271919	-0.0077414	-0.0774234	0.00557186	0.163734	0.312424	1077010	CGEN_HUM_1013056_1	19p13.3		CRB3	Homo sapiens cDNA FLJ20646 fis, clone KAT02157
0.704144		0.282902	0.984197	-0.298048	-0.378631	1077011	CGEN_HUM_1013440_1	NULL	Hs.287573	NULL	Homo sapiens cDNA FLJ13457 fis, clone PLACE1003343
	0.253732	0.419577			0.167605	1077012	CGEN_HUM_1013824_1	NULL	Hs.302181	NULL	Homo sapiens clone 23637 mRNA sequence
						1077013	CGEN_HUM_1014208_1	1p33	Hs.143251	SPATA6	Homo sapiens hypothetical protein (FLJ10007), mRNA
0.16839	-0.146022	0.305565	-0.209406	0.220458	0.345933	1077014	CGEN_HUM_1014592_1	4p16.1	Hs.350964	DRD5	Homo sapiens dopamine receptor D5 (DRD5), mRNA
0.0851596	0.304167	-0.104237	0.666626	0.297751	-0.32633	1077016	CGEN_HUM_1015309_1	NULL	Hs.146312	NULL	Homo sapiens clone 24820 mRNA sequence
0.43727	-0.0774773	0.305098	-0.0288735	-0.148425	-0.544214	1077017	CGEN_HUM_1015693_1	NULL		NULL	Homo sapiens cDNA FLJ11797 fis, clone HEMBA1006182
0.175607	0.346625	-0.144487	-0.318649	-0.90019	0.0655374	1077019	CGEN_HUM_1016461_1	NULL	Hs.33130	NULL	Homo sapiens cDNA: FLJ23486 fis, clone LNG00379
0.359841	0.159168	-0.105687	0.217334	0.624919	-0.0747885	1077020	CGEN_HUM_1016845_1	NULL	Hs.274559	NULL	Homo sapiens mRNA; cDNA DKFZp434L098 (from clone DKFZp434L098)
0.11257	0.253061	0.20455	0.174282	-0.0679218	0.124776	1077021	CGEN_HUM_1017229_1	NULL		NULL	Homo sapiens full length insert cDNA clone ZD79E05
	0.216017		0.12973	-0.362337	-0.755312	1077022	CGEN_HUM_1017613_1	15q15.3	Hs.28472	FLJ11181	Homo sapiens hypothetical protein FLJ11181 (FLJ11181), mRNA
			-0.13192		-0.113372	1077023	CGEN_HUM_1017997_1	NULL		NULL	Homo sapiens full length insert cDNA clone YB42H11
-0.436099	1.16753	0.307483	1.32992			1077024	CGEN_HUM_1018381_1	11q21		MGC29667	Homo sapiens full length insert cDNA clone ZD40A05
-0.0890911	0.16765	0.137775	0.0749918	0.239886	0.0511018	1077025	CGEN_HUM_1018765_1	11q13.1	Hs.26745	MGC:13379	Homo sapiens hypothetical protein (LOC51259), mRNA
-0.323999	0.194196	-0.284953	0.39973	0.463616	0.682187	1077027	CGEN_HUM_1000006_1	3q27	Hs.166186	CHRD	Homo sapiens chordin variant 2 (CHRD) mRNA, complete cds, alternatively spliced
-0.512787	-0.263883	0.0311244	-0.0445612	0.406132	0.142169	1077028	CGEN_HUM_1000390_1	15q15.2	Hs.129228	GALK2	Homo sapiens galactokinase 2 (GALK2) mRNA
-0.454875	-0.446657	0.0595571	-0.303006	0.564815	0.0711905	1077029	CGEN_HUM_1000774_1	17q23.2-q25.3	Hs.105097	TK1	Homo sapiens thymidine kinase 1, soluble (TK1) mRNA
-0.498616	-0.532996	-0.0090831	-0.395373	0.479914	0.103386	1077030	CGEN_HUM_1001158_1	14q13.1	Hs.75514	NP	Homo sapiens nucleoside phosphorylase (NP) mRNA
0.00837812	0.359403	0.293454	0.316788	0.162376	0.0292574	1077031	CGEN_HUM_1001542_1	1p22.3	Hs.3844	LMO4	Homo sapiens LIM domain only 4 (LMO4), mRNA
-0.373359	-0.0177492	-0.0147909	0.117979	0.422085	0.244185	1077032	CGEN_HUM_1001926_1	5q13.1	Hs.101025	BTF3	H.sapiens BTF3a mRNA
-0.0900978	-0.183098	-0.129412	0.0122888	0.331653	0.0111706	1077033	CGEN_HUM_1002310_1	21q22.3	Hs.152629	KIAA0179	Human mRNA for KIAA0179 gene, partial cds
-0.188391	-0.0937949	0.143624	-0.0642342	0.544127	0.0397142	1077034	CGEN_HUM_1002694_1	7q31.1-q31.3	Hs.241578	LSM8	Homo sapiens U6 snRNA-associated Sm-like protein LSm8 (LOC51691), mRNA
-0.423243	-0.509808	-0.175257	-0.456331	0.266214	-0.306834	1077035	CGEN_HUM_1003078_1	12p13.33	Hs.848	FKBP4	Homo sapiens FK506-binding protein 4 (59kD) (FKBP4) mRNA
-0.116629	0.213198	-0.0101636	0.572787	0.17112	0.247806	1077036	CGEN_HUM_1003462_1	14q31.3	Hs.155693	PTPN21	Homo sapiens protein tyrosine phosphatase, non-receptor type 21 (PTPN21), mRNA
-0.201441	-0.118727	-0.062725	-0.0758241	0.356883	0.217026	1077037	CGEN_HUM_1003846_1	7q32	Hs.28505	UBE2H	Homo sapiens ubiquitin-conjugating enzyme E2H (homologous to yeast UBC8) (UBE2H) mRNA
-0.502339	0.0452501	0.00430855	0.36049	0.807109	0.612068	1077038	CGEN_HUM_1004230_1	1p36.11	Hs.7862	FLJ20312	Homo sapiens hypothetical protein FLJ20312 (FLJ20312), mRNA
-0.0884456	-0.343141	0.118364	-0.0946539	0.445909	-0.0634929	1077039	CGEN_HUM_1004614_1	10q25.3	Hs.42586	KIAA1560	Homo sapiens mRNA for KIAA1560 protein, partial cds
0.0611506	0.0537112	0.0767283	0.051089	0.3144	0.274722	1077040	CGEN_HUM_1004998_1	4q24	Hs.124696	LOC56898	Homo sapiens oxidoreductase UCPA (LOC56898), mRNA
				-0.483555	-0.288538	1077041	CGEN_HUM_1005382_1	2p23	Hs.24040	KCNK3	Homo sapiens potassium inwardly-rectifying channel, subfamily K, member 3 (KCNK3) mRNA, and translated products
1.01706	-0.207589	-1.76139	0.170126	0.977224	0.340701	1077042	CGEN_HUM_1005766_1	10q22.2	Hs.81964	SEC24C	Homo sapiens SEC24 (S. cerevisiae) related gene family, member C (SEC24C), mRNA
-0.147537	-0.277981	0.00400563	-0.098926	0.423394	0.118099	1077043	CGEN_HUM_1006150_1	9q21.32	Hs.201603	DKFZp434D0917	Homo sapiens mRNA; cDNA DKFZp434D0917 (from clone DKFZp434D0917)
	0.116007		0.0999575	0.0609514	-0.00927001	1077044	CGEN_HUM_1006534_1	22q11.1-q11.2		IGLJ3	H.sapiens mRNA for light chain variable region, BO1-VL
0.874775	-0.495914	-0.137093	-0.0892105	0.0344123	-0.294245	1077045	CGEN_HUM_1006918_1	7q11.23-q21.3		PCLO	Homo sapiens mRNA for partial aczonin (acz gene)
-0.695328	-0.12851	-0.0063921	0.413307	0.454741	0.52787	1077046	CGEN_HUM_1007302_1	1q32.1	Hs.143323	PLU-1	Homo sapiens putative DNA/chromatin binding motif (PLU-1), mRNA
-0.243727	-0.150882	-0.0322051	-0.0175195	0.330883	-0.0252489	1077047	CGEN_HUM_1007686_1	2p23.3	Hs.159525	CGR11	Homo sapiens cell growth regulatory with EF-hand domain (CGR11) mRNA
-0.243695	-0.219277	-0.129321	0.0585115	0.446467	0.26193	1077048	CGEN_HUM_1008070_1	2q36.3	Hs.78946	CUL3	Homo sapiens cullin 3 (CUL3) mRNA
0.131614	-0.679053	0.187185	0.00768694	0.357115	-0.53582	1077049	CGEN_HUM_1008454_1	13q14.3-q21.1	Hs.12450	PCDH9	Homo sapiens cadherin superfamily protein VR4-11 (LOC57123), mRNA
-0.226234	0.0317533	-0.0268533	0.29776	0.73803	0.396844	1077050	CGEN_HUM_1008838_1	1p13.2	Hs.104696	KIAA1324	Homo sapiens mRNA for KIAA1324 protein, partial cds
0.0719765		-0.212206		-0.412283	-0.216848	1077051	CGEN_HUM_1009222_1	NULL	Hs.287608	NULL	Homo sapiens cDNA FLJ13892 fis, clone THYRO1001656, moderately similar to Homo sapiens Leman coiled-coil protein (LCCP) mRNA
-0.263419	-0.375127	0.205508	0.0396753	0.0495225	-0.20297	1077052	CGEN_HUM_1009606_1	3p21	Hs.102929	AF3P21	Homo sapiens SH3 protein (AF3P21), mRNA
-0.29387	-0.311179	0.356522	-0.333757	0.378242	0.462355	1077053	CGEN_HUM_1009990_1	7p14.3	Hs.66578	CRHR2	Homo sapiens corticotropin releasing hormone receptor 2 (CRHR2) mRNA
0.196468	-0.0643906	-0.475277	0.0840913	0.172542	0.074178	1077054	CGEN_HUM_1010374_1	Xp11.3-p11.23	Hs.5831	TIMP1	Homo sapiens tissue inhibitor of metalloproteinase 1 (erythroid potentiating activity, collagenase inhibitor) (TIMP1), mRNA
						1077055	CGEN_HUM_1010758_1	7q31	Hs.89791	WNT2	Homo sapiens wingless-type MMTV integration site family member 2 (WNT2) mRNA
-0.152301	0.133772	0.158135	0.248114	-0.240421	0.415642	1077056	CGEN_HUM_1011142_1	6q22-q23		ENPP1	Human mRNA for nucleotide pyrophosphatase, complete cds
-0.044842	-0.00999727	-0.181347	-0.146164	0.240825	-0.211302	1077057	CGEN_HUM_1011526_1	2p22-p21	Hs.333555	EML4	Homo sapiens hypothetical protein (FLJ10942), mRNA
	0.0707422		0.348638	-0.916523	0.127438	1077058	CGEN_HUM_1011910_1	NULL		NULL	Homo sapiens full length insert cDNA clone YP93A03
-0.119643	-0.0474353	0.210937	0.267241	-0.932794	-0.0768529	1077059	CGEN_HUM_1012294_1	NULL	Hs.180059	NULL	Homo sapiens cDNA FLJ20653 fis, clone KAT01739
-0.644513	-0.0650658	-0.0623316	-0.00289474	-0.356644	0.425368	1077060	CGEN_HUM_1012678_1	NULL	Hs.97377	NULL	Homo sapiens mRNA for KIAA1257 protein, partial cds
0.463939	0.339399	0.585989	0.499884	-0.823234	-0.138772	1077061	CGEN_HUM_1013062_1	NULL	Hs.268843	NULL	Homo sapiens cDNA FLJ13434 fis, clone PLACE1002578
-0.24433	-0.096561	0.188693	0.0758454	0.114507	0.605247	1077062	CGEN_HUM_1013446_1	15q14	Hs.288872	FLJ21439	Homo sapiens cDNA: FLJ21439 fis, clone COL04352
			0.306472	-0.602258	0.397619	1077063	CGEN_HUM_1013830_1	NULL	Hs.21958	NULL	Homo sapiens cDNA FLJ10532 fis, clone NT2RP2001044
			-0.204139		-0.216453	1077064	CGEN_HUM_1014214_1	11p13	Hs.279694	PRO1483	Homo sapiens hypothetical protein PRO1483 (PRO1483), mRNA
-0.0611322	-0.164457	0.216437	-0.173318	0.10004	0.206594	1077065	CGEN_HUM_1014598_1	15q21.1-q21.2	Hs.75847	CRI1	Homo sapiens chromosome 15 open reading frame 3 (C15ORF3), mRNA
0.229794	-0.165428	0.323826	0.417959	-0.500311	0.000408985	1077066	CGEN_HUM_1014931_1	15q23	Hs.214397	ISL2	Homo sapiens cDNA FLJ10160 fis, clone HEMBA1003545, highly similar to INSULIN GENE ENHANCER PROTEIN ISL-2
			-0.554422	0.0688215		1077067	CGEN_HUM_1015315_1	NULL	Hs.283968	NULL	Homo sapiens CATX-2 mRNA, complete cds
			-0.340589			1077068	CGEN_HUM_1015699_1	NULL		NULL	Homo sapiens cDNA FLJ11847 fis, clone HEMBA1006695
				-0.406766	0.285699	1077069	CGEN_HUM_1016083_1	NULL		NULL	Homo sapiens cDNA: FLJ23215 fis, clone ADSU01729
	0.308504		0.184821	-0.695282	-0.174481	1077070	CGEN_HUM_1016467_1	NULL		NULL	Homo sapiens full length insert cDNA clone ZC19C04
-0.372201		-0.0506221		-1.32232	-0.112617	1077071	CGEN_HUM_1016851_1	NULL	Hs.274564	NULL	Homo sapiens mRNA; cDNA DKFZp434D1322 (from clone DKFZp434D1322)
				-0.24928		1077072	CGEN_HUM_1017235_1	NULL	Hs.60090	NULL	Homo sapiens cDNA FLJ13595 fis, clone PLACE1009595
0.0058534	-0.607422	0.0229426	-0.188045	0.119898	0.135861	1077073	CGEN_HUM_1017619_1	NULL		NULL	Homo sapiens full length insert cDNA YI27F12
0.943698	-0.336556	0.216875	-0.431318	-0.0740575	-0.344796	1077074	CGEN_HUM_1018003_1	NULL		NULL	Homo sapiens full length insert cDNA clone YB35F05
1.06089	0.0716993	0.277316	-0.120873	-0.780008	-0.877196	1077075	CGEN_HUM_1018387_1	NULL		NULL	Homo sapiens full length insert cDNA clone ZD37D10
-0.158252	-0.161112	-0.0688229	0.198884	-0.193038	0.048334	1077076	CGEN_HUM_1018771_1	2q37.3	Hs.92033	ILKAP	Homo sapiens cDNA FLJ10181 fis, clone HEMBA1004227, highly similar to Rattus norvegicus protein phosphatase 2C mRNA
0.0164912	-0.320851	-0.580289	-0.144995	0.32118	-2.09159	1077077	CGEN_HUM_1000012_1	1q42.11-q42.3	Hs.20252	ARHU	Homo sapiens hG28K mRNA for GTP-binding protein like 1, complete cds
-0.232626	-0.309196	0.0894842	-0.0700849	0.607472	0.202475	1077078	CGEN_HUM_1000396_1	22q13.2	Hs.75835	PMM1	Homo sapiens phosphomannomutase 1 (PMM1) mRNA
			-0.403864	-0.541282		1077079	CGEN_HUM_1000780_1	3p21.1-3p14.3	Hs.88646	DNASE1L3	Homo sapiens deoxyribonuclease I-like 3 (DNASE1L3) mRNA
-0.454396	-0.421791	0.331839	-0.0528805	0.68396	0.165912	1077080	CGEN_HUM_1001164_1	18p11.31	Hs.122546	FLJ23017	Homo sapiens cDNA: FLJ23017 fis, clone LNG00879
0.0281816	0.291064	0.388269	0.640576	0.329119	-0.0444165	1077081	CGEN_HUM_1001548_1	19p13.3	Hs.38004	LOC58492	Homo sapiens mRNA full length insert cDNA clone EUROIMAGE 2107395
-0.0176988	-0.440812	-0.321272	-0.171779	0.519165	0.103064	1077082	CGEN_HUM_1001932_1	11q23.1	Hs.2407	POU2AF1	Homo sapiens POU domain, class 2, associating factor 1 (POU2AF1), mRNA
-0.271269	-0.360064	0.0319883	-0.030102	0.507032	-0.00385429	1077083	CGEN_HUM_1002316_1	11p15.4	Hs.154095	ZNF143	Homo sapiens zinc finger protein 143 (clone pHZ-1) (ZNF143) mRNA
0.0168757	0.256535	0.0694053	-0.177272	0.216776	-0.0214232	1077084	CGEN_HUM_1002700_1	21q22.3	Hs.59271	U2AF1	Homo sapiens U2(RNU2) small nuclear RNA auxillary factor 1 (non-standard symbol) (U2AF1), mRNA
-0.191375	-0.203063	0.0561431	-0.0754354	0.601443	0.131949	1077085	CGEN_HUM_1003084_1	14q21.1	Hs.350402	FKBP3	Homo sapiens FK506-binding protein 3 (25kD) (FKBP3) mRNA
-0.0716954	-0.161631	0.2057	0.182672	0.187274	-0.33907	1077086	CGEN_HUM_1003468_1	7q36	Hs.74624	PTPRN2	Human phogrin mRNA, complete cds
-0.17322	-0.625559	0.0415193	-0.370368	0.31104	0.0267173	1077087	CGEN_HUM_1003852_1	11q14.1	Hs.25338	SPUVE	Homo sapiens serine protease, umbilical endothelium (SPUVE), mRNA
-0.243309	-0.225628	0.0596759	-0.0618591	0.586548	0.161506	1077088	CGEN_HUM_1004236_1	10q24.3	Hs.114366	PYCS	Homo sapiens pyrroline-5-carboxylate synthetase (glutamate gamma-semialdehyde synthetase) (PYCS) mRNA
-0.389402	0.0364954	0.212522	0.0631067	0.332749	0.440621	1077089	CGEN_HUM_1004620_1	22q13.1	Hs.120360	PLA2G6	Homo sapiens phospholipase A2, group VI (PLA2G6), mRNA
-0.476096	-0.109781	0.0408973	0.0580066	0.600679	0.251571	1077090	CGEN_HUM_1005004_1	7cen-q11.2	Hs.61258	ASL	Homo sapiens argininosuccinate lyase (ASL) mRNA
-0.0175659	0.389098	0.559268	0.197922	0.087505	0.0990983	1077091	CGEN_HUM_1005388_1	12q13	Hs.132136	SLC4A8	Homo sapiens solute carrier family 4, sodium bicarbonate cotransporter, member 8 (SLC4A8) mRNA
0.793561	-0.0116523	-0.27142	0.146248	0.15917	-0.354253	1077092	CGEN_HUM_1005772_1	17q11.2-q12	Hs.74626	AP2B1	Homo sapiens adaptor-related protein complex 2, beta 1 subunit (AP2B1), mRNA
-0.18117		-0.282313	-0.0487083	-0.622098	0.495941	1077093	CGEN_HUM_1006156_1	17q25.3	Hs.301363	FLJ20753	Homo sapiens hypothetical protein FLJ20753 (FLJ20753), mRNA
						1077094	CGEN_HUM_1006540_1	2q37.3	Hs.158297	PDCD1	Homo sapiens programmed cell death 1 (PDCD1) mRNA
			-0.143252	-0.613238	-0.0430555	1077095	CGEN_HUM_1006924_1	10p15.1	Hs.98710	DKFZP434N1511	Homo sapiens mRNA; cDNA DKFZp434N1511 (from clone DKFZp434N1511); partial cds
0.23225	-0.564491	0.285594	0.246808	-0.0951184	-0.440742	1077096	CGEN_HUM_1007308_1	9q32-q33	Hs.6090	DBCCR1	Homo sapiens deleted in bladder cancer chromosome region candidate 1 (DBCCR1), mRNA
0.345884	0.198824	0.0556516	-0.0185413	0.188689	-0.169548	1077097	CGEN_HUM_1007692_1	NULL	Hs.272034	NULL	Homo sapiens hypothetical protein PRO2822 (PRO2822), mRNA
0.0312411	-0.393233	0.126353	0.235584	-0.11004	0.00394718	1077098	CGEN_HUM_1008076_1	Xq23	Hs.155976	CUL4B	Homo sapiens mRNA for KIAA0695 protein, complete cds
0.185633	-0.106685	0.0722295	-0.418669	-0.0637095	-0.514163	1077099	CGEN_HUM_1008460_1	5q32-q33	Hs.158159	FAT2	Homo sapiens protocadherin Fat 2 (FAT2) mRNA, complete cds
-0.61694	-0.262702	0.0302535	-0.135521	0.0438876	-0.129963	1077100	CGEN_HUM_1008844_1	11q23.1	Hs.167988	NCAM1	Human neural cell adhesion molecule CD56 mRNA, complete cds
0.917512	-0.374372	0.343236	-0.540066	-0.315839	-0.688281	1077101	CGEN_HUM_1009228_1	17q21.1	Hs.31549	KIAA1501	Homo sapiens mRNA for KIAA1501 protein, partial cds
	0.0564459		-0.304732	-0.956294	-0.289933	1077102	CGEN_HUM_1009612_1	22q13.1	Hs.125116	CACNA1I	Homo sapiens T calcium channel alpha1I subunit, delta36B splice variant (CACNA1I) mRNA, complete cds
-0.114632	-0.243072	-0.164624	-0.1168	-0.280471	0.417813	1077103	CGEN_HUM_1009996_1	17q12-q22	Hs.79117	CRHR1	Homo sapiens corticotropin releasing hormone receptor 1 (CRHR1) mRNA
-0.124711	-0.119144	0.209453	-0.246461	0.246527	0.445753	1077104	CGEN_HUM_1010380_1	17q25.2	Hs.21568	FLJ22160	Homo sapiens cDNA: FLJ22160 fis, clone HRC00266
-0.0642017	-0.287531	0.138003	-0.139594	-0.199756	0.0353553	1077105	CGEN_HUM_1010764_1	Xq26.1	Hs.58367	GPC4	Homo sapiens glypican 4 (GPC4) mRNA
			1.19512	-0.93117	0.531348	1077106	CGEN_HUM_1011148_1	6q12-q13	Hs.89457	COL19A1	Human mRNA for a1(XIX) collagen chain, complete cds
-0.164476	-0.208844	-0.0569418	0.0798285	0.420898	0.353197	1077107	CGEN_HUM_1011532_1	12p13.3	Hs.169084	TULP3	Homo sapiens tubby like protein 3 (TULP3), mRNA
-0.576755	-0.120118	-0.163457	0.119237	0.260186	0.447923	1077108	CGEN_HUM_1011916_1	1q21	Hs.169875	THBS3	Homo sapiens thrombospondin 3 (THBS3), mRNA
0.24139	0.328857	0.370361	0.19523		0.228198	1077109	CGEN_HUM_1012300_1	NULL	Hs.98269	NULL	Homo sapiens cDNA FLJ11953 fis, clone HEMBB1000883
-0.398786	-0.540164	0.0620032	-0.446382	0.534888	0.135794	1077110	CGEN_HUM_1012684_1	10q24.32		MGC14697	Homo sapiens mRNA; cDNA DKFZp566D211 (from clone DKFZp566D211)
-0.176235	0.185528	0.700598	0.382782	-0.205269	0.10679	1077111	CGEN_HUM_1013068_1	NULL	Hs.334898	NULL	Homo sapiens cDNA FLJ12188 fis, clone MAMMA1000839
	-0.151511	-0.264652	-0.240727	-0.268351	0.27254	1077112	CGEN_HUM_1013452_1	3q26.2-q26.3		CLDN11	Homo sapiens full length insert cDNA clone YO11A01
-0.180957	-0.3336	0.634363	-0.229838	-0.144163	0.0793886	1077114	CGEN_HUM_1014220_1	2p12	Hs.17803	MGC22014	Homo sapiens KIAA0401 mRNA, partial cds
-0.0618489	-0.0675727	0.367057	0.311992	0.419822	-0.016665	1077115	CGEN_HUM_1014604_1	NULL	Hs.288368	NULL	Homo sapiens cDNA: FLJ21314 fis, clone COL02248
	0.344569		0.586637	-0.143192	-0.376492	1077116	CGEN_HUM_1014937_1	NULL	Hs.191945	NULL	Homo sapiens cDNA: FLJ20888 fis, clone ADKA03289
						1077118	CGEN_HUM_1015705_1	NULL	Hs.296673	NULL	Homo sapiens cDNA FLJ11897 fis, clone HEMBA1007320
			-1.21794	-0.969462	0.177756	1077119	CGEN_HUM_1016089_1	NULL	Hs.306898	NULL	Homo sapiens cDNA: FLJ23314 fis, clone HEP11989
						1077120	CGEN_HUM_1016473_1	NULL		NULL	Homo sapiens full length insert cDNA clone YP76D04
0.248669	0.736781	0.61827	1.1768	-1.32215	0.0267165	1077121	CGEN_HUM_1016857_1	NULL		NULL	Homo sapiens mRNA; cDNA DKFZp434L1416 (from clone DKFZp434L1416)
				-0.69319		1077122	CGEN_HUM_1017241_1	NULL	Hs.44653	NULL	Homo sapiens cDNA: FLJ22669 fis, clone HSI08594
0.303151		0.136557				1077123	CGEN_HUM_1017625_1	NULL		NULL	Homo sapiens full length insert cDNA YI29A01
-0.0776702	-0.00302822	0.18592	-0.0269718	0.258047	0.088202	1077124	CGEN_HUM_1018009_1	17q24.2	Hs.26761	DKFZP586L0724	Homo sapiens DKFZP586L0724 protein (DKFZP586L0724), mRNA
-0.139993	-0.972707	-0.301533	-0.0869866	-0.160435	-0.348149	1077125	CGEN_HUM_1018393_1	14q32.31	Hs.57987	BCL11B	Homo sapiens mRNA for B-cell lymphoma/leukaemia 11B (BCL11B gene)
0.320485	0.201622	-0.360768	0.456356	-0.138412	-0.0964847	1077126	CGEN_HUM_1018777_1	12q11-q12	Hs.10071	TM7SF3	Homo sapiens seven transmembrane protein TM7SF3 (TM7SF3), mRNA
0.0021019		-0.515287	-0.405306	-0.143024	-0.0188189	1077127	CGEN_HUM_1000030_1	NULL	Hs.21333	NULL	Homo sapiens mRNA; cDNA DKFZp566N1047 (from clone DKFZp566N1047); partial cds
-0.270063		-0.175177		-0.032733	0.081086	1077128	CGEN_HUM_1000414_1	3p21.1	Hs.146178	CHDH	Homo sapiens partial mRNA for choline dehydrogenase (chdh gene)
0.165861	0.348082	0.135967	-0.140231	-0.465085	-0.127117	1077129	CGEN_HUM_1000798_1	22q13.33	Hs.62880	MOV10L1	Homo sapiens mRNA; cDNA DKFZp434B0717 (from clone DKFZp434B0717)
-0.367373	0.256573	0.0421437	-0.0714566	0.455268	0.537555	1077130	CGEN_HUM_1001182_1	NULL		NULL	Human beta-tubulin (TUB4q) mRNA, 5' UTR
-0.192503	0.00790218	0.325061	0.116937	0.158754	0.265166	1077131	CGEN_HUM_1001566_1	4p16.1	Hs.105941	BAPX1	Homo sapiens bagpipe homeobox (Drosophila) homolog 1 (BAPX1) mRNA, and translated products
-0.4228	-0.183218	-0.00598796	-0.0242209	0.606937	0.302957	1077132	CGEN_HUM_1001950_1	3p21	Hs.9774	SS18L2	Homo sapiens kiaa-iso protein (LOC51188), mRNA
-0.279821	-0.0385553	0.0651773	-0.0617053	0.326652	0.0477658	1077133	CGEN_HUM_1002334_1	19p13.3-p13.2	Hs.100007	RFX2	Homo sapiens cDNA FLJ14226 fis, clone NT2RP3004078, highly similar to H.sapiens HRFX2 mRNA
-0.103469	0.0853294	0.301254	-0.127706	0.0453285	0.0598599	1077134	CGEN_HUM_1002718_1	9p24.1-p23	Hs.113052	RNAC	Homo sapiens RNA cyclase homolog (RNAC) mRNA
-0.363835	-0.150032	-0.0642583	-0.0638965	0.326946	0.202616	1077135	CGEN_HUM_1003102_1	5q13.1	Hs.171952	OCLN	Homo sapiens occludin (OCLN), mRNA
-0.319878	0.0487539	-0.0476258	0.198175	0.651297	0.184507	1077136	CGEN_HUM_1003486_1	11q13.1	Hs.29173	SSH-3	Homo sapiens hypothetical protein FLJ20515 (FLJ20515), mRNA
-0.400253	-0.608896	-0.298783	0.194164	-0.224687	0.0243454	1077137	CGEN_HUM_1003870_1	21q21.1	Hs.158333	PRSS7	Homo sapiens protease, serine, 7 (enterokinase) (PRSS7) mRNA
-0.520063	-0.214348	0.106599	0.093691	-0.0178775	0.0381183	1077138	CGEN_HUM_1004254_1	12q13-q14	Hs.95972	SILV	Homo sapiens silver (mouse homolog) like (SILV), mRNA
-0.123551	0.106286	0.686186	-0.0348869	-0.058243	-0.444282	1077139	CGEN_HUM_1004638_1	14q21.1	Hs.89278	C14orf106	Homo sapiens hypothetical protein FLJ11186 (FLJ11186), mRNA
0.00604	-0.177932	0.516647	0.27762	0.23538	0.484655	1077140	CGEN_HUM_1005022_1	2q35	Hs.134585	ABCA12	Homo sapiens mRNA; cDNA DKFZp434G232 (from clone DKFZp434G232)
-0.39428	-0.293656	-0.761751	0.197986	0.0516626	0.396986	1077141	CGEN_HUM_1005406_1	2q11.2	Hs.348255	SLC9A2	Homo sapiens Na+/H+ exchanger isoform 2 (NHE2) mRNA, complete cds
-0.299134	-0.231011	-0.0733092	0.0667236	0.388283	-0.0407369	1077142	CGEN_HUM_1005790_1	1q32-q41	Hs.90875	RABIF	Homo sapiens RAB interacting factor (RABIF) mRNA
-0.157767	-0.798832	0.0628345	-0.13437	0.101625	-0.110356	1077143	CGEN_HUM_1006174_1	NULL	Hs.325630	NULL	Homo sapiens mRNA; cDNA DKFZp434J1313 (from clone DKFZp434J1313)
0.277881	0.247647	0.34421	-0.251745	0.4585	0.0967015	1077144	CGEN_HUM_1006558_1	6p21.1	Hs.283022	TREM1	Homo sapiens triggering receptor expressed on myeloid cells 1 (TREM1), mRNA
0.0214858		0.117178	0.190569	-0.0759242	0.514548	1077145	CGEN_HUM_1006942_1	1p35.3-p34.1	Hs.127111	TEKT2	Homo sapiens tektin 2 (testicular) (TEKT2), mRNA
0.883261	0.183027	-0.124332	0.447435	0.0371035	0.204971	1077146	CGEN_HUM_1007326_1	Xq24		2004-09-06	Homo sapiens clone 1373-13 aberrant MLL/ELL fusion protein transcript, partial sequence
-0.0895596	-0.251626	-0.112006	0.016717	0.296232	-0.0877331	1077147	CGEN_HUM_1007710_1	6q27	Hs.274222	FLJ20378	Homo sapiens hypothetical protein FLJ20378 (FLJ20378), mRNA
-0.268168	-0.126712	-0.102972	0.424674	0.688418	0.478097	1077148	CGEN_HUM_1008094_1	11p15.5	Hs.118463	TTS-2.2	Homo sapiens partial mRNA for transport-secretion protein 2.2, (TTS-2.2 gene)
	-0.54645	0.280617	-0.435734	-0.390485	-0.0482907	1077149	CGEN_HUM_1008478_1	2q31-q32	Hs.295726	ITGAV	Homo sapiens integrin, alpha V (vitronectin receptor, alpha polypeptide, antigen CD51) (ITGAV) mRNA
-0.260624	0.0145234	-0.214746	-0.352501	-0.250167	0.011122	1077150	CGEN_HUM_1008862_1	11p15.5	Hs.165619	MUCDHL	Homo sapiens hypothetical protein FLJ20219 (FLJ20219), mRNA
-0.137344	-0.0151108	-0.11921	0.0793526	-0.0463181	-0.144607	1077151	CGEN_HUM_1009246_1	3p13-q13.33	Hs.20030	TR2	Homo sapiens thioredoxin reductase TR2 mRNA, partial cds
						1077152	CGEN_HUM_1009630_1	6p12.3	Hs.22039	GPR116	Homo sapiens mRNA for KIAA0758 protein, partial cds
-0.327312		-0.303162	0.381528	-0.359347	-0.0630922	1077153	CGEN_HUM_1010014_1	10q26.3	Hs.148680	CALCYON	Homo sapiens calcyon; D1 dopamine receptor-interacting protein (CALCYON), mRNA
-0.143179	0.171592	0.2067	0.159054	-0.17768	0.284177	1077154	CGEN_HUM_1010398_1	3p25	Hs.9956	SYN2	Homo sapiens hypothetical protein FLJ20259 (FLJ20259), mRNA
-0.291644	0.0629137	0.348033	-0.00595997	0.369519	0.505416	1077155	CGEN_HUM_1010782_1	12q13.3	Hs.118608	HOXC13	Homo sapiens homeo box C13 (HOXC13), mRNA
-0.171865	0.047343	-0.0362562	0.225775	0.0123736	0.47823	1077156	CGEN_HUM_1011166_1	1q24.2	Hs.234265	LAP1B	Homo sapiens cDNA FLJ13142 fis, clone NT2RP3003212, moderately similar to Rattus norvegicus lamina associated polypeptide 1C (LAP1C) mRNA
-0.172645	-0.10499	0.0633396	0.0275656	0.118368	0.210225	1077157	CGEN_HUM_1011550_1	17p13.1	Hs.279887	AIPL1	Homo sapiens aryl hydrocarbon receptor-interacting protein-like 1 (AIPL1), mRNA
	0.404019		0.204092	-0.0719883	-0.0304177	1077158	CGEN_HUM_1011934_1	NULL		NULL	Homo sapiens full length insert cDNA YU79F10
	-0.135378		-0.367753		1.1149	1077159	CGEN_HUM_1012318_1	15q15.1		NMES1	Homo sapiens cDNA: FLJ22645 fis, clone HSI07093
-0.337489	-0.277469	-0.0472175	-0.147597	0.300549	0.277063	1077160	CGEN_HUM_1012702_1	15q22.33	Hs.18490	FLJ20452	Homo sapiens hypothetical protein FLJ20452 (FLJ20452), mRNA
-0.0689518	-0.538238	-0.1206	-0.160869	-0.201698	-0.0620845	1077161	CGEN_HUM_1013086_1	Xq23	Hs.143604	ZNF-kaiso	Homo sapiens Kaiso (ZNF-kaiso), mRNA
0.414068	-0.354052	0.0854742	1.26578	0.302927	-0.24781	1077162	CGEN_HUM_1013470_1	5	Hs.302144	PRO0753	Homo sapiens clone FLB3020 PRO0753 mRNA, complete cds
				-0.654838	0.585753	1077163	CGEN_HUM_1013854_1	NULL	Hs.72966	NULL	Homo sapiens RNA binding motif protein, Y chromosome, family 2, member B (RBMY2B) mRNA
						1077164	CGEN_HUM_1014238_1	1q21-q22	Hs.2421	SPRR2C	Human small proline rich protein (sprII) mRNA, clone 1292
0.0806111	-0.206078	0.191484	0.26013	0.152179	0.231759	1077165	CGEN_HUM_1014622_1	12q23.1		PCTK2	Homo sapiens full length insert cDNA clone YZ18B05
0.438393	-0.0397031	-0.220016	-0.139449	0.100059	-0.174828	1077166	CGEN_HUM_1014955_1	NULL	Hs.302058	NULL	Homo sapiens mRNA; cDNA DKFZp566C093 (from clone DKFZp566C093)
			1.50054			1077168	CGEN_HUM_1015723_1	NULL	Hs.348948	NULL	Homo sapiens cDNA FLJ11981 fis, clone HEMBB1001317
					-4.50672	1077169	CGEN_HUM_1016107_1	NULL		NULL	Homo sapiens cDNA FLJ12183 fis, clone MAMMA1000775
	0.9004		-0.0129634	-0.407434		1077170	CGEN_HUM_1016491_1	NULL	Hs.306672	NULL	Homo sapiens cDNA FLJ14224 fis, clone NT2RP3004028
					0.254426	1077171	CGEN_HUM_1016875_1	7q36.1	Hs.86392	CSGlcA-T	Homo sapiens mRNA; cDNA DKFZp761H1423 (from clone DKFZp761H1423)
	-0.116232		-0.142341	-1.15291		1077172	CGEN_HUM_1017259_1	NULL		NULL	Homo sapiens full length insert cDNA clone YY74C08
-0.215159		-0.121675		-0.859758	0.755063	1077173	CGEN_HUM_1017643_1	11q23.3	Hs.29041	MGC10233	Homo sapiens cDNA FLJ14177 fis, clone NT2RP2003161
0.39403	-0.468043	0.373028	-0.154603	-0.107212	-0.192559	1077174	CGEN_HUM_1018027_1	2p23.3	Hs.5890	FLJ23306	Homo sapiens cDNA: FLJ23306 fis, clone HEP11541
						1077175	CGEN_HUM_1018411_1	1p36.23		FLJ10737	Homo sapiens full length insert cDNA clone ZD67D08
-0.192407	-0.259439	0.273524	0.177776	0.359984	0.292385	1077176	CGEN_HUM_1018795_1	17q21.2	Hs.288544	MGC16063	Homo sapiens cDNA: FLJ20882 fis, clone ADKA03206
0.0211441	0.223472	-0.0699992	-0.294061	0.207307		1077177	CGEN_HUM_1000036_1	3p21.3	Hs.77273	ARHA	Homo sapiens GTP-binding protein (rhoA) mRNA, complete cds
-0.0847417	0.256759	0.107619	0.399188	0.78918	0.298697	1077178	CGEN_HUM_1000420_1	19q13.3	Hs.772	GYS1	Homo sapiens glycogen synthase 1 (muscle) (GYS1) mRNA
-0.181012	0.26025	0.208522	0.0081693	0.569901	0.164889	1077179	CGEN_HUM_1000804_1	1p31.3-p31.2	Hs.173933	NFIA	Homo sapiens cDNA: FLJ21311 fis, clone COL02167
-0.264699	-0.0476859	0.152113	-0.0774555	0.434789	0.197904	1077180	CGEN_HUM_1001188_1	17q22-q23	Hs.11393	RAD51C	Homo sapiens RAD51 (S. cerevisiae) homolog C (RAD51C), mRNA
0.479304	0.282556	0.431443	0.208145	-0.213606	-0.217858	1077181	CGEN_HUM_1001572_1	19q13.4	Hs.158299	ZNF154	Human zinc finger protein (ZNF154) mRNA, partial cds
0.0962887	0.266644	1.11908	0.67824	0.605725	0.472481	1077182	CGEN_HUM_1001956_1	20q13.33	Hs.202676	SYCP2	Homo sapiens synaptonemal complex protein 2 (SYCP2), mRNA
-0.347591	-0.319084	0.0497245	0.334284	0.36399	-0.260129	1077183	CGEN_HUM_1002340_1	2q11.1	Hs.920	MRF-1	Human modulator recognition factor I (MRF-1) mRNA, 3' end
-0.327023	-0.0143115	0.163827	-0.130019	0.786729	0.219324	1077184	CGEN_HUM_1002724_1	19q13.4	Hs.15580	LENG5	Homo sapiens cDNA: FLJ22276 fis, clone HRC03723
0.0759163	0.0152594	0.128405	0.0580846	0.421721	0.0868898	1077185	CGEN_HUM_1003108_1	2q23.2	Hs.183297	DKFZP566F2124	Homo sapiens cDNA FLJ10571 fis, clone NT2RP2003121, weakly similar to Mus musculus enhancer of polycomb mRNA
-0.221219	-0.112784	0.36745	0.12413	0.524202	0.161991	1077186	CGEN_HUM_1003492_1	7p22-p21	Hs.182874	GNA12	Homo sapiens guanine nucleotide binding protein (G protein) alpha 12 (GNA12), mRNA
			0.0190081	-0.38056		1077187	CGEN_HUM_1003876_1	19q13.33	Hs.104894	ELSPBP1	Homo sapiens mRNA for epididymal secretory protein (E12 gene)
0.520744	-0.359322	0.173881	0.0280357	0.315215	-0.412341	1077188	CGEN_HUM_1004260_1	11q23.1	Hs.76669	NNMT	Homo sapiens nicotinamide N-methyltransferase (NNMT) mRNA
	0.164615	0.274682	-0.276667	-0.229482	0.110767	1077189	CGEN_HUM_1004644_1	9q34	Hs.3972	SIAT7D	Homo sapiens NeuAc-alpha-2,3-Gal-beta-1,3-GalNAc-alpha-2, 6-sialyltransferase alpha2,6-sialyltransferase (ST6GALNACIV), mRNA
-0.816792	-0.370835	0.0841403	-0.289089	0.563142	0.292213	1077190	CGEN_HUM_1005028_1	NULL		NULL	Homo sapiens 4F2 light chain (LOC51597), mRNA
	-2.03731		-1.17095	-0.127545	-0.179932	1077191	CGEN_HUM_1005412_1	11q24.1	Hs.4865	HSA243396	Homo sapiens voltage-gated sodium channel beta-3 subunit (scn3b gene) (HSA243396), mRNA
-0.0441387	-0.153305	-0.238427	-0.165769	-0.0737887	-0.0305767	1077192	CGEN_HUM_1005796_1	12p	Hs.20021	VAMP1	Homo sapiens vesicle-associated membrane protein 1 (synaptobrevin 1) (VAMP1), transcript variant VAMP-1B, mRNA
				-1.05835		1077193	CGEN_HUM_1006180_1	Xp21.2	Hs.169470	DMD	Homo sapiens dystrophin (muscular dystrophy, Duchenne and Becker types), includes DXS142, DXS164, DXS206, DXS230, DXS239, DXS268, DXS269, DXS270, DXS272 (DMD), transcript variant Dp427p2, mRNA
0.394831	-0.0706312	0.18276	-0.134242	0.313487	-0.309833	1077194	CGEN_HUM_1006564_1	22q11.23	Hs.136713	VPREB3	Homo sapiens pre-B lymphocyte gene 3 (VPREB3), mRNA
			-0.26409	-0.44094	-0.103009	1077195	CGEN_HUM_1006948_1	4q12	Hs.287583	FLJ13621	Homo sapiens cDNA FLJ13621 fis, clone PLACE1010954
-0.197541	-0.170163	0.334509	0.179714	0.359863	0.485108	1077196	CGEN_HUM_1007332_1	12q14	Hs.156764	RAP1B	Human mRNA for Rap1B protein
0.581351	-0.36438	0.369847	-0.0590821	0.215886	-0.298639	1077197	CGEN_HUM_1007716_1	NULL	Hs.302414	NULL	Homo sapiens clone FLB8945 PRO2411 mRNA, complete cds
-0.213925	-0.259158	-0.0933275	0.0614576	0.445697	0.248919	1077198	CGEN_HUM_1008100_1	20q11.2	Hs.9329	C20orf1	Homo sapiens mRNA for fls353, complete cds
0.244871	0.121629	0.109813	0.103093	0.0583222	0.211055	1077199	CGEN_HUM_1008484_1	NULL		NULL	Human alpha-2 collagen type VI, alpha-2 collagen type VI-a, and alpha-2 collagen type VI-a' gene, exons 6,5,4 and 3
0.136027	-0.156733	0.0998428	-0.213692	-0.0391372	-0.0334951	1077200	CGEN_HUM_1008868_1	4q21-q23	Hs.82001	PKD2	Homo sapiens polycystic kidney disease 2 (autosomal dominant) -NOTE: redefinition of symbol (PKD2) mRNA
0.212304	-0.321928	0.0174874	0.175087	-1.1375	0.192645	1077201	CGEN_HUM_1009252_1	7p13-p12	Hs.77326	IGFBP3	Homo sapiens insulin-like growth factor binding protein 3 (IGFBP3), mRNA
1.0076	-0.120476	0.649038	-0.037618	-0.0266404	-0.156943	1077204	CGEN_HUM_1010404_1	8q11.1	Hs.23245	FLJ11767	Homo sapiens cDNA FLJ11767 fis, clone HEMBA1005737, weakly similar to CALCINEURIN B SUBUNIT
-0.12749	-0.183201	0.0881664	-0.117623	-0.0552903	0.128999	1077205	CGEN_HUM_1010788_1	12p12.1	Hs.62275	CGI-141	Homo sapiens CGI-141 protein (LOC51026), mRNA
			0.0484993	-0.485798	0.200109	1077206	CGEN_HUM_1011172_1	4q21-q25	Hs.121552	IBSP	Homo sapiens integrin-binding sialoprotein (bone sialoprotein, bone sialoprotein II) (IBSP) mRNA
-0.350722	-0.0949391	-0.0134134	0.20485	0.347025	0.260132	1077207	CGEN_HUM_1011556_1	22q12.1	Hs.20225	TFIP11	Homo sapiens tuftelin-interacting protein (TIP39), mRNA
0.221216	0.129214	0.0683462	0.366814	0.16127	-0.00754839	1077208	CGEN_HUM_1011940_1	NULL	Hs.269720	NULL	Homo sapiens cDNA: FLJ22384 fis, clone HRC07594
					0.241633	1077209	CGEN_HUM_1012324_1	NULL		NULL	Human HepG2 3' region MboI cDNA, clone hmd4d04m3
-0.254893	-0.0176471	-0.157644	0.0346595	0.26682	0.264819	1077210	CGEN_HUM_1012708_1	5q31	Hs.248019	POU4F3	Homo sapiens POU domain, class 4, transcription factor 3 (POU4F3), mRNA
0.272991	-0.0711925	-0.424216	-0.00542299	0.141368	-0.0386729	1077211	CGEN_HUM_1013092_1	19q13.3-q13.4	Hs.159679	KLK12	Homo sapiens kallikrein 12 (KLK12), mRNA
			-0.113333	-0.349596	-0.111573	1077212	CGEN_HUM_1013476_1	NULL	Hs.274572	NULL	Homo sapiens mRNA; cDNA DKFZp434D1516 (from clone DKFZp434D1516)
-0.0064771	0.0316006	-0.139474	0.729978	-0.0321804	0.0393436	1077213	CGEN_HUM_1013860_1	NULL	Hs.59281	NULL	Homo sapiens CTG26 alternate open reading frame mRNA, complete cds
			-0.160161	-0.329023	0.128312	1077214	CGEN_HUM_1014244_1	NULL	Hs.334899	NULL	Homo sapiens cDNA FLJ14063 fis, clone HEMBB1000790
-0.301388	-0.0215689	-0.116742	-0.0618453	-0.0331326	-0.212029	1077215	CGEN_HUM_1014628_1	5q33.1	Hs.18593	LOC91974	Homo sapiens cDNA: FLJ21449 fis, clone COL04483, highly similar to AF010235 Homo sapiens mRNA from chromosome 5q31-33 region
0.0668057	-0.222213	-0.0545414	-0.27654	-0.481753	-0.0759225	1077216	CGEN_HUM_1014961_1	NULL	Hs.200490	NULL	Homo sapiens cDNA: FLJ21688 fis, clone COL09457
0.447415	-0.0737349	0.288942	-0.170932	-0.336392	0.128345	1077217	CGEN_HUM_1015345_1	6p21.31		LY6G6C	Homo sapiens full length insert cDNA clone ZD16G09
					0.76979	1077219	CGEN_HUM_1016113_1	NULL		NULL	Homo sapiens cDNA: FLJ20951 fis, clone ADSE01942
			-0.322184	-0.672276		1077220	CGEN_HUM_1016497_1	NULL		NULL	Homo sapiens full length insert cDNA YQ85A05
						1077221	CGEN_HUM_1016881_1	NULL	Hs.224212	NULL	Homo sapiens mRNA; cDNA DKFZp434E2221 (from clone DKFZp434E2221)
			0.146781			1077222	CGEN_HUM_1017265_1	NULL		NULL	Homo sapiens full length insert cDNA clone YZ01A11
				-1.37115	-0.0969281	1077223	CGEN_HUM_1017649_1	NULL		NULL	Homo sapiens full length insert cDNA clone YI49G05
						1077224	CGEN_HUM_1018033_1	NULL		NULL	Homo sapiens full length insert cDNA clone YB66G01
	-0.111516	-0.137246	-0.0639603	0.121151	0.24351	1077225	CGEN_HUM_1018417_1	NULL		NULL	Homo sapiens full length insert cDNA clone ZD62C03
-0.508396	-0.0303373	0.0740527	-0.114898	-0.623377	0.452297	1077226	CGEN_HUM_1018801_1	NULL		NULL	Homo sapiens cDNA: FLJ20978 fis, clone ADSU01874
				-1.02929		1077227	CGEN_HUM_1000054_1	NULL		NULL	Homo sapiens bone morphogenetic protein BMPY (BMPY) mRNA, partial cds
0.311789	0.114396	0.0804827	0.190218	0.109867	0.00896131	1077228	CGEN_HUM_1000438_1	7q34	Hs.122785	MGAM	Homo sapiens maltase-glucoamylase (alpha-glucosidase) (MGAM), mRNA
-0.531137	-0.0848237	-0.475557	-0.0715194	-0.0728174	0.00715644	1077229	CGEN_HUM_1000822_1	3q21.1	Hs.152925	KIAA1268	Homo sapiens mRNA for KIAA1268 protein, partial cds
-0.363063	-0.383128	-0.238124	0.214602	0.360305	0.18193	1077230	CGEN_HUM_1001206_1	12p13		PHC1	Human polyhomeotic 1 homolog (HPH1) mRNA, partial cds
0.171715	0.215344	0.232511	0.122088	0.0177671	-0.140142	1077231	CGEN_HUM_1001590_1	12p13	Hs.155586	B7	Homo sapiens B7 protein (B7), mRNA
-0.138981	-0.0182966	0.310093	0.11245	0.125463	0.270329	1077232	CGEN_HUM_1001974_1	NULL		NULL	Homo sapiens GIOT-4 for gonadotropin inducible transcription repressor-4 (GIOT-4), mRNA
-0.305182	0.0566576	0.0065803	0.341442	0.313084	0.221007	1077233	CGEN_HUM_1002358_1	Xp11.22	Hs.274184	TFE3	Homo sapiens transcription factor binding to IGHM enhancer 3 (TFE3), mRNA
-0.388124	-0.1443	-0.0379664	0.0270714	0.534246	0.284513	1077234	CGEN_HUM_1002742_1	NULL		NULL	Human HepG2 3' region MboI cDNA, clone hmd5h02m3
-0.292676	-0.256731	0.114231	-0.269019	0.314704	0.148863	1077235	CGEN_HUM_1003126_1	19pter-p13	Hs.250002	THEG	Homo sapiens mRNA, testis-specific gene (LOC51298), mRNA
-0.123666	-0.285719	0.351887	0.0793773	0.00205732	-0.461358	1077236	CGEN_HUM_1003510_1	16p13.3	Hs.66581	PDIP	Homo sapiens protein disulfide isomerase (PDI), mRNA
-0.391756	0.143673	0.311589	-0.356871	-0.26112	0.508502	1077237	CGEN_HUM_1003894_1	Xp22.2-p22.1	Hs.72874	PHEX	Human metalloendopeptidase homolog (PEX) mRNA, complete sequence
0.888041	0.205795	0.108959	0.667743	-0.881326	-0.32051	1077238	CGEN_HUM_1004278_1	8q22	Hs.155097	CA2	Homo sapiens carbonic anhydrase II (CA2) mRNA
-0.454253		-0.0723463	0.244117	0.237809	-0.152609	1077239	CGEN_HUM_1004662_1	5q22-q23	Hs.3229	CDO1	Homo sapiens cysteine dioxygenase, type I (CDO1) mRNA
-0.351827	-0.200827	0.0790212	0.0659356	0.957605	0.329727	1077240	CGEN_HUM_1005046_1	3q27	Hs.108660	ABCC5	Homo sapiens ATP-binding cassette, sub-family C (CFTR/MRP), member 5 (ABCC5), mRNA
-0.21224	-0.172353	0.0589661	-0.209956	0.61685	0.337442	1077241	CGEN_HUM_1005430_1	3q26.2-qter	Hs.77356	TFRC	Homo sapiens transferrin receptor (p90, CD71) (TFRC) mRNA
-0.00480591	-0.261797	-0.0035721	0.0593716	0.359144	0.134836	1077242	CGEN_HUM_1005814_1	20q13.32	Hs.3945	C20orf45	Homo sapiens CGI-107 protein (LOC51012), mRNA
0.488207		0.127678		-0.633137	-0.186994	1077243	CGEN_HUM_1006198_1	22q11.23	Hs.184390	LOC57168	Homo sapiens similar to aspartate beta hydroxylase (ASPH) (LOC57168), mRNA
-0.262379	-0.0648782	-0.25767	0.0486599	0.0594689	0.190667	1077244	CGEN_HUM_1006582_1	14q32.13	Hs.118620	SERPINA10	Homo sapiens protein Z-dependent protease inhibitorprecursor (LOC51156), mRNA
-0.298866	0.00513605	-0.171986	0.0350512	0.350131	0.695689	1077245	CGEN_HUM_1006966_1	5q31.3	Hs.284267	EIF4EBP3	Homo sapiens eukaryotic translation initiation factor 4E binding protein 3 (EIF4EBP3) mRNA, and translated products
			0.169268	-0.139488	-0.337408	1077246	CGEN_HUM_1007350_1	22q11.2	Hs.126926	UPB1	Homo sapiens beta-ureidopropionase (LOC51733), mRNA
0.889123	0.196248	-0.188508	0.481258	-0.0810571	-0.0922585	1077247	CGEN_HUM_1007734_1	5q21.1	Hs.26179	KIAA0433	Homo sapiens KIAA0433 protein (KIAA0433), mRNA
0.125263	-0.185254	0.108311	0.388001	-0.135114	-0.216558	1077248	CGEN_HUM_1008118_1	4q27	Hs.79078	MAD2L1	Homo sapiens MAD2 (mitotic arrest deficient, yeast, homolog)-like 1 (MAD2L1), mRNA
						1077249	CGEN_HUM_1008502_1	3q22.3	Hs.278966	CLDN18	Homo sapiens Claudin-18 (LOC51208), mRNA
0.0808998	-0.199933	-0.0874188	-0.179037	0.333415	0.0480963	1077250	CGEN_HUM_1008886_1	NULL	Hs.103267	RAB3IP	Homo sapiens cDNA: FLJ22548 fis, clone HSI00519
-0.223827	0.249553	0.0669162	0.330802	-0.185363	0.283607	1077251	CGEN_HUM_1009270_1	7p21-p15	Hs.52644	SCAP2	Homo sapiens SKAP55 homologue (SKAP-HOM) mRNA
-0.236569	0.317965	-0.0713861	0.0720883	0.00723181	0.113383	1077252	CGEN_HUM_1009654_1	22q13.31	Hs.102336	ARHGAP8	Homo sapiens hypothetical protein FLJ20185 (FLJ20185), mRNA
			0.61593	0.2253	-0.0586162	1077253	CGEN_HUM_1010038_1	7p15.1	Hs.1832	NPY	Homo sapiens neuropeptide Y (NPY) mRNA
-0.390497	0.0535475	-0.178396	0.0275489	0.357623	0.369177	1077254	CGEN_HUM_1010422_1	15q25.2	Hs.79347	KIAA0211	Homo sapiens KIAA0211 gene product (KIAA0211), mRNA
-0.497728	0.103829	-0.185002	-0.0556143	-0.529425	-0.0126155	1077255	CGEN_HUM_1010806_1	1p36.23-p35.1	Hs.302428	WNT4	Homo sapiens WNT4 precursor (WNT4) mRNA, complete cds
0.574029	-0.466868	-0.454914	-0.174243	-0.185245	0.0419736	1077256	CGEN_HUM_1011190_1	6p21.3	Hs.1287	TRIM26	Homo sapiens zinc finger protein 173 (ZNF173) mRNA
-0.456116	-0.141078		-0.143984	-0.502006	-0.169983	1077257	CGEN_HUM_1011574_1	11q12.1-q12.3	Hs.6820	TIMM10	Homo sapiens translocase of inner mitochondrial membrane 10 (yeast) homolog (TIMM10), mRNA
-0.232322	0.28792	0.185498	0.726343	-0.418016	0.29939	1077258	CGEN_HUM_1011958_1	4p16.3		RNF3	Homo sapiens mRNA; cDNA DKFZp762O0116 (from clone DKFZp762O0116)
				-0.765074		1077259	CGEN_HUM_1012342_1	NULL	Hs.302055	NULL	Homo sapiens mRNA; cDNA DKFZp564M093 (from clone DKFZp564M093)
-0.237938	-0.366285	0.0139123	0.219284	-0.249141	-2.31442	1077260	CGEN_HUM_1012726_1	Xq22.3	Hs.23625	LOC286505	Homo sapiens clone TCCCTA00142 mRNA sequence
-0.353432	-0.100614	0.134043	0.124836	0.161878	0.398922	1077261	CGEN_HUM_1013110_1	17q23.2	Hs.166254	VMP1	Homo sapiens cDNA: FLJ21316 fis, clone COL02253, highly similar to AF161410 Homo sapiens HSPC292 mRNA
-0.00679316	-0.118927	0.585668	-0.0299575	-0.221353	-0.111771	1077262	CGEN_HUM_1013494_1	NULL		NULL	Homo sapiens full length insert cDNA clone YQ51D06
			0.915793	-0.425131	0.192244	1077263	CGEN_HUM_1013878_1	16p13.3		SRRM2	H.sapiens mRNA for Ptg-11 protein
-0.324965	-0.505326	0.0237788	-0.437038	0.179579	-0.103788	1077264	CGEN_HUM_1014262_1	17		RNU67	H.sapiens U67 small nucleolar RNA gene
	-0.486938		-0.568768	-1.01774	-0.535004	1077266	CGEN_HUM_1014979_1	NULL	Hs.224403	NULL	Homo sapiens mRNA; cDNA DKFZp761P221 (from clone DKFZp761P221)
	0.217556		-0.111789	0.0222247	-0.7728	1077267	CGEN_HUM_1015363_1	19q13.4		LENG10	Homo sapiens LENG10 mRNA, partial sequence
						1077268	CGEN_HUM_1015747_1	NULL	Hs.296699	NULL	Homo sapiens cDNA FLJ12106 fis, clone HEMBB1002702
0.411054	-0.0833417	-0.0656109	-0.543992	-0.163574	0.076211	1077270	CGEN_HUM_1016515_1	NULL		NULL	Homo sapiens full length insert cDNA YR25G06
			-1.14018	-0.11236	-0.0662177	1077271	CGEN_HUM_1016899_1	2q31.1		LOC91149	Homo sapiens mRNA; cDNA DKFZp761K1911 (from clone DKFZp761K1911)
						1077273	CGEN_HUM_1017667_1	NULL		NULL	Homo sapiens full length insert cDNA clone YI60C11
0.0399346	0.0380422	-0.123552	0.249614	-0.073953	-0.00196917	1077274	CGEN_HUM_1018051_1	Xq26.3	Hs.57549	DJ473B4	Homo sapiens hypothetical protein dJ473B4 (DJ473B4), mRNA
	-0.154996		-0.222044	-0.0628617	-0.0882769	1077275	CGEN_HUM_1018435_1	16p11.2		PYC1	Homo sapiens full length insert cDNA clone ZD54H05
-0.0455804	-0.207782	0.30257	0.28663	-0.287747	0.452384	1077276	CGEN_HUM_1018819_1	11p11.12	Hs.104888	LOC143677	Homo sapiens mRNA; cDNA DKFZp547M146 (from clone DKFZp547M146)
-0.305363	-0.134995	-0.113798	-0.188804	0.302865	0.140186	1077277	CGEN_HUM_1000060_1	7q34	Hs.923	SSBP1	Homo sapiens single-stranded DNA-binding protein (SSBP), nuclear gene encoding mitochondrial protein, mRNA
0.144955		0.123104			0.221561	1077278	CGEN_HUM_1000444_1	4q21.3	Hs.44227	HPSE	Homo sapiens heparanase (HPSE), mRNA
-0.389987	-0.0996817	-0.189594	-0.0456801	0.0125143	-0.19048	1077279	CGEN_HUM_1000828_1	NULL		NULL	Human terminal deoxynucleotidyltransferase gene, exon 5
-0.62722	-0.0430507	-0.0760764	0.0709649	0.379894	0.335436	1077280	CGEN_HUM_1001212_1	16q22.3	Hs.85969	FLJ12270	Homo sapiens cDNA FLJ12270 fis, clone MAMMA1001649
						1077281	CGEN_HUM_1001596_1	5q33.1		ZNF300	Human autonomously replicating sequence (ARS) mRNA
0.0990572	-0.0558059	0.0649839	-0.249082	0.483625	0.123003	1077282	CGEN_HUM_1001980_1	19q13.2	Hs.11110	MGC2508	Homo sapiens cDNA: FLJ22700 fis, clone HSI12073
0.429598	0.0467165	0.0130095	-0.0636673	-0.502222	-0.771064	1077283	CGEN_HUM_1002364_1	11q23		MLL	Homo sapiens clone 1370-39 MLL protein mRNA, partial cds
-0.261416	-0.28786	0.0359764	-0.14516	0.401858	0.170765	1077284	CGEN_HUM_1002748_1	1p34	Hs.324830	DPH2L2	Homo sapiens diptheria toxin resistance protein required for diphthamide biosynthesis (Saccharomyces)-like 2(DPH2L2) mRNA
-0.0857537	-0.320024	0.0218569	0.00338264	0.477579	-0.0893162	1077285	CGEN_HUM_1003132_1	16q22.1	Hs.343628	SIAT4B	Homo sapiens sialyltransferase 4B (beta-galactoside alpha-2,3-sialytransferase) (SIAT4B), mRNA
0.140025	0.488965	0.343113	-0.0177591	-0.650486	-0.467005	1077286	CGEN_HUM_1003516_1	3p24	Hs.199061	PCAF	Homo sapiens p300/CBP-associated factor (PCAF) mRNA
-0.298697	-0.185872	-0.0451171	-0.049608	0.587558	0.195581	1077287	CGEN_HUM_1003900_1	15q24.3	Hs.9534	SPC18	Homo sapiens signal peptidase complex (18kD) (SPC18), mRNA
-0.0572406	0.10553	-0.0738523	-0.232851	-0.459246	-0.387782	1077288	CGEN_HUM_1004284_1	15q22	Hs.5338	CA12	Homo sapiens carbonic anhydrase XII (CA12), mRNA
0.03311	0.0294667	-0.252093	0.102849	-0.271416	-0.0657501	1077289	CGEN_HUM_1004668_1	12q13.13	Hs.49378	DKFZP586D0919	Homo sapiens mRNA; cDNA DKFZp586D0919 (from clone DKFZp586D0919); partial cds
	0.106581		0.0337344	0.382088	0.423989	1077290	CGEN_HUM_1005052_1	11q21-q22.1		DNCH2	Human cytoplasmic dynein 2 heavy chain mRNA, partial cds
0.2444	-0.0110973	0.542139	-0.285159	0.525536	-0.168161	1077291	CGEN_HUM_1005436_1	NULL		NULL	Na+/Ca2+ exchanger [human, neuroblastoma x glioma hybrid NG108-15 cells, mRNA Partial, 760 nt]
-0.229192	0.346321	0.184277	0.506037	0.616687	0.437856	1077293	CGEN_HUM_1006204_1	9q34.11	Hs.172647	GOLGA1	Homo sapiens golgi autoantigen, golgin subfamily a, 1 (GOLGA1), mRNA
-0.316307	-0.75647	0.0262051	0.0551767	1.1035	0.13239	1077294	CGEN_HUM_1006588_1	14q32.1	Hs.234726	SERPINA3	Homo sapiens alpha-1-antichymotrypsin (AACT), mRNA
	-0.67074		-0.0982683	-0.469132	0.0810354	1077295	CGEN_HUM_1006972_1	10p11.22	Hs.97757	FLJ13031	Homo sapiens cDNA FLJ13031 fis, clone NT2RP3001113, weakly similar to INTRACELLULAR PROTEIN TRANSPORT PROTEIN USO1
0.160296	-0.223403	0.855	-0.296516	-0.844973	-0.296286	1077296	CGEN_HUM_1007356_1	7q31.2	Hs.165986	TES	Homo sapiens DKFZP586B2022 protein (DKFZP586B2022), mRNA
-0.223474	-0.35519	0.127855	-0.0515267	0.199746	0.00212909	1077297	CGEN_HUM_1007740_1	4q25	Hs.211556	LCE	Homo sapiens cDNA: FLJ23378 fis, clone HEP16248
-0.124115	-0.155839	0.0943539	0.185563	-0.0497276	0.0568367	1077298	CGEN_HUM_1008124_1	13q34	Hs.9884	TUBGCP3	Homo sapiens spindle pole body protein (GCP3) mRNA
				-0.969685		1077299	CGEN_HUM_1008508_1	19p13	Hs.278694	CD209	Homo sapiens membrane-associated lectin type-C mRNA, complete cds
-0.0700336	-0.142803	0.0953144	0.0167128	0.199569	0.480526	1077300	CGEN_HUM_1008892_1	Xq28	Hs.283711	PLXNB3	Homo sapiens plexin-B3 (PLXNB3) mRNA, complete cds
-0.173644	-0.666063	0.155676	-0.221434	0.641561	-0.10817	1077302	CGEN_HUM_1009660_1	19p13.2	Hs.89901	PDE4A	Homo sapiens phosphodiesterase 4A, cAMP-specific (dunce (Drosophila)-homolog phosphodiesterase E2) (PDE4A), mRNA
-0.274954	-0.175804	-0.0626081	0.0597969	0.287343	0.125577	1077303	CGEN_HUM_1010044_1	17q11	Hs.157195	PYY2	Homo sapiens peptide YY-2 (PYY2) mRNA, complete cds
			-0.287624	-0.71371	-0.211036	1077304	CGEN_HUM_1010428_1	19q13.3	Hs.151706	DDX34	Homo sapiens KIAA0134 gene product (KIAA0134), mRNA
0.1415	-0.340991	0.208053	0.168689	0.10794	-0.0253249	1077305	CGEN_HUM_1010812_1	Xq22.1	Hs.288361	MGC45400	Homo sapiens cDNA: FLJ22696 fis, clone HSI11696
-0.224078	-0.046031	0.41072	0.319308	0.646878	0.497141	1077306	CGEN_HUM_1011196_1	1p36.13-p36.12		ID3	Human mRNA for helix-loop-helix protein 1R21, 5'UTR (sequence from the 5'cap to the start codon)
	0.245839		0.0193878	-1.01493	0.00216186	1077307	CGEN_HUM_1011580_1	19p13.1	Hs.137573	OR7C1	Homo sapiens TPCR86 protein (HSTPCR86P), mRNA
	0.584502		0.515592	-0.733785	-0.173951	1077308	CGEN_HUM_1011964_1	NULL		NULL	PA4=candidate oncogene {3' region} [human, HEN-16, HEN-16T transformed endocervical cell lines, mRNA Partial, 315 nt]
0.0292045	0.553938	-0.321294	0.231472	-0.131412	0.0440118	1077309	CGEN_HUM_1012348_1	NULL	Hs.301885	NULL	Homo sapiens cDNA FLJ11346 fis, clone PLACE1010900
-0.372071	-0.424193	0.00383279	-0.128423	0.395143	0.218238	1077310	CGEN_HUM_1012732_1	5q21-q22		TIGA1	Homo sapiens mRNA from chromosome 5q21-22, clone:LI33
					0.596812	1077311	CGEN_HUM_1013116_1	NULL		NULL	Human complement component C6 mRNA, intron N
0.12635	-0.119991	0.196653	-0.106823	-0.932356	-0.236808	1077312	CGEN_HUM_1013500_1	NULL	Hs.55424	NULL	Homo sapiens cDNA FLJ10151 fis, clone HEMBA1003402
-0.351364	-0.0506396	0.00412538	0.11758	0.0969176	0.133381	1077314	CGEN_HUM_1014268_1	20q11.23-q12	Hs.178576	CTNNBL1	Homo sapiens cDNA: FLJ21108 fis, clone CAS05257
0.605553	0.272885	0.53067	0.11054	0.0942072	-0.0359032	1077316	CGEN_HUM_1014985_1	NULL	Hs.296664	NULL	Homo sapiens cDNA FLJ11776 fis, clone HEMBA1005894
	0.0424906		-0.359056	-0.649813	0.144763	1077317	CGEN_HUM_1015369_1	4	Hs.272401	LOC51288	Homo sapiens pparl (LOC51288), mRNA
						1077318	CGEN_HUM_1015753_1	NULL	Hs.333448	NULL	Homo sapiens cDNA FLJ12139 fis, clone MAMMA1000339
-0.117303	-0.347628	0.0719765	-0.360939	-0.51126	-0.418895	1077319	CGEN_HUM_1016137_1	NULL	Hs.269091	NULL	Homo sapiens cDNA FLJ13334 fis, clone OVARC1001846
-0.332125	-0.604272	-0.0627927	0.00250748	0.274738	0.0233351	1077320	CGEN_HUM_1016521_1	16p13.3	Hs.288672	FLJ13909	Homo sapiens cDNA FLJ13909 fis, clone Y79AA1000065
0.623113	0.101481	0.75125	-0.230554	-0.0904959	-0.17606	1077321	CGEN_HUM_1016905_1	NULL	Hs.274589	NULL	Homo sapiens mRNA; cDNA DKFZp434F1011 (from clone DKFZp434F1011)
0.508634	-0.110816	0.290999	-0.386918	-0.338265	0.162316	1077322	CGEN_HUM_1017289_1	NULL		NULL	Homo sapiens full length insert cDNA clone YZ87G09
0.428966	-0.412864	0.177813	0.286617	-0.531821	-0.369364	1077323	CGEN_HUM_1017673_1	NULL	Hs.29692	NULL	Homo sapiens cDNA FLJ11436 fis, clone HEMBA1001213
-0.0779427	-0.570753	-0.0437048	-0.315509	-0.807739	-0.414306	1077324	CGEN_HUM_1018057_1	3q12.3	Hs.11340	FLJ23047	Homo sapiens cDNA: FLJ23047 fis, clone LNG02513
-0.352427					-0.16731	1077325	CGEN_HUM_1018441_1	NULL		NULL	Homo sapiens full length insert cDNA clone ZD73D05
	-0.327298		-0.0868873	-0.83346	-0.149057	1077326	CGEN_HUM_1018825_1	8q13.2	Hs.41185	FLJ40021	Homo sapiens mRNA; cDNA DKFZp564O1262 (from clone DKFZp564O1262)
-0.0989837	-0.108655	-0.184229	-0.179935	0.068957	0.0402408	1077327	CGEN_HUM_1000078_1	NULL	Hs.272939	NULL	Homo sapiens cDNA FLJ14049 fis, clone HEMBA1006779
-0.599927	-0.360299	-0.122008	-0.109708	0.589405	0.366193	1077329	CGEN_HUM_1000846_1	6q12	Hs.227777	PTP4A1	Homo sapiens protein tyrosine phosphatase type IVA, member 1 (PTP4A1) mRNA
-0.564617		-0.0894629		0.125299	0.441879	1077330	CGEN_HUM_1001230_1	10p15.1	Hs.29299	KIAA1617	Homo sapiens mRNA for KIAA1617 protein, partial cds
-0.174115	0.173893	-0.0893014	-0.0416226	0.19896	-0.0436334	1077331	CGEN_HUM_1001614_1	11p11.12	Hs.13456	OASIS	Homo sapiens clone 24747 mRNA sequence
0.570643	0.154936	0.203955	0.422358	-0.179634	-0.312939	1077332	CGEN_HUM_1001998_1	4q23-q25	Hs.44865	LEF1	Homo sapiens lymphoid enhancer binding factor-1 (LOC51176), mRNA
0.295112	0.28118	0.426789	0.256729	0.0365476	-0.0473103	1077333	CGEN_HUM_1002382_1	14q22.3	Hs.91797	RBBP1	Homo sapiens retinoblastoma-binding protein 1 (RBBP1) mRNA
-0.394351	-0.21208	-0.495798	-0.175688	0.205725	-0.311111	1077334	CGEN_HUM_1002766_1	11q13.3-q13.5	Hs.252259	RPS3	Homo sapiens ribosomal protein S3 (RPS3), mRNA.
-0.352098	-0.248517	0.00794	-0.0539257	0.556294	0.253435	1077335	CGEN_HUM_1003150_1	19p13.1-p12	Hs.5308	UBA52	Homo sapiens ubiquitin A-52 residue ribosomal protein fusion product 1 (UBA52) mRNA
-0.0147391	0.0286393	0.196375	-0.154388	0.497233	0.0884454	1077336	CGEN_HUM_1003534_1	19q13.32	Hs.279868	SAE1	Homo sapiens SUMO-1 activating enzyme subunit 1 (SAE1) mRNA
-0.158521	-0.13769	-0.0439289	-0.152113	0.110219	0.190563	1077337	CGEN_HUM_1003918_1	18q12.2-q12.3	Hs.194777	MEP1B	Homo sapiens meprin A, beta (MEP1B) mRNA
-0.24705		-0.0628951		-0.463428	-0.621145	1077338	CGEN_HUM_1004302_1	NULL		NULL	Homo sapiens Ran binding protein 2 mRNA, partial cds
-0.206504		-0.505424	0.0232047	-0.235047	-0.68417	1077339	CGEN_HUM_1004686_1	16q23.3-q24.1	Hs.519	WWOX	Homo sapiens WW domain-containing oxidoreductase (WWOX), mRNA
-0.0327703	-0.337108	-0.464434	0.0346078	0.283401	-0.252529	1077340	CGEN_HUM_1005070_1	1q21.3	Hs.2306	CHRNB2	Homo sapiens cholinergic receptor, nicotinic, beta polypeptide 2 (neuronal) (CHRNB2) mRNA
	0.887146		0.158458	-0.100057	-0.335537	1077341	CGEN_HUM_1005454_1	13q13.1-q13.2	Hs.262960	TRPC4	Homo sapiens transient receptor potential 4 (TRP4), mRNA
		0.295028	-1.25348	-0.063994	0.0746812	1077342	CGEN_HUM_1005838_1	17p13.3	Hs.198551	RPH3AL	Homo sapiens rabphilin 3A-like (without C2 domains) (RPH3AL), mRNA
0.429437	-0.0585079	0.244132	0.00958369	0.0705838	-0.275176	1077343	CGEN_HUM_1006222_1	19p13.2-p13.1	Hs.21223	CNN1	Homo sapiens calponin 1, basic, smooth muscle (CNN1) mRNA
-0.330473	-0.141306	0.206913	0.499981	0.853559	0.391406	1077344	CGEN_HUM_1006606_1	1q32	Hs.1369	DAF	Human decay-accelerating factor mRNA, complete cds
-0.0756872	-0.0768208	-0.111717	0.282629	0.317535	0.166606	1077345	CGEN_HUM_1006990_1	14q11.1	Hs.107003	HEI10	Homo sapiens enhancer of invasion 10 (HEI10) mRNA, complete cds
0.617076	0.0327945	-0.0626165	-0.2257	0.248565	-0.107924	1077346	CGEN_HUM_1007374_1	12p12.1	Hs.351221	KRAS2	Homo sapiens v-Ki-ras2 Kirsten rat sarcoma 2 viral oncogene homolog (KRAS2) mRNA
-0.199215	-0.0916626	0.150294	0.212596	0.400233	0.24239	1077347	CGEN_HUM_1007758_1	16q22.1	Hs.72782	FLJ11171	Homo sapiens hypothetical protein FLJ11171 (FLJ11171), mRNA
-0.500716	-0.210734	0.0103569	0.137042	0.307134	0.247955	1077348	CGEN_HUM_1008142_1	16p13.3	Hs.256549	NUBP2	Homo sapiens nucleotide binding protein 2 (E.coli MinD like) (NUBP2), mRNA
	0.25292		-0.724813	-2.06852	-1.24274	1077349	CGEN_HUM_1008526_1	NULL	Hs.36131	NULL	Human udulin 2 mRNA, 3' end
-0.315206	-0.618968	-0.0598617	-0.0578523	-0.282879	-0.185556	1077350	CGEN_HUM_1008910_1	17p13.3	Hs.301552	KIAA1039	Homo sapiens mRNA for KIAA1039 protein, partial cds
0.365988	-0.245438	-0.0177757	-0.226256	0.211543	-0.293012	1077351	CGEN_HUM_1009294_1	22q13.1	Hs.196352	NCF4	Homo sapiens neutrophil cytosolic factor 4 (40kD) (NCF4), transcript variant 2, mRNA
-0.403951	-0.308214	0.0839284	0.119321	0.46198	0.234236	1077352	CGEN_HUM_1009678_1	14q32	Hs.104119	RAGE	Homo sapiens renal tumor antigen (RAGE), mRNA
-0.327497	-0.0703939	0.0693972	0.154089	0.691671	0.437109	1077353	CGEN_HUM_1010062_1	7q11.23	Hs.11615	MK-STYX	Homo sapiens map kinase phosphatase-like protein MK-STYX (LOC51657), mRNA
-0.370909		-0.158815	-0.0711944	-0.242697	-0.434274	1077354	CGEN_HUM_1010446_1	2p23-p22	Hs.13451	DTNB	Homo sapiens beta-dystrobrevin (BDTN) mRNA, complete cds
0.0911555	0.0352868	-0.376039	0.101181	0.00529144	0.527253	1077355	CGEN_HUM_1010830_1	12q13.3	Hs.248050	HOXC8	H.sapiens mRNA for HOXC8 protein, exon 1
-0.223034	-0.39309	0.115347	-0.0246248	0.308122	0.0135398	1077356	CGEN_HUM_1011214_1	11p15.4	Hs.284203	MYOD1	Homo sapiens myogenic factor 3 (MYOD1) mRNA
0.383891	-0.163308	-0.940687	0.293024	1.15134	0.486048	1077357	CGEN_HUM_1011598_1	9q34.3	Hs.5716	KIAA0310	Homo sapiens mRNA for KIAA0310 protein, partial cds
0.104764	-0.20943	-0.0614805	0.0931706	0.33714	-0.0464893	1077358	CGEN_HUM_1011982_1	NULL		NULL	Homo sapiens cDNA FLJ12156 fis, clone MAMMA1000490
0.255668	-0.143854	0.217693	0.0575665	-0.489173	-0.056709	1077359	CGEN_HUM_1012366_1	16p13.11	Hs.279912	KIAA0419	Homo sapiens KIAA0419 gene product (KIAA0419), mRNA
-0.358041	-0.10635	-0.125319	0.108972	0.0670574	0.20382	1077360	CGEN_HUM_1012750_1	12	Hs.302150	PRO1737	Homo sapiens clone FLB6613 PRO1737 mRNA, complete cds
-0.222532	0.371542	0.476832	0.583596	0.841686	0.785424	1077361	CGEN_HUM_1013134_1	10q22.1	Hs.12702	MRF2	Homo sapiens mRNA; cDNA DKFZp586N012 (from clone DKFZp586N012)
	0.733565		0.144657	-1.07291		1077362	CGEN_HUM_1013518_1	NULL		NULL	H.sapiens mRNA; clone CD 105
-0.104451	-0.27187	-0.0674777	-0.156493	0.317797	0.0873265	1077363	CGEN_HUM_1013902_1	NULL		NULL	Homo sapiens mRNA; cDNA DKFZp564D0164 (from clone DKFZp564D0164)
				-0.470394		1077364	CGEN_HUM_1014286_1	NULL	Hs.201485	NULL	Homo sapiens clone FLC0664 PRO2866 mRNA, complete cds
0.828134	-0.354582	1.32771	0.0740368	-0.0183269	-0.274535	1077366	CGEN_HUM_1015003_1	NULL	Hs.105846	NULL	Homo sapiens cDNA FLJ11764 fis, clone HEMBA1005685
				-0.626122		1077367	CGEN_HUM_1015387_1	NULL	Hs.272208	NULL	Homo sapiens cDNA FLJ10095 fis, clone HEMBA1002430
				-0.170955	-0.0291079	1077368	CGEN_HUM_1015771_1	NULL	Hs.296709	NULL	Homo sapiens cDNA FLJ12265 fis, clone MAMMA1001604
0.177518	0.0151845	-0.115172	-0.0407141	-0.270988	0.215028	1077369	CGEN_HUM_1016155_1	NULL	Hs.257584	NULL	Homo sapiens cDNA FLJ12138 fis, clone MAMMA1000331
			1.68386		0.509262	1077370	CGEN_HUM_1016539_1	NULL		NULL	Homo sapiens full length insert cDNA clone YR57D07
						1077371	CGEN_HUM_1016923_1	NULL		NULL	Homo sapiens mRNA; cDNA DKFZp547D215 (from clone DKFZp547D215)
			-0.0146456	-0.652317		1077372	CGEN_HUM_1017307_1	NULL		NULL	Homo sapiens full length insert cDNA clone YZ33B06
						1077373	CGEN_HUM_1017691_1	16p13.3		FLJ14154	Homo sapiens full length insert cDNA clone YP11F06
-0.419591	-0.111957	0.0207388	0.0807706	0.51501	0.572978	1077374	CGEN_HUM_1018075_1	1p36.1	Hs.17144	SDR1	Homo sapiens short-chain dehydrogenase/reductase 1 (SDR1) mRNA
0.425948	0.479449	0.00292898	0.713253		0.0677136	1077375	CGEN_HUM_1018459_1	3q24		GPR87	Homo sapiens full length insert cDNA clone ZD79H11
0.0934596	-0.207779	0.242632	-0.093631	-0.0418985	0.0940848	1077376	CGEN_HUM_1018843_1	22q	Hs.25199	HSPC242	Homo sapiens hypothetical protein (HSPC242), mRNA
-0.34019	-0.324763	-0.1641	-0.159665	0.221799	0.295637	1077377	CGEN_HUM_1000084_1	4p14	Hs.53531	LIAS	Homo sapiens cDNA: FLJ22636 fis, clone HSI06658, highly similar to HSAJ4162 Homo sapiens mRNA for putative lipoic acid synthetase
0.245071	-0.355663	0.0660229	0.0472656	0.272716	-0.447796	1077378	CGEN_HUM_1000468_1	16p11.2	Hs.289015	MGC4171	Homo sapiens cDNA: FLJ22603 fis, clone HSI04564
-0.10163	0.0491576	0.288223	0.306271	0.716939	0.090848	1077379	CGEN_HUM_1000852_1	9q34.3	Hs.154919	KIAA0625	Homo sapiens KIAA0625 protein (KIAA0625), mRNA
0.115646	-0.0347256	0.168806	0.316581	0.31237	-0.37945	1077380	CGEN_HUM_1001236_1	15q24	Hs.10431	DRIL2	Homo sapiens dead ringer (Drosophila)-like 2 (bright and dead ringer) (DRIL2) mRNA
-0.524978	0.0183342	0.263973	-0.204189	0.39606	0.352361	1077381	CGEN_HUM_1001620_1	20q13.3	Hs.154429	SS18L1	Homo sapiens mRNA for KIAA0693 protein, partial cds
0.657612	-0.344066	-0.65253	-0.213002	0.555331	0.111498	1077382	CGEN_HUM_1002004_1	NULL		NULL	Homo sapiens NRF1 protein (NRF1) mRNA
-0.155518	-0.0146832	0.453064	0.201464	0.269628	0.262248	1077383	CGEN_HUM_1002388_1	2q31	Hs.155396	NFE2L2	Homo sapiens nuclear factor (erythroid-derived 2)-like 2 (NFE2L2) mRNA
-0.317926	-0.144843	0.00591545	0.00840135	0.401739	0.238118	1077384	CGEN_HUM_1002772_1	8p21.1	Hs.72085	FLJ10853	Homo sapiens hypothetical protein FLJ10853 (FLJ10853), mRNA
-0.198292	-0.093385	0.0382158	0.354019	0.471895	0.0320297	1077385	CGEN_HUM_1003156_1	19q13.3	Hs.325650	EHD2	Homo sapiens EH domain containing 2 (EHD2), mRNA
0.368312	0.111856	0.230172	-0.00278849	0.3525	0.21549	1077386	CGEN_HUM_1003540_1	7q22.1-q31.1	Hs.29882	FAM3C	Homo sapiens predicted osteoblast protein (GS3786), mRNA
	-0.482976		-0.341446	-0.858106	0.0365633	1077387	CGEN_HUM_1003924_1	4q21	Hs.35804	HERC3	Homo sapiens hect domain and RLD 3 (HERC3), mRNA
0.29751		0.220229		-0.0554344	0.251265	1077388	CGEN_HUM_1004308_1	20q11.21	Hs.100002	DNCL2A	Homo sapiens HSPC162 protein (HSPC162), mRNA
-0.0874731	0.168465	-0.118565	-0.19612	-0.13673	-2.54294	1077389	CGEN_HUM_1004692_1	17q24.3	Hs.279937	KIAA1001	Homo sapiens KIAA1001 protein (KIAA1001), mRNA
-0.397856	-0.359373	0.00376918	0.303531	0.561803	0.659797	1077390	CGEN_HUM_1005076_1	9p13	Hs.234642	AQP3	Homo sapiens aquaporin 3 (AQP3), mRNA
0.194355	0.106377	0.406199	-0.0029513	-0.22778	-0.389875	1077391	CGEN_HUM_1005460_1	5q31.1	Hs.77239	SLC22A4	Homo sapiens solute carrier family 22 (organic cation transporter), member 4 (SLC22A4) mRNA
-0.2855	-0.262857	-0.0321699	0.0753834	0.279483	0.145542	1077392	CGEN_HUM_1005844_1	5q31.1	Hs.279582	LOC51128	Homo sapiens GTP-binding protein Sara (LOC51128), mRNA
-0.368184	-0.00602233	-0.127558	0.168337	0.299631	-0.256525	1077393	CGEN_HUM_1006228_1	3p21.3-p14.3	Hs.118845	TNNC1	Homo sapiens troponin C, slow (TNNC1) mRNA
-0.238756	-0.169072	-0.431203	0.17189	0.610783	0.202235	1077394	CGEN_HUM_1006612_1	16p11.2	Hs.202677	CD2BP2	Homo sapiens CD2 antigen (cytoplasmic tail)-binding protein 2 (CD2BP2) mRNA
0.175779	0.295934	-0.210608	0.615877	0.112304	-0.0186729	1077395	CGEN_HUM_1006996_1	12q21.1	Hs.4014	HYPH	Homo sapiens mRNA for KIAA0946 protein, partial cds
1.08384	0.105588	-0.00120778	-0.374801	-0.629997	-0.872902	1077396	CGEN_HUM_1007380_1	Xq24		2004-09-06	Homo sapiens clone 1370-48 MLL protein mRNA, partial cds
0.199828	-0.301596	0.279821	-0.286689	0.350658	-0.191876	1077397	CGEN_HUM_1007764_1	2q14.3	Hs.107000	FLJ11294	Homo sapiens hypothetical protein FLJ11294 (FLJ11294), mRNA
0.198295	-0.0207557	0.405526	-0.00412732	-0.329422	-0.122639	1077398	CGEN_HUM_1008148_1	1pter-q31.3	Hs.40337	FLJ10287	Homo sapiens cDNA FLJ11219 fis, clone PLACE1008122
0.213523	-0.763444	-0.390535	-1.17799	0.115035	0.00388676	1077399	CGEN_HUM_1008532_1	15q15	Hs.87409	THBS1	Homo sapiens thrombospondin 1 (THBS1) mRNA
-0.0823801	-0.327227	0.206916	0.0651586	0.0830421	0.318409	1077402	CGEN_HUM_1009684_1	9q32	Hs.93836	DKFZP434N014	Homo sapiens mRNA for KIAA1526 protein, partial cds
-0.276074	-0.0978842	0.0710012	0.34645	0.540335	0.393441	1077403	CGEN_HUM_1010068_1	3p22-p21.3	Hs.80776	PLCD1	Homo sapiens phospholipase C, delta 1 (PLCD1) mRNA
-0.175627	-0.413864	0.099562	-0.26646	0.42159	0.0245521	1077404	CGEN_HUM_1010452_1	3p21.3	Hs.26931	RASSF1	Homo sapiens Ras association (RalGDS/AF-6) domain family 1 (RASSF1), mRNA
-0.176455	-0.0181134	-0.0235291	-0.0978224	-0.389776	0.230046	1077405	CGEN_HUM_1010836_1	5p15.2-q14.3	Hs.83790	ENDOFIN	Homo sapiens KIAA0305 gene product (KIAA0305), mRNA
			-0.0190868	-0.294841	0.227554	1077406	CGEN_HUM_1011220_1	1q31.3	Hs.84673	TNNI1	Homo sapiens troponin I, skeletal, slow (TNNI1) mRNA
0.56651	0.142955	0.00267259	0.0726109	-0.275941		1077407	CGEN_HUM_1011604_1	7p15	Hs.227011	GSBS	Homo sapiens G-substrate (GSBS), mRNA
0.180285	-0.162689	0.22524	-0.300979	0.0779052	0.0725097	1077408	CGEN_HUM_1011988_1	14q11.1		HNRPC	H.sapiens mRNA for heterogeneous nuclear ribonucleoprotein c1/c2 (partial)
0.0120929	0.00962371		-0.034857	-1.08624	0.0683703	1077409	CGEN_HUM_1012372_1	NULL		NULL	Homo sapiens mRNA for ETS-like 30 kDa protein
			0.763745	-1.19082	0.0934716	1077410	CGEN_HUM_1012756_1	NULL	Hs.306662	NULL	Homo sapiens cDNA FLJ13951 fis, clone Y79AA1001061
			0.00341633	-0.664898	0.172349	1077411	CGEN_HUM_1013140_1	7q35	Hs.159898	OR2F1	Homo sapiens olfactory receptor, family 2, subfamily F, member 1 (OR2F1), mRNA
	0.369026		0.0327844	-0.492623		1077412	CGEN_HUM_1013524_1	1q32.1	Hs.248123	GPR25	Homo sapiens G protein-coupled receptor 25 (GPR25), mRNA
			-0.016437	-0.586843	-0.422278	1077413	CGEN_HUM_1013908_1	NULL		NULL	Human NTera2D1 cell line mRNA containing L1 retroposon, clone R4
-0.374228	-0.0484886	0.211362	0.427198	0.50255	0.466155	1077414	CGEN_HUM_1014292_1	NULL	Hs.347970	NULL	Human glucose transporter pseudogene
0.507055	-0.0922643	0.0491466	-0.36215	0.183596	-0.273273	1077416	CGEN_HUM_1015009_1	NULL	Hs.287466	NULL	Homo sapiens cDNA FLJ11928 fis, clone HEMBB1000420
0.416564	-0.398544	0.00867949	-0.150106	-0.00333732	-0.304126	1077418	CGEN_HUM_1015777_1	NULL		NULL	Homo sapiens cDNA FLJ12291 fis, clone MAMMA1001806
				-1.80199		1077419	CGEN_HUM_1016161_1	NULL	Hs.287792	NULL	Homo sapiens uncharacterized gastric protein ZG16P mRNA, partial cds
0.709942		-0.349614			-0.113265	1077420	CGEN_HUM_1016545_1	NULL		NULL	Homo sapiens cDNA: FLJ21085 fis, clone CAS03203
				-0.428788		1077421	CGEN_HUM_1016929_1	NULL		NULL	Homo sapiens mRNA; cDNA DKFZp547B124 (from clone DKFZp547B124)
			-0.42962	-0.0102185		1077422	CGEN_HUM_1017313_1	NULL		NULL	Homo sapiens full length insert cDNA clone YZ35C05
0.583716	-0.345959	0.48725	-0.264214		-0.400216	1077423	CGEN_HUM_1017697_1	NULL		NULL	Homo sapiens full length insert cDNA clone YP08F12
	0.270622	-0.0188844	-0.273528	-0.788455	0.360834	1077424	CGEN_HUM_1018081_1	NULL	Hs.272231	NULL	Homo sapiens cDNA FLJ20120 fis, clone COL05912
0.0482389	0.00452682	0.559147	0.0130389	-0.640096	0.20437	1077426	CGEN_HUM_1018849_1	5q33.1	Hs.288928	ZNF300	Homo sapiens cDNA: FLJ23296 fis, clone HEP10656
-0.314534	0.408894	-0.474223	-0.272562	0.247723	0.458305	1077427	CGEN_HUM_1000198_1	1p13.1	Hs.179735	MGC19531	Homo sapiens ras homolog gene family, member C (ARHC) mRNA
0.154466	0.133496	-0.142522	-0.0986263	0.296475	-0.23211	1077428	CGEN_HUM_1000582_1	1q21	Hs.3577	SDHC	Homo sapiens succinate dehydrogenase complex, subunit C, integral membrane protein, 15kD (SDHC), nuclear gene encoding mitochondrial protein, mRNA
0.16393	0.173789	-0.254495	0.422523	-0.30816	0.150368	1077429	CGEN_HUM_1000966_1	9p21.3	Hs.271480	FLJ20686	Homo sapiens hypothetical protein FLJ20686 (FLJ20686), mRNA
-0.330093	-0.0675099	-0.532711	-0.0647915	0.165513	0.558766	1077430	CGEN_HUM_1001350_1	2p11.2	Hs.59475	DKFZP586M0122	Homo sapiens DKFZP586M0122 protein (DKFZP586M0122), mRNA
0.589259	-0.270897	0.315675	-0.0419867	0.589532	0.290379	1077431	CGEN_HUM_1001734_1	2q31.1	Hs.278255	HOXD4	Human homeobox gene (clone HHO.c13)
-0.226785	-0.195622	-0.200183	0.24166	0.469438	0.490475	1077432	CGEN_HUM_1002118_1	6p21.3	Hs.166204	PHF1	Homo sapiens PHD finger protein 1 (PHF1) mRNA, and translated products
-0.102401	0.078018	0.175297	0.338397	0.569745	0.329507	1077433	CGEN_HUM_1002502_1	3p21.3	Hs.173993	RBM6	Homo sapiens RNA binding motif protein 6 (RBM6) mRNA
-0.222424	-0.094736	-0.0388906	0.0784002	0.323221	0.233549	1077434	CGEN_HUM_1002886_1	12q24.23	Hs.80423	PBP	Homo sapiens prostatic binding protein (PBP) mRNA
0.100735	-0.0729305	-0.134752	0.191001	0.240037	0.506593	1077435	CGEN_HUM_1003270_1	19q13.4	Hs.2890	PRKCG	H.sapiens mRNA for protein kinase C gamma (partial)
-0.208648	-0.123364	0.176821	0.0978776	0.336312	0.0744582	1077436	CGEN_HUM_1003654_1	3q22.1	Hs.170737	FLJ23251	Homo sapiens cDNA: FLJ23251 fis, clone COL04590
-0.106996	0.039391	0.0701722	-0.143397	-0.0569271	0.523812	1077437	CGEN_HUM_1004038_1	8q22	Hs.278428	DD5	Homo sapiens clone HQ0229
-0.400114	0.0237928	0.00183148	0.258755	-0.213594	0.332256	1077438	CGEN_HUM_1004422_1	6p21.2-p12	Hs.93304	PLA2G7	Homo sapiens phospholipase A2, group VII (platelet-activating factor acetylhydrolase, plasma) (PLA2G7), mRNA
-0.177219	-0.0840423	0.0211513	0.198579	0.341598	0.103305	1077439	CGEN_HUM_1004806_1	7q34	Hs.28148	KIAA1549	Homo sapiens mRNA for KIAA1549 protein, partial cds
-0.475262	0.25867	0.0126949	0.399646	0.254427	0.502519	1077440	CGEN_HUM_1005190_1	17q21.33	Hs.288959	FLJ20920	Homo sapiens cDNA: FLJ20920 fis, clone ADSE00877
0.415037	-0.747542	-0.157852	0.309227	1.01439	-0.713339	1077441	CGEN_HUM_1005574_1	19q13.2	Hs.75615	APOC2	Homo sapiens apolipoprotein C-II (APOC2) mRNA
	0.316307		0.246992	-0.4392	-0.0785834	1077442	CGEN_HUM_1005958_1	5p15.2	Hs.127699	DNAH5	Homo sapiens mRNA for KIAA1603 protein, partial cds
-0.318197	0.278687	-0.434695	0.318906	-0.595914	-0.220947	1077443	CGEN_HUM_1006342_1	1q21-q22	Hs.183	FY	Homo sapiens Duffy blood group (FY), mRNA
	-0.420162		-0.0914053	-0.238049	-0.330162	1077444	CGEN_HUM_1006726_1	1q32	Hs.1372	AVPR1B	Homo sapiens arginine vasopressin receptor 1B (AVPR1B) mRNA
-0.235109	-0.209491	-0.286609	0.150955	0.123556	-0.0749621	1077445	CGEN_HUM_1007110_1	17p13.1	Hs.3850	NUDEL	Homo sapiens endooligopeptidase A mRNA, partial cds
-0.188125	0.324363	-0.0852519	0.25763	-0.131064	0.14266	1077446	CGEN_HUM_1007494_1	1q21	Hs.75823	AF1Q	Homo sapiens ALL1-fused gene from chromosome 1q (AF1Q), mRNA
-0.4403	-0.0108273	-0.174115	0.128089	0.258677	0.41805	1077447	CGEN_HUM_1007878_1	19q13.2	Hs.118890	GSK3A	Homo sapiens glycogen synthase kinase 3 mRNA, complete cds
0.177554	-0.138176	0.449055	-0.070111	0.193957	0.260769	1077448	CGEN_HUM_1008262_1	19q13.11	Hs.55014	ECGP	Homo sapiens hypothetical protein FLJ10206 (FLJ10206), mRNA
0.074809	0.384828	0.126191	0.085992	-0.158471	-0.266402	1077449	CGEN_HUM_1008646_1	1p36.33	Hs.110443	FLJ22215	Homo sapiens mRNA; cDNA DKFZp761O051 (from clone DKFZp761O051)
0.261245	-0.137735	-0.26564	0.0442864	-0.204179	-0.23237	1077450	CGEN_HUM_1009030_1	6p21.3	Hs.36	LTA	Homo sapiens lymphotoxin alpha (TNF superfamily, member 1) (LTA), mRNA
	-0.450004		-0.285076	-0.398392	-0.149125	1077451	CGEN_HUM_1009414_1	5q13.1	Hs.33254	RGNEF	Homo sapiens cDNA: FLJ21817 fis, clone HEP01141
-0.326434	0.00901365	-0.130951	0.275953	0.260303	0.453161	1077452	CGEN_HUM_1009798_1	NULL	Hs.55016	NULL	Homo sapiens cDNA: FLJ21935 fis, clone HEP04373
-0.619977	-0.855863	-0.700629	-0.0168498	0.429862	-0.228295	1077453	CGEN_HUM_1010182_1	14q24-q31	Hs.2894	PGF	Homo sapiens placental growth factor, vascular endothelial growth factor-related protein (PGF) mRNA
	-0.27693		0.106654	-0.451396	-0.186231	1077454	CGEN_HUM_1010566_1	3q13.2	Hs.159456	ZNF288	Homo sapiens DKFZP566F123 protein (DKFZP566F123), mRNA
				-1.40547		1077455	CGEN_HUM_1010950_1	11p15.2-p15.1	Hs.21602	NELL1	Homo sapiens nel (chicken)-like 1 (NELL1), mRNA
-0.313595	-0.304188	-0.209151	-0.104824	-0.0579213	0.035275	1077456	CGEN_HUM_1011334_1	Xq22.3-23	Hs.16098	CLDN2	Homo sapiens claudin 2 (CLDN2), mRNA
	-0.312067		-0.0273867	-0.415533	-0.0882379	1077457	CGEN_HUM_1011718_1	NULL	Hs.131887	NULL	Homo sapiens cDNA FLJ12632 fis, clone NT2RM4001842
-0.452358	-0.13749	0.0182208	-0.103738	0.217622	0.149443	1077458	CGEN_HUM_1012102_1	7q22.1		MGC22793	Homo sapiens full length insert cDNA clone ZE03F02
0.272584	-0.334523	0.293617	0.175223	0.158626	-0.0475419	1077459	CGEN_HUM_1012486_1	15q11-q12	Hs.5022	IPW	Homo sapiens IPW mRNA sequence
-0.40449		-0.576114	-0.305691	-0.02833	-0.21858	1077460	CGEN_HUM_1012870_1	NULL		NULL	Homo sapiens full length insert cDNA clone YP60H04
-0.526337	-0.110158	-0.163463	0.318649	0.127069	0.195976	1077462	CGEN_HUM_1013638_1	2q11.1	Hs.287622	FLJ14082	Homo sapiens cDNA FLJ14082 fis, clone HEMBB1002300
-0.106558	-0.239035	0.013442	-0.052718	0.0768559	0.117433	1077463	CGEN_HUM_1014022_1	NULL		NULL	Homo sapiens C17orf1 gene, exon 1 3'
-0.372533	-0.372216	0.028673	-0.148561	0.466678	0.0447668	1077464	CGEN_HUM_1014406_1	16q22.3	Hs.3566	ART-4	Homo sapiens ART-4 protein (ART-4), mRNA
-0.0054619	0.0966679	-0.0730363	0.0403983	-0.180241	0.125056	1077465	CGEN_HUM_1014739_1	NULL	Hs.212587	NULL	Homo sapiens mRNA; cDNA DKFZp566M043 (from clone DKFZp566M043)
			-0.170047	-2.0646	-0.842003	1077466	CGEN_HUM_1015123_1	NULL	Hs.251414	NULL	Homo sapiens mRNA; cDNA DKFZp564B1462 (from clone DKFZp564B1462)
			-0.0104268	-0.245352	0.197819	1077467	CGEN_HUM_1015507_1	9p13.2	Hs.201179	KIF24	Homo sapiens hypothetical protein FLJ10933 (FLJ10933), mRNA
0.210352		-0.535711	-0.48273	-0.85317	-0.617449	1077468	CGEN_HUM_1015891_1	NULL	Hs.306679	NULL	Homo sapiens cDNA FLJ14328 fis, clone PLACE4000252
-0.424805	-0.282984	0.0750829	0.139954	0.362027	0.27418	1077469	CGEN_HUM_1016275_1	NULL	Hs.200360	NULL	Homo sapiens cDNA FLJ13027 fis, clone NT2RP3001007
				-1.45134		1077470	CGEN_HUM_1016659_1	NULL		NULL	Homo Sapiens mRNA, partial cDNA sequence from cDNA selection, DCR1-12.0, clone t3019
-0.0375964	-0.132609	-0.00125006	-0.387351	0.390912	-0.201689	1077471	CGEN_HUM_1017043_1	6p23-p21.3		SLC17A1	H.sapiens mRNA for CD125 protein
0.553521	-0.00611456	-0.329289	-0.216604	-0.218925	-0.717889	1077472	CGEN_HUM_1017427_1	NULL	Hs.351869	NULL	Homo sapiens cDNA: FLJ22165 fis, clone HRC00470
-0.15477	-0.503389	-0.0507937	-0.18312	0.396766	0.0447548	1077473	CGEN_HUM_1017811_1	Xq28	Hs.76480	UBL4	Homo sapiens ubiquitin-like 4 (UBL4), mRNA
-0.264995	-0.705103	-0.180458	-0.201208	0.616738	0.309407	1077474	CGEN_HUM_1018195_1	16q24.3	Hs.122908	CDT1	Homo sapiens clone 24767 mRNA sequence
-0.544101	-0.719851	-0.0752912	-0.45181	0.236319	-0.0359077	1077475	CGEN_HUM_1018579_1	NULL	Hs.14846	NULL	Homo sapiens mRNA; cDNA DKFZp564D016 (from clone DKFZp564D016)
-0.219359	0.0317212	-0.117357	0.0328281	0.273994	0.294522	1077477	CGEN_HUM_1000204_1	1p21	Hs.61152	EXTL2	Homo sapiens EXT-like protein 2 (EXTL2) mRNA, complete cds
-0.334709	0.00744336	0.0289138	0.030728	0.659513	0.419786	1077478	CGEN_HUM_1000588_1	22q13.2-q13.31	Hs.274416	NDUFA6	Homo sapiens NADH dehydrogenase (ubiquinone) 1 alpha subcomplex, 6 (14kD, B14) (NDUFA6) mRNA, and translated products
0.368946	-0.178263	-0.551534	-0.0121295	0.139804	0.0247107	1077479	CGEN_HUM_1000972_1	8q22.1	Hs.158836	FLJ20583	Homo sapiens hypothetical protein FLJ20583 (FLJ20583), mRNA
-0.161048	-0.130588	-0.0136327	-0.152026	0.305523	0.400334	1077480	CGEN_HUM_1001356_1	3q12.2	Hs.21198	TOMM70A	Homo sapiens translocase of outer mitochondrial membrane 70 (yeast) homolog A (TOMM70A), mRNA
-0.334485	-0.00842544	-0.0925652	0.155025	0.320067	0.262986	1077481	CGEN_HUM_1001740_1	16q11.2-q13	Hs.25351	IRX5	Homo sapiens iroquois-class homeodomain protein (IRX-2A) mRNA
0.0815664	-0.199757	0.548149	0.223811	0.389299	0.807418	1077482	CGEN_HUM_1002124_1	21q22.11	Hs.154276	BACH1	Homo sapiens BTB and CNC homology 1, basic leucine zipper transcription factor 1 (BACH1) mRNA
-0.372347	0.0471904	0.089676	0.0783786	0.490433	0.0828749	1077483	CGEN_HUM_1002508_1	12q24.33	Hs.84229	SFRS8	Homo sapiens splicing factor, arginine/serine-rich 8 (suppressor-of-white-apricot, Drosophila homolog) (SFRS8) mRNA
-0.403705	0.184142	-0.196419	0.0708975	0.293336	0.0806889	1077484	CGEN_HUM_1002892_1	NULL	Hs.325631	NULL	Homo sapiens AD023 mRNA, complete cds
0.244735	-0.22456	0.102677	0.0515475	1.10248	-0.494956	1077485	CGEN_HUM_1003276_1	3p25.3	Hs.184402	CAMK1	Homo sapiens calcium/calmodulin-dependent protein kinase I (CAMK1) mRNA
0.235768	-0.0879359	-0.588137	0.222982	0.139837	-0.360102	1077486	CGEN_HUM_1003660_1	1q21	Hs.283739	C1orf6	Homo sapiens A1U protein (A1U), mRNA
0.013203	-0.119449	0.510007	0.368373	0.336613	0.638802	1077487	CGEN_HUM_1004044_1	6q21	Hs.117414	KIAA1320	Homo sapiens mRNA for KIAA1320 protein, partial cds
-0.398982	-0.0277396	0.188978	0.13374	0.498249	-0.0506887	1077488	CGEN_HUM_1004428_1	NULL		NULL	Homo sapiens sterol-C5-desaturase incompletely processed mRNA
-0.401503	-0.159979	-0.0158194	0.111821	0.615524	0.380661	1077489	CGEN_HUM_1004812_1	7p22.2	Hs.5268	ZDHHC4	Homo sapiens hypothetical protein FLJ10479 (FLJ10479), mRNA
0.444273	-0.105869	0.308102	-0.182919	-0.396028	0.221514	1077490	CGEN_HUM_1005196_1	7p14	Hs.74602	AQP1	Homo sapiens aquaporin 1 (channel-forming integral protein, 28kD) (AQP1) mRNA
0.4264	-0.383064	-0.21654	0.034586	-0.0839475	-0.0660798	1077491	CGEN_HUM_1005580_1	NULL	Hs.175613	NULL	Homo sapiens Hu-Claspin mRNA, complete cds
-0.164516	-0.121718	-0.248027	-0.0703893	0.249539	-0.076057	1077492	CGEN_HUM_1005964_1	NULL		NULL	Human clone 19 (HL-19), dynein heavy chain (Dnahc3) mRNA, partial cds
			-0.195922	0.109588	0.10093	1077493	CGEN_HUM_1006348_1	11q12	Hs.178066	MS4A5	Homo sapiens mRNA for MS4A5, complete cds
0.620762	-0.23361	0.0817871	0.258543	0.13415	0.0793017	1077494	CGEN_HUM_1006732_1	18q21.3	Hs.227948	SERPINB3	Homo sapiens squamous cell carcinoma antigen 1 (SCCA1), mRNA
0.469195	-0.753119	0.148022	-0.0571378	0.345667	-0.313063	1077495	CGEN_HUM_1007116_1	12p13.3	Hs.46659	DKFZP586I2223	Homo sapiens HOM-TES-103 tumor antigen mRNA, complete sequence
-0.528254	0.179753	-0.270751	0.392484	0.529571	0.872891	1077496	CGEN_HUM_1007500_1	3p26-p24	Hs.279943	LMCD1	Homo sapiens LIM and cysteine-rich domains 1 (LMCD1), mRNA
-0.324736	0.0561062	0.0201405	0.0601856	0.363118	-0.00880427	1077497	CGEN_HUM_1007884_1	5q33.1-q33.3	Hs.41007	MRPL22	Homo sapiens HSPC158 protein (HSPC158), mRNA
-0.178916	-0.106894	0.111245	0.170776	0.125899	0.21581	1077498	CGEN_HUM_1008268_1	1p36.12	Hs.10101	FLJ12875	Homo sapiens cDNA FLJ12875 fis, clone NT2RP2003777
-0.0499806	-0.35464	0.0913644	0.0477181	0.407753	0.257507	1077499	CGEN_HUM_1008652_1	1q21.2	Hs.96657	DKFZP434K1772	Homo sapiens clone PP1396 unknown mRNA
-0.311893	-0.172249	-0.264841	0.0970294	0.294378	-0.00943727	1077500	CGEN_HUM_1009036_1	12q24.3	Hs.47061	ULK1	Homo sapiens unc-51 (C. elegans)-like kinase 1 (ULK1) mRNA, and translated products
0.434529	-0.146133	0.0225952	-0.0205356	-0.0182467	-0.160068	1077501	CGEN_HUM_1009420_1	14q13-q23	Hs.288906	SAV1	Homo sapiens cDNA FLJ13009 fis, clone NT2RP3000487
			0.288915	-0.863894	-0.330662	1077502	CGEN_HUM_1009804_1	5q12-q13		PIK3R1	Human alternatively spliced p85/AS53 mRNA, partial cds
	-0.0553711		-0.00778124	-0.16681	-0.546317	1077503	CGEN_HUM_1010188_1	Xq13.1	Hs.333303	GJB1	Homo sapiens gap junction protein, beta 1, 32kD (connexin 32, Charcot-Marie-Tooth neuropathy, X-linked) (GJB1) mRNA
-0.36275	-0.0340322	-0.374157	0.137159	-0.0521399	0.341462	1077504	CGEN_HUM_1010572_1	7q36.1	Hs.86392	CSGlcA-T	Homo sapiens mRNA for KIAA1402 protein, partial cds
-0.330825	0.998239		-0.226654	-2.272		1077505	CGEN_HUM_1010956_1	NULL		NULL	Human trk-3mh oncogene mRNA (partial)
-0.280577	-0.279933	-0.272628	0.0362404	-0.101182	0.201589	1077506	CGEN_HUM_1011340_1	22q12.2	Hs.2250	LIF	Homo sapiens leukemia inhibitory factor (cholinergic differentiation factor) (LIF) mRNA
0.178191	0.192048	-0.209893	-0.00891037	-0.695081	-0.127399	1077507	CGEN_HUM_1011724_1	19q13.3	Hs.248125	GPR32	Homo sapiens G protein-coupled receptor 32 (GPR32), mRNA
	0.24683		0.383155	-0.384866	-0.0812424	1077508	CGEN_HUM_1012108_1	NULL		NULL	Human EST clone 111681 mariner transposon Hsmar1 sequence
	-0.411561		0.52609	0.283933	-0.124084	1077509	CGEN_HUM_1012492_1	NULL		NULL	Homo sapiens full length insert cDNA clone YB65D03
0.435815	-0.232701	0.271314	-0.068666	0.547915	0.127275	1077510	CGEN_HUM_1012876_1	22q11.21	Hs.324473	MAPK1	Homo sapiens mRNA; cDNA DKFZp434A115 (from clone DKFZp434A115)
0.069152	-0.119863		-0.130956	0.191395		1077511	CGEN_HUM_1013260_1	NULL		NULL	Human clone A9A2BR13 (CAC)n/(GTG)n repeat-containing mRNA
-0.520249	-0.361882	-0.230875	0.0237605	0.495821	0.128815	1077512	CGEN_HUM_1013644_1	11p15.5	Hs.37003	HRAS	Homo sapiens v-Ha-ras Harvey rat sarcoma viral oncogene homolog (HRAS), mRNA
0.0402965	-0.336581	-0.020925	-0.236973	0.0526675	-0.151989	1077513	CGEN_HUM_1014028_1	16p11.2	Hs.274309	ERAF	Homo sapiens EDRF protein (LOC51327), mRNA
-0.679369	-0.0947745	0.0714525	-0.0574756	0.472299	0.0791742	1077514	CGEN_HUM_1014412_1	16p13.3	Hs.322482	DKFZP566J2046	Homo sapiens clone 785627 unknown mRNA
			-0.499015	-0.793362		1077516	CGEN_HUM_1015129_1	NULL	Hs.293916	NULL	Homo sapiens cDNA FLJ11741 fis, clone HEMBA1005506
0.237644	-0.593052	-0.00907025	0.163063	0.713981	0.394604	1077517	CGEN_HUM_1015513_1	NULL	Hs.257696	NULL	Homo sapiens cDNA FLJ12352 fis, clone MAMMA1002312
	0.190271		-0.149291	0.179976	-0.304783	1077518	CGEN_HUM_1015897_1	NULL		NULL	Homo sapiens cDNA: FLJ20864 fis, clone ADKA01825
-0.229816	-0.163217	-0.129027	-0.209881	0.0533194	0.106601	1077519	CGEN_HUM_1016281_1	NULL		LOC142678	Homo sapiens cDNA FLJ20648 fis, clone KAT02130
0.229898	0.108575	0.244291	-0.155418	-0.213825	-0.0311812	1077520	CGEN_HUM_1016665_1	NULL		NULL	Human mRNA for ETS-like 30 kDa protein
				-0.751107	-0.283174	1077521	CGEN_HUM_1017049_1	NULL		NULL	H.sapiens mRNA; clone CD 218
				-1.84906	-0.144252	1077523	CGEN_HUM_1017817_1	NULL	Hs.224849	NULL	Homo sapiens cDNA FLJ12583 fis, clone NT2RM4001160
				-1.34755		1077524	CGEN_HUM_1018201_1	16q21	Hs.100543	LOC146227	Homo sapiens clone 24505 mRNA sequence
-0.413239	-0.235412	-0.0667939	-0.00486058	0.43926	0.0831086	1077525	CGEN_HUM_1018585_1	13q22.1	Hs.30340	NDFIP2	Homo sapiens mRNA for KIAA1165 protein, partial cds
0.174029	-0.266823	0.0267727	-0.394831	0.299013	0.305475	1077527	CGEN_HUM_1000222_1	3q13.1-q13.2	Hs.79000	GAP43	Homo sapiens growth associated protein 43 (GAP43) mRNA
-0.457184	-0.0808429	-0.0261328	0.0939448	0.32781	0.539084	1077528	CGEN_HUM_1000606_1	19q13.3	Hs.74047	ETFB	Homo sapiens electron-transfer-flavoprotein, beta polypeptide (ETFB) mRNA
0.0897557	0.0852991	0.284337	0.385079	0.1835	-0.112047	1077529	CGEN_HUM_1000990_1	NULL		NULL	Homo sapiens cDNA FLJ12146 fis, clone MAMMA1000402
0.21087	-0.0270409	0.764411	0.386846	0.278866	0.356903	1077530	CGEN_HUM_1001374_1	NULL	Hs.78893	PHF3	Homo sapiens KIAA0244 protein (KIAA0244), mRNA
	-0.131825		-0.120327	0.177767	0.119742	1077531	CGEN_HUM_1001758_1	11q21	Hs.120842	FLJ10251	Homo sapiens hypothetical protein FLJ10251 (FLJ10251), mRNA
-0.377196	0.00853629	-0.176218	0.234926	0.60182	0.548613	1077532	CGEN_HUM_1002142_1	2p11.2	Hs.11156	LOC51255	Homo sapiens hypothetical protein (LOC51255), mRNA
-0.00168874	-0.0399227	0.192772	-0.0133392	0.101092	0.186574	1077533	CGEN_HUM_1002526_1	13q14	Hs.120247	NUFIP1	Homo sapiens nuclear fragile X mental retardation protein-interacting protein 1 (NUFIP1), mRNA
-0.289077	-0.252488	0.127663	-0.257541	0.417825	0.13403	1077534	CGEN_HUM_1002910_1	7p22.3	Hs.57783	EIF3S9	Homo sapiens eukaryotic translation initiation factor 3, subunit 9 (eta, 116kD) (EIF3S9) mRNA
-0.299706	-0.051099	0.0882766	0.104957	0.534196	0.333486	1077535	CGEN_HUM_1003294_1	20p12	Hs.32539	PAK7	Homo sapiens mRNA for protein kinase PAK5, complete cds
	-0.299894		-0.249501	-0.24304		1077536	CGEN_HUM_1003678_1	4q13.3	Hs.27916	ADAMTS3	Human mRNA for KIAA0366 gene, partial cds
-0.0469622	-0.412426	0.512439	-0.185568	0.379132	0.140382	1077537	CGEN_HUM_1004062_1	1p32.1-p31.3	Hs.35086	USP1	Homo sapiens ubiquitin-specific protease 1 (USP1), mRNA
0.0476295	-0.278733	0.117883	-0.190474	0.372794	0.0450376	1077538	CGEN_HUM_1004446_1	3q21.3	Hs.6721	MGLL	Homo sapiens lysophospholipase-like (HU-K5), mRNA
-0.249864	-0.33901	0.0794545	0.00955293	0.364105	-0.08901	1077539	CGEN_HUM_1004830_1	Xq28	Hs.57698	H105E3	Homo sapiens NAD(P) dependent steroid dehydrogenase-like; H105e3 (H105E3), mRNA
			-0.200283	-0.290246	0.265358	1077540	CGEN_HUM_1005214_1	2q21	Hs.2251	LCT	Homo sapiens lactase (LCT) mRNA
0.488972	-0.128682	0.837211	0.0470823	0.739436	0.0648678	1077541	CGEN_HUM_1005598_1	12q14	Hs.184786	TIP120A	Homo sapiens TIP120 protein (TIP120), mRNA
0.0759024	0.0307763	-0.291219	0.13635	-0.233551	-0.210105	1077542	CGEN_HUM_1005982_1	8q21.3-q22.1	Hs.65425	CALB1	Homo sapiens calbindin 1, (28kD) (CALB1), mRNA
			0.501064	-0.796537		1077543	CGEN_HUM_1006366_1	1p36.12	Hs.189507	PLA2G2D	Homo sapiens phospholipase A2, group IID (PLA2G2D), mRNA
-0.349187	-0.00306468	0.132709	0.111598	0.574766	0.178342	1077544	CGEN_HUM_1006750_1	3q13.13	Hs.26367	APG3	Homo sapiens PC3-96 mRNA, complete cds
-0.0933574	-0.0586705	0.0857019	0.292576	0.216076	0.24076	1077545	CGEN_HUM_1007134_1	12p11.23	Hs.173074	DKFZP564O1863	Homo sapiens HSPC123 mRNA, complete cds
-0.51323	-0.215372	-0.0913027	0.02556	0.458835	0.160229	1077546	CGEN_HUM_1007518_1	17p13.3	Hs.306088	CRK	Homo sapiens v-crk avian sarcoma virus CT10 oncogene homolog (CRK), transcript variant II, mRNA
-0.341655	0.0949627	-0.272638	0.20606	0.188838	-0.179641	1077547	CGEN_HUM_1007902_1	7p13	Hs.59498	CDC2L5	Homo sapiens cell division cycle 2-like 5 (cholinesterase-related cell division controller) (CDC2L5), mRNA
-0.297584	-0.227428	0.011588	0.0672253	0.500087	0.380785	1077548	CGEN_HUM_1008286_1	1p36.13-q41	Hs.5298	CGI-45	Homo sapiens CGI-45 protein (LOC51094), mRNA
-0.29971	-0.21388	-0.0426573	-0.188588	-0.287907	0.223453	1077549	CGEN_HUM_1008670_1	2q37		COL6A3	type VI collagen alpha 3 chain {5' region, alternatively spliced, exon A9/N10} [human, mRNA, 653 nt]
0.155621	-0.147001	-0.261624	-0.00960664	0.310164	0.221172	1077550	CGEN_HUM_1009054_1	17q24		SH3GLP3	H.sapiens SH3GLP3 pseudogene, 3' end
-0.331437	-0.270701	-0.0376134	0.00702983	0.527673	0.218417	1077551	CGEN_HUM_1009438_1	2q33-q34	Hs.162	IGFBP2	Human insulin-like growth factor binding protein 2 (IGFBP2) mRNA, complete cds
	-0.226302		0.119152	0.0820251	0.0407783	1077552	CGEN_HUM_1009822_1	6q16.1-q16.3	Hs.7510	MAP3K7	Homo sapiens mitogen-activated protein kinase kinase kinase 7 (MAP3K7), mRNA
0.0445312	-0.151035	-0.122995	0.0438063	0.609239	0.535027	1077553	CGEN_HUM_1010206_1	22q13.33	Hs.73946	ECGF1	Homo sapiens endothelial cell growth factor 1 (platelet-derived) (ECGF1), mRNA
-0.21761	-0.237039	0.0331236	-0.114062	0.563949	-0.0916781	1077554	CGEN_HUM_1010590_1	6p21.3	Hs.55296	BAT1	Homo sapiens HLA-B associated transcript-1 (D6S81E) mRNA
-1.73768	-0.666223	-1.46805	-0.0420129	0.31572	0.397167	1077555	CGEN_HUM_1010974_1	Xp21.3	Hs.113824	MAGEB2	Homo sapiens melanoma antigen, family B, 2 (MAGEB2), mRNA
0.120844	-0.28652	0.309747	-0.0014958	0.661322	0.389151	1077556	CGEN_HUM_1011358_1	5q32-q33.1	Hs.109281	TNIP1	Homo sapiens Nef-associated factor 1 (NAF1) mRNA
-0.445748	-0.581809	0.197539	-0.268212	0.426727	0.21695	1077557	CGEN_HUM_1011742_1	12q12-q14		TUBA6	Human mRNA for tubulin alpha-1, 5'UTR (sequence from the 5'cap to the start codon)
1.0224	-0.405406	0.735064	0.00997457	0.990737	0.176258	1077558	CGEN_HUM_1012126_1	7q33	Hs.84790	C7orf14	Human mRNA for KIAA0225 gene, partial cds
			0.0350606			1077559	CGEN_HUM_1012510_1	NULL		NULL	Homo sapiens partial mRNA; ID ED166-12B
-0.372639	-0.73036	-0.504483	-0.0772855	0.760502	-0.109138	1077560	CGEN_HUM_1012894_1	NULL		NULL	Human small nuclear RNA U4atac, partial sequence
				-0.142375		1077561	CGEN_HUM_1013278_1	NULL		NULL	Human U5B1 small nuclear RNA
-0.0487436	-0.0331644	-0.211654	-0.106698	-0.463156	-0.284251	1077562	CGEN_HUM_1013662_1	NULL		NULL	H.sapiens mRNA for CREM gene, exon psi
-0.566474	-0.47252		-0.325074	-0.220047	-0.022777	1077563	CGEN_HUM_1014046_1	NULL		NULL	Homo sapiens NIK gene, exon 4, 3'
-0.199353	-0.218432	-0.494932	-0.102981	-0.303315	-0.150811	1077565	CGEN_HUM_1014763_1	NULL	Hs.274511	NULL	Homo sapiens mRNA; cDNA DKFZp586E121 (from clone DKFZp586E121)
-0.0854871	-0.215951	0.101013	-0.0751863	0.260748	-0.223798	1077566	CGEN_HUM_1015147_1	15q22.1	Hs.287711	FLJ22692	Homo sapiens cDNA: FLJ22692 fis, clone HSI11184
	-0.0378368		-0.269601	-0.0622412	0.0160784	1077567	CGEN_HUM_1015531_1	NULL	Hs.232604	NULL	Homo sapiens cDNA: FLJ22675 fis, clone HSI10553
0.00821892	-0.226711	0.275507	-0.27887	0.471885	-0.0739517	1077569	CGEN_HUM_1016299_1	NULL	Hs.271809	NULL	Homo sapiens cDNA: FLJ22406 fis, clone HRC08351
-0.408294			-0.0559057	-0.30289	-0.0815099	1077571	CGEN_HUM_1017067_1	NULL		NULL	Human carcinoma cell-derived Alu RNA transcript, clone ALU20
-0.0595397	-0.083815	-0.276805	-0.0953083	0.243224	0.12993	1077572	CGEN_HUM_1017451_1	7p22.3	Hs.121593	LOC90639	Homo sapiens cDNA FLJ13123 fis, clone NT2RP3002763
1.32092	-0.521273	-0.100838	-0.609038	-0.0881325	0.073226	1077574	CGEN_HUM_1018219_1	12p11.23-p12.1		BHLHB3	Homo sapiens partial unknown mRNA from drug-resistant melanoma cells, 3'UTR, clone DMS-11
0.0261154	-0.0362684	0.426069	0.188399	-0.126809	-0.0128407	1077575	CGEN_HUM_1018603_1	NULL	Hs.26968	NULL	Homo sapiens mRNA from chromosome 5q21-22, clone:357Ex
0.152227	-0.229846	-0.273299	-0.194771	0.206816	0.432951	1077577	CGEN_HUM_1000228_1	14q23.1		ARHJ	Homo sapiens partial mRNA for TC10-like Rho GTPase (TCL gene)
-0.00553464	-0.140101	-0.201043	-0.104793	0.146143	0.072754	1077578	CGEN_HUM_1000612_1	16q24	Hs.68877	CYBA	Homo sapiens cytochrome b-245, alpha polypeptide (CYBA) mRNA
	-0.15248		-0.11067	0.20609	0.403212	1077579	CGEN_HUM_1000996_1	NULL		NULL	Homo sapiens cDNA FLJ11592 fis, clone HEMBA1003799
-0.182102	-0.173628	0.0577346	-0.062006	0.112545	0.135517	1077580	CGEN_HUM_1001380_1	19p13.3	Hs.153880	POLRMT	Homo sapiens polymerase (RNA) mitochondrial (DNA directed) (POLRMT) mRNA
-0.19936	-0.104475	-0.178296	0.0682149	0.169178	-0.136488	1077581	CGEN_HUM_1001764_1	12q13.3		HOXC8	H.sapiens mRNA for HOXC8 protein, exon 2
-0.343587	-0.147926	-0.0341915	-0.0125575	0.497245	0.347632	1077582	CGEN_HUM_1002148_1	17q21.3	Hs.819	HOXB7	Homo sapiens homeo box B7 (HOXB7) mRNA
-0.0704505	-0.145576	-0.0216951	0.260321	0.64407	0.115095	1077583	CGEN_HUM_1002532_1	1p36.33-p36.11	Hs.184245	SHARP	Homo sapiens KIAA0929 protein Msx2 interacting nuclear target (MINT) homolog (KIAA0929), mRNA
-0.0931878	-0.135167	0.223736	-0.00507992	0.495006	-0.102155	1077584	CGEN_HUM_1002916_1	4q25	Hs.96840	LAK	Homo sapiens mRNA for KIAA1527 protein, partial cds
-0.0668489	0.0437114	-0.134835	0.068089	0.142534	0.170424	1077585	CGEN_HUM_1003300_1	19p13.3	Hs.25619	DAPK3	Homo sapiens death-associated protein kinase 3 (DAPK3) mRNA
0.299943	-0.0861219	-0.454384	-0.279624	-0.310769	0.208837	1077586	CGEN_HUM_1003684_1	16q13-q21	Hs.111301	MMP2	Human collagenase type IV mRNA, 3' end
0.665501	-0.224317	0.603713	-0.150401	-0.0380553	-0.549883	1077587	CGEN_HUM_1004068_1	1p31.1	Hs.173694	VDU1	Homo sapiens mRNA for KIAA1097 protein, partial cds
-0.178802	-0.211169	0.076563	-0.0316806	0.53861	-0.141733	1077588	CGEN_HUM_1004452_1	2p24.3	Hs.288880	RDH14	Homo sapiens PAN2 mRNA, complete cds
-0.352149	0.317198	-0.0990422	0.215856	-0.403104	-0.0369769	1077589	CGEN_HUM_1004836_1	12q13	Hs.11958	RODH	Homo sapiens oxidative 3 alpha hydroxysteroid dehydrogenase; retinol dehydrogenase (RODH) mRNA
0.648286	-0.0532493	1.09169	0.365616	0.377935	0.070031	1077590	CGEN_HUM_1005220_1	10p14-p13	Hs.3862	UPF2	Homo sapiens regulator of nonsense transcripts 2 (RENT2) mRNA, complete cds
0.0734194	-0.575052	0.106177	-0.144895	0.0120335	0.414677	1077591	CGEN_HUM_1005604_1	12p13-p12.2	Hs.74094	PZP	Homo sapiens pregnancy-zone protein (PZP) mRNA
	0.0702166		0.00239646	-0.949342	-0.0157402	1077592	CGEN_HUM_1005988_1	13q14		DNAH10	Homo sapiens mRNA for axonemal dynein heavy chain (DNAH10), partial
0.150879	-0.495216	-0.296289	0.0789564	-0.0706546	-0.338268	1077593	CGEN_HUM_1006372_1	22q13.1	Hs.114309	APOL1	apolipoprotein L
-0.457549	-0.220115	-0.287869	0.209042	0.542221	0.285233	1077594	CGEN_HUM_1006756_1	NULL	Hs.99636	NULL	Homo sapiens cDNA FLJ12563 fis, clone NT2RM4000820, weakly similar to VACUOLAR ATP SYNTHASE SUBUNIT AC45 PRECURSOR (EC 3.6.1.34)
0.133227	-0.323719	0.395609	-0.00673542	0.202255	0.0429861	1077595	CGEN_HUM_1007140_1	8q11.23	Hs.12540	LYPLA1	Homo sapiens lysophospholipase I (LYPLA1), mRNA
-0.116806	-0.0242679	-0.797914	0.111492	-0.161509	0.335993	1077596	CGEN_HUM_1007524_1	17p11.2	Hs.159517	GRAP	Homo sapiens GRB2-related adaptor protein (GRAP) mRNA
-0.634485	0.14158	-0.159572	0.10754	0.0410482	0.379958	1077597	CGEN_HUM_1007908_1	5q31.3	Hs.286261	FLJ20195	Homo sapiens hypothetical protein FLJ20195 (FLJ20195), mRNA
[truncated: 16,581 more rows]
