# Supplementary material for: Discovery of estrogen receptor α target genes and response elements in breast tumor cells
Source: Genome Biol. 2004 Aug 12;5(9):R66. doi: 10.1186/gb-2004-5-9-r66 (PMC522873; doi:10.1186/gb-2004-5-9-r66)
Supplement: Additional data file 3 — Replicate 2 of the control microarray study with the ICI and CHX treatments alone [file gb-2004-5-9-r66-s3.xls]

## Sheet: rawfoldchangedyeswap
2hCHX_v4ap4_#166 T47D treated with DMSO, ICI & CHX	8hCHX_v4ap4_#148 T47D treated with DMSO, ICI & CHX	2hICI_v4ap4_#165 T47D treated with DMSO, ICI & CHX	8hICI_v4ap4_#168 T47D treated with DMSO, ICI & CHX	12hICI_v4ap4_#145 T47D treated with DMSO, ICI & CHX	24hICI_v4ap4_#147 T47D treated with DMSO, ICI & CHX	Well ID	Feature ID	Map	UniGene	Gene	Description
0.322733	0.111425	0.0840482	-0.138481	0.357011	0.26049	1075427	CGEN_HUM_1000102_1	2p13-p14	Hs.48499	HCC8	Homo sapiens tumor antigen SLP-8p (HCC8), mRNA
0.00789919	-0.121306	0.13381	-0.0622012	0.111607	0.110249	1075428	CGEN_HUM_1000486_1	11q22	Hs.744	FDX1	Homo sapiens ferredoxin 1 (FDX1) mRNA
-0.407821	-0.442903	-0.0637642	-0.206088	0.690235	0.00744725	1075429	CGEN_HUM_1000870_1	6p12	Hs.179565	MCM3	Homo sapiens minichromosome maintenance deficient (S. cerevisiae) 3 (MCM3), mRNA
-0.0134728	0.232814	0.318075	0.407832	0.492637	0.522101	1075430	CGEN_HUM_1001254_1	17q21.32	Hs.20157	CDK5RAP3	Homo sapiens MSTP016 (MST016) mRNA, complete cds
0.0584728	-0.162911	-0.262512	0.111327	0.0885171	-0.020687	1075431	CGEN_HUM_1001638_1	5q34	Hs.87236	FOXI1	Homo sapiens forkhead box I1 (FOXI1), mRNA
						1075432	CGEN_HUM_1002022_1	3p14.3	Hs.241523	FEZL	Homo sapiens hypothetical protein FLJ10142 (FLJ10142), mRNA
0.20878	-0.132817	-0.258142	-0.507714	-0.25443	0.109652	1075433	CGEN_HUM_1002406_1	1q42.13	Hs.26782	TAF5L	Homo sapiens PCAF associated factor 65 beta (PAF65B), mRNA
0.0610854	-0.156562	0.0206885	-0.0154668	0.468752	0.100913	1075434	CGEN_HUM_1002790_1	16q24.3	Hs.180842	RPL13	Homo sapiens ribosomal protein L13 (RPL13), mRNA.
-0.0444335	0.0139539	0.104495	0.173085	0.37685	0.093305	1075435	CGEN_HUM_1003174_1	18p11.21		CHMP1.5	Homo sapiens CHMP1.5 protein (CHMP1.5), mRNA
-0.108021	-0.180774	0.173875	0.125287	0.246011	0.195924	1075436	CGEN_HUM_1003558_1	15q21-q22	Hs.247118	PIGB	Homo sapiens phosphatidylinositol glycan, class B (PIGB) mRNA
-0.285055	-0.256149	0.0349203	-0.0738456	0.412289	-0.101492	1075437	CGEN_HUM_1003942_1	19q13.3	Hs.6455	RUVBL2	Homo sapiens RuvB (E coli homolog)-like 2 (RUVBL2) mRNA
-0.114885	-0.173987	0.222415	0.145118	0.678057	0.241722	1075438	CGEN_HUM_1004326_1	1p34.1	Hs.9880	PPIH	Homo sapiens cyclophilin (USA-CYP) mRNA
-0.0296153	-0.177117	-0.106742	0.117694	0.0783085	-0.0681676	1075439	CGEN_HUM_1004710_1	16q23.3	Hs.171937	LOC83693	Homo sapiens cDNA: FLJ21973 fis, clone HEP05846
				0.114182	-0.0644667	1075440	CGEN_HUM_1005094_1	17q25.2	Hs.90911	SLC16A5	Homo sapiens solute carrier family 16 (monocarboxylic acid transporters), member 5 (SLC16A5) mRNA
-0.0252897	-0.00418585	-0.0326708	-0.0967831	-0.372605	0.556864	1075441	CGEN_HUM_1005478_1	19q13	Hs.6535	SLC17A7	Homo sapiens brain-specific Na-dependent inorganic phosphate cotransporter (BNPI), mRNA
-0.226464	-0.405686	-0.239161	-0.0643935	0.616773	0.22498	1075442	CGEN_HUM_1005862_1	Xp11.23	Hs.5258	MAGED1	Homo sapiens chromosome 11 open reading frame2 (C11ORF2), mRNA
						1075443	CGEN_HUM_1006246_1	19q13.33	Hs.85937	MYBPC2	Homo sapiens myosin-binding protein C, fast-type (MYBPC2) mRNA
	-0.0471119			-1.15766	-0.219172	1075444	CGEN_HUM_1006630_1	20p11.21	Hs.97199	C1QR1	Homo sapiens COMPLEMENT COMPONENT C1q RECEPTOR (C1QR), mRNA
-0.19023	-0.105331	0.0733089	0.317165	0.752206	0.19466	1075445	CGEN_HUM_1007014_1	19p13.2	Hs.118110	BST2	Homo sapiens bone marrow stromal cell antigen 2 (BST2), mRNA
-0.199163	0.182657	-0.424247	0.10746	-0.180197	-0.213896	1075446	CGEN_HUM_1007398_1	8q24.1	Hs.235935	NOV	Homo sapiens nephroblastoma overexpressed gene (NOV) mRNA
-0.253561	-0.173707	0.0566833	0.146334	0.691316	0.176792	1075447	CGEN_HUM_1007782_1	17p13.3	Hs.7158	DKFZP566H073	Homo sapiens cDNA: FLJ21676 fis, clone COL09164
0.160783	-0.0933715	0.0633842	0.127905	-0.000445712	-0.115857	1075448	CGEN_HUM_1008166_1	17q21.2	Hs.207251	SC65	Homo sapiens nucleolar autoantigen (55kD) similar to rat synaptonemal complex protein (SC65) mRNA
0.0414199	0.144101	0.071751	0.391061	0.554231	0.425185	1075449	CGEN_HUM_1008550_1	13q31.1	Hs.58009	KIAA0918	Homo sapiens cDNA FLJ14189 fis, clone NT2RP2006184, highly similar to Homo sapiens mRNA for KIAA0918 protein
0.118564	-0.265266	-0.014426	-0.316277	0.0756057	0.431722	1075450	CGEN_HUM_1008934_1	11q13.1	Hs.103081	RPS6KB2	Homo sapiens ribosomal protein S6 kinase, 70kD, polypeptide 2 (RPS6KB2) mRNA
0.0693263	0.164246	-0.217741	0.0425108	0.734522	-0.119099	1075451	CGEN_HUM_1009318_1	1q21.1	Hs.50732	PRKAB2	Homo sapiens protein kinase, AMP-activated, beta 2 non-catalytic subunit (PRKAB2) mRNA
-0.0119308	-0.321258	-1.23021	-0.206722	0.265133	0.0669534	1075452	CGEN_HUM_1009702_1	7p22.3	Hs.135183	CENTA1	Homo sapiens centaurin-alpha (GCS1L), mRNA
-0.250205	-0.0077032	-0.0434851	0.108826	0.53922	0.198511	1075454	CGEN_HUM_1010470_1	10q22-q25	Hs.78765	ZNF32	Human zinc finger protein mRNA, complete cds
0.291618	-0.288156	0.0702399	-0.135383	-0.297636	0.156765	1075455	CGEN_HUM_1010854_1	NULL	Hs.302127	NULL	Homo sapiens clone PP552 unknown mRNA
0.157093	-0.0289904	0.0252112	-0.151318	1.05539	0.0419127	1075458	CGEN_HUM_1012006_1	3p21.31	Hs.173042	KIAA1143	Homo sapiens mRNA for KIAA1143 protein, partial cds
-0.0815788	0.142918	-0.0638953		0.374277		1075459	CGEN_HUM_1012390_1	22q12.2	Hs.279535	AGTRL2	Homo sapiens angiotensin receptor-like 2 (AGTRL2), mRNA
0.0727861	0.160061	0.0402537	0.287685	0.30745	0.293061	1075462	CGEN_HUM_1013542_1	3q25.1	Hs.265540	LOC51122	Homo sapiens HSPC042 protein (LOC51122), mRNA
0.109879	-0.217468	0.0737129	-0.205923	0.303161	0.28297	1075463	CGEN_HUM_1013926_1	1p36.33	Hs.351445	FLJ22639	Homo sapiens cDNA: FLJ22639 fis, clone HSI06816
0.765095	0.0345674	-0.607777	-0.295425	-0.630792	-0.0362253	1075464	CGEN_HUM_1014310_1	NULL		NULL	Homo sapiens cDNA FLJ20031 fis, clone ADSU02180
-0.118416	0.450735	-0.504613	0.246491	0.560137	-0.0933725	1075465	CGEN_HUM_1014643_1	NULL		NULL	Homo sapiens full length insert cDNA clone ZE16C03
1.14141	0.494845	-0.676303	-0.76328	0.4683	0.451815	1075466	CGEN_HUM_1015027_1	NULL		NULL	Homo sapiens mRNA for Z30 small nucleolar RNA
0.703891	0.30395	-0.153895	0.182365	0.436312	0.0432786	1075473	CGEN_HUM_1017715_1	20q13.33	Hs.34487	C20orf59	Homo sapiens cDNA: FLJ23412 fis, clone HEP20516
0.65058		0.262783		-0.261464	0.340113	1075477	CGEN_HUM_1000108_1	NULL	Hs.62349	RIN2	Human ras inhibitor mRNA, 3' end
-0.0691836	-0.337497	0.178684	-0.249505	0.340297	0.17112	1075478	CGEN_HUM_1000492_1	7q32	Hs.180069	NRF1	Homo sapiens nuclear respiratory factor 1 (NRF1) mRNA
0.0483858	-0.0698281	0.106761	-0.24837	0.762308	0.397737	1075479	CGEN_HUM_1000876_1	8p11	Hs.278953	PURG	Homo sapiens Pur-gamma (PURG), mRNA
0.264872	-0.110987	0.00783142	-0.0913943	0.203128	0.121873	1075480	CGEN_HUM_1001260_1	Xq28	Hs.19114	HMGB3	Homo sapiens high-mobility group (nonhistone chromosomal) protein 4 (HMG4) mRNA
0.259918	-0.0136052	0.0242444	0.0141078	-0.140932	0.0814405	1075481	CGEN_HUM_1001644_1	19q13.43	Hs.2077	ZNF8	Human zinc-finger protein 8 (ZFP8) mRNA, 3' end
-0.231934	0.0163665	0.40663	0.321572	0.655194	0.399098	1075482	CGEN_HUM_1002028_1	6p21	Hs.246795	BRPF3	Homo sapiens mRNA for KIAA1286 protein, partial cds
-0.00275324	-0.735285	-0.711106	-0.744337	-0.975045	0.161709	1075483	CGEN_HUM_1002412_1	11p13-p15	Hs.11713	ELF5	Homo sapiens E74-like factor 5 (ets domain transcription factor) (ELF5), mRNA
-0.0429366	0.0687435	-0.265952	0.0729022	0.0712717	0.0613183	1075484	CGEN_HUM_1002796_1	1p22.1	Hs.180946	RPL5	Homo sapiens ribosomal protein L5 (RPL5) mRNA
				-0.723713		1075485	CGEN_HUM_1003180_1	1p36.13	Hs.272556	PADI1	Homo sapiens hPAD-colony10 mRNA for peptidylarginine deiminase type I, complete cds
						1075486	CGEN_HUM_1003564_1	3q25	Hs.11881	TM4SF4	Homo sapiens transmembrane 4 superfamily member 4 (TM4SF4) mRNA
-0.225984	0.0476477	0.312007	0.122495	0.534565	0.154569	1075487	CGEN_HUM_1003948_1	13q34	Hs.7049	FLJ11305	Homo sapiens hypothetical protein FLJ11305 (FLJ11305), mRNA
-0.15522	-0.0873954	0.213616	0.216969	0.709855	0.372633	1075488	CGEN_HUM_1004332_1	6p21.1-p12	Hs.153954	KIAA0057	Homo sapiens KIAA0057 gene product; TRAM-like protein (KIAA0057), mRNA
-0.109749	-0.0344088	0.144519	0.465588	0.301145	0.34115	1075489	CGEN_HUM_1004716_1	2q36.1	Hs.23788	FLJ10415	Homo sapiens hypothetical protein FLJ10415 (FLJ10415), mRNA
0.206249	0	-0.571724		-0.533963		1075490	CGEN_HUM_1005100_1	16q24.3	Hs.14642	C16orf3	Homo sapiens chromosome 16 open reading frame 3 (C16ORF3) mRNA, and translated products
	-0.185311			-0.227978		1075491	CGEN_HUM_1005484_1	7q33	Hs.9098	SLC13A4	Homo sapiens sulfate transporter 1 (SUT1), mRNA
-0.155577	-0.290311	0.0779546	-0.181167	0.250199	0.180515	1075492	CGEN_HUM_1005868_1	20q13.2-q13.3	Hs.273385	GNAS	Homo sapiens mRNA for GNAS1 protein (IMAGE cDNA clone 359933 (827-k06))
-0.137766	-0.0109753	-0.0850219	0.202106	0.633962	0.296233	1075493	CGEN_HUM_1006252_1	1p36.1-p35	Hs.211573	HSPG2	Homo sapiens heparan sulfate proteoglycan 2 (perlecan) (HSPG2), mRNA
-0.105927	-0.233233	-0.149234	-0.150243	0.0335826	0.528815	1075495	CGEN_HUM_1007020_1	NULL		NULL	H.sapiens mRNA for CD22 protein
-0.46241	-0.00387378	-1.30909	0.0125534	-0.163906	-0.374223	1075497	CGEN_HUM_1007788_1	19p13.3	Hs.284161	SPPL2B	Homo sapiens mRNA for KIAA1532 protein, partial cds
-0.0361549	-0.187725	0.0302088	-0.176529	0.51192	0.0442525	1075498	CGEN_HUM_1008172_1	11q21	Hs.20555	MRE11A	Homo sapiens meiotic recombination (S. cerevisiae) 11 homolog B (MRE11B) mRNA
0.528963	-0.177445	0.227757	0.0807502	0.260772	0.0714612	1075499	CGEN_HUM_1008556_1	2p12-p11.1	Hs.150917	CTNNA2	Homo sapiens catenin (cadherin-associated protein), alpha 2 (CTNNA2), mRNA
0.796112	-0.23232	-0.314066	0.0547677	0.254741	-0.188569	1075500	CGEN_HUM_1008940_1	2q36.1	Hs.73964	EPHA4	Homo sapiens EphA4 (EPHA4) mRNA
0.327192	-0.0454012	-0.245963	0.0550522	0.108895	0.168184	1075502	CGEN_HUM_1009708_1	17p	Hs.1259	ASGR2	Homo sapiens asialoglycoprotein receptor 2 (ASGR2) mRNA
0.949863	0.188534	-0.527975	0.205048	0.355072	-0.0723333	1075503	CGEN_HUM_1010092_1	13q13.3	Hs.232076	AKAP11	Homo sapiens A-kinase anchoring protein 220 (LOC51707), mRNA
-0.212605	-0.0920577	0.11623	0.109591	0.738741	-0.168597	1075504	CGEN_HUM_1010476_1	16q21-q22.3	Hs.78054	DDX38	Homo sapiens KIAA0224 gene product (KIAA0224), mRNA
-0.402446	0.101415	0.041331	0.416142	0.773479	0.315167	1075506	CGEN_HUM_1011244_1	7q22-q31	Hs.7879	IFRD1	Homo sapiens interferon-related developmental regulator 1 (IFRD1), mRNA
-0.339841	-0.2921	0.286227	-0.0537909	0.682276	0.328491	1075508	CGEN_HUM_1012012_1	21q22.3	Hs.198308	WRB	Homo sapiens tryptophan rich basic protein (WRB), mRNA
-0.25636	0.0197347	-0.0917215	0.262394	0.772144	0.238253	1075509	CGEN_HUM_1012396_1	19q13.3-qter	Hs.9651	RRAS	Homo sapiens related RAS viral (r-ras) oncogene homolog (RRAS), mRNA
0.00299896		0.0300079		0.0726413		1075511	CGEN_HUM_1013164_1	5q31.1	Hs.248113	GDF9	Homo sapiens growth differentiation factor 9 (GDF9), mRNA
-0.232912	-0.0240434	0.359571	0.259501	0.462991	0.471819	1075512	CGEN_HUM_1013548_1	5q35.3	Hs.351621	LOC51149	Homo sapiens truncated calcium binding protein (LOC51149), mRNA
-0.425835	-0.143707	-0.300986	-0.166785	-0.356167		1075513	CGEN_HUM_1013932_1	NULL		NULL	Homo sapiens full length insert cDNA clone ZB50A07
0.028561	0.235792	-0.320503	-0.010295	-0.476278	0.384139	1075514	CGEN_HUM_1014316_1	NULL	Hs.7514	NULL	Homo sapiens cDNA FLJ12141 fis, clone MAMMA1000348
-0.0369942	0.236204	0.0410083	0.646727	0.303084	0.767884	1075518	CGEN_HUM_1015801_1	NULL	Hs.296722	NULL	Homo sapiens cDNA FLJ12411 fis, clone MAMMA1002964
0.475104	-0.0807352	-0.241931	-0.258851	0.078407	0.127789	1075521	CGEN_HUM_1016953_1	NULL		NULL	Human clone pLSB8 chromosome 21 STS
0.748975	-0.248063	-0.458898	-0.333173	0.105056	0.337089	1075522	CGEN_HUM_1017337_1	NULL	Hs.288719	NULL	Homo sapiens cDNA FLJ12142 fis, clone MAMMA1000356
0.27309	-0.120621	0.188488	0.0375266	0.586956	0.231877	1075523	CGEN_HUM_1017721_1	NULL	Hs.16492	NULL	Homo sapiens cDNA FLJ13507 fis, clone PLACE1005085
-0.0735545	0.221597	0.432176	0.543319	0.9821	0.539221	1075524	CGEN_HUM_1018105_1	12q24.11	Hs.106390	MGC17943	Homo sapiens cDNA FLJ10869 fis, clone NT2RP4001677
0.748688	0.0937505	-0.113649	-0.549896	-0.24758	0.345003	1075527	CGEN_HUM_1000126_1	12p13.1	Hs.86232	GDF3	Homo sapiens growth differentiation factor 3 (GDF3) mRNA, complete cds
0.188275	0.0259068	0.0146853	0.10696	0.195454	0.205576	1075528	CGEN_HUM_1000510_1	1p36.1	Hs.155202	TCEB3	Homo sapiens transcription elongation factor B (SIII), polypeptide 3 (110kD, elongin A) (TCEB3), mRNA
-0.118601	-0.0285998	-0.10363	0.288175	0.786917	0.081994	1075529	CGEN_HUM_1000894_1	16p13.3	Hs.16089	Magmas	Homo sapiens CGI-136 protein (LOC51025), mRNA
0.104433	-0.213766	0.236345	0.0559639	-0.183687	0.57703	1075530	CGEN_HUM_1001278_1	2q23-q24	Hs.8383	BAZ2B	Homo sapiens bromodomain adjacent to zinc finger domain, 2B (BAZ2B), mRNA
0.284019	0.214908	0.0509465	0.197968	0.365539	0.107263	1075531	CGEN_HUM_1001662_1	1q41	Hs.53913	FLJ10252	Homo sapiens hypothetical protein FLJ10252 (FLJ10252), mRNA
0.0570871	-0.0699938	0.0526361	-0.202738	0.25019	0.309179	1075532	CGEN_HUM_1002046_1	12q23-q24.1	Hs.21807	PRDM4	Homo sapiens PR domain containing 4 (PRDM4), mRNA
0.444234	0.0667425	0.00894646	-0.0358222	-0.0892222	0.295192	1075533	CGEN_HUM_1002430_1	19p13.3	Hs.24301	POLR2E	Homo sapiens polymerase (RNA) II (DNA directed) polypeptide E (25kD) (POLR2E) mRNA
-0.0903685	-0.201218	-0.151095	-0.0277472	0.496678	0.00116503	1075534	CGEN_HUM_1002814_1	11q13	Hs.121025	C11orf5	Homo sapiens chromosome 11 open reading frame 5 (C11ORF5), mRNA
-0.0145608	0.363775	0.35341	0.675281	1.09104	0.655454	1075535	CGEN_HUM_1003198_1	3q27-q28	Hs.2554	SIAT1	Homo sapiens sialyltransferase 1 (beta-galactoside alpha-2,6-sialytransferase) (SIAT1) mRNA
						1075536	CGEN_HUM_1003582_1	3q13.3-q21	Hs.271580	UPK1B	Homo sapiens uroplakin 1B (UPK1B), mRNA
0.0354994	-0.119797	-0.113097	-0.0123837	0.696318	0.0276237	1075537	CGEN_HUM_1003966_1	2q37.1	Hs.3887	PSMD1	Homo sapiens proteasome (prosome, macropain) 26S subunit, non-ATPase, 1 (PSMD1) mRNA
0.353933	-0.0670918	0.102821	0.0736461	0.00299662	0.134956	1075538	CGEN_HUM_1004350_1	19q13.2	Hs.232165	PRV1	Homo sapiens polycythemia rubra vera 1; cell surface receptor (PRV1), mRNA
0.0515832	0.0437793	0.158034	0.301558	0.407768	0.236157	1075539	CGEN_HUM_1004734_1	11q12-q13	Hs.24734	OSBP	Homo sapiens oxysterol binding protein (OSBP) mRNA
0.28571	-0.246441	-0.157371	-0.146241	-0.490973	0.525886	1075540	CGEN_HUM_1005118_1	18q12.3	Hs.8059	SYT4	Homo sapiens synaptotagmin IV mRNA, complete cds
-0.180696	-0.298038	-0.175692	-0.064604	0.532548	0.281144	1075542	CGEN_HUM_1005886_1	17p11.2	Hs.7407	EPN2	Homo sapiens KIAA1065 protein (KIAA1065), mRNA
0.10335	-0.205937	-0.204221	0.114093	0.0681742	-0.0938468	1075543	CGEN_HUM_1006270_1	7q21.1	Hs.274329	TP53TG1	Homo sapiens TP53 target gene 1 (TP53TG1), mRNA
0.291461	-0.0274912	-0.123577	0.24454	0.110283	0.0178864	1075544	CGEN_HUM_1006654_1	Xq28	Hs.18212	DXS9879E	Homo sapiens DNA segment on chromosome X (unique) 9879 expressed sequence (DXS9879E) mRNA
0.57032	-0.355619	-0.288344	-0.157305	0.0833462	-0.391419	1075545	CGEN_HUM_1007038_1	4p16.3	Hs.117487	C4orf9	Homo sapiens unknown protein IT12 mRNA, partial cds
0.0370925	-0.216188	0.188099	-0.417401	-0.513603	0.0888844	1075547	CGEN_HUM_1007806_1	7q21-q22	Hs.38481	CDK6	Homo sapiens cyclin-dependent kinase 6 (CDK6) mRNA
0.150919	0.548223	0.501217	0.382155	0.636964	0.697348	1075548	CGEN_HUM_1008190_1	3q25-qter	Hs.134126	CRYGS	Homo sapiens crystallin, gamma S (CRYGS), mRNA
0.709488	-0.0138904	0.238894		-0.333081	-0.0162467	1075550	CGEN_HUM_1008958_1	1p34-p33	Hs.78824	TIE	Homo sapiens tyrosine kinase with immunoglobulin and epidermal growth factor homology domains (TIE) mRNA
0.467232	-0.874327	-0.450459	-0.399584	-0.40179	-0.0210019	1075552	CGEN_HUM_1009726_1	8q13.3	Hs.69328	LY96	Homo sapiens MD-2 protein (MD-2), mRNA
1.83627	-0.192552	-1.31557	-1.09436	0.0931555	-1.38204	1075553	CGEN_HUM_1010110_1	16p13.3	Hs.88500	MAPK8IP3	Homo sapiens mRNA for KIAA1066 protein, partial cds
-0.334813	-0.0161197	0.0307787	0.0303886	0.687661	-0.0745442	1075554	CGEN_HUM_1010494_1	7p12.3	Hs.10098	NOH61	Homo sapiens putative nucleolar RNA helicase (NOH61), mRNA
-0.378789	0.0853694	0.0599001	0.387668	0.560348	0.321907	1075555	CGEN_HUM_1010878_1	6p23-p22.3	Hs.20072	MIR	Homo sapiens myosin regulatory light chain interacting protein (MIR), mRNA
-0.070199	0.145984	-0.223277	0.0752012	0.759103	0.22478	1075556	CGEN_HUM_1011262_1	21q22.1	Hs.125134	KIAA1172	Homo sapiens pre-mRNA splicing SR protein rA4 mRNA, partial cds
-0.255048	-0.261139	-0.0282726	0.0859225	0.755499	0.186915	1075557	CGEN_HUM_1011646_1	17q21	Hs.157236	VAT1	Homo sapiens membrane protein of cholinergic synaptic vesicles (VATI), mRNA
0.0604444	0.137022	0.30978	-0.188081	0.308268		1075560	CGEN_HUM_1012798_1	9q31	Hs.119287	ACTL7B	Homo sapiens actin-like 7B (ACTL7B), mRNA
-0.0589803	-0.120108	-0.0535396	-0.212689	-0.05303	0.100651	1075561	CGEN_HUM_1013182_1	14q32.2	Hs.41502	C14orf139	Homo sapiens cDNA: FLJ21276 fis, clone COL01829
0.312567	-0.103193	-0.347179	-0.0731606	-0.448613	-0.346169	1075562	CGEN_HUM_1013566_1	NULL	Hs.273621	NULL	Homo sapiens cDNA: FLJ21350 fis, clone COL02751
0.259444	-0.260759	-0.174404	0.0408784	0.312433		1075566	CGEN_HUM_1015051_1	NULL	Hs.269767	NULL	Homo sapiens cDNA FLJ11563 fis, clone HEMBA1003202
0.488652	0.172905	-0.142683	0.00373998	0.0713698	0.0358976	1075571	CGEN_HUM_1016971_1	NULL		NULL	Homo sapiens B lymphocyte mRNA sequence
0.508199	-0.207062	-0.322572	-2.04634	0.31316	-0.840597	1075573	CGEN_HUM_1017739_1	NULL	Hs.50115	NULL	Homo sapiens mRNA; cDNA DKFZp761J1112 (from clone DKFZp761J1112)
-0.0110093	0.29655	0.393476	0.202627	1.22426	0.0705102	1075574	CGEN_HUM_1018123_1	10q24.1	Hs.80305	MGC14258	Human clone 23719 mRNA sequence
-0.423858	-0.095864	-0.0920231	0.235435	0.517854	0.140218	1075575	CGEN_HUM_1018507_1	1p36.33	Hs.126704	FLJ20584	Homo sapiens hypothetical protein FLJ20584 (FLJ20584), mRNA
-0.165324	0.393867	0.0119833	0.65843	0.806721	0.402529	1075577	CGEN_HUM_1000132_1	12q13	Hs.76228	OS-9	Homo sapiens amplified in osteosarcoma (OS-9), mRNA
-0.0829065	-0.219958	0.0525003	-0.110481	0.483528	0.121442	1075578	CGEN_HUM_1000516_1	10q22-q23	Hs.155433	ATP5C1	Homo sapiens ATP synthase, H+ transporting, mitochondrial F1 complex, gamma polypeptide 1 (ATP5C1), nuclear gene encoding mitochondrial protein, mRNA
-0.314699	-0.0787564	0.121215	0.171927	0.806764	0.0625731	1075579	CGEN_HUM_1000900_1	22q13.31	Hs.13493	E46L	Homo sapiens like mouse brain protein E46 (E46L), mRNA
-0.235003	-0.163022	-0.0289665	0.169193	0.669509	0.148511	1075580	CGEN_HUM_1001284_1	19p13.3-p13.2	Hs.23978	SAFB	Homo sapiens scaffold attachment factor B (SAFB) mRNA
0.0978519	0.0595427	0.0810297	-0.147636	0.263201	0.197244	1075581	CGEN_HUM_1001668_1	14q11.2	Hs.288348	KIAA1305	Homo sapiens mRNA for KIAA1305 protein, partial cds
0.0496605	0.106044	-0.192783	-0.321731	0.00561816	0.677924	1075582	CGEN_HUM_1002052_1	3q13-q21	Hs.272215	KLF15	Homo sapiens KKLF protein (KKLF), mRNA
0.0679436	0.0285558	0.00040974	0.129811	0.225277	0.147245	1075583	CGEN_HUM_1002436_1	3q21-q24	Hs.145381	GTF2E1	Homo sapiens general transcription factor IIE, polypeptide 1 (alpha subunit, 56kD) (GTF2E1) mRNA
-0.268966	-0.210873	0.096275	0.192483	0.798965	0.0957505	1075584	CGEN_HUM_1002820_1	17q21.3-q22	Hs.7736	MRPL27	Homo sapiens hypothetical protein (LOC51264), mRNA
0.846457	0.237908	-0.137093	-0.20233	-0.321288		1075585	CGEN_HUM_1003204_1	19q13.32	Hs.231436	FLJ20084	Homo sapiens hypothetical protein FLJ20084 (FLJ20084), mRNA
-0.0243516	-0.00313956	-0.724724	-0.153778	-0.574683	0.175893	1075586	CGEN_HUM_1003588_1	5q21	Hs.170180	SIAT8D	Homo sapiens Polysialyltransferase (PST) mRNA
0.0115485	-0.101084	-0.378794	-0.0570801	0.144914	0.245846	1075587	CGEN_HUM_1003972_1	20p13	Hs.26009	UBCE7IP5	Homo sapiens KIAA0860 protein (KIAA0860), mRNA
-0.0920698	-0.228154	-0.238207	-0.611398	0.113625	-0.360016	1075588	CGEN_HUM_1004356_1	10q26	Hs.105445	GFRA1	Homo sapiens GDNF family receptor alpha 1 (GFRA1) mRNA
-0.272317	-0.0897597	0.0887006	0.0667939	0.490547	0.11149	1075589	CGEN_HUM_1004740_1	1q25	Hs.14553	SOAT1	Homo sapiens acyl-coenzyme A: cholesterol acyltransferase mRNA, complete cds
0.0893216		-0.485598		-0.567712		1075590	CGEN_HUM_1005124_1	16p11.2	Hs.271599	MGC10500	Homo sapiens cDNA FLJ12347 fis, clone MAMMA1002298
-0.083553	-0.0627978	-0.175903	0.168719	0.220181	0.279578	1075591	CGEN_HUM_1005508_1	1p31.1	Hs.142245	HHLA3	Homo sapiens HERV-H LTR-associating 3 (HHLA3), mRNA
-0.132679	-0.0482445	0.0999122	0.212115	0.611657	0.309128	1075592	CGEN_HUM_1005892_1	3q21.2	Hs.267812	SNX4	Homo sapiens sorting nexin 4 (SNX4) mRNA
-0.149158	-0.025347	0.309796	0.168132	0.470421	0.249958	1075593	CGEN_HUM_1006276_1	5q12.1	Hs.23557	SDCCAG10	Homo sapiens serologically defined colon cancer antigen 10 (NY-CO-10) mRNA
				0.283556		1075594	CGEN_HUM_1006660_1	8q24.3	Hs.86161	GML	Homo sapiens GPI anchored molecule like protein (GML) mRNA
-0.242141	-0.105003	0.342763	0.0537044	0.298225	0.235464	1075595	CGEN_HUM_1007044_1	4q31.1	Hs.90419	KIAA0882	Homo sapiens mRNA for KIAA0882 protein, partial cds
-0.138257	-0.271651	-0.505986	-0.245296	-0.198707		1075597	CGEN_HUM_1007812_1	NULL	Hs.306747	NULL	Homo sapiens cDNA: FLJ21373 fis, clone COL03214
0.528017	0.442837	-0.307589	0.0166855	-0.358214	0.169975	1075598	CGEN_HUM_1008196_1	15q13-qter	Hs.194301	MAP1A	Homo sapiens microtubule-associated protein 1A (MAP1A) mRNA
-0.103772	0.296912	0.010036	0.705737	0.608448	0.37904	1075599	CGEN_HUM_1008580_1	12q22-q23	Hs.102541	NTN4	Homo sapiens beta-netrin mRNA, complete cds
-0.0224954	-0.208215	-1.36228	0.0205699	0.555429	0.207031	1075600	CGEN_HUM_1008964_1	13q34	Hs.119274	RASA3	Homo sapiens mRNA for Ins(1,3,4,5)P4-binding protein
0.268367	-0.159297	-0.430454	-0.0375748	0.600666	-0.241946	1075602	CGEN_HUM_1009732_1	19p13.1	Hs.121544	IL12RB1	Homo sapiens interleukin 12 receptor, beta 1 (IL12RB1) mRNA
0.606672	-0.285183	-0.68728	-0.400562	-0.0712759	-0.409611	1075603	CGEN_HUM_1010116_1	9q34.12	Hs.26054	SH2D3C	Homo sapiens novel SH2-containing protein 3 (NSP3) mRNA
0.0770636	0.0312706	0.0610395	0.114568	0.000352651	0.107616	1075604	CGEN_HUM_1010500_1	Xp11.3-p11.23	Hs.147916	DDX3	Homo sapiens DEAD/H (Asp-Glu-Ala-Asp/His) box polypeptide 3 (DDX3) mRNA
0.324447	0.733396		-0.490955	1.06632	0.15288	1075605	CGEN_HUM_1010884_1	NULL		NULL	Homo sapiens ODZ3 (ODZ3) mRNA, partial cds
-0.228235	0.123359	-0.0214521	0.160121	0.490122	0.220796	1075606	CGEN_HUM_1011268_1	6q22-q23	Hs.278479	TSPYL	Homo sapiens cDNA: FLJ23196 fis, clone REC00850, highly similar to AF042181 Homo sapiens testis-specific Y-encoded-like protein (TSPYL) mRNA
0.0152147	-0.262624	0.243668	-0.235797	0.152643	-0.0100414	1075607	CGEN_HUM_1014281_1	NULL		NULL	Homo sapiens PRO1082 mRNA, complete cds
0.182168	-0.0817876	-0.309905	-0.0719543	0.0472595	0.175577	1075610	CGEN_HUM_1012804_1	7q11.1	Hs.43112	LOC154807	Homo sapiens mRNA; cDNA DKFZp434B1620 (from clone DKFZp434B1620)
0.150573	0.209677	0.0151069	0.236488	0.682611	-0.0148989	1075611	CGEN_HUM_1013188_1	NULL		NULL	Homo sapiens full length insert cDNA clone YP24E09
-0.14171	-0.0987238	-0.190066	-0.0478972	0.452539	0.22851	1075613	CGEN_HUM_1013956_1	NULL		NULL	Homo sapiens hypothetical protein PRO2353 (PRO2353), mRNA
0.427712	-0.00838904	-0.195586	0.0362632	0.18726	0.310157	1075616	CGEN_HUM_1015057_1	NULL	Hs.224328	NULL	Homo sapiens mRNA; cDNA DKFZp564F1171 (from clone DKFZp564F1171)
0.433266	-0.0849688	0.100124	-0.0638568	0.0700347		1075618	CGEN_HUM_1015825_1	NULL	Hs.296734	NULL	Homo sapiens cDNA FLJ13318 fis, clone OVARC1001600
0.0437835	0.101899	-0.26438	0.322769	0.221106		1075623	CGEN_HUM_1017745_1	NULL		NULL	Homo sapiens full length insert cDNA clone YQ76F01
0.364274	-0.280025	0.227967	-0.424415	0.319062	0.507272	1075627	CGEN_HUM_1000150_1	10q11.21	Hs.2171	GDF10	Homo sapiens growth differentiation factor 10 (GDF10) mRNA
-0.15171	-0.0791809	0.201948	-0.0514417	0.670465	0.230104	1075628	CGEN_HUM_1000534_1	12p12.3	Hs.24332	CGI-26	Homo sapiens CGI-26 protein (LOC51071), mRNA
0.0524824	0.0061441	0.422738	0.077521	0.521231	0.261169	1075629	CGEN_HUM_1000918_1	12q24.31	Hs.37706	DKFZp434E2220	Homo sapiens hypothetical protein DKFZp434E2220 (DKFZp434E2220), mRNA
0.237723	0.0242759	-0.0939989	-0.27927	-0.233287	0.110013	1075630	CGEN_HUM_1001302_1	Xq21.3-q22	Hs.21365	NAP1L3	Homo sapiens nucleosome assembly protein 1-like 3 (NAP1L3) mRNA
0.363118	0.0146423	-0.210756	0.0881344	0.0434425	0.0627597	1075631	CGEN_HUM_1001686_1	20q11.2-q12	Hs.94785	TGIF2	Homo sapiens TGIF2 mRNA, complete cds
0.23262	-0.935117	-0.424362	-1.03572	-0.379411	0.284571	1075632	CGEN_HUM_1002070_1	1pter-q31.3	Hs.26023	KIAA1041	Homo sapiens KIAA1041 protein (KIAA1041), mRNA
-0.13085	0.0176604	0.192879	0.141488	0.859199	0.11898	1075633	CGEN_HUM_1002454_1	2p25.1	Hs.16251	CPSF3	Homo sapiens cleavage and polyadenylation specificity factor 3, 73kD subunit (CPSF3), mRNA
-0.0808624	-0.391384	-0.0910617	-0.169489	0.287228	0.123959	1075634	CGEN_HUM_1002838_1	6p21.1-p12.1	Hs.28444	MRPS10	Homo sapiens hypothetical protein FLJ10567 (FLJ10567), mRNA
0.0465386	0.0452802	0.323398	0.109925	0.764878	0.259759	1075635	CGEN_HUM_1003222_1	20q13.1	Hs.6113	STAU	Homo sapiens staufen (Drosophila, RNA-binding protein) (STAU), transcript variant T3, mRNA
				0.172531		1075636	CGEN_HUM_1003606_1	11p11.2-p11.1	Hs.81218	RAPSN	Homo sapiens receptor-associated protein of the synapse, 43kD (RAPSN), mRNA
0.171286	-0.272372	0.0424267	-0.022933	0.476316	0.201867	1075637	CGEN_HUM_1003990_1	9q34.11-q34.12	Hs.118065	PSMB7	Homo sapiens proteasome (prosome, macropain) subunit, beta type, 7 (PSMB7) mRNA
-0.385467	-0.0233883	0.20974	0.35763	0.83792	0.530327	1075638	CGEN_HUM_1004374_1	16q12.2-q13	Hs.146393	HERPUD1	Homo sapiens KIAA0025 gene product; MMS-inducible gene (KIAA0025), mRNA
-0.0051433	0.596534	-0.0463556	0.205372	0.799754	0.441794	1075639	CGEN_HUM_1004758_1	11q23.1	Hs.138380	SLAC2-B	Homo sapiens mRNA for KIAA0624 protein, partial cds
0.451461		0.172321		-1.50095		1075640	CGEN_HUM_1005142_1	3q26.1-q26.2	Hs.167584	SLC2A2	Homo sapiens solute carrier family 2 (facilitated glucose transporter), member 2 (SLC2A2) mRNA
-0.152665	0.113755	0.32952	0.217661	0.743594	0.35094	1075642	CGEN_HUM_1005910_1	3p21.3	Hs.5867	SACM1L	Homo sapiens KIAA0851 protein (KIAA0851), mRNA
-0.0709288	-0.0625286	0.20402	0.0430986	0.12375	0.210627	1075643	CGEN_HUM_1006294_1	6p21.2	Hs.26898	FLJ20337	Homo sapiens hypothetical protein FLJ20337 (FLJ20337), mRNA
-0.279792	-0.259856	0.133564	0.16008	0.621541	0.0823571	1075644	CGEN_HUM_1006678_1	Xq28	Hs.102135	SSR4	Homo sapiens signal sequence receptor, delta (translocon-associated protein delta) (SSR4), mRNA
-0.079636	-0.0204538	-0.0412533	-0.0533746	-0.0974357	0.0781651	1075645	CGEN_HUM_1007062_1	11p15.1	Hs.23467	NAV2	Homo sapiens mRNA for KIAA1419 protein, partial cds
0.0873865	-0.229678	0.145253	-0.109343	0.0543018	0.116087	1075647	CGEN_HUM_1007830_1	8p23.1	Hs.20000	MGC35395	Homo sapiens mRNA; cDNA DKFZp434D2426 (from clone DKFZp434D2426); partial cds
-0.273047	0.27522	0.330747	0.483483	0.877115	0.688745	1075648	CGEN_HUM_1008214_1	2q22.2	Hs.177812	ARHGAP15	Homo sapiens uncharacterized bone marrow protein BM046 (BM046), mRNA
-0.0771095	-0.0817224	-0.242417	0.0872353	0.584429	0.140384	1075649	CGEN_HUM_1008598_1	17q21	Hs.134012	CRF	Homo sapiens C1q-related factor (CRF) mRNA
-0.0368421	-0.321275	0.131696	-0.0280353	0.0566564	0.215675	1075650	CGEN_HUM_1008982_1	20q13.3	Hs.51133	PTK6	Homo sapiens protein tyrosine kinase 6 (PTK6), mRNA
0.0268337	0.103783	0.159913	0.250594	0.723756	0.193483	1075653	CGEN_HUM_1010134_1	15q	Hs.75251	PIAS1	Homo sapiens protein inhibitor of activated STAT-1 (PIAS1), mRNA
-0.195947	-0.128142	0.0175492	0.244901	0.715971	0.27481	1075654	CGEN_HUM_1010518_1	16p13.2	Hs.29191	EMP2	Homo sapiens epithelial membrane protein 2 (EMP2) mRNA
-0.0721225	-0.37915	0.0309395		0.0389234		1075655	CGEN_HUM_1010902_1	1q21	Hs.26047	TNRC4	Homo sapiens trinucleotide repeat containing 4 (TNRC4), mRNA
-0.430958	0.0435655	0.0505327	0.0793276	0.616398	0.136039	1075656	CGEN_HUM_1011286_1	20p11.22	Hs.109253	NAT5	Homo sapiens N-terminal acetyltransferase complex ard1subunit (LOC51126), mRNA
0.0701588	0.149593	-0.0779363	-0.00576825	0.276205	0.45373	1075661	CGEN_HUM_1013206_1	1p31.2	Hs.133260	FLJ20354	Homo sapiens hypothetical protein FLJ20354 (FLJ20354), mRNA
-0.0601028	-0.0220791	0.0967112	0.119552	0.513731	0.333529	1075663	CGEN_HUM_1013974_1	5q35.3	Hs.7889	RAP80	Homo sapiens retinoid x receptor interacting protein (LOC51720), mRNA
0.155357	0.0404477	0.400826	0.00620775	0.0455443	0.428389	1075667	CGEN_HUM_1015459_1	NULL	Hs.287474	NULL	Homo sapiens cDNA FLJ12000 fis, clone HEMBB1001531
-0.266084	-0.372735	0.347408	0.37433	0.509995	0.559118	1075672	CGEN_HUM_1017379_1	22cen-q12.3	Hs.5486	LOC51219	Homo sapiens clone FLB5214 (LOC51219), mRNA
0.126529	-0.0634899	0.329733	-0.0160657	0.518919	0.127552	1075675	CGEN_HUM_1018531_1	Xp22.13	Hs.4310	EIF1A	Homo sapiens eukaryotic translation initiation factor 1A (EIF1A) mRNA
0.210349	0	-0.200982	-0.192286	-0.0658427	0.172658	1075677	CGEN_HUM_1000156_1	9q34	Hs.143878	FLJ00024	Homo sapiens mRNA for FLJ00024 protein, partial cds
	-0.0134276		-0.1548	-0.0686973	0.0656524	1075678	CGEN_HUM_1000540_1	NULL	Hs.83848	NULL	Homo sapiens triosephosphate isomerase 1 (TPI1) mRNA
-0.268638	-0.138439	0.153178	-0.0269137	0.570914	0.252687	1075679	CGEN_HUM_1000924_1	11q12.2	Hs.14547	FLJ20487	Homo sapiens hypothetical protein FLJ20487 (FLJ20487), mRNA
0.105099	-0.453171	-1.12497	-0.0144976	0.45384	-0.0308456	1075680	CGEN_HUM_1001308_1	11q23.2-q23.3	Hs.147097	H2AFX	Homo sapiens H2A histone family, member X (H2AFX) mRNA
0.49754	-0.0138635	0.0267007	0.0902857	0.15522	0.100012	1075681	CGEN_HUM_1001692_1	NULL		NULL	Homo sapiens mRNA; cDNA DKFZp570I0164 (from clone DKFZp570I0164); partial cds
0.0683253	-0.388585	0.526196	-0.321369	0.107471	0.34004	1075682	CGEN_HUM_1002076_1	10q11.22-q11.23	Hs.25040	ZNF239	Homo sapiens zinc finger protein 239 (ZNF239) mRNA
0.0103419	-0.15993	-0.225108	0.178064	0.651799	0.332634	1075683	CGEN_HUM_1002460_1	5p15.2	Hs.20141	TEB4	Homo sapiens similar to S. cerevisiae SSM4 (TEB4) mRNA
0.102234	-0.263657	-0.0773608	-0.0667447	0.304613	0.01745	1075684	CGEN_HUM_1002844_1	NULL		NULL	Human ribosomal protein L27 (RPL27) mRNA, partial cds
0.309512	0.12769	0.912359	-0.0329488	0.759402	0.122558	1075685	CGEN_HUM_1003228_1	8q11	Hs.155637	PRKDC	Homo sapiens protein kinase, DNA-activated, catalytic polypeptide (PRKDC), mRNA
0.147003	0.169962	-0.305474				1075686	CGEN_HUM_1003612_1	8q24	Hs.75367	SLA	Homo sapiens Src-like-adapter (SLA), mRNA
0.10784	-0.18906	-0.0225281	-0.0822807	-0.385041	0.285146	1075687	CGEN_HUM_1003996_1	3q27.3	Hs.74619	PSMD2	Homo sapiens proteasome (prosome, macropain) 26S subunit, non-ATPase, 2 (PSMD2) mRNA
0.0136267	0.164675	-0.2523	-0.00755018	-0.654438	0.166909	1075688	CGEN_HUM_1004380_1	12p13.3	Hs.64616	C12orf3	Homo sapiens chromosome 12 open reading frame 3 (C12orf3), mRNA
						1075689	CGEN_HUM_1004764_1	13q12.2	Hs.22201	KIAA0774	Homo sapiens mRNA for KIAA0774 protein, partial cds
-0.037732	-0.221007	-0.120504	0.0694979	0.670637	0.194968	1075690	CGEN_HUM_1005148_1	NULL		NULL	Human calmodulin-I (CALM1) mRNA, 5'UTR, partial sequence
-0.141841	0.0472647	-0.108887	0.391317	0.616246	0.166722	1075691	CGEN_HUM_1005532_1	11q12.1	Hs.237856	PHT2	Homo sapiens peptide transporter 3 (LOC51296), mRNA
-0.0284269	0.0401876	-0.96665	0.356029	1.17611	-0.0077756	1075692	CGEN_HUM_1005916_1	9q34.3	Hs.25156	PPI5PIV	Homo sapiens phosphatidylinositol (4,5) bisphosphate 5-phosphatase homolog; phosphatidylinositol polyphosphate 5-phosphatase type IV (PPI5PIV), mRNA
-0.112579	-0.20045	0.0372315	-0.0914439	0.0674712	0.438776	1075693	CGEN_HUM_1006300_1	20q11.23-q12	Hs.154078	LBP	Homo sapiens lipopolysaccharide-binding protein (LBP) mRNA, complete cds
-0.323499	-0.363158	0.104388	0.0747137	0.679838	0.331925	1075694	CGEN_HUM_1006684_1	6p12	Hs.74335	HSPCB	Homo sapiens heat shock 90kD protein 1, beta (HSPCB), mRNA
-0.00107672	0.00179106	0.064429	-0.272352	-0.281926	0.313301	1075695	CGEN_HUM_1007068_1	8q24.12	Hs.87729	FLJ12428	Homo sapiens cDNA FLJ13854 fis, clone THYRO1000952
-0.0539628	-0.157873	0.109984	0.0436457	0.147704	0.0266156	1075696	CGEN_HUM_1007452_1	20q12-q13	Hs.198298	SRC	Homo sapiens v-src avian sarcoma (Schmidt-Ruppin A-2) viral oncogene homolog (SRC), mRNA
-0.0702285	-0.36372	0.273517	-0.233854	-0.0333975	0.568186	1075697	CGEN_HUM_1007836_1	18p11.21	Hs.154145	MPPE1	Homo sapiens cDNA FLJ12990 fis, clone NT2RP3000092
0.141731	0.204158	0.330174	0.277523	-0.993915	0.627626	1075698	CGEN_HUM_1008220_1	2p21	Hs.107164	SPTBN1	Homo sapiens spectrin, beta, non-erythrocytic 1 (SPTBN1) mRNA
0.220668	0.025653	-0.353654	-0.203862	0.147479	-0.0264532	1075699	CGEN_HUM_1008604_1	15q25	Hs.3745	MFGE8	Homo sapiens milk fat globule-EGF factor 8 protein (MFGE8) mRNA
-0.280371	-0.202194	0.072448	0.252766	0.605308	0.323798	1075700	CGEN_HUM_1008988_1	17p13.1	Hs.54673	TNFSF13	Homo sapiens tumor necrosis factor (ligand) superfamily, member 13 (TNFSF13) mRNA
0.00377781	0.045683	0.0561503	0.201033	0.155701	0.184639	1075701	CGEN_HUM_1009372_1	17q21	Hs.31622	CNTNAP1	Homo sapiens neurexin 4 (contactin associated protein) (NRXN4) mRNA
-0.343031	-0.0426634	-0.78693	0.247958	1.05227	0.524559	1075702	CGEN_HUM_1009756_1	1p13.1-q21.3	Hs.300591	PTGFRN	Homo sapiens mRNA for KIAA1436 protein, partial cds
-0.0760134	0.00722391	-0.183291	0.134693	0.841764	0.283655	1075703	CGEN_HUM_1010140_1	8p21.1	Hs.282466	FLJ21034	Homo sapiens cDNA: FLJ23010 fis, clone LNG00543
-0.221602	-0.121381	0.103887	0.108573	0.764226	0.31383	1075704	CGEN_HUM_1010524_1	9q34.3	Hs.174050	EDF1	Homo sapiens mRNA for hMBF1alpha, complete cds
0.337431	0.0413571	-0.107853	-0.0716803	0.0148706	-0.091605	1075705	CGEN_HUM_1010908_1	2p13.3	Hs.243122	FLJ13057	Homo sapiens cDNA FLJ13199 fis, clone NT2RP3004472, weakly similar to GERM CELL-LESS PROTEIN
-0.136135	-0.131684	-0.124988	0.34195	0.587378	-0.0347419	1075706	CGEN_HUM_1011292_1	20q11.21	Hs.14779	ACAS2	Homo sapiens acetyl-CoA synthetase (LOC55902), mRNA
0.197659	-0.00157389	-0.147695	0.0578349	0.0259402	0.366579	1075707	CGEN_HUM_1011676_1	NULL		NULL	Homo sapiens full length insert cDNA clone ZA88B06
-0.408277	-0.000796849	0.0587344	0.234371	0.565558	0.373458	1075708	CGEN_HUM_1012060_1	NULL	Hs.308467	NULL	Homo sapiens mRNA; cDNA DKFZp586I0523 (from clone DKFZp586I0523)
-0.0622436	-0.171428	-0.452349	0.101564	0.030484		1075709	CGEN_HUM_1012444_1	NULL	Hs.121485	NULL	Human breast cancer suppressor element Ishmael Upper CP1 mRNA, partial cds
-0.248975	-0.149503	0.117513	0.169679	0.843076	0.277645	1075710	CGEN_HUM_1012828_1	16q24.3	Hs.62771	FLJ20186	Homo sapiens mRNA; cDNA DKFZp761E1423 (from clone DKFZp761E1423)
0.716815	0.178194	-0.292526	-0.305695	-0.198549		1075714	CGEN_HUM_1014364_1	12q24.31	Hs.167165	FLJ12975	Homo sapiens cDNA FLJ12975 fis, clone NT2RP2006166
0.101136	-0.0218112	0.367581	-0.126276	-0.0995184	-0.136012	1075715	CGEN_HUM_1014697_1	20q13	Hs.118695	KCNG1	Homo sapiens potassium voltage-gated channel, subfamily G, member 1 (KCNG1) mRNA, and translated products
-0.103925	-0.377303	-0.382	-0.218177	0.419019	0.423958	1075718	CGEN_HUM_1015849_1	NULL		NULL	Homo sapiens cDNA FLJ13748 fis, clone PLACE3000310
0.0287367	-0.268994	0.233269	0.00192626	0.429951	0.702817	1075720	CGEN_HUM_1016617_1	NULL	Hs.274293	NULL	Homo sapiens mRNA; cDNA DKFZp761G1111 (from clone DKFZp761G1111)
0.538667		0.611728		0.425391		1075723	CGEN_HUM_1017769_1	12q13.3	Hs.9846	KIAA1040	Homo sapiens mRNA for KIAA1040 protein, partial cds
-0.0600738	-0.375078	0.272789	-0.136659	0.697155	0.106556	1075725	CGEN_HUM_1018537_1	8q22.1	Hs.46680	CGI-12	Homo sapiens CGI-12 protein (LOC51001), mRNA
0.0161467	-0.235531	-0.00160478	-0.220742	-0.174453	0.27193	1075727	CGEN_HUM_1000174_1	6p25-pter	Hs.140944	D6S2654E	Homo sapiens DNA segment on chromosome X (unique) 2654 expressed sequence (D6S2654E), mRNA
3.09287	0	1.1083	-0.620152	-1.79355	-1.63294	1075728	CGEN_HUM_1000558_1	NULL		NULL	Homo sapiens gastric-associated differentially-expressed protein YA61P (LOC51229), mRNA
0.122706	-0.232065	0.012497	-0.273864	0.0945962	-0.148039	1075729	CGEN_HUM_1000942_1	7q22.1	Hs.98806	FLJ20485	Homo sapiens hypothetical protein (FLJ20485), mRNA
-0.148007	-0.122851	0.0820955	0.286075	0.734879	0.307162	1075730	CGEN_HUM_1001326_1	17q23-q24	Hs.250581	SMARCD2	Homo sapiens SWI/SNF related, matrix associated, actin dependent regulator of chromatin, subfamily d, member 2 (SMARCD2) mRNA
	0.0729794			-0.474046	-0.00898982	1075731	CGEN_HUM_1001710_1	1q44	Hs.180248	ZNF124	Homo sapiens zinc finger protein 124 (HZF-16) (ZNF124) mRNA
0.153167	-0.238146	-0.292866	-0.063273	0.322814	-0.0064801	1075732	CGEN_HUM_1002094_1	19p13.3		HMG20B	Homo sapiens EST from clone 179729, 5' end
0.0240828	0.115966	0.0879054	0.0592851	0.00526324	0.00660853	1075733	CGEN_HUM_1002478_1	8p12-p11	Hs.80248	RBPMS	Homo sapiens RNA-binding protein gene with multiple splicing (RBPMS), mRNA
0.00597928	-0.344863	-0.0659227	-0.13869	0.293889	-0.0173496	1075734	CGEN_HUM_1002862_1	19q13	Hs.343354	RPL18	Homo sapiens ribosomal protein L18 (RPL18), mRNA.
0.511493	0.0664352	-0.121143	-0.302127	-0.00240884	-0.0925644	1075735	CGEN_HUM_1003246_1	20q11.22-q11.23	Hs.98074	ITCH	Homo sapiens atrophin-1 interacting protein 4 (AIP4) mRNA, partial cds
0.138868	-0.155856	0.131056	0.0839044	0.0555583	-0.0245249	1075736	CGEN_HUM_1003630_1	10p13	Hs.122647	NMT2	Homo sapiens N-myristoyltransferase 2 (NMT2), mRNA
0.0158647	-0.0714363	0.056854	0.101602	0.55835	0.00773005	1075737	CGEN_HUM_1004014_1	1p13	Hs.76913	PSMA5	Homo sapiens proteasome (prosome, macropain) subunit, alpha type, 5 (PSMA5) mRNA
	-0.507126			-1.45651		1075738	CGEN_HUM_1004398_1	19p13.11	Hs.115222	KIAA1623	Homo sapiens mRNA for KIAA1623 protein, partial cds
-0.232488	0.468437	0.450475	0.741768	1.00896	0.339844	1075739	CGEN_HUM_1004782_1	3q21.1	Hs.17731	FLJ12892	Homo sapiens mRNA; cDNA DKFZp434L1050 (from clone DKFZp434L1050); partial cds
-0.0370964	-0.298025	-0.463046	-0.0909377	0.402827	-0.0930959	1075740	CGEN_HUM_1005166_1	7q36	Hs.118634	ABCB8	Homo sapiens ATP-binding cassette, sub-family B (MDR/TAP), member 8 (ABCB8), nuclear gene encoding mitochondrial protein, mRNA
-0.297614	-0.439122	-0.641836	-0.00778551	0.68478	0.259263	1075742	CGEN_HUM_1005934_1	19p13.13	Hs.278378	TRN2	Homo sapiens karyopherin beta 2b, transportin (TRN2), mRNA
-0.248306	-0.323689	-0.0286779	-0.0878748	-0.105997	0.20076	1075743	CGEN_HUM_1006318_1	9q33.1	Hs.30898	ASTN2	Homo sapiens astrotactin2 (ASTN2) mRNA, complete cds
-0.205988	-0.150796	0.0987253	0.0505168	0.419493	0.156941	1075744	CGEN_HUM_1006702_1	1cen-qter	Hs.3268	HSPA6	Homo sapiens heat shock 70kD protein 6 (HSP70B') (HSPA6) mRNA
-0.0218245	0.0864597	-0.370918	-0.292841	-0.166255	-0.0397867	1075745	CGEN_HUM_1007086_1	15q26.1	Hs.99364	ABHD2	Homo sapiens putative transmembrane protein (HS1-2), mRNA
-0.0850541	-0.312625	0.295397	-0.153069	0.655672	0.0550621	1075747	CGEN_HUM_1007854_1	10q21.1	Hs.334562	CDC2	Homo sapiens cell division cycle 2, G1 to S and G2 to M (CDC2) mRNA
0.0260643	-0.0111451	-0.659001	-0.122707	0.18381	0.138174	1075748	CGEN_HUM_1008238_1	16p13.3	Hs.74304	PPL	Homo sapiens periplakin (PPL), mRNA
0.0863314	-0.0829341	-0.26254	0.223449	-0.0898715	0.143506	1075749	CGEN_HUM_1008622_1	10q22.2-q23.1	Hs.301254	SFTPA1	Homo sapiens surfactant, pulmonary-associated protein A1 (SFTPA1), mRNA
0.0516881	-0.112813	0.127261	0.266467	0.200645	0.12121	1075750	CGEN_HUM_1009006_1	1q21.1	Hs.288998	S100A14	Homo sapiens S100-type calcium binding protein A14 mRNA, complete cds
-0.187579	0.0149349	-0.568421	0.0445102	0.188486	-0.083298	1075751	CGEN_HUM_1009390_1	Xq11.1	Hs.54697	ARHGEF9	Homo sapiens KIAA0424 protein (KIAA0424), mRNA
-0.134108	-0.206706	-0.243751	-0.00606694	0.131587	0.543065	1075752	CGEN_HUM_1009774_1	12p12	Hs.1085	GUCY2C	Homo sapiens guanylate cyclase 2C (heat stable enterotoxin receptor) (GUCY2C) mRNA
-0.0587153	-0.153561	-0.44146	0.0673792	0.293888	0.0356054	1075753	CGEN_HUM_1010158_1	17q24-q25	Hs.296381	GRB2	Homo sapiens growth factor receptor-bound protein 2 (GRB2) mRNA
-0.285124	-0.294583	0.0687293	0.050037	0.365395	0.11049	1075754	CGEN_HUM_1010542_1	12q24.31	Hs.107382	DDX37	Homo sapiens mRNA for KIAA1517 protein, partial cds
-0.181525	0.374491	-0.215034	0.175893	0.563615	0.142087	1075756	CGEN_HUM_1011310_1	9q22	Hs.109439	OGN	Homo sapiens DKFZP586P2421 protein (DKFZP586P2421), mRNA
-0.207117	-0.287385	-0.177151	-0.192389	0.0270916	0.290855	1075757	CGEN_HUM_1011694_1	NULL	Hs.138760	NULL	Homo sapiens cDNA FLJ10145 fis, clone HEMBA1003322
0.290961	-0.0408196	0.188893	-0.0958372	-0.228381	0.532175	1075758	CGEN_HUM_1012078_1	NULL		NULL	Homo sapiens (clone 72) macronuclear mRNA
0.387492	-0.034807	0.0959645	0.173283	0.193962	-0.13699	1075759	CGEN_HUM_1012462_1	15q11-q13	Hs.72964	MKRN3	Homo sapiens makorin, ring finger protein, 3 (MKRN3), mRNA
-0.07821	-0.246957	-0.33761	-0.085303	0.581221	0.0228002	1075760	CGEN_HUM_1012846_1	19q13.32	Hs.105606	FLJ20512	Homo sapiens hypothetical protein FLJ20512 (FLJ20512), mRNA
						1075761	CGEN_HUM_1013230_1	NULL		NULL	Human HepG2 3' region MboI cDNA, clone hmd4c10m3
0.142209	0.0790761	-0.333991	0.20825	0.517014	0.179809	1075763	CGEN_HUM_1013998_1	NULL	Hs.109087	NULL	Homo sapiens cDNA: FLJ22845 fis, clone KAIA5195
0.562057	-0.00497645	-0.42303	-0.612666	-0.144562	-0.146229	1075764	CGEN_HUM_1014382_1	NULL		NULL	Homo sapiens mRNA fragment
1.81151	-0.247608	0.816441	-0.0549223	0.300278	-0.0722256	1075766	CGEN_HUM_1015099_1	1q31	Hs.145479	ASPM	Homo sapiens cDNA FLJ10518 fis, clone NT2RP2000814
-0.0231035	0.135303	-0.309224	-0.099635	0.207632	0.134228	1075767	CGEN_HUM_1015483_1	NULL	Hs.287293	NULL	Homo sapiens cDNA: FLJ22840 fis, clone KAIA4709
-0.0326873	-0.106969	-0.0725317	0.0229871	0.390045	0.00634153	1075768	CGEN_HUM_1015867_1	NULL	Hs.272128	NULL	Homo sapiens cDNA FLJ13901 fis, clone THYRO1001772
0.498062	-0.37366	-0.411754	-0.139538	0.198927	-0.106616	1075772	CGEN_HUM_1017403_1	NULL	Hs.306825	NULL	Homo sapiens cDNA: FLJ22255 fis, clone HRC02845
0.252007	0.212401	0.717525	0.235718	0.452452	0.515766	1075773	CGEN_HUM_1017787_1	19p13.2	Hs.288540	FLJ22184	Homo sapiens cDNA: FLJ22184 fis, clone HRC00983
0.16076	-0.137572	0.851919	0.126606	0.71605	0.804068	1075775	CGEN_HUM_1018555_1	7p14	Hs.79340	B1	Homo sapiens PTH-responsive osteosarcoma B1 protein (B1) mRNA, complete cds
-0.135356	-0.142004	0.0201568	0.0648216	0.628441	0.175055	1075777	CGEN_HUM_1000180_1	20q13	Hs.5184	TH1L	Homo sapiens hypothetical protein (HSPC130), mRNA
-0.319856	-0.0524824	0.140354	0.0982188	0.399633	0.0736031	1075778	CGEN_HUM_1000564_1	7p22	Hs.1608	RPA3	Homo sapiens replication protein A3 (14kD) (RPA3) mRNA
0.0982159	-0.373753	0.188895	-0.0934906	0.450948	-0.252613	1075779	CGEN_HUM_1000948_1	17q21.3	Hs.69563	CDC6	Homo sapiens CDC18 (cell division cycle 18, S.pombe, homolog)-like (CDC18L) mRNA, and translated products
1.27135	-0.00391423	-0.663943	0.0584541	-0.386225	-0.354338	1075780	CGEN_HUM_1001332_1	1q21.3	Hs.102652	ASH1	Homo sapiens hypothetical protein ASH1 (ASH1), mRNA
0.507501	-0.386021	-0.0962234	-0.548085	0.000364271	0.294462	1075781	CGEN_HUM_1001716_1	19q13.12	Hs.169319	ZNF345	Homo sapiens zinc finger protein 10 (KOX 1) (ZNF10) mRNA
-0.0460276	0.124818	-0.00714859	0.143511	0.0515092	0.3966	1075782	CGEN_HUM_1002100_1	1p11.2	Hs.301526	TRIM45	Homo sapiens cDNA FLJ13181 fis, clone NT2RP3004016, weakly similar to TRANSCRIPTION INTERMEDIARY FACTOR 1-BETA
	0.0961596			-0.245433	0.0818461	1075783	CGEN_HUM_1002484_1	3q26.3-q27	Hs.252406	WIG1	Homo sapiens cDNA FLJ12296 fis, clone MAMMA1001820, moderately similar to Rattus norvegicus mRNA for PAG608 gene
0.0626374	-0.318619	0.00490276	-0.140526	0.388531	0.125547	1075784	CGEN_HUM_1002868_1	NULL		NULL	H.sapiens mRNA for U46 small nuclear RNA
-0.15082	-0.409405	0.105763	-0.177389	0.515775	0.0327423	1075785	CGEN_HUM_1003252_1	17p13.1	Hs.180655	STK12	Homo sapiens serine/threonine kinase 12 (STK12), mRNA
0.122191	-0.117174	0.0877151	-0.0832956	0.509373	0.0520976	1075786	CGEN_HUM_1003636_1	6q25-q26	Hs.272027	FBXO5	Homo sapiens F-box only protein 5 (FBXO5), mRNA
-0.0748896	-0.0871585	0.148791	0.0150335	0.428987	0.235266	1075787	CGEN_HUM_1004020_1	17q25.1	Hs.16130	E2-230K	Homo sapiens cDNA: FLJ22346 fis, clone HRC06158
-0.169202	-0.234984	-0.228484	-0.0420075	0.455374	0.138534	1075788	CGEN_HUM_1004404_1	22q13.31	Hs.202	BZRP	Homo sapiens benzodiazapine receptor (peripheral) (BZRP), nuclear gene encoding mitochondrial protein, transcript variant PBR, mRNA
-0.179708	-0.140884	0.0731725	0.299936	0.685222	0.411583	1075789	CGEN_HUM_1004788_1	20p11.1	Hs.236522	DKFZP434P106	Homo sapiens mRNA; cDNA DKFZp434P106 (from clone DKFZp434P106)
-0.15691	-0.296487	0.172369	0.138272	0.64895	0.272025	1075790	CGEN_HUM_1005172_1	6pter-p24.1	Hs.279939	MTCH1	Homo sapiens mitochondrial carrier homolog 1 (MTCH1), nuclear gene encoding mitochondrial protein, mRNA
0.202741	0.171069	-0.129781	0.202296	0.244389	-0.248416	1075791	CGEN_HUM_1005556_1	3p25.2	Hs.123639	SLC6A11	Homo sapiens solute carrier family 6 (neurotransmitter transporter, GABA), member 11 (SLC6A11), mRNA
0.143784	-0.185322	-0.860866	-0.253985	0.41433	0.245476	1075792	CGEN_HUM_1005940_1	10q24.32	Hs.21431	SUFU	Homo sapiens suppressor of fused (LOC51684), mRNA
-0.275578	-0.113963	-0.265004	-0.00470207	-0.712048	0.394436	1075793	CGEN_HUM_1006324_1	13q14.13	Hs.325667	THSD1	Homo sapiens TMTSP for transmembrane molecule with thrombospondin module (LOC55901), mRNA
-0.169542	-0.597967	-0.709419	0.116768	1.25584	0.754416	1075794	CGEN_HUM_1006708_1	8q24	Hs.75789	NDRG1	Homo sapiens differentiation-related gene 1 (nickel-specific induction protein) (RTP) mRNA
-0.0531766	0.0356276	0.33303	0.128747	-0.101527	0.126128	1075795	CGEN_HUM_1007092_1	2p11.2-p11.1	Hs.184175	C2orf3	Homo sapiens chromosome 2 open reading frame 3 (C2ORF3), mRNA
-0.0388062	-0.399577	-1.76729	-0.110786	0.3175	0.0482633	1075797	CGEN_HUM_1007860_1	1p34.1	Hs.101474	MAST205	Homo sapiens mRNA for KIAA0807 protein, partial cds
	-0.0694792		0.202796	-0.501325	0.5007	1075799	CGEN_HUM_1008628_1	5q31	Hs.232500	PCDHB10	Homo sapiens protocadherin beta 10 (PCDHB10), mRNA
-0.145208	0.0937011	-0.544808	-0.0815992	-0.942731	0.270125	1075800	CGEN_HUM_1009012_1	NULL	Hs.23193	NULL	Homo sapiens cDNA FLJ13604 fis, clone PLACE1010401
0.349928	0.420046	0.835287	0.46705	0.117132	-0.224058	1075801	CGEN_HUM_1009396_1	2q32	Hs.32309	INPP1	Homo sapiens inositol polyphosphate-1-phosphatase (INPP1) mRNA
0.268581	0.0911978	-1.30514	0.0198708	-0.306879	0.106648	1075802	CGEN_HUM_1009780_1	1p32-p31	Hs.274243	ROR1	Homo sapiens receptor tyrosine kinase-like orphan receptor 1 (ROR1), mRNA
-0.0570995	-0.0991255	-0.291044	0.2397	0.271471	0.0665609	1075804	CGEN_HUM_1010548_1	18q12.1	Hs.88442	KIAA1384	Homo sapiens mRNA for KIAA1384 protein, partial cds
-0.181619	-0.519599	0.137416	-0.286813	0.425233	0.0407779	1075807	CGEN_HUM_1011700_1	NULL		NULL	Homo sapiens clone TUA11 Cri-du-chat region mRNA
0.10696	-0.039007	0.177992	0.449301	0.388275	0.309991	1075809	CGEN_HUM_1012468_1	NULL	Hs.283742	NULL	H.sapiens mRNA for retrotransposon
1.24604	-0.0814693	-0.627203	-0.473658	-0.316873	-0.211745	1077396	CGEN_HUM_1007380_1	Xq24		2004-09-06	Homo sapiens clone 1370-48 MLL protein mRNA, partial cds
0.0695388	0.242503	-0.656864	-0.309131	-0.62109	0.401037	1075814	CGEN_HUM_1014388_1	NULL		NULL	pol {clone 52-010, endogenous retroviral transcript} [human, PBMC, mRNA Partial, 87 nt]
0.409062	0.64269	-0.153908	-0.0740328	0.133136		1075815	CGEN_HUM_1014721_1	11q13.1	Hs.249200	FGF19	Homo sapiens fibroblast growth factor 19 (FGF19) mRNA
0.203501	-0.176263	0.0666271	-0.0741807	-0.421338	-0.498443	1075816	CGEN_HUM_1015105_1	6q22.1	Hs.248862	LOC221272	Homo sapiens cDNA: FLJ21659 fis, clone COL08743
0.192069	-0.271192	0.523275	0.0460489	0.443562	-0.480974	1075817	CGEN_HUM_1015489_1	NULL	Hs.202684	NULL	Homo sapiens mRNA; cDNA DKFZp564G103 (from clone DKFZp564G103)
-0.179554	-0.251979	0.712173	0.0931805	0.0798704	-0.08663	1075819	CGEN_HUM_1016257_1	11q12.1	Hs.19525	FLJ22794	Homo sapiens cDNA: FLJ22794 fis, clone KAIA2442
0.11986	-0.24411	-0.796662	-0.0412396	0.180186		1075820	CGEN_HUM_1016641_1	NULL		NULL	Homo sapiens full length insert cDNA YT92C06
0.27083	-0.023831	0.240754	0.0661664	0.0315226	-0.245129	1075821	CGEN_HUM_1017025_1	NULL		NULL	H.sapiens uncI homologue mRNA
0.636683	-0.184317	0.278768	-0.396417	0.303818	-0.0316256	1075823	CGEN_HUM_1017793_1	14q32.2	Hs.167135	C14orf132	Homo sapiens cDNA FLJ10728 fis, clone NT2RP3001236
-0.322228	-0.191136	0.172428	0.152166	0.828788	0.192368	1075825	CGEN_HUM_1018561_1	11q13.2	Hs.109773	FLJ20625	Homo sapiens hypothetical protein FLJ20625 (FLJ20625), mRNA
-0.110552	-0.0641303	0.55652	0.104001	0.495184	0.325373	1075827	CGEN_HUM_1000294_1	2q24-q31	Hs.278611	GALNT3	Homo sapiens UDP-N-acetyl-alpha-D-galactosamine:polypeptide N-acetylgalactosaminyltransferase 3 (GalNAc-T3) (GALNT3), mRNA
0.107432	-0.245994	0.199001	-0.0173239	0.238343	0.0617427	1075828	CGEN_HUM_1000678_1	9cen-q34	Hs.754	FPGS	Homo sapiens folylpolyglutamate synthase (FPGS) mRNA
0.340475	-0.387196	-0.115315	-0.389644	-0.224751	0.31677	1075829	CGEN_HUM_1001062_1	9q22.3	Hs.37953	FANCC	Homo sapiens Fanconi anemia, complementation group C (FANCC) mRNA
0.537319	0.167348	-0.346426	0.258542	0.230649	-0.157582	1075830	CGEN_HUM_1001446_1	17q23	Hs.168357	TBX2	Homo sapiens T-box 2 (TBX2) mRNA
-0.247024	-0.216958	0.15953	0.133497	0.291575	0.291456	1075831	CGEN_HUM_1001830_1	19q13.3-q13.4	Hs.75254	IRF3	Homo sapiens interferon regulatory factor 3 (IRF3) mRNA
				-0.82549		1075832	CGEN_HUM_1002214_1	13q11	Hs.23964	SAP18	Homo sapiens sin3-associated polypeptide, 18kD (SAP18) mRNA
0.404412	-0.307785	0.407358	-0.354305	0.221646	-0.132127	1075833	CGEN_HUM_1002598_1	9p24.2	Hs.2471	KIAA0020	Homo sapiens KIAA0020 gene product (KIAA0020), mRNA
-0.283628	0.0568319	-0.139737	0.322989	0.82149	0.229977	1075834	CGEN_HUM_1002982_1	6p21	Hs.89864	SKIV2L	Homo sapiens superkiller viralicidic activity 2 (S. cerevisiae homolog)-like (SKIV2L), mRNA
0.42136	-0.202365	0.86175	0.196365	0.486473	0.0147263	1075835	CGEN_HUM_1003366_1	18q11.1	Hs.17820	ROCK1	Homo sapiens Rho-associated, coiled-coil containing protein kinase 1 (ROCK1), mRNA
0.0135233	-0.0185125	0.239683	-0.0894412	-0.664595	-0.379492	1075836	CGEN_HUM_1003750_1	19q13.3-q13.4	Hs.57771	KLK11	Homo sapiens kallikrein 11 (KLK11), mRNA
0.0785582	-0.210117	0.0482201	-0.262276	0.796625	-0.268912	1075837	CGEN_HUM_1004134_1	12q13	Hs.325443	GA	Homo sapiens breast cell glutaminase (GA), mRNA
-0.192294	-1.1771	0.222846	-0.648016	-0.649385	0.895762	1075838	CGEN_HUM_1004518_1	12p12	Hs.777	PDE3A	Homo sapiens phosphodiesterase 3A, cGMP-inhibited (PDE3A) mRNA
-0.46212	-0.389162	-0.397343	-0.188522	0.462634	0.266455	1075839	CGEN_HUM_1004902_1	20pter-q11.23	Hs.306044	CDK5RAP1	Homo sapiens CGI-05 protein (LOC51654), mRNA
0.486946	0.0541984	-0.568482	-0.443091	-0.0870591		1075840	CGEN_HUM_1005286_1	17p13.1	Hs.78854	ATP1B2	Homo sapiens ATPase, Na+/K+ transporting, beta 2 polypeptide (ATP1B2) mRNA
0.114281	0.228259	0.117138	0.408052	0.316608	0.664146	1075841	CGEN_HUM_1005670_1	16p13.11	Hs.26971	LOC51760	Homo sapiens B/K protein (LOC51760), mRNA
-0.0923267	0.0376184	0.190903	0.0996917	-0.134458	0.401384	1075844	CGEN_HUM_1006822_1	20q13.11	Hs.75798	C20orf111	Homo sapiens hypothetical protein (HSPC207), mRNA
-0.152024	-0.267993	-0.155741	-0.143586	-0.615661	0.230205	1075846	CGEN_HUM_1007590_1	5p13.1	Hs.238648	OSMR	Homo sapiens oncostatin M receptor (OSMR) mRNA
0.14855	-0.130274	-0.159004	-0.00514208	0.070622	0.224888	1075847	CGEN_HUM_1007974_1	20p11.22	Hs.15978	KIAA1272	Homo sapiens cDNA FLJ11349 fis, clone PLACE4000650, weakly similar to TUBERIN
-0.111238	0.257616	0.557003	0.209074	0.689179	-0.0973231	1075848	CGEN_HUM_1008358_1	3q23	Hs.7976	SR140	Human mRNA for KIAA0332 gene, partial cds
-0.1887	-0.144465	0.283608	-0.0674183	0.683197	0.394368	1075850	CGEN_HUM_1009126_1	1p34	Hs.110950	GTR2	Homo sapiens Rag C mRNA, complete cds
-0.0107836	0.292705	0.18716	0.256743	0.408034	0.095687	1075851	CGEN_HUM_1009510_1	18q12.1	Hs.8739	ELP2	Homo sapiens hypothetical protein FLJ10879 (FLJ10879), mRNA
-0.149171	0.30907	-0.160066	0.118435	0.481843	0.486393	1075854	CGEN_HUM_1010662_1	17q22-17q25	Hs.93974	FOXJ1	Homo sapiens forkhead (Drosophila)-like 13 (FKHL13) mRNA
0.19383						1075855	CGEN_HUM_1011046_1	20q13.13-q13.2	Hs.287615	FLJ14031	Homo sapiens cDNA FLJ14031 fis, clone HEMBA1004335
0.205588	-0.0604484	-0.0818694	-0.0386227	0.250832	0.219995	1075861	CGEN_HUM_1013350_1	NULL	Hs.323815	NULL	Homo sapiens clone 24488 mRNA sequence
0.04546	-0.244819	0.142484	-0.229407	0.657973	0.0320992	1075863	CGEN_HUM_1014118_1	NULL	Hs.288741	NULL	Homo sapiens cDNA: FLJ22256 fis, clone HRC02860
0.204725	-0.00153747	-0.134676	-0.131698	-0.0264874	-0.182813	1075866	CGEN_HUM_1015219_1	2p24.3-p14	Hs.135941	AAK1	Homo sapiens KIAA1048 protein (KIAA1048), mRNA
0.0409126	-0.311355	0.173481	0.31592	0.627361	0.342033	1075873	CGEN_HUM_1017907_1	15q22.1	Hs.7159	PP1628	Homo sapiens clone PP1628 unknown mRNA
0.988437	-0.255717	-0.798297	-0.445132	-0.223716	-0.0722405	1075875	CGEN_HUM_1018675_1	NULL	Hs.153746	NULL	Homo sapiens cDNA: FLJ22490 fis, clone HRC10983
0.763103	-0.640183	0.132876	-0.815177	0.0114648	0.248455	1075877	CGEN_HUM_1000300_1	6q14.1-q15	Hs.237323	PGM3	Homo sapiens N-acetylglucosamine-phosphate mutase; DKFZP434B187 protein (DKFZP434B187), mRNA
-0.0349246	-0.718055	0.132671	-0.686622	0.17592	-0.0588084	1075878	CGEN_HUM_1000684_1	6p21.1-p21.2	Hs.25450	SLC29A1	Homo sapiens equilibrative nucleoside transporter 1 (ENT1) mRNA
-0.0561067	0.0411686	0.131699	0.19415	0.69572	0.219382	1075879	CGEN_HUM_1001068_1	3p25	Hs.320	XPC	Homo sapiens xeroderma pigmentosum, complementation group C (XPC) mRNA
0.244323	-0.287121	0.263623	-0.180206	0.448175	0.331915	1075880	CGEN_HUM_1001452_1	14q13.1	Hs.234763	NKX2-8	Homo sapiens NK-2 (Drosophila) homolog 8 (NKX2.8), mRNA
0.0416464	0.0475972	0.309233	-0.0345572	0.0537275	0.148023	1075881	CGEN_HUM_1001836_1	16p13.3	Hs.155204	ZNF174	Homo sapiens zinc finger protein 174 (ZNF174) mRNA
0.00431571	-0.268364	-0.201703	-0.486749	0.0396563	-0.135302	1075882	CGEN_HUM_1002220_1	16p13	Hs.3005	TFAP4	Homo sapiens transcription factor AP-4 (activating enhancer-binding protein 4) (TFAP4) mRNA
0	-0.104103	-0.0599635	0.129721	0.795219	0.204549	1075883	CGEN_HUM_1002604_1	11q12.2	Hs.169100	FLJ12529	Homo sapiens cDNA FLJ12529 fis, clone NT2RM4000156, weakly similar to H.sapiens HPBRII-7 gene
0.39847	-0.134047	-0.0990299	-0.201991	-0.188227	0.274397	1075884	CGEN_HUM_1002988_1	13q32	Hs.9683	DNAJC3	Homo sapiens protein-kinase, interferon-inducible double stranded RNA dependent inhibitor (PRKRI) mRNA
0.0174592	-0.486511	-1.09152	-0.448627	0.259341	0.246815	1075885	CGEN_HUM_1003372_1	5q35.1	Hs.16134	STK10	Homo sapiens serine/threonine kinase 10 (STK10) mRNA
0.000728303	-0.0900967	-0.0886702	-0.0812609	0.0944108	0.312569	1075886	CGEN_HUM_1003756_1	8q12.3	Hs.283310	CPA6	Homo sapiens carboxypeptidase B precursor (CPAH), mRNA
0.24761	-0.0724828	-0.616333	0.197282	0.220387	0.0772018	1075887	CGEN_HUM_1004140_1	3p25-p24	Hs.1194	SLC6A6	Homo sapiens solute carrier family 6 (neurotransmitter transporter, taurine), member 6 (SLC6A6) mRNA
0.176783	-0.709051	-0.172376	-1.02919	-0.245628	0.540358	1075888	CGEN_HUM_1004524_1	10q25.1-q25.2	Hs.11638	FACL5	Homo sapiens FACL5 for fatty acid coenzyme A ligase 5 (LOC51703), mRNA
-0.366594	-0.249588	0.00355958	0.0012279	0.621465	0.116774	1075889	CGEN_HUM_1004908_1	11q23.3	Hs.82609	HMBS	Homo sapiens hydroxymethylbilane synthase (HMBS) mRNA
0.16864	-0.361526	0.0695282	-0.170912	0.228573	0.347003	1075890	CGEN_HUM_1005292_1	14q21.3	Hs.56155	ATP5S	Homo sapiens hypothetical protein (HSU79253), mRNA
0.00148647	-0.170727	0.261721	0.170036	0.505616	0.118373	1075893	CGEN_HUM_1006444_1	17q11.2-q21.1	Hs.303649	CCL2	Homo sapiens small inducible cytokine A2 (monocyte chemotactic protein 1, homologous to mouse Sig-je) (SCYA2) mRNA
-0.0854085	0.00870887	-0.143408	0.246631	0.559326	-0.0184727	1075894	CGEN_HUM_1006828_1	19p13.1	Hs.159629	MYO9B	Homo sapiens myosin IXB (MYO9B) mRNA
-0.209126	-0.148408	0.0171587	-0.113662	0.376724	0.13894	1075895	CGEN_HUM_1007212_1	22q11.1	Hs.137400	TUBA8	Homo sapiens tubulin alpha-8 (TUBA8), mRNA
-0.22824	0.426453	0.167583	0.264468	0.799043	0.0440144	1075896	CGEN_HUM_1007596_1	10p14	Hs.301449	BS69	Homo sapiens adenovirus 5 E1A binding protein (BS69) mRNA
-0.0981316	0.087361	0.00864675	0.134774	0.791818	0.29843	1075897	CGEN_HUM_1007980_1	NULL	Hs.171814	NULL	Homo sapiens parathymosin (PTMS) mRNA
-0.185906	0.010348	0.0998427	0.308859	0.452938	0.286438	1075898	CGEN_HUM_1008364_1	14q11.2-q12	Hs.75244	BCL2L2	Homo sapiens BCL2-like 2 (BCL2L2) mRNA
0.0618393	0.554362	-0.23106	-0.248273	-0.399602	-0.0345706	1075899	CGEN_HUM_1008748_1	NULL	Hs.233023	DSCAML1	Homo sapiens mRNA for KIAA1132 protein, partial cds
0.204209	0.58523	0.193251	-0.77336	1.18795	-0.447512	1075902	CGEN_HUM_1009900_1	Xp22.2-p22.13	Hs.73883	GRPR	Homo sapiens gastrin-releasing peptide receptor (GRPR) mRNA
0.105926	-0.176515	0.213324	-0.0261031	0.117194	0.293015	1075904	CGEN_HUM_1010668_1	6p25.1	Hs.16081	CDYL	Homo sapiens chromodomain protein, Y chromosome-like (CDYL) mRNA
0.100124	-0.235488	0.0768948	0.127603	0.237456	-0.0159216	1075905	CGEN_HUM_1011052_1	Xq28	Hs.296436	PNMA3	Homo sapiens paraneoplastic cancer-testis-brain antigen (MA5), mRNA
0.58838		-0.290212	-0.332286	0.239284	-0.408442	1075907	CGEN_HUM_1011820_1	6q24	Hs.272382	GPR58	Homo sapiens G protein-coupled receptor 58 (GPR58), mRNA
-0.110074	0.0794399	0.20168	0.263558	0.517615	0.200913	1075908	CGEN_HUM_1012204_1	2q35	Hs.19610	MR-1	Homo sapiens mRNA; cDNA DKFZp564N1362 (from clone DKFZp564N1362); partial cds
0.0817545	-0.160929	-0.0957096	0.419213	0.541524	0.183206	1075909	CGEN_HUM_1012588_1	NULL		NULL	Homo sapiens full length insert cDNA clone ZD70H02
0.00343667	-0.127955	0.173362	0.256491	0.0167331	0.410986	1075915	CGEN_HUM_1014841_1	NULL		NULL	Homo sapiens cDNA: FLJ22994 fis, clone KAT11918
0.351403	-0.207254	-0.167332	0.131255	0.27048	0.00540384	1075917	CGEN_HUM_1015609_1	NULL	Hs.333437	NULL	Homo sapiens cDNA FLJ10220 fis, clone HEMBA1007342
-0.22109	0.111531	-0.0278086	0.305584	0.490087	0.589432	1075919	CGEN_HUM_1016377_1	NULL	Hs.350526	NULL	Homo sapiens cDNA FLJ10256 fis, clone HEMBB1000870
0.0179938	0.0478848	0.0753102	0.359028	0.359551	0.147196	1075921	CGEN_HUM_1017145_1	NULL		NULL	Homo sapiens EST from clone 2258487, 5' end
-0.307685	0.0356461	0.239864	0.238037	0.655328	0.250451	1075923	CGEN_HUM_1017913_1	19q13.33	Hs.7236	NOSIP	Homo sapiens CGI-25 protein (LOC51070), mRNA
-0.0247526	-0.382088	0.103678	0.136091	0.646358	0.604091	1075924	CGEN_HUM_1018297_1	12q24.12	Hs.60377	SSH1	Homo sapiens mRNA for KIAA1298 protein, partial cds
				-0.767652		1075927	CGEN_HUM_1000318_1	11p15.1	Hs.54470	ABCC8	Homo sapiens ATP-binding cassette, sub-family C (CFTR/MRP), member 8 (ABCC8), mRNA
-0.000260109	-0.121841	-0.704077	0.0521883	0.725852	0.242816	1075928	CGEN_HUM_1000702_1	1p36.13	Hs.226770	DKFZP566C0424	Homo sapiens mRNA; cDNA DKFZp566C0424 (from clone DKFZp566C0424); partial cds
0.0201541		-0.246137		-0.763901	0.270196	1075929	CGEN_HUM_1001086_1	NULL	Hs.306481	NULL	Homo sapiens mRNA; cDNA DKFZp761K1112 (from clone DKFZp761K1112)
						1075930	CGEN_HUM_1001470_1	9p21	Hs.166109	ELAVL2	Homo sapiens ELAV (embryonic lethal, abnormal vision, Drosophila)-like 2 (ELAVL2) mRNA
	-0.275547			-1.09944		1075931	CGEN_HUM_1001854_1	13q21	Hs.286079	SCA8	Homo sapiens SCA8 mRNA, repeat region
-0.0782767	-0.10871	0.152003	0.214076	0.676274	0.386283	1075932	CGEN_HUM_1002238_1	6pter-p12.1	Hs.93796	DKFZP586D2223	Homo sapiens hypothetical protein PRO0213 (PRO0213), mRNA
0.631497	-0.239024	-0.0882437	-0.366396	-0.112087		1075933	CGEN_HUM_1002622_1	4q32.3	Hs.109309	FLJ20035	Homo sapiens hypothetical protein FLJ20035 (FLJ20035), mRNA
0.167467	0.0460094	0.0050282	-0.0718324	0.0935571	-0.0264533	1075934	CGEN_HUM_1003006_1	1p34.3	Hs.189829	AGO3	Homo sapiens cDNA FLJ12765 fis, clone NT2RP2001511, moderately similar to Homo sapiens putative RNA-binding protein Q99 mRNA
0.473865	-0.30047	-0.071394		0.354585		1075935	CGEN_HUM_1003390_1	4p12	Hs.29877	TXK	Homo sapiens TXK tyrosine kinase (TXK) mRNA
-0.204151	-0.095109	0.174372	0.117933	0.513836	0.0571512	1075936	CGEN_HUM_1003774_1	19p13.2	Hs.350265	PRSS15	Homo sapiens protease, serine, 15 (PRSS15), mRNA
-0.248318	-0.0911351	0.19435	-0.243241	0.470138	0.174007	1075937	CGEN_HUM_1004158_1	5p15.3-p15.2	Hs.153792	MTRR	Homo sapiens 5-methyltetrahydrofolate-homocysteine methyltransferase reductase (MTRR) mRNA
-0.046374	-0.529354	-0.163902	0.0789182	0.316645	0.252052	1075938	CGEN_HUM_1004542_1	1p32	Hs.274336	CPT2	Homo sapiens carnitine palmitoyltransferase II (CPT2), nuclear gene encoding mitochondrial protein, mRNA
-0.0120134	-0.345612	-0.151328	-0.435721	-0.212627	0.128938	1075939	CGEN_HUM_1004926_1	1q25	Hs.949	NCF2	Homo sapiens neutrophil cytosolic factor 2 (65kD, chronic granulomatous disease, autosomal 2) (NCF2) mRNA
-0.0988521	0.0811618	0.117623	0.409603	0.807298	-0.0480257	1075940	CGEN_HUM_1005310_1	9q22.1	Hs.288141	SBP2	Homo sapiens cDNA FLJ13016 fis, clone NT2RP3000624, moderately similar to Rattus norvegicus mRNA for SECIS binding protein 2 (sbp2 gene)
-0.273394	-0.135868	0.124414	0.306564	0.775788	0.205356	1075941	CGEN_HUM_1005694_1	9p13-p12	Hs.106357	VCP	Homo sapiens valosin-containing protein (VCP), mRNA
-0.0676126	-0.126636	-0.472889	-0.0049323	0.666495	0.252381	1075944	CGEN_HUM_1006846_1	19p13.3	Hs.351747	FEM1A	Homo sapiens mRNA full length insert cDNA clone EUROIMAGE 2179379
0.212787	-0.154594	-0.0576431	-0.125418	0.0552531	-0.44059	1075945	CGEN_HUM_1007230_1	20p11.23		C20orf23	Homo sapiens cDNA FLJ20135 fis, clone COL06818
-0.048363	-0.0667974	0.305054	0.20963	0.691929	0.313318	1075947	CGEN_HUM_1007998_1	9q34.1	Hs.23476	CIZ1	Homo sapiens Cip1-interacting zinc finger protein (CIZ1), mRNA
-0.0940966	-0.0238262	0.19268	0.359295	0.711717	0.264172	1075948	CGEN_HUM_1008382_1	Xp11.23	Hs.184029	DKFZp761A052	Homo sapiens mRNA; cDNA DKFZp761A052 (from clone DKFZp761A052)
0.0575629	0.338402	-0.0899403	0.0909004	0.62748	0.272273	1075949	CGEN_HUM_1008766_1	20q13.31-q13.33	Hs.83883	TMEPAI	Homo sapiens PMEPA1 protein (PMEPA1), mRNA
-0.269305	0.0443233	0.240367	0.229638	0.431523	0.249322	1075953	CGEN_HUM_1010302_1	7q22	Hs.154495	ACHE	Homo sapiens acetylcholinesterase (YT blood group) (ACHE), transcript variant E4-E5, mRNA
0.326542	0.199427	0.0631326	-0.241981	0.37957	-0.289213	1075954	CGEN_HUM_1010686_1	8q24.2	Hs.13565	KHDRBS3	Homo sapiens Sam68-like phosphotyrosine protein, T-STAR (T-STAR), mRNA
0.530774	-0.0623202	-0.124795	-0.257139	0.641553	-0.105788	1075955	CGEN_HUM_1011070_1	12p13.31	Hs.169488	DRPLA	Homo sapiens dentatorubral-pallidoluysian atrophy (atrophin-1) (DRPLA) mRNA
0.0730171	-0.0686719	-0.0300764	-0.0564652	0.340369	0.110355	1075957	CGEN_HUM_1011838_1	3p21.31	Hs.24220	SCOTIN	Homo sapiens hypothetical protein (LOC51246), mRNA
-0.209794	-0.0664133	0.100864	0.260749	0.757815	0.181215	1075958	CGEN_HUM_1012222_1	NULL	Hs.6580	NULL	Homo sapiens cDNA: FLJ23227 fis, clone CAE00645, highly similar to AF052138 Homo sapiens clone 23718 mRNA sequence
-0.138453	-0.065599	0.104874	0.0341985	0.58036	0.183676	1075960	CGEN_HUM_1012990_1	Xp11.23	Hs.100391	T54	Homo sapiens T54 protein (T54), mRNA
-0.168597	0.222303	0.133943	0.294977	0.63955	0.286468	1075961	CGEN_HUM_1013374_1	NULL	Hs.283575	NULL	Homo sapiens cDNA: FLJ23472 fis, clone HSI12131
0.259997	-0.0962106	0.289352	0.578476	0.53296	0.0319397	1075962	CGEN_HUM_1013758_1	NULL		NULL	Human NTera2D1 cell line mRNA containing L1 retroposon, clone P2
-0.169757	0.297004	0.190238	0.326106	0.484501	0.50426	1075964	CGEN_HUM_1014526_1	NULL	Hs.90797	NULL	Homo sapiens clone 23620 mRNA sequence
-0.0708689	0.290187	-0.014878	0.0759137	0.0800318	0.85181	1075971	CGEN_HUM_1017163_1	NULL	Hs.12840	NULL	Homo sapiens germline mRNA sequence
0.288783	0.255507	-0.251494	0.0305589	-0.497759	-0.00272399	1075973	CGEN_HUM_1017931_1	1q31-q41	Hs.205126	PIGR	Homo sapiens cDNA: FLJ22667 fis, clone HSI08385
-0.0872876	-0.222937	0.195725	0.281646	0.0369561	0.638594	1075974	CGEN_HUM_1018315_1	NULL	Hs.18612	NULL	Homo sapiens cDNA: FLJ21909 fis, clone HEP03834
	0.0728789			-0.72275		1075977	CGEN_HUM_1000324_1	NULL	Hs.272257	NULL	Homo sapiens truncated AKR mRNA for truncated aldo-keto reductase type A, complete cds
0.0551784	0.176435	-0.103467	-0.0763367	0.0587391	-0.0250698	1075978	CGEN_HUM_1000708_1	7	Hs.77573	UP	Homo sapiens uridine phosphorylase (UP) mRNA
-0.106815	-0.0554166	0.153692	-0.0149986	0.523444	0.132743	1075979	CGEN_HUM_1001092_1	14q11.2-q12	Hs.24284	ADPRTL2	Homo sapiens NAD+ ADP-ribosyltransferase 2 (ADPRT2) mRNA, complete cds
0.144468	-0.881803	-0.0440776		0.0724047	0.543842	1075980	CGEN_HUM_1001476_1	17q21.3	Hs.98428	HOXB6	Homo sapiens homeo box B6 (HOXB6), mRNA
-0.162304	-0.207505	-0.26916	-0.06081	0.23733	-0.0457122	1075981	CGEN_HUM_1001860_1	1p35-p34	Hs.288828	FAAH	Homo sapiens cDNA FLJ11515 fis, clone HEMBA1002241, weakly similar to PROLIFERATING-CELL NUCLEOLAR ANTIGEN P120
0.0167789	-0.0888056	0.263142	-0.00111659	0.581318	0.0980901	1075982	CGEN_HUM_1002244_1	5p13.3	Hs.349507	PC4	Homo sapiens activated RNA polymerase II transcription cofactor 4 (PC4) mRNA
						1075983	CGEN_HUM_1002628_1	11p14.1	Hs.9667	BBOX1	Homo sapiens butyrobetaine (gamma), 2-oxoglutarate dioxygenase (gamma-butyrobetaine hydroxylase) (BBOX) mRNA
0.19169	-0.132967	-0.187831		-0.840773		1075984	CGEN_HUM_1003012_1	11p15.3	Hs.7811	EIF3S5	Homo sapiens eukaryotic translation initiation factor 3, subunit 5 (epsilon, 47kD) (EIF3S5) mRNA
0.526628	-0.0803265	-0.0621487	-0.0651823	0.0646558	-0.163808	1075985	CGEN_HUM_1003396_1	20q13.2	Hs.62863	SGK2	Homo sapiens serum/glucocorticoid regulated kinase 2 (SGK2), mRNA
-0.258117	-0.211792	0.00162222	0.00274859	0.574318	0.334782	1075986	CGEN_HUM_1003780_1	4p15.32	Hs.182579	LAP3	Homo sapiens leucine aminopeptidase (LOC51056), mRNA
0.111616	0.43089	-0.180484	0.252047	0.513223	-0.615368	1075987	CGEN_HUM_1004164_1	6p21.1	Hs.196275	KIAA0240	Human mRNA for KIAA0240 gene, partial cds
0.771356	-0.23804	-0.155029		-0.699629		1075988	CGEN_HUM_1004548_1	11q13.1-q13.2	Hs.259785	CPT1A	Homo sapiens carnitine palmitoyltransferase I, liver (CPT1A), nuclear gene encoding mitochondrial protein, mRNA
	0.101005	-0.101861	-0.37413	-0.824834		1075989	CGEN_HUM_1004932_1	NULL		NULL	Human mRNA for glutathione peroxidase-related protein (GPRP)
-0.225101	-0.107653	0.198122	0.116338	0.755507	0.226237	1075990	CGEN_HUM_1005316_1	5q35.2	Hs.24322	ATP6V0E	Homo sapiens ATPase, H+ transporting, lysosomal (vacuolar proton pump) 9kD (ATP6H) mRNA
-0.0275883	-0.0410329	0.241267	0.0805237	0.394849	0.293195	1075991	CGEN_HUM_1005700_1	22q13.1	Hs.250696	KDELR3	Homo sapiens KDEL (Lys-Asp-Glu-Leu) endoplasmic reticulum protein retention receptor 3 (KDELR3), transcript variant 1, mRNA
-0.263379	-0.137716	-0.399524	-0.202955	0.49099	0.0630352	1075994	CGEN_HUM_1006852_1	10p15.1	Hs.99603	ASB13	Homo sapiens cDNA FLJ13134 fis, clone NT2RP3003061, weakly similar to ANKYRIN
0.202093	0.00721306	0.0791825	-0.565734	-0.669398	-0.169517	1075995	CGEN_HUM_1007236_1	20q13.32	Hs.303023	TUBB1	Homo sapiens TUBB1 gene for human beta tubulin 1, class VI
-0.191871	-0.00677146	0.0281155	0.0758673	0.362948	0.323282	1075996	CGEN_HUM_1007620_1	11q12.3	Hs.37189	HRASLS3	Homo sapiens similar to rat HREV107 (HREV107), mRNA
-0.186738	-0.0541889	0.130607	0.158854	0.711756	0.210836	1075997	CGEN_HUM_1008004_1	4q21.21	Hs.79933	CCNI	Homo sapiens cyclin I (CCNI), mRNA
-0.0715489	0.255578	0.264551	0.343041	0.969832	0.273735	1075998	CGEN_HUM_1008388_1	7p15	Hs.5437	TAX1BP1	Homo sapiens Tax1 (human T-cell leukemia virus type I) binding protein 1 (TAX1BP1), mRNA
-0.0755204	0.215583	0.0585725	0.0637547	0.611961	0.192057	1075999	CGEN_HUM_1008772_1	5q35.3	Hs.57100	MGC14859	Homo sapiens mRNA for FLJ00016 protein, partial cds
-0.236398	0.241514	0.334671	0.0711566	0.624297	0.229159	1076001	CGEN_HUM_1009540_1	Xq26.1	Hs.23643	MST4	Homo sapiens serine/threonine protein kinase MASK (LOC51765), mRNA
-0.393759	-0.0514468	0.193511	0.265349	0.896025	0.188781	1076004	CGEN_HUM_1010692_1	Xq21.3-q22	Hs.75968	TMSB4X	Human thymosin beta-4 mRNA, complete cds.
0.0587872	-0.315102	-0.0351874	-0.0826349	-0.00980511	0.316241	1076009	CGEN_HUM_1012612_1	NULL		NULL	Human 3' STS (hydatidiform mole from abnormal pregnancy tissue) mRNA
-0.202648	0.240777	0.357344	0.265503	0.884583	0.288568	1076010	CGEN_HUM_1012996_1	12p13.3	Hs.349096	PRKWNK1	Human clone A9A2BRB5 (CAC)n/(GTG)n repeat-containing mRNA
0.170546	0.0367492	0.14261	-0.00236614	0.0640061	0.177531	1076018	CGEN_HUM_1016017_1	NULL		NULL	Homo sapiens cDNA: FLJ21936 fis, clone HEP04408
0.0640184	-0.686166	-0.175815	0.193464	0.14037		1076019	CGEN_HUM_1016401_1	NULL	Hs.113744	NULL	Homo sapiens clone 23571 and 23784 mRNA sequence
0.193959	-0.0747816	-0.0873401	-0.506277	-0.216929	-0.15542	1076021	CGEN_HUM_1017169_1	NULL	Hs.284186	NULL	Homo sapiens cDNA FLJ11796 fis, clone HEMBA1006158, highly similar to Homo sapiens transcription factor forkhead-like 7 (FKHL7) gene
0.226959	-0.0445875	-0.251754	0.42699	-0.19992	-0.0639039	1076022	CGEN_HUM_1017553_1	NULL	Hs.178175	NULL	Homo sapiens clone 24930 mRNA sequence
0.159378	-0.355454	-0.413546	-0.0872823	0.366897	-0.00715979	1076027	CGEN_HUM_1000342_1	11q23-q24	Hs.75268	SIAT4C	Homo sapiens sialyltransferase 4C (beta-galactosidase alpha-2,3-sialytransferase) (SIAT4C) mRNA
-0.0936807	0.375518	0.0616011	0.20735	-0.314698	-0.0140457	1076028	CGEN_HUM_1000726_1	18q12.1	Hs.194366	TTR	Homo sapiens transthyretin (prealbumin, amyloidosis type I) (TTR) mRNA
0.233245	-0.782593	0.400272		0.111273	0.514716	1076029	CGEN_HUM_1001110_1	6q15	Hs.278398	KIAA1117	Homo sapiens mRNA; cDNA DKFZp761N1024 (from clone DKFZp761N1024); partial cds
-0.343312	0.334584	0.158994	0.645908	0.666272	0.436116	1076030	CGEN_HUM_1001494_1	11q23	Hs.234282	VPS11	Homo sapiens mRNA for hVPS11, complete cds
-0.286247	0.61255	0.185499	0.899267	0.78002	0.216327	1076031	CGEN_HUM_1001878_1	14q32.13	Hs.6877	C14orf130	Homo sapiens hypothetical protein FLJ10483 (FLJ10483), mRNA
0.464206	-0.373814	0.582074	-0.144309	0.503456	-0.127439	1076032	CGEN_HUM_1002262_1	5q15-q21	Hs.22670	CHD1	Homo sapiens chromodomain helicase DNA binding protein 1 (CHD1) mRNA
-0.14268	-0.109922	0.0480873	0.27155	0.703013	0.3052	1076033	CGEN_HUM_1002646_1	7q34	Hs.7194	CGI-59	Homo sapiens CGI-74 protein (LOC51631), mRNA
-0.177466	-0.283895	0.194564	-0.0121188	0.744335	0.265443	1076034	CGEN_HUM_1003030_1	11q13.3	Hs.75305	AIP	Homo sapiens aryl hydrocarbon receptor-interacting protein (AIP), mRNA
0.324704		-0.109523		-0.0223662	0.273243	1076035	CGEN_HUM_1003414_1	3p21	Hs.296938	DUSP7	H.sapiens mRNA for protein-tyrosine-phosphatase (tissue type: testis)
-0.326313	-0.386383	0.0181964	0.106667	0.499641	0.259293	1076036	CGEN_HUM_1003798_1	15q24-q25	Hs.288181	CTSH	Homo sapiens cathepsin H (CTSH) mRNA
0.330085	-0.0446633	-0.0567614	-0.0885187	0.0624251	0.131104	1076037	CGEN_HUM_1004182_1	12q24	Hs.113227	DAO	Homo sapiens D-amino-acid oxidase (DAO) mRNA
0.00416696	-0.0387765	0.317111	0.201224	0.53154	0.311657	1076038	CGEN_HUM_1004566_1	1p31	Hs.79158	ACADM	Homo sapiens acyl-Coenzyme A dehydrogenase, C-4 to C-12 straight chain (ACADM), nuclear gene encoding mitochondrial product, mRNA
		-0.347436		-1.09371		1076039	CGEN_HUM_1004950_1	Xq28	Hs.251377	TRAG3	Homo sapiens taxol resistance associated gene 3 (TRAG3) mRNA
-0.0618925	-0.45914	-0.179586	-0.136745	0.30576		1076040	CGEN_HUM_1005334_1	2q24.1	Hs.37169	KCNJ3	Homo sapiens potassium inwardly-rectifying channel, subfamily J, member 3 (KCNJ3) mRNA
-0.40226	-0.290974	-0.1704	0.132399	0.892934	0.396444	1076041	CGEN_HUM_1005718_1	9q34.3	Hs.82023	FBXW5	Homo sapiens mRNA; cDNA DKFZp434B205 (from clone DKFZp434B205); partial cds
0.238714		-0.347784	-0.114801	-0.124606		1076042	CGEN_HUM_1006102_1	13q33.3	Hs.175411	KIAA0865	Homo sapiens mRNA for KIAA0865 protein, partial cds
0.412709	-0.163749	0.33821	0.0179053	0.225932	-0.168287	1076044	CGEN_HUM_1006870_1	NULL	Hs.103041	ASB7	Homo sapiens cDNA: FLJ22551 fis, clone HSI00804
-0.336656	-0.346326	-0.164059	0.141482	0.60083	0.274175	1076045	CGEN_HUM_1007254_1	17q25.3	Hs.12570	TBCD	Homo sapiens tubulin-specific chaperone d (TBCD), mRNA
-0.108339	-0.0125376	0.349512	0.232887	0.731495	0.301495	1076046	CGEN_HUM_1007638_1	7p15	Hs.82226	GPNMB	Homo sapiens transmembrane glycoprotein (GPNMB) mRNA
0.0698871	-0.130448	0.232611	-0.0253367	0.629831	0.318442	1076047	CGEN_HUM_1008022_1	6q21	Hs.14125	PA26	Homo sapiens p53 regulated PA26 nuclear protein (PA26), mRNA
-0.00392812	0.0599425	-0.340135	0.0964826	-0.274124	0.503696	1076048	CGEN_HUM_1008406_1	2q12.3	Hs.202657	BCL2L11	Homo sapiens BCL2-like 11 (apoptosis facilitator) (BCL2L11) mRNA
-0.254504	-0.152919	-0.0560022	-0.0734549	0.627557	0.151858	1076049	CGEN_HUM_1008790_1	17p13.1	Hs.348012	LIP8	Homo sapiens mRNA; cDNA DKFZp434M0435 (from clone DKFZp434M0435)
-0.140567	-0.113102	0.0139302	0.12236	0.266799	0.242815	1076053	CGEN_HUM_1010326_1	16p13.3	Hs.172035	HN1L	Homo sapiens cDNA FLJ13092 fis, clone NT2RP3002147
-0.285939	0.0304595	0.317445	0.0903433	0.659778	0.204252	1076054	CGEN_HUM_1010710_1	Xq21.1	Hs.307358	CYLC1	H.sapiens cylicin mRNA
0.28472	0.249176	0.271638	0.398413	0.186131	0.088795	1076055	CGEN_HUM_1011094_1	6q21	Hs.161002	AIM1	Human non-lens beta gamma-crystallin like protein (AIM1) mRNA, partial cds
0.342417	0.103358	0.41102	-0.12507	-0.323889	0.216246	1076056	CGEN_HUM_1011478_1	4q28	Hs.7645	FGB	Human fibrinogen beta-chain mRNA, partial cds
0.0714967	0.00905692	0.817283	0.153773	0.590075	0.205691	1076057	CGEN_HUM_1011862_1	NULL	Hs.28661	NULL	Homo sapiens cDNA FLJ10071 fis, clone HEMBA1001702
0.169219	0.309193	0.319221	0.0123256	0.85888	0.106937	1076059	CGEN_HUM_1012630_1	NULL	Hs.23837	NULL	Homo sapiens cDNA FLJ11812 fis, clone HEMBA1006364
0.0851665	-0.169662	0.262171	0.0433555	0.307614	0.0698693	1076060	CGEN_HUM_1013014_1	NULL	Hs.306667	NULL	Homo sapiens cDNA FLJ14076 fis, clone HEMBB1001925
0.437793	0.394358	0.0985858	0.207486	0.744911	0.115319	1076062	CGEN_HUM_1013782_1	NULL	Hs.167700	NULL	Homo sapiens cDNA FLJ10174 fis, clone HEMBA1003959
0.069921	0.148372	-0.386485	-0.0240716	0.33671	0.146024	1076071	CGEN_HUM_1017187_1	8qter	Hs.288627	DGAT1	Homo sapiens diacylglycerol O-acyltransferase (mouse) homolog (DGAT), mRNA
0.161317	0.0369723	0.355484	0.0454396	0.303231	0.643965	1076073	CGEN_HUM_1017955_1	NULL	Hs.314241	NULL	Homo sapiens mRNA; cDNA DKFZp434C2019 (from clone DKFZp434C2019); partial cds
0.101478	-0.105854	0.329638	0.128895	0.979048	0.516982	1076075	CGEN_HUM_1018723_1	NULL	Hs.168950	NULL	Homo sapiens mRNA; cDNA DKFZp566A1046 (from clone DKFZp566A1046)
0.175201	-0.117642	-0.0052838	-0.038778	0.14025	0.321928	1076077	CGEN_HUM_1000348_1	18q21	Hs.47572	ELAC1	Homo sapiens hypothetical protein D29 (D29), mRNA
-0.481545	-0.196709	-0.0456669	0.0393922	0.526713	0.215692	1076078	CGEN_HUM_1000732_1	16q22.1	Hs.8575	FLJ20399	Homo sapiens hypothetical protein FLJ20399 (FLJ20399), mRNA
0.435714	-0.19744	-0.0456283	-0.0598584	0.0508417	-0.0837575	1076079	CGEN_HUM_1001116_1	6p21.1	Hs.155573	POLH	Homo sapiens polymerase (DNA directed), eta (POLH) mRNA
0.220421	0.0430158	0.173604	0.0792531	0.390853	-0.105549	1076080	CGEN_HUM_1001500_1	21q22.3	Hs.157079	ZNF295	Homo sapiens mRNA for KIAA1227 protein, partial cds
		0.164804		-0.475928		1076081	CGEN_HUM_1001884_1	19q13.4	Hs.159468	ZNF132	Homo sapiens zinc finger protein 132 (clone pHZ-12) (ZNF132) mRNA
0.298992	-0.329875	0.139635	-0.508964	0.224351	0.0635408	1076082	CGEN_HUM_1002268_1	17p11.2	Hs.16614	NT5M	Homo sapiens 5(3)-deoxyribonucleotidase (dNT-2); nuclear gene for mitochondrial product (LOC56953), mRNA
-0.348329	-0.204583	0.070725	0.121109	0.711902	0.0928193	1076083	CGEN_HUM_1002652_1	19q13.1	Hs.173255	SNRPA	Homo sapiens small nuclear ribonucleoprotein polypeptide A (SNRPA) mRNA
0.180661	0.252582	0.158093	-0.442432	0.0661819	-0.0458309	1076084	CGEN_HUM_1003036_1	2q31.2	Hs.145054	FKBP7	Homo sapiens FK506-binding protein mRNA, complete cds
0.0992697	-0.42955	0.141677		0.0998581		1076085	CGEN_HUM_1003420_1	15q13.1	Hs.126721	FLJ20313	Homo sapiens hypothetical protein FLJ20313 (FLJ20313), mRNA
0.440764	-0.503496	0.140535	-0.431404	0.259004		1076087	CGEN_HUM_1004188_1	17p13.1	Hs.278901	P101-PI3K	Homo sapiens phosphoinositide-3-kinase, regulatory subunit, polypeptide p101 (P101-PI3K), mRNA
-0.128116	-0.0497995	0.172094	0.177046	0.543616	0.167478	1076088	CGEN_HUM_1004572_1	5q22.3	Hs.41767	PTD002	Homo sapiens PTD002 protein (PTD002), mRNA
-0.0610329	-0.214377	0.265625	0.0624782	0.623714	0.168105	1076089	CGEN_HUM_1004956_1	18p11.32	Hs.180433	HSRTSBETA	Homo sapiens rTS beta protein (HSRTSBETA), mRNA
-0.215418	-0.0839049	-0.0173368	0.299211	0.694149	0.110006	1076091	CGEN_HUM_1005724_1	12q13.13	Hs.8309	MBC2	Homo sapiens cDNA FLJ12728 fis, clone NT2RP2000040, highly similar to Homo sapiens mRNA for KIAA0747 protein
0.436698	-0.0706416	-0.0160348	0.140863	0.483619	0.177359	1076092	CGEN_HUM_1006108_1	1q21	Hs.18376	CGN	Homo sapiens cingulin mRNA, complete cds
-0.204211	0.0668348	0.320869	0.106927	0.350854	0.15789	1076093	CGEN_HUM_1006492_1	17p13.3	Hs.78614	C1QBP	Homo sapiens complement component 1, q subcomponent binding protein (C1QBP) mRNA
0.376943	0.0931094	0.21319	0.0282467	-0.181438	0.267315	1076096	CGEN_HUM_1007644_1	NULL	Hs.23368	PRO2852	Homo sapiens clone FLC0578 PRO2852 mRNA, complete cds
-0.101091	-0.144797	0.18332	-0.0616976	0.758379	0.381127	1076097	CGEN_HUM_1008028_1	10p13	Hs.82043	C10orf7	Homo sapiens D123 gene product (D123) mRNA
-0.271711	0.125554	0.225197	0.150938	0.670052	0.262729	1076098	CGEN_HUM_1008412_1	3q23	Hs.107127	MRPS22	Homo sapiens GK002 protein (GK002), mRNA
0.138507	0.0669745	0.0772296	-0.435469	0.347648		1076099	CGEN_HUM_1008796_1	12q24	Hs.79283	SELPLG	Homo sapiens selectin P ligand (SELPLG), mRNA
0.313588	0.0602554	0.128476	0.165495	-0.388456	0.195817	1076101	CGEN_HUM_1009564_1	21q21.3	Hs.177486	APP	Homo sapiens amyloid beta (A4) precursor protein (protease nexin-II, Alzheimer disease) (APP), mRNA
-0.319635	-0.0376246	0.0896545	0.268329	0.692694	0.303742	1076105	CGEN_HUM_1011100_1	1p13.3	Hs.75652	GSTM5	Homo sapiens glutathione S-transferase M5 (GSTM5) mRNA
-0.0542173	-0.0851138	0.25881	0.321837	0.708383	0.45358	1076106	CGEN_HUM_1011484_1	2q13	Hs.351779	FLJ22004	Homo sapiens cDNA: FLJ22004 fis, clone HEP06871
0.428523	0.119193	0.169816	0.0859987	0.178789	0.0652397	1076109	CGEN_HUM_1012636_1	NULL	Hs.102238	NULL	Homo sapiens clone FBA1 Cri-du-chat region mRNA
-0.0524419	-0.0423514	-0.872874	-0.0413105	-0.182864	1.04324	1076110	CGEN_HUM_1013020_1	14q11.1	Hs.23262	RNASE6	Homo sapiens ribonuclease, RNase A family, k6 (RNASE6) mRNA
-0.0772849	-0.0379293	0.0859336	0.246953	0.312266	0.139644	1076111	CGEN_HUM_1013404_1	1p36.13	Hs.8518	SEPN1	Homo sapiens selenoprotein N mRNA, partial cds
0.474289	-0.39438	0.192645	-0.205637	0.100569	0.0396242	1076114	CGEN_HUM_1014556_1	NULL	Hs.288548	NULL	Homo sapiens cDNA FLJ12368 fis, clone MAMMA1002417
0.334981	-0.119299	0.627884	-0.0452756	0.178468	0.84513	1076116	CGEN_HUM_1015273_1	1p34-p32	Hs.166188	FOXD2	Homo sapiens forkhead box D2 (FOXD2), mRNA
0.0226924	-0.145992	0.169507	-0.133464	0.402698	0.160066	1076119	CGEN_HUM_1016425_1	6p21.32	Hs.183232	FLJ22638	Homo sapiens cDNA: FLJ22638 fis, clone HSI06727
-0.0793084	0.0331854	0.162915	0.0542948	0.417351	0.491729	1076121	CGEN_HUM_1017193_1	12q22	Hs.112110	MRPL42	Homo sapiens PTD007 protein (PTD007), mRNA
-0.103437	0.0642089	0.253035	0.0693382	0.59749	0.275377	1076122	CGEN_HUM_1017577_1	5q31.3	Hs.32587	SRA1	Homo sapiens steroid receptor RNA activator isoform 3 mRNA, complete cds
0.519536	-0.276106	0.0601948	-0.971171	-0.0228379	-0.0899616	1076127	CGEN_HUM_1000366_1	9q22.3	Hs.61255	FBP2	Homo sapiens fructose-1,6-bisphosphatase 2 (FBP2) mRNA
-0.0344641	-0.485908	0.0727989	-0.402171	0.480299	-0.00377044	1076128	CGEN_HUM_1000750_1	10p14-p13	Hs.301957	NUDT5	Homo sapiens nudix (nucleoside diphosphate linked moiety X)-type motif 5 (NUDT5), mRNA
0.178382	0.281024	0.0340328	0.0889947	0.137164	0.0671142	1076129	CGEN_HUM_1001134_1	9q22.3	Hs.192803	XPA	Homo sapiens xeroderma pigmentosum, complementation group A (XPA) mRNA
0.163441	-0.220348	0.427208	-0.0710097	0.326919	0.250883	1076130	CGEN_HUM_1001518_1	3q27.1	Hs.22879	LOC51193	Homo sapiens zinc finger protein ANC_2H01 (LOC51193), mRNA
0.0520957	0.28634	0.122574	0.376189	0.451961	0.588157	1076131	CGEN_HUM_1001902_1	9q32	Hs.150406	ZFP37	Homo sapiens zinc finger protein homologous to Zfp37 in mouse (ZFP37) mRNA, and translated products
-0.114266	0.219604	-0.00982253	0.31757	0.4943	-0.124343	1076132	CGEN_HUM_1002286_1	22q11	Hs.42287	E2F6	Homo sapiens E2F transcription factor 6 (E2F6) mRNA, and translated products
-0.369399	-0.105223	0.0663198	0.246674	0.726912	0.529426	1076133	CGEN_HUM_1002670_1	14q24.3	Hs.79008	SNW1	Homo sapiens SKI-INTERACTING PROTEIN (SNW1), mRNA
-0.105089	-0.0638571	0.303219	0.0516446	0.771839	0.123599	1076134	CGEN_HUM_1003054_1	1q23	Hs.1708	CCT3	Homo sapiens TCP1 (t-complex-1) ring complex, polypeptide 5 (TRIC5) mRNA
0.522214	0.00180676	0.147681		0.134011		1076135	CGEN_HUM_1003438_1	8p22	Hs.343873	MTMR7	Homo sapiens myotubularin related protein 7 mRNA, partial cds
-0.0317515	-0.0968481	0.114191	0.0440392	0.387199	0.177168	1076136	CGEN_HUM_1003822_1	10p14	Hs.206521	YME1L1	Homo sapiens YME1 (S.cerevisiae)-like 1 (YME1L1), mRNA
-0.0540137	-0.248427	-0.375805	0.0349968	0.85828	-0.0317259	1076137	CGEN_HUM_1004206_1	14q24	Hs.172665	MTHFD1	Homo sapiens 5,10-methylenetetrahydrofolate dehydrogenase, 5,10-methylenetetrahydrofolate cyclohydrolase, 10-formyltetrahydrofolate synthetase (MTHFD) mRNA
-0.0565835	-0.0902126	-0.235667	0.0853321	0.467729	0.272232	1076138	CGEN_HUM_1004590_1	17q21.1	Hs.13996	WIRE	Homo sapiens cDNA: FLJ23260 fis, clone COL05804, highly similar to HSU90911 Human clone 23652 mRNA sequence
0.297685	-0.105826	0.261618	-0.148784	0.354765	0.0232315	1076139	CGEN_HUM_1004974_1	21q22.2		CBR3	Homo sapiens mRNA for carbonyl reductase, clone p1079, partail
-0.144129	-0.141569	-0.330941	0.105292	0.463095	-0.0738967	1076140	CGEN_HUM_1005358_1	1q21.3	Hs.89230	KCNN3	Homo sapiens potassium intermediate/small conductance calcium-activated channel, subfamily N, member 3 (KCNN3) mRNA, and translated products
-0.296462	-0.169288	0.0342205	0.0546209	0.716957	0.510344	1076141	CGEN_HUM_1005742_1	12q13.2-q13.3	Hs.181271	COPZ1	Homo sapiens CGI-120 protein (LOC51644), mRNA
0.284883	-0.316211	0.2111	-0.395032	-0.0758714	0.133919	1076142	CGEN_HUM_1006126_1	6q25.1	Hs.287738	FLJ23305	Homo sapiens cDNA: FLJ23305 fis, clone HEP11392
-0.262325	-0.229086	0.0255677	0.0850039	0.709192	0.361723	1076143	CGEN_HUM_1006510_1	15q21-q22	Hs.699	PPIB	Homo sapiens peptidylprolyl isomerase B (cyclophilin B) (PPIB) mRNA
0.68286	-0.411857	0.848589	0.248221	-0.29643	-0.0492743	1076144	CGEN_HUM_1006894_1	2q12.2	Hs.278671	GCC185	Homo sapiens KIAA0336 gene product (KIAA0336), mRNA
-0.143881	-0.0683286	-0.34487	0.00784431	0.439145	0.193864	1076145	CGEN_HUM_1007278_1	19q13.33	Hs.288800	FLJ22688	Homo sapiens cDNA: FLJ22688 fis, clone HSI11003
0.177414	0.0614587	0.194177	-0.401874	0.152602	0.0824761	1076146	CGEN_HUM_1007662_1	3q29	Hs.36761	HRASLS	Homo sapiens H-REV107 protein-related protein (LOC57110), mRNA
-0.233165	-0.18742	-0.833998	0.187111	0.449434	0.088226	1076150	CGEN_HUM_1009198_1	19q13.2	Hs.108665	STRN4	Homo sapiens zinedin (ZIN), mRNA
-0.174542	0.0290862	0.0515105	0.331996	0.554687	0.583114	1076152	CGEN_HUM_1009966_1	16q24.3	Hs.301240	MC1R	Homo sapiens melanocortin 1 receptor (alpha melanocyte stimulating hormone receptor) (MC1R) mRNA
-0.0172461	-0.114603	0.075828	-0.0426052	0.0880205	0.00223753	1076153	CGEN_HUM_1010350_1	NULL		NULL	H.sapiens (xs168) mRNA, 381bp
-0.105893	0.0821239	0.295913	-0.161444	0.916424	0.0747457	1076154	CGEN_HUM_1010734_1	11q24	Hs.116651	EVA1	Homo sapiens epithelial V-like antigen 1 (EVA1), mRNA
0.552922	-0.0283216	-0.196252	-0.195179	0.121788	-0.0443301	1076155	CGEN_HUM_1011118_1	6p21.3	Hs.507	CDSN	Homo sapiens corneodesmosin (CDSN) mRNA, and translated products
-0.0562224	-0.399567	-0.00796851	-0.186704	0.364937	-0.0996945	1076161	CGEN_HUM_1013422_1	NULL		NULL	Human HepG2 3' region cDNA, clone hmd3d10
-0.199104	-0.0295956	-0.0247505	0.113662	0.757741	0.286074	1076162	CGEN_HUM_1013806_1	6p21.31	Hs.164919	LOC221496	Homo sapiens cDNA: FLJ21205 fis, clone COL00328
0.0113663	-0.393841	-0.00766213	0.000490838	0.413065	0.161669	1076172	CGEN_HUM_1017595_1	19p13.11	Hs.26570	FLJ20422	Homo sapiens hypothetical protein FLJ20422 (FLJ20422), mRNA
0.0633789	-0.189975	0.175966	-0.00304559	0.503432	0.317802	1076177	CGEN_HUM_1000372_1	2p13	Hs.1674	GFPT1	Homo sapiens glutamine-fructose-6-phosphate transaminase 1 (GFPT1) mRNA
	-0.759286			-0.272724	0.432876	1076178	CGEN_HUM_1000756_1	NULL	Hs.278698	NULL	Homo sapiens surfactant protein B (LOC51041), mRNA
0.160426	-0.582727	-0.00242897	-0.338673	0.0832307	0.0800818	1076179	CGEN_HUM_1001140_1	22q13.1	Hs.3094	KIAA0063	Homo sapiens KIAA0063 gene product (KIAA0063), mRNA
-0.0242189	-0.145514	0.299869	0.0235145	0.348001	0.277079	1076180	CGEN_HUM_1001524_1	1p22.1	Hs.31016	M96	Homo sapiens putative DNA binding protein (M96), mRNA
				-0.477169		1076181	CGEN_HUM_1001908_1	7q22	Hs.99348	DLX5	Homo sapiens distal-less homeo box 5 (DLX5), mRNA
0.4676	-0.383369	0.295058	-0.430912	-0.158441	-0.0226808	1076182	CGEN_HUM_1002292_1	NULL		NULL	Human probable zinc finger protein H101 mRNA, partial cds
0.354702	-0.264172	-0.105373	-0.268208	0.119962	-0.293947	1076183	CGEN_HUM_1002676_1	19q13.13	Hs.2730	HNRPL	Homo sapiens heterogeneous nuclear ribonucleoprotein L (HNRPL) mRNA
-0.0299205	0.139535	0.160374	0.031835	0.0559942	-0.0238817	1076184	CGEN_HUM_1003060_1	1p31.3	Hs.5990	TTC4	Homo sapiens tetratricopeptide repeat domain 4 (TTC4) mRNA
0.169571	-0.269139	-0.00629857	-0.07659	0.282566	0.0396365	1076185	CGEN_HUM_1003444_1	19q13.1	Hs.174031	COX6B	Homo sapiens cytochrome c oxidase subunit VIb (COX6B), nuclear gene encoding mitochondrial protein, mRNA
-0.099296	-0.10747	0.0894023	0.0548589	0.0457246	0.255878	1076186	CGEN_HUM_1003828_1	9q21-q22	Hs.78056	CTSL	Homo sapiens cathepsin L (CTSL) mRNA
-0.327263	-0.27929	0.0778675	0.137504	0.813303	0.526038	1076187	CGEN_HUM_1004212_1	1p36.1-p35	Hs.831	HMGCL	Human hydroxymethylglutaryl-CoA lyase mRNA, complete cds
0.72472	0.171832	-0.442189		-0.483432		1076188	CGEN_HUM_1004596_1	NULL	Hs.272311	NULL	Homo sapiens mRNA; cDNA DKFZp434B1521 (from clone DKFZp434B1521)
0.0688466	-0.298219	-0.270675	-0.12014	0.242934	0.219836	1076190	CGEN_HUM_1005364_1	21q22.13-q22.2	Hs.11173	KCNJ6	Homo sapiens potassium inwardly-rectifying channel, subfamily J, member 6 (KCNJ6) mRNA
-0.0467599	-0.290573	-0.234425	-0.411612	0.259833	-0.0676532	1076191	CGEN_HUM_1005748_1	10q23.3	Hs.182215	ARL3	Homo sapiens ADP-ribosylation factor-like 3 (ARL3), mRNA
0.550025	-0.376879	0.131022		0.208898		1076192	CGEN_HUM_1006132_1	9q22.32	Hs.113426	KIAA1529	Homo sapiens mRNA for KIAA1529 protein, partial cds
-0.139811	-0.0585625	-0.132023	-0.105732	0.312853	0.373292	1076193	CGEN_HUM_1006516_1	3q28	Hs.173880	IL1RAP	Homo sapiens interleukin 1 receptor accessory protein (IL1RAP) mRNA
0.330288		-0.124141	-0.676	-0.275437		1076194	CGEN_HUM_1006900_1	15q22.1	Hs.157607	FLJ13952	Homo sapiens cDNA FLJ13952 fis, clone Y79AA1001068
0.0545021	0.143894	0.247776	0.114921	0.367715	0.0992609	1076196	CGEN_HUM_1007668_1	7q21.2	Hs.12244	FLJ20097	Homo sapiens hypothetical protein FLJ20097 (FLJ20097), mRNA
-0.152633	0.243856	0.450217	0.433168	0.76966	0.0603813	1076197	CGEN_HUM_1008052_1	8q23.1	Hs.154387	KIAA0103	Homo sapiens KIAA0103 gene product (KIAA0103), mRNA
0.651737	0.710605	-0.339524	0.0693277	-0.729093	0.846171	1076200	CGEN_HUM_1009204_1	Xq13.1	Hs.84	IL2RG	Homo sapiens interleukin 2 receptor, gamma (severe combined immunodeficiency) (IL2RG) mRNA
0.128589	0.0253574	0.268084	-0.075463	0.127521	-0.111583	1076204	CGEN_HUM_1010740_1	2q12-q14	Hs.73149	PAX8	Homo sapiens paired box gene 8 (PAX8), transcript variant PAX8C, mRNA
0.758242	-0.149983	-0.157368	-0.0357158	0.00296906	-0.102578	1076206	CGEN_HUM_1011508_1	1q25.2	Hs.283759	OCLM	Homo sapiens oculomedin mRNA, complete cds
-0.0919707	-0.0226751	0.0886067	-0.129607	0.00313023	0.189341	1076209	CGEN_HUM_1012660_1	1p34.2	Hs.46736	FLJ23476	Homo sapiens cDNA: FLJ23476 fis, clone HSI14935
-0.164145	0.0154671	-0.176342	-0.429878	-0.0100892	-0.702903	1076211	CGEN_HUM_1013428_1	5q23.1	Hs.108920	SEMA6A	Homo sapiens HT018 mRNA, complete cds
0.0119619	0.0584713	0.230284	0.255465	-2.33831	0.302691	1076213	CGEN_HUM_1014196_1	NULL	Hs.25275	LOC57209	Homo sapiens mRNA; cDNA DKFZp566A163 (from clone DKFZp566A163)
-0.185676	-0.26086	-0.0884822	0.148592	1.10317	0.371276	1076214	CGEN_HUM_1014580_1	NULL		NULL	Human mRNA for beta-actin, 5'UTR (sequence from the 5'cap to the start codon)
0.713028	0.311272	-0.144152	0.0898183	0.100938	-0.0027659	1076216	CGEN_HUM_1015297_1	NULL		NULL	Homo sapiens clone TEA5 Cri-du-chat critical region mRNA
0.10936	-0.355475	-0.128187	0.143197	0.235429	0.15073	1076217	CGEN_HUM_1015681_1	NULL	Hs.301124	NULL	Homo sapiens cDNA FLJ11681 fis, clone HEMBA1004865
-0.256545	0.0191801	0.321832	0.051294	0.71203	0.105471	1076222	CGEN_HUM_1017601_1	3p14.3	Hs.47166	HT021	Homo sapiens HT021 (HT021) mRNA, complete cds
0.597207	-0.296793	0.395798	-0.423034	-0.329642	0.170074	1076227	CGEN_HUM_1000114_1	15q21		TRPM7	Homo sapiens cDNA FLJ20117 fis, clone COL05727
	-0.0252039			0.1765		1076228	CGEN_HUM_1000498_1	5q11.1	Hs.505	ISL1	Homo sapiens ISL1 transcription factor, LIM/homeodomain, (islet-1) (ISL1), mRNA
0.0631499	-0.104206	-0.149254	0.0800435	0.484616	0.126716	1076229	CGEN_HUM_1000882_1	7p14.3-p14.1	Hs.75137	KIAA0193	Homo sapiens KIAA0193 gene product (KIAA0193), mRNA
-0.173518	0.112	0.451042	0.33852	0.621271	-0.32642	1076230	CGEN_HUM_1001266_1	14q22.3	Hs.22549	C14orf135	Homo sapiens cDNA FLJ12946 fis, clone NT2RP2005254
0.228341	-0.166368	0.0993369	0.0971095	0.392407	-0.140105	1076231	CGEN_HUM_1001650_1	NULL	Hs.155606	NULL	Human homeobox protein (PHOX1) mRNA, 3' end
0.0453028	-0.365307	-0.0367961	-0.221968	-0.329322	0.389071	1076232	CGEN_HUM_1002034_1	6q16	Hs.182505	POU3F2	Homo sapiens POU domain, class 3, transcription factor 2 (POU3F2) mRNA
0.0398888	-0.268096	0.140101	-0.0477281	0.526961	0.17491	1076233	CGEN_HUM_1002418_1	11q13.1	Hs.14839	POLR2G	Homo sapiens polymerase (RNA) II (DNA directed) polypeptide G (POLR2G), mRNA
0.119622	-0.398473	0.0664194	-0.0599721	0.185061	0.0983931	1076234	CGEN_HUM_1002802_1	14q	Hs.539	RPS29	Homo sapiens ribosomal protein S29 (RPS29) mRNA
0.496006	-0.153694	0.152397	0.271639	-0.203681	0.725734	1076235	CGEN_HUM_1003186_1	21q11	Hs.24633	SAMSN1	Homo sapiens SAMSN1 (SAMSN1) mRNA, complete cds
-0.0161286	-0.177557	0.0474174	-0.0450643	0.423146	0.113603	1076236	CGEN_HUM_1003570_1	Xq22	Hs.121068	TM4SF6	Homo sapiens transmembrane 4 superfamily member 6 (TM4SF6) mRNA, and translated products
0.574961	0.105586	0.498549	0.313394	0.436122	-0.263378	1076237	CGEN_HUM_1003954_1	4q13.2	Hs.59838	FLJ10808	Homo sapiens hypothetical protein FLJ10808 (FLJ10808), mRNA
0.425958	-0.165051	-0.205329		-0.0368213		1076238	CGEN_HUM_1004338_1	2q37.1		ALPI	Human intestinal alkaline phosphatase mRNA, complete cds
0.552837	-0.438887	-0.13618	0.000536484	-0.0794605	-0.141621	1076239	CGEN_HUM_1004722_1	12q24.12	Hs.135723	GLTP	Homo sapiens glycolipid transfer protein (LOC51228), mRNA
0.431653	-0.545237	0.320275	-0.307611	-0.500499	0.24528	1076240	CGEN_HUM_1005106_1	10q24	Hs.193852	ABCC2	Homo sapiens ATP-binding cassette, sub-family C (CFTR/MRP), member 2 (ABCC2), mRNA
0.224597	-0.622974	-0.368238		0.450617	-0.146887	1076241	CGEN_HUM_1005490_1	4p16.3	Hs.302008	SLC26A1	Homo sapiens sulfate/anion transporter SAT-1 protein (SLC26A1) mRNA, complete cds
-0.0322851	-0.291093	0.116787	0.243383	0.384696	0.191569	1076242	CGEN_HUM_1005874_1	9q34.11	Hs.19012	RAB9P40	Homo sapiens Rab9 effector p40 (RAB9P40) mRNA
0.0364494	-0.0279713	-0.0387684	-0.273359	-0.189881	0.119415	1076243	CGEN_HUM_1006258_1	5q32	Hs.331555	SPINK5	Homo sapiens serine protease inhibitor, Kazal type, 5 (SPINK5), mRNA
-0.25373	-0.119297	-0.0516663	0.0511157	0.325353	-0.0141587	1076245	CGEN_HUM_1007026_1	7q22.1		MGC3195	Homo sapiens PNAS-112 mRNA, partial sequence
-0.336283	-0.403468	0.198546	-0.175548	0.555261	0.209399	1076246	CGEN_HUM_1007410_1	7p21.3	Hs.91011	AGR2	Homo sapiens anterior gradient 2 (Xenepus laevis) homolog (AGR2), mRNA
-0.12951	-0.0298544	-0.321648	0.363085	0.984592	0.174478	1076247	CGEN_HUM_1007794_1	3p21.31	Hs.64742	KIAA0540	Homo sapiens mRNA for KIAA0540 protein, partial cds
0.222193	-0.0466542	-0.32532	-0.0727749	0.644638	-0.249436	1076248	CGEN_HUM_1008178_1	12p13.2-p13.1	Hs.24596	PIR51	Homo sapiens RAD51-interacting protein (PIR51) mRNA
-0.133308	-0.0452237	-0.289157	0.0480097	0.522441	0.462315	1076249	CGEN_HUM_1008562_1	9q34.13	Hs.173484	LRRC8	Homo sapiens mRNA for KIAA1437 protein, partial cds
-0.398735	-0.256701	-0.102546	0.0807153	0.641509	0.238282	1076251	CGEN_HUM_1009330_1	15q22.2	Hs.250870	MAP2K5	Homo sapiens mitogen-activated protein kinase kinase 5 (MAP2K5), mRNA
0.406966	-0.0620391	0.300745	-0.0677689	-0.424919	-0.21945	1076252	CGEN_HUM_1009714_1	16p11	Hs.210546	IL21R	Homo sapiens interleukin 21 receptor (IL21R) mRNA, complete cds
0.59898	-0.251373	0.0656556	-0.46838	-0.0981218	-0.18922	1076254	CGEN_HUM_1010482_1	11q22-q23	Hs.41706	DDX10	Homo sapiens DEAD/H (Asp-Glu-Ala-Asp/His) box polypeptide 10 (RNA helicase) (DDX10) mRNA
-0.0361823	-0.178472	-0.221857	-0.372496	-0.0744398	0.2445	1076258	CGEN_HUM_1012018_1	16p13.3		PPL8	Homo sapiens mRNA full length insert cDNA clone EUROIMAGE 2068113
-0.158525	0.534957	0.466585	0.572925	1.01958	0.307825	1076260	CGEN_HUM_1012786_1	NULL	Hs.23458	NULL	Homo sapiens mRNA; cDNA DKFZp434C1613 (from clone DKFZp434C1613)
0.215605	-0.248327	-0.274881	0.126683	0.0176175	0.00730783	1076261	CGEN_HUM_1013170_1	14q24.1	Hs.301152	MGC50452	Homo sapiens mRNA; cDNA DKFZp434F053 (from clone DKFZp434F053)
0.242273	0.356837	0.150998	0.0733469	0.109257	-0.0599007	1076262	CGEN_HUM_1013554_1	4q11-q13	Hs.74615	PDGFRA	H.sapiens mRNA for PDGFRalpha protein
0.0949987	0.462128	-0.0182715	0.117397	0.915356	0.146956	1076264	CGEN_HUM_1014322_1	22q13.1	Hs.226117	H1F0	Homo sapiens H1 histone family, member 0 (H1F0), mRNA
0.150211	-0.195167	-0.410307	0.346615	0.185615	0.0210554	1076268	CGEN_HUM_1015807_1	NULL	Hs.306639	NULL	Homo sapiens cDNA FLJ12624 fis, clone NT2RM4001754
-0.19959	0.232695	-0.305412	0.311674	-0.348133	-0.283492	1076269	CGEN_HUM_1016191_1	NULL		NULL	Homo sapiens cDNA FLJ12036 fis, clone HEMBB1001911
-0.0549699	-0.382193	-0.662262	-0.0410551	0.555305	0.298928	1076277	CGEN_HUM_1000120_1	22q12.2	Hs.279535	FLJ38628	Homo sapiens cDNA: FLJ23382 fis, clone HEP16349
-0.199804	-0.305177	0.275709	-0.0939413	0.5631	0.082869	1076278	CGEN_HUM_1000504_1	21q21.1	Hs.73851	ATP5J	Homo sapiens ATP synthase, H+ transporting, mitochondrial (ATP5) mRNA
-0.129676	0.639725	0.608088	0.874251	0.494923	-0.136621	1076279	CGEN_HUM_1000888_1	1q32.3	Hs.239155	NY-REN-45	Homo sapiens NY-REN-45 antigen (LOC51133), mRNA
0.0170552	-0.0550686	-0.414707	0.233391	0.379842	-0.298947	1076280	CGEN_HUM_1001272_1	17q11.1	Hs.135890	PF1	Homo sapiens mRNA for KIAA1523 protein, partial cds
0.29099	-0.0199585	-0.105771	-0.440296	-0.282261	-0.363921	1076281	CGEN_HUM_1001656_1	2q37	Hs.184945	GBX2	Homo sapiens gastrulation brain homeo box 2 (GBX2), mRNA
-0.300025	-0.203922	0.267956	0.0105431	0.697632	0.275753	1076282	CGEN_HUM_1002040_1	3q21	Hs.2110	ZNF9	Homo sapiens zinc finger protein 9 (a cellular retroviral nucleic acid binding protein) (ZNF9), mRNA
0.0486418	-0.40085	0.161391	-0.378048	0.525094	-0.235476	1076283	CGEN_HUM_1002424_1	5p15.33	Hs.6566	TRIP13	Homo sapiens HPV16 E1 protein binding protein mRNA, complete cds
-0.0377671	-0.28619	0.176078	-0.0909338	0.386206	0.0630887	1076284	CGEN_HUM_1002808_1	NULL	Hs.274546	NULL	Homo sapiens cDNA FLJ10190 fis, clone HEMBA1004753
0.0336005	-0.267259	0.0653093	-0.164628	0.0559082	0.282638	1076285	CGEN_HUM_1003192_1	9q22.3-q31	Hs.301839	HABP4	Homo sapiens intracellular hyaluronan-binding protein mRNA, complete cds
-0.327751	-0.378381	-0.160488	-0.417072	-0.666034	0.427127	1076286	CGEN_HUM_1003576_1	2q24.1	Hs.55968	GALNT5	Homo sapiens partial mRNA for GalNAc-T5 (GALNT5 gene)
0.172233	-0.0245214	0.102093	0.0511561	-0.0255917	-0.133942	1076287	CGEN_HUM_1003960_1	NULL	Hs.158298	OSIL	Human phosphotyrosine independent ligand p62B B-cell isoform for the Lck SH2 domain mRNA, partial cds
-0.218175	-0.149567	0.00111276	-0.104153	0.552485	-0.159421	1076288	CGEN_HUM_1004344_1	1q21-q22	Hs.42331	EFNA4	Homo sapiens ephrin-A4 (EFNA4) mRNA
-0.0306968	-0.528644	-0.297342	0.0426002	0.165438	0.471597	1076289	CGEN_HUM_1004728_1	11q13	Hs.31130	TM7SF2	Homo sapiens transmembrane 7 superfamily member 2 (TM7SF2) mRNA, and translated products
0.0188517	-0.281753	0.296011	-0.289456	0.116172	-0.151768	1076292	CGEN_HUM_1005880_1	7p15.2	Hs.106260	SNX10	Homo sapiens sorting nexin 10 (SNX10), mRNA
-0.242673	-0.144259	0.00433894	0.16958	0.751256	0.515098	1076295	CGEN_HUM_1007032_1	17q21.2	Hs.9029	KRT23	Homo sapiens DKFZP434G032 protein (DKFZP434G032), mRNA
-0.270318	-0.710642	0.35677	-0.173737	0.444724	-0.0758101	1076296	CGEN_HUM_1007416_1	14q11.2	Hs.99291	STXBP6	Homo sapiens HSPC156 protein (HSPC156), mRNA
-0.128167	-0.631422	-0.0185767	-0.317753	0.456952	-0.150127	1076298	CGEN_HUM_1008184_1	12q13.11	Hs.334842	K-ALPHA-1	Homo sapiens tubulin, alpha, ubiquitous (K-ALPHA-1) mRNA
0.278943	-0.445756	-0.126378	-0.461174	-0.619464	0.520241	1076299	CGEN_HUM_1008568_1	5q14.3	Hs.81800	CSPG2	Homo sapiens chondroitin sulfate proteoglycan 2 (versican) (CSPG2) mRNA
-0.0380012	-0.160416	-0.271513	0.0784969	0.575842	0.19712	1076300	CGEN_HUM_1008952_1	14q24.1	Hs.109654	SYNJ2BP	Homo sapiens hypothetical protein FLJ11271 (FLJ11271), mRNA
-0.186707	-0.163412	-0.00812223	-0.135525	0.214516	-0.0575174	1076301	CGEN_HUM_1009336_1	4q32.1	Hs.83243	KIAA1450	Homo sapiens mRNA for KIAA1450 protein, partial cds
-0.221404	0.0449376	0.235686	0.258058	1.0053	0.313401	1076303	CGEN_HUM_1010104_1	8p11.2	Hs.226573	IKBKB	Homo sapiens IkB kinase-b (IKK-beta) mRNA, complete cds
0.56075	-0.0274807	0.15379	0.176286	0.0500267	-0.146003	1076304	CGEN_HUM_1010488_1	2q21.2	Hs.77495	UBXD2	Homo sapiens mRNA for KIAA0242 protein, partial cds
-0.0744063	-0.476881	0.0882539	-0.227498	-0.444467	-0.238579	1076305	CGEN_HUM_1010872_1	17p13.3	Hs.154396	CT120	Homo sapiens cDNA: FLJ22282 fis, clone HRC03861
0.026107	0.0514142	0.247467	0.281066	0.700805	0.224382	1076306	CGEN_HUM_1011256_1	2q11.1	Hs.44566	KIAA1641	Homo sapiens mRNA for KIAA1641 protein, partial cds
-0.169607	-0.269656	0.00171784	-0.0099214	0.608542	-0.0642462	1076307	CGEN_HUM_1011640_1	7p13-p11.2		PPIA	Homo sapiens cDNA: FLJ22916 fis, clone KAT06406, highly similar to HSCYCR Human mRNA for T-cell cyclophilin
-0.360503	-0.423412	-0.056798	-0.0158983	0.801243	0.412041	1076308	CGEN_HUM_1012024_1	8p12	Hs.279921	MGC8721	Homo sapiens HSPC035 protein (LOC51669), mRNA
-0.103022	0.00689999	0.339866	0.307189	0.711707	0.266765	1076310	CGEN_HUM_1012792_1	NULL		NULL	Human HepG2 3' region cDNA, clone hmd3a09
-0.08911	-0.0918155	0.0772513	0.160969	0.231805	-0.0314453	1076312	CGEN_HUM_1013560_1	NULL		MRPL52	Homo sapiens cDNA FLJ20443 fis, clone KAT05031
0.325539	-0.11204	-0.134692	-0.484186	-0.0332497	-0.14446	1076313	CGEN_HUM_1013944_1	NULL	Hs.306801	NULL	Homo sapiens cDNA: FLJ21672 fis, clone COL09025
0.277191	-0.196361	-0.247089	-0.101919	0.0624121	0.0426471	1076314	CGEN_HUM_1014328_1	9q33.3	Hs.41181	LOC253039	Homo sapiens mRNA; cDNA DKFZp727C191 (from clone DKFZp727C191)
0.512778	-1.06365	0.398217	-0.104088	-0.140612	-0.236368	1076315	CGEN_HUM_1014661_1	NULL	Hs.187578	NULL	Homo sapiens cDNA FLJ13722 fis, clone PLACE2000455
-0.172283	-0.135752	0.25529	-0.106692	0.18996	0.172876	1076327	CGEN_HUM_1000138_1	14q24.3	Hs.118722	FUT8	Homo sapiens fucosyltransferase 8 (alpha (1,6) fucosyltransferase) (FUT8) mRNA
-0.0751647	-0.198644	0.260562	0.0605519	0.501979	0.0165807	1076328	CGEN_HUM_1000522_1	4p16	Hs.26077	WFS1	Homo sapiens Wolfram syndrome (WFS) mRNA
-0.0599391	-0.213948	0.394194	-0.00835722	0.356634	0.254269	1076329	CGEN_HUM_1000906_1	12q13-q14	Hs.94672	GCN5L1	Homo sapiens GCN5 (general control of amino-acid synthesis, yeast, homolog)-like 1 (GCN5L1) mRNA
-0.0106095	-0.413724	-0.85915	0.0261248	0.587002	0.0584181	1076330	CGEN_HUM_1001290_1	14q32.3	Hs.101448	MTA1	Homo sapiens metastasis associated 1 (MTA1) mRNA
0.21774	0.220415	0.315264	0.128535	0.172584	0.379641	1076331	CGEN_HUM_1001674_1	6p21.31	Hs.237786	ZNF187	Homo sapiens mRNA for SRE-ZBP
0.0540176	0.457531	-0.11931	0.00566191	-0.254593	0.0691188	1076332	CGEN_HUM_1002058_1	17q21.3		HOXB6	HOX B6=class I homeobox {fragment M2, homeodomain} [human, MCF7 cells, mRNA Partial, 117 nt]
-0.0108927	-0.0179964	0.344482	0.239413	0.540127	0.315785	1076333	CGEN_HUM_1002442_1	1q31	Hs.554	SSA2	Human SS-A/Ro ribonucleoprotein autoantigen 60 kd subunit mRNA, complete cds
-0.129279	-0.933683	-0.0227671	-0.519742	0.0849137	0.666037	1076334	CGEN_HUM_1002826_1	2p16.1	Hs.20887	FLJ10392	Homo sapiens hypothetical protein FLJ10392 (FLJ10392), mRNA.
-0.0745262	-0.0865386	0.177369	0.0950453	0.192122	-0.0589712	1076335	CGEN_HUM_1003210_1	6pter-p12.1	Hs.48433	ZFP318	Homo sapiens endocrine regulator (HRIHFB2436), mRNA
0.382693	0.152875	-0.0481454	0.0581958	0.0181052	0.160715	1076336	CGEN_HUM_1003594_1	5q12	Hs.272404	C2GNT3	Homo sapiens core 2 beta-1,6-N-acetylglucosaminyltransferase 3 (LOC51301), mRNA
-0.205375	-0.244363	0.0271419	0.0541715	0.20855	0.0725358	1076337	CGEN_HUM_1003978_1	5q33-q34	Hs.42400	USP12	Homo sapiens ubiquitin hydrolyzing enzyme I (UBH1) mRNA, partial cds
-0.0568747	0.0892096	-0.323231	0.169532	-0.287018	-0.60239	1076338	CGEN_HUM_1004362_1	11q22.3-q23	Hs.125359	THY1	Homo sapiens Thy-1 cell surface antigen (THY1), mRNA
-0.22661	-0.0931288	0.227987	0.175327	0.779639	0.105394	1076339	CGEN_HUM_1004746_1	5q13.3-q14	Hs.11899	HMGCR	Homo sapiens 3-hydroxy-3-methylglutaryl-Coenzyme A reductase (HMGCR) mRNA
0.159161	-0.133636	-0.299061	0.251969	0.201	-0.0223427	1076340	CGEN_HUM_1005130_1	Xq25-q26.1		FLJ11362	Novel human gene mapping to chomosome X
-0.0753258	-0.250117	-0.0379225	-0.0595172	-0.100121	-0.576487	1076341	CGEN_HUM_1005514_1	16q12.2	Hs.10499	FLJ10815	Homo sapiens hypothetical protein FLJ10815 (FLJ10815), mRNA
-0.0174984	-0.172099	0.154602	0.146935	0.780587	0.307877	1076342	CGEN_HUM_1005898_1	5q23	Hs.11183	SNX2	Homo sapiens sorting nexin 2 (SNX2) mRNA, and translated products
-0.307937	-0.235065	-0.362544	-0.554525	-0.300748	-0.47038	1092257	CGEN_HUM_1011629_1	5p15.1	Hs.168640	ANKH	Homo sapiens Ank, mouse, homolog of (ANK), mRNA
0.0811213	-0.164465	-0.0884521	-0.0686409	0.464652	0.241913	1076344	CGEN_HUM_1006666_1	NULL		NULL	Homo sapiens CGI-131 protein (LOC51648), mRNA
-0.282679	-0.0747272	0.180077	-0.0958669	0.332653	-0.0182861	1076345	CGEN_HUM_1007050_1	1p35.3	Hs.63795	DKFZP434L0117	Homo sapiens cDNA FLJ13976 fis, clone Y79AA1001594, weakly similar to HYALURONAN-MEDIATED MOTILITY RECEPTOR
-0.397711	-0.133656	0.316142	0.437234	0.576279	0.369555	1076346	CGEN_HUM_1007434_1	11q13.1-q13.3	Hs.89449	MAP3K11	Homo sapiens mitogen-activated protein kinase kinase kinase 11 (MAP3K11), mRNA
0.07541	-0.397595	-0.342914	-0.643192	-0.255922	-0.191048	1076347	CGEN_HUM_1007818_1	21q22.3	Hs.143638	WDR4	Homo sapiens long form for WD repeat domain 4 protein (WDR4 gene) (HSA243913), mRNA
0.190199	-0.245662	-0.0739914	-0.256975	0.450629	-0.0503218	1076348	CGEN_HUM_1008202_1	20q11.2-q12	Hs.26395	EPB41L1	Human mRNA for KIAA0338 gene, partial cds
-0.230011	0.0237853	0.326875	0.240054	-0.00203053	0.259493	1076350	CGEN_HUM_1008970_1	7q33-q35	Hs.3796	EPHB6	Homo sapiens EphB6 (EPHB6) mRNA
-0.237808	-0.215209	-0.0647725	-0.0838499	0.74757	0.206214	1076351	CGEN_HUM_1009354_1	1p33	Hs.5591	MKNK1	Homo sapiens MAP kinase-interacting serine/threonine kinase 1 (MKNK1) mRNA
				-0.545638		1076352	CGEN_HUM_1009738_1	19q13.4	Hs.272216	GP6	Homo sapiens platelet glycoprotein VI (LOC51206), mRNA
-0.132972	-0.33988	-0.810959	-0.165307	0.554716	0.103205	1076353	CGEN_HUM_1010122_1	5q35.3	Hs.89434	DBN1	Homo sapiens drebrin 1 (DBN1) mRNA
-0.0436215	-0.0609278	0.0160194	0.237653	-0.100649	0.28147	1076354	CGEN_HUM_1010506_1	1p11.1	Hs.132526	LOC51152	Homo sapiens melanoma antigen (LOC51152), mRNA
-0.162996	-0.251623	0.0780776	-0.026383	0.462731	0.0875002	1076357	CGEN_HUM_1011658_1	NULL		NULL	Homo sapiens clone MF118 A4A10 hypoxanthine phosphoribosyltransferase (hprt) 130 kb deletion mutant mRNA, partial cds, contains human Alu element
-0.302628	0.00705476	-0.192445	-0.194818	0.40764	0.140501	1076358	CGEN_HUM_1012042_1	9p24.1	Hs.181385	MDS030	Homo sapiens uncharacterized hematopoietic stem/progenitor cells protein MDS030 (MDS030), mRNA
0.206358	0.336864	0.083622	0.234891	0.00907208	-0.179484	1076362	CGEN_HUM_1013578_1	7q11.21	Hs.32168	AUTS2	Homo sapiens KIAA0442 mRNA, partial cds
0.0145844	-0.22979	0.0963207	-0.0259031	0.406376	0.21936	1076363	CGEN_HUM_1013962_1	NULL		NULL	Homo sapiens ribosomal protein L21 (homologue of rat rpL21) mRNA fragment
0.611577	-0.388096	-0.210097	-0.0454517	-0.196197	0.0152799	1076365	CGEN_HUM_1014679_1	NULL	Hs.69429	NULL	Homo sapiens IMAGE:512024 clone, mRNA
0.43097	-0.0236425	-0.257529	0.131451	-0.279724	-0.434439	1076366	CGEN_HUM_1015063_1	NULL	Hs.224012	NULL	Homo sapiens cDNA FLJ13731 fis, clone PLACE3000142
0.232184	-0.0661909	0.00126346	-0.118198	-0.100269		1076369	CGEN_HUM_1016215_1	NULL	Hs.306876	NULL	Homo sapiens cDNA: FLJ23098 fis, clone LNG07440
0.684531	-0.140851	0.0155351	-0.45564	-0.757666	-0.0882669	1076377	CGEN_HUM_1000144_1	17p13.3	Hs.149797	FLJ10979	Homo sapiens hypothetical protein FLJ10979 (FLJ10979), mRNA
0.00579829	-0.384085	0.342283	-0.158063	0.536592	-0.0554741	1076378	CGEN_HUM_1000528_1	16q24	Hs.173162	NOC4	Homo sapiens neighbor of COX4 (NOC4) mRNA
0.512453	-0.557626	0.494329	-0.620309	0.122576	0.0506349	1076379	CGEN_HUM_1000912_1	7p15.2	Hs.69749	KIAA0087	Homo sapiens KIAA0087 gene product (KIAA0087), mRNA
0.475202	-0.512822	0.418023	-0.225226	-0.0698075	-0.403166	1076380	CGEN_HUM_1001296_1	7p15.2	Hs.278554	CBX3	Homo sapiens heterochromatin-like protein 1 (HECH), mRNA
0.0348084		-0.0787913		-0.645973		1076381	CGEN_HUM_1001680_1	12	Hs.2815	POU6F1	Homo sapiens POU domain, class 6, transcription factor 1 (POU6F1) mRNA
-0.11229	-0.285083	-0.119721	0.0160357	0.0987591	0.113946	1076382	CGEN_HUM_1002064_1	19q13.43	Hs.164476	FLJ20626	Homo sapiens hypothetical protein FLJ20626 (FLJ20626), mRNA
-0.0348473	-0.258608	-2.0339	-0.251201	0.417432	0.0937606	1076383	CGEN_HUM_1002448_1	14q	Hs.32935	BRF1	Homo sapiens TATA box binding protein (TBP)-associated factor, RNA polymerase III, C, 90kD (TAF3C) mRNA
0.57012	-0.324881	-0.636171	-0.152742	-0.252273	-0.0273699	1076384	CGEN_HUM_1002832_1	Xp22.2-p22.1	Hs.211539	EIF2S3	Homo sapiens eukaryotic translation initiation factor 2, subunit 3 (gamma, 52kD) (EIF2S3) mRNA
-0.0520232	-0.177942	-0.0644107	0.0951932	0.289753	0.0883198	1076385	CGEN_HUM_1003216_1	8q24.22	Hs.301698	SIAT4A	Homo sapiens sialyltransferase 4A (beta-galactosidase alpha-2,3-sialytransferase) (SIAT4A) mRNA
0.695068		-0.0973678		-0.86201		1076386	CGEN_HUM_1003600_1	9q13	Hs.159642	GCNT1	Homo sapiens glucosaminyl (N-acetyl) transferase 1, core 2 (beta-1,6-N-acetylglucosaminyltransferase) (GCNT1), mRNA
0.238452	-0.00919848	0.164628	-0.0604494	0.221975	-0.212263	1076387	CGEN_HUM_1003984_1	1p34.2	Hs.1390	PSMB2	Homo sapiens proteasome (prosome, macropain) subunit, beta type, 2 (PSMB2), mRNA.
0.0883608	-0.00632069	0.165752	0.0172589	0.563524	-0.352053	1076388	CGEN_HUM_1004368_1	17q12	Hs.25913	PEX12	Homo sapiens peroxisomal biogenesis factor 12 (PEX12) mRNA, and translated products
0.331751		-0.205807		-0.193174	0.278413	1076389	CGEN_HUM_1004752_1	NULL		NULL	Homo sapiens small intestinal mucin (MUC3) mRNA, partial cds
0.0827115	-0.323638	0.00901687		-0.237599		1076392	CGEN_HUM_1005904_1	1q23.3	Hs.33578	KIAA0820	Homo sapiens mRNA for KIAA0820 protein, partial cds
-0.161578	-0.269174	0.303599	-0.113173	0.389639	0.191164	1076393	CGEN_HUM_1006288_1	14q22.1	Hs.59106	CGR19	Homo sapiens cell growth regulatory with ring finger domain (CGR19) mRNA
0.0650858	-0.283683	0.137976	-0.481002	-0.921946	0.399542	1076395	CGEN_HUM_1007056_1	5q31.3	Hs.25277	ARAP3	Homo sapiens cDNA FLJ10717 fis, clone NT2RP3001084
0.20922	0.143424	-0.080754	0.212363	-0.0733857	-0.252564	1076396	CGEN_HUM_1007440_1	17p13	Hs.246381	CD68	Homo sapiens CD68 antigen (CD68) mRNA
0.0851367	0.330577	0.527349	0.620618	0.956008	-0.453521	1076397	CGEN_HUM_1007824_1	NULL	Hs.150824	NULL	Homo sapiens cDNA: FLJ22824 fis, clone KAIA3991
-0.201401	-0.0706918	-0.786609	-0.453193	-1.14639	0.53778	1076398	CGEN_HUM_1008208_1	5q13.2	Hs.78993	IQGAP2	Homo sapiens IQ motif containing GTPase activating protein 2 (IQGAP2), mRNA
0.181113	-0.346538	-0.211598	0.00731895	-0.097083	0.170557	1076399	CGEN_HUM_1008592_1	2q36.1	Hs.21639	APEG1	Homo sapiens nuclear protein, marker for differentiated aortic smooth muscle and down-regulated with vascular injury (APEG1) mRNA
-0.0187021	0.169925	0.617065	0.561781	0.355172	0.338593	1076400	CGEN_HUM_1008976_1	2p21	Hs.260024	CDC42EP3	Homo sapiens Cdc42 effector protein 3 (CEP3) mRNA
-0.360993	-0.412786	0.0501917	-0.140409	1.01203	0.354578	1076401	CGEN_HUM_1009360_1	12q24.23	Hs.136644	WSB2	Homo sapiens CS box-containing WD protein (LOC55884), mRNA
-0.129374	0.0204506	-0.259273	-0.0149315	-0.122925	0.0391168	1076403	CGEN_HUM_1010128_1	10q23.33	Hs.16229	KIAA1373	Homo sapiens mRNA for KIAA1373 protein, partial cds
0.156664	-0.0754882	-0.254087	-0.584791	0.28401	-0.604745	1076405	CGEN_HUM_1010896_1	5q35.1	Hs.173560	ODZ2	Homo sapiens mRNA for KIAA1127 protein, partial cds
-0.710751	-0.23624	-0.330548	-0.137914	0.335102	0.405811	1076406	CGEN_HUM_1011280_1	NULL	Hs.19223	NULL	Homo sapiens HCCA2 mRNA, complete cds
			-0.369319	-0.29481		1076407	CGEN_HUM_1011664_1	NULL	Hs.100261	NULL	Homo sapiens mRNA; cDNA DKFZp564B222 (from clone DKFZp564B222)
-0.166379	0.00327619	0.31672	0.0547895	-0.196527	0.110523	1076409	CGEN_HUM_1012432_1	NULL		NULL	Homo sapiens clone N8 NTera2D1 teratocarcinoma mRNA
0.364434	-0.00230997	-0.0942268	-0.0299832	0.0201024	-0.179171	1076412	CGEN_HUM_1013584_1	7p13	Hs.8173	FLJ10803	Homo sapiens hypothetical protein FLJ10803 (FLJ10803), mRNA
-0.0072507	-0.225284	0.182461	-0.00679573	0.400364	0.243074	1076413	CGEN_HUM_1013968_1	NULL	Hs.99969	NULL	FUS...CHOP [human, myxoid liposarcoma specimens, mRNA Partial Mutant, 3 genes, 652 nt]
0.225476	-0.538587	0.369553	-0.686223	-0.0534199	-0.0680088	1076427	CGEN_HUM_1000162_1	NULL	Hs.159377	CENTG2	Homo sapiens KIAA1099 protein (KIAA1099), mRNA
-0.100711	-0.460947	0.428868	-0.139398	0.71392	-0.09092	1076428	CGEN_HUM_1000546_1	10q25.3	Hs.181013	PGAM1	Homo sapiens phosphoglycerate mutase 1 (brain) (PGAM1) mRNA
-0.251029	0.00934498	0.197981	0.157106	0.645738	0.499215	1076429	CGEN_HUM_1000930_1	17q24.3	Hs.268122	LOC51321	Homo sapiens hypothetical protein (LOC51321), mRNA
-0.159719	-0.29257	-0.463375	0.118657	0.799752	0.162073	1076430	CGEN_HUM_1001314_1	20q12	Hs.109804	TGM2	Homo sapiens H1 histone family, member X (H1FX) mRNA
0.365404	0.366044	0.307307	0.098788	-0.173639	-0.305572	1076431	CGEN_HUM_1001698_1	9q22	Hs.198481	RORB	Homo sapiens RAR-related orphan receptor B (RORB), mRNA
	0.110649			-0.391498		1076433	CGEN_HUM_1002466_1	10p15	Hs.192731	ADAR3	Homo sapiens double-stranded RNA specific adenosine deaminase (ADAR3), mRNA
0.0138989	-0.357184	0.294144	-0.0933071	0.507682	-0.03276	1076434	CGEN_HUM_1002850_1	11p15.5-p15.4	Hs.10026	MRPL17	Homo sapiens ribosomal protein L17 isolog mRNA, complete cds
-0.117808	-0.265153	-0.0471593	0.105546	0.499355	0.263631	1076435	CGEN_HUM_1003234_1	20q11.21	Hs.93871	C20orf31	Homo sapiens hypothetical protein FLJ10783 (FLJ10783), mRNA
0.336188		-0.102871		0.0427604		1076437	CGEN_HUM_1004002_1	NULL	Hs.350969	NULL	Homo sapiens putative peroxisome microbody protein 175.1 (LOC51051), mRNA
0.117073	-0.224635	0.0571409	-0.244512	0.408026	-0.0359655	1076438	CGEN_HUM_1004386_1	18q22.3	Hs.7922	HSPC154	Homo sapiens HSPC154 protein (HSPC154), mRNA
-0.171793	-0.434244	0.11558	0.0299126	0.177355	0.0599156	1076439	CGEN_HUM_1004770_1	12q13.12	Hs.171955	TROAP	Homo sapiens trophinin associated protein (tastin) (TROAP), mRNA
-0.0967035	-0.177209	0.0360617	0.11746	0.680943	0.00249072	1076440	CGEN_HUM_1005154_1	17q12-q21	Hs.296422	NBP	Homo sapiens nucleotide binding protein (NBP) mRNA, complete cds
0.172208		-0.0710783	0.127438	0.0299072	-0.235659	1076442	CGEN_HUM_1005922_1	17p13.2	Hs.54403	HML2	Homo sapiens macrophage lectin 2 (calcium dependent) (HML2) mRNA
0.18996	-0.132436	-1.03174	0.151691	0.434068	-0.0834951	1076443	CGEN_HUM_1006306_1	8p21.1	Hs.121524	GSR	Homo sapiens mitochondrial glutathione reductase (GRD1) mRNA, complete cds; nuclear gene for mitochondrial product
0.0300891	-0.167828	0.270314	0.108743	0.489101	0.499274	1076444	CGEN_HUM_1006690_1	6p21.3	Hs.80288	HSPA1L	Homo sapiens heat shock 70kD protein-like 1 (HSPA1L) mRNA
0.181368	-0.0688715	-0.145546	-0.165367	0.0845053	-0.00560343	1076445	CGEN_HUM_1007074_1	17q21	Hs.1447	GFAP	Homo sapiens glial fibrillary acidic protein (GFAP) mRNA
0.0197009	-0.0689859	0.120346	-0.0832321	0.0975111	-0.00598689	1076447	CGEN_HUM_1007842_1	20q13	Hs.91161	PFDN4	Homo sapiens prefoldin 4 (PFDN4) mRNA
-0.159588	-0.271296	-0.0718697	0.118565	0.539861	0.0622905	1076449	CGEN_HUM_1008610_1	8p21.2	Hs.33787	SCAM-1	Homo sapiens vinexin beta (SH3-containing adaptor molecule-1) (SCAM-1) mRNA
-0.191037	-0.208089	-0.0892744	-0.481272	0.397415	-0.332274	1076450	CGEN_HUM_1008994_1	17q24.3	Hs.118825	MAP2K6	Human MAP kinase kinase 6 (MKK6) mRNA, complete cds
-0.173906	0.25535	0.427046	0.313339	0.969964	0.0886204	1076451	CGEN_HUM_1009378_1	15q15-q21	Hs.170263	TP53BP1	Homo sapiens tumor protein 53-binding protein, 1 (TP53BP1) mRNA
-0.335105	-0.380185	-1.32601	0.153353	0.220442	0.625118	1076453	CGEN_HUM_1010146_1	17p13.1	Hs.104519	PLD2	Homo sapiens phospholipase D2 (PLD2) mRNA, and translated products
-0.265099	-0.136906	-0.0460096	0.178224	0.503905	0.132826	1076454	CGEN_HUM_1010530_1	3p21.31	Hs.323462	DDX30	Homo sapiens KIAA0890 protein (KIAA0890), mRNA
-0.265585	-0.0848133	-0.023953	-0.0697589	0.829214	0.18927	1076455	CGEN_HUM_1010914_1	14q13.1	Hs.154668	KIAA0391	Homo sapiens KIAA0391 gene product (KIAA0391), mRNA
			-0.498114	-0.0919115		1076458	CGEN_HUM_1012066_1	NULL		NULL	H.sapiens (xs88) mRNA, 318bp
-0.141152	-0.099145	0.189835	-0.0291024	0.819711	0.11904	1076460	CGEN_HUM_1012834_1	18q12.1	Hs.22981	DKFZP586M1523	Homo sapiens cDNA FLJ20536 fis, clone KAT11223, highly similar to AL050225 Homo sapiens mRNA; cDNA DKFZp586M1523
0.371829	0.1974	-0.243342	0.30081	0.470073	-0.0405393	1076462	CGEN_HUM_1013602_1	NULL		NULL	Homo sapiens Ku70-binding protein (KUB4) mRNA, partial cds
-0.0536781		-0.438306	-0.0789407	-0.306549	0.204297	1076463	CGEN_HUM_1013986_1	2q13-q21	Hs.271977	EN1	Homo sapiens engrailed homolog 1 (EN1), mRNA
0.396013	0.296154	0.963611	0.00683743	0.794304	1.31573	1076466	CGEN_HUM_1015087_1	NULL	Hs.293924	NULL	Homo sapiens cDNA FLJ12123 fis, clone MAMMA1000133
0.398707		-0.178857	-0.328105	-0.642793	0.138967	1076467	CGEN_HUM_1015471_1	4q13.2	Hs.201877	DESC1	Homo sapiens DESC1 protein (DESC1), mRNA
-0.090724	-0.153862	0.170967	0.0118881	0.0775174	-0.0284735	1076477	CGEN_HUM_1000168_1	8p21.2	Hs.62113	RHOBTB2	Homo sapiens mRNA for KIAA0717 protein, partial cds
-0.04552	-0.389006	0.402129	-0.101365	0.639465	0.129221	1076478	CGEN_HUM_1000552_1	Xp22.2-p22.1	Hs.1023	PDHA1	Homo sapiens pyruvate dehydrogenase (lipoamide) alpha 1 (PDHA1) mRNA
-0.196708	-0.0850542	0.255262	0.281303	0.639295	0.293548	1076479	CGEN_HUM_1000936_1	7q22.1	Hs.10028	CG1I	Homo sapiens putative cyclin G1 interacting protein (CG1I) mRNA
0.0360435	-0.0770588	-0.0309403	0.175854	0.514917	0.36059	1076480	CGEN_HUM_1001320_1	1q21.2	Hs.795	HIST2H2AA	Homo sapiens H2A histone family, member O (H2AFO) mRNA
0.569871	0.152471	0.183076		-0.025514		1076481	CGEN_HUM_1001704_1	7p15-p14	Hs.336963	EVX1	Homo sapiens even-skipped homeo box 1 (homolog of Drosophila) (EVX1) mRNA
0.188673	0.0341465	0.305745	0.0384347	0.209063	-0.0601939	1076482	CGEN_HUM_1002088_1	13q13	Hs.154365	ELF1	Human cis-acting sequence
0.151613	-0.0985517	0.0579056	-0.155632	0.434039	-0.444995	1076483	CGEN_HUM_1002472_1	3q26.2-q27	Hs.30035	SFRS10	Homo sapiens splicing factor, arginine/serine-rich (transformer 2 Drosophila homolog) 10 (SFRS10) mRNA
-0.00584956	-0.0117833	0.103882	0.0417263	0.525371	-0.0218692	1076484	CGEN_HUM_1002856_1	4q27-q28	Hs.11127	PET112L	Homo sapiens PET112 (yeast homolog)-like (PET112L) mRNA
0.173437	-0.173346	0.226712	-0.0626765	0.427834	0.25834	1076485	CGEN_HUM_1003240_1	8q21		WWP1	Homo sapiens Nedd-4-like ubiquitin-protein ligase WWP1 mRNA, partial cds
-0.248808	-0.0651135	0.330166	0.419513	0.836979	0.462243	1076486	CGEN_HUM_1003624_1	16q24.1	Hs.9725	ZDHHC7	Homo sapiens hypothetical protein FLJ20279 (FLJ20279), mRNA
0.106813	0.0536518	-0.0340123	-0.16906	0.212383	0.190408	1076487	CGEN_HUM_1004008_1	12p13.31	Hs.3758	COPS7A	Homo sapiens COP9 complex subunit 7a (COPS7A), mRNA
-0.271436	-0.161198	0.134276	0.0208536	0.724611	0.183222	1076488	CGEN_HUM_1004392_1	15q13.2	Hs.250905	LOC51234	Homo sapiens hypothetical protein (LOC51234), mRNA
0.354128	0.0319308	0.204139		-0.356071	0.0893607	1076489	CGEN_HUM_1004776_1	7q22	Hs.271819	MUC17	Homo sapiens cDNA: FLJ22751 fis, clone KAIA0483, highly similar to AF016692 Homo sapiens small intestinal mucin (MUC3) mRNA
-0.440891	-0.164163	0.143575	0.142995	0.736463	0.297334	1076490	CGEN_HUM_1005160_1	17q11.2	Hs.3426	ERAL1	Homo sapiens Era GTPase A protein (HERA-A) mRNA, partial cds
-0.301153	-0.39166	0.187301	0.0508453	0.807967	0.12372	1076491	CGEN_HUM_1005544_1	Xp22.32 and Yp	Hs.164280	SLC25A6	Homo sapiens clone CDABP0051 mRNA sequence
				-0.261078		1076492	CGEN_HUM_1005928_1	9q34	Hs.252136	FCN1	Homo sapiens ficolin (collagen/fibrinogen domain-containing) 1 (FCN1), mRNA
-0.0017672	-0.220837	0.0983205	0.0818222	0.369874	0.089345	1076493	CGEN_HUM_1006312_1	22q11.21	Hs.12971	TXNRD2	Homo sapiens thioredoxin reductase beta (TR) mRNA
0.295825	0.000808233	0.156435	0.170632	0.396097	-0.404161	1076494	CGEN_HUM_1006696_1	11q13.5	Hs.9930	SERPINH2	Homo sapiens collagen-binding protein 2 (colligen 2) (CBP2) mRNA
-0.319589	0.617147	0.149508	0.927757	1.16679	-0.780849	1076495	CGEN_HUM_1007080_1	3q23	Hs.430	PLS1	Homo sapiens plastin 1 (I isoform) (PLS1), mRNA
0.214913	0.0691982	0.366961	0.0348952	0.222923	0.0656753	1076497	CGEN_HUM_1007848_1	1p22.1	Hs.169728	FLJ13150	Homo sapiens cDNA FLJ13150 fis, clone NT2RP3003353, weakly similar to HYPOTHETICAL 26.2 KD PROTEIN IN GDI1-COX15 INTERGENIC REGION
0.153295	-0.0600716	-0.173615	0.443607	0.338689	0.206252	1076499	CGEN_HUM_1008616_1	NULL	Hs.132883	NOXA1	Homo sapiens antigen NY-CO-31 (NY-CO-31) mRNA, partial cds
0.0480383	-0.126424	-0.0619808	-0.0678214	0.139413	0.166644	1076500	CGEN_HUM_1009000_1	2q33-q34	Hs.5771	ALS2CR2	Homo sapiens hypothetical protein PRO1038 (PRO1038), mRNA
0.40139		-0.357334	-0.66765		0.0793158	1076502	CGEN_HUM_1009768_1	12p13.31	Hs.114231	CLEC2	Homo sapiens C-type lectin-like receptor-2 (LOC51266), mRNA
0.710283	0.173763	-0.107845	0.132006	0.476348	0.0366112	1076503	CGEN_HUM_1010152_1	17q11.2	Hs.93207	NF1	Homo sapiens neurofibromin 1 (neurofibromatosis, von Recklinghausen disease, Watson disease) (NF1) mRNA
0.297608	0.684635	0.374259	0.135082	1.43675	-0.1121	1076504	CGEN_HUM_1010536_1	5p15.1-p14	Hs.79516	BASP1	Homo sapiens brain acid-soluble protein 1 (BASP1), mRNA
-0.166437	-0.350388	-0.116409	0.178025	0.614245	0.144669	1076505	CGEN_HUM_1010920_1	2p21	Hs.19280	CRIM1	Homo sapiens cysteine-rich repeat-containing protein S52 precursor, (LOC51232), mRNA
0.0225252	-0.327069	0.113391	-0.330317	0.461963	-0.253822	1076507	CGEN_HUM_1011688_1	4p16.1	Hs.285317	FLJ12891	Homo sapiens cDNA FLJ12891 fis, clone NT2RP2004142
-0.400062	-0.0922199	-0.0854951	0.0997389	0.841273	0.408435	1076508	CGEN_HUM_1012072_1	NULL	Hs.251396	NULL	Homo sapiens mortality factor 4 (MORF4), mRNA
-0.189318	-0.149465	-0.115833	-0.0443537	0.15724	-0.180355	1076509	CGEN_HUM_1012456_1	NULL	Hs.228125	NULL	Homo sapiens cDNA FLJ11686 fis, clone HEMBA1004944
-0.0557073	-0.360885	0.270927	-0.0971634	0.456265	-0.14285	1076512	CGEN_HUM_1013608_1	2p12	Hs.19980	POLE4	Homo sapiens DNA polymerase epsilon p12 subunit (P12), mRNA
0.540726	-0.487733	0.212742	-0.493953	-0.344404	-0.139678	1076514	CGEN_HUM_1014376_1	NULL	Hs.306693	NULL	Homo sapiens cDNA: FLJ20927 fis, clone ADSE01007
0.944506	-0.0929438	-0.00967051	-0.362724	-0.0175406	-0.281398	1076515	CGEN_HUM_1014709_1	NULL		NULL	Homo sapiens mRNA full length insert cDNA clone EUROIMAGE 626063
0.640111	0.206846	0.248068	-0.231819	-0.0431122	-0.901842	1076527	CGEN_HUM_1000186_1	Xq26.1	Hs.119651	GPC3	Homo sapiens glypican 3 (GPC3) mRNA
0.516442	0.319624	0.0690894	-0.102795	-0.405458	-0.0964059	1076528	CGEN_HUM_1000570_1	19q13.1	Hs.248017	GAPDS	Homo sapiens glyceraldehyde-3-phosphate dehydrogenase, testis-specific (GAPDS), mRNA
0.0193607	0.600602	-0.0631595	0.125505	0.00522906	0.221415	1076529	CGEN_HUM_1000954_1	NULL		NULL	Human endogenous retrovirus type C oncovirus sequence
-0.0861331	-0.0916388	-0.0998499	-0.102632	-0.00959881	-0.0968798	1076530	CGEN_HUM_1001338_1	21q22.3	Hs.222909	DKFZP434C128	Homo sapiens mRNA; cDNA DKFZp434C128 (from clone DKFZp434C128); partial cds
0.913357	-0.462676	-0.0041107	-0.644406	-0.392291	-0.361263	1076531	CGEN_HUM_1001722_1	Xp11.2	Hs.89897	ZNF157	Homo sapiens zinc finger protein 157 (HZF22) (ZNF157) mRNA
0.0666881	-0.344455	0.170814	-0.133109	0.242635	-0.218666	1076532	CGEN_HUM_1002106_1	16p13.3	Hs.88219	ZNF200	Homo sapiens zinc finger protein 200 (ZNF200) mRNA, and translated products
				-0.724268		1076533	CGEN_HUM_1002490_1	1p34	Hs.75236	ELAVL4	Human brain protein recognized by the sera of patients with paraneoplastic sensory neuronopathy mRNA, complete cds
-0.26433	-0.0232466	0.0861731	0.140788	0.494147	0.231143	1076534	CGEN_HUM_1002874_1	NULL	Hs.5080	MRPL16	Homo sapiens hypothetical protein FLJ20484 (FLJ20484), mRNA
0.30669	0.341816	0.0406138	-0.401809	0.134133	0.101961	1076536	CGEN_HUM_1003642_1	10q22.3-q23.1		CTSLL3	Human cathepsin-L-like (CTSLL3) mRNA
-0.351818	-0.111599	0.201262	0.145854	0.663958	0.198278	1076537	CGEN_HUM_1004026_1	4q23	Hs.118797	UBE2D3	Homo sapiens ubiquitin-conjugating enzyme E2D 3 (homologous to yeast UBC4/5) (UBE2D3) mRNA
0.170885	-0.169032	-0.0440301	-0.0136255	0.253822	0.115565	1076538	CGEN_HUM_1004410_1	6q25.1-q26	Hs.7905	SNX9	Homo sapiens SH3 and PX domain-containing protein SH3PX1 (SH3PX1), mRNA
-0.112471	-0.437387	0.317076	-0.229681	0.021712	-0.0455566	1076539	CGEN_HUM_1004794_1	NULL	Hs.272558	NULL	Homo sapiens endomucin-1 (LOC51169), mRNA
0.205145	-0.660939	0.15726	-0.316004	0.105452	-0.177438	1076540	CGEN_HUM_1005178_1	6p21.1	Hs.55879	ABCC10	Homo sapiens mRNA for FLJ00002 protein, partial cds
-0.124463	-0.237686	0.253	-0.0225793	0.250549	0.187677	1076541	CGEN_HUM_1005562_1	4q12-q13	Hs.198246	GC	Homo sapiens group-specific component (vitamin D binding protein) (GC), mRNA
-0.137616	-0.223147	0.148011	-0.00191975	0.762087	0.137504	1076542	CGEN_HUM_1005946_1	12q24	Hs.122764	BRAP	Homo sapiens BRCA1 associated protein (BRAP), mRNA
0.301533	-0.360745	0.121082	-0.0698168	0.272737	0.120946	1076543	CGEN_HUM_1006330_1	8q23	Hs.9222	EBAG9	Homo sapiens estrogen receptor-binding fragment-associated gene 9 (EBAG9) mRNA
-0.011314	-0.147741	0.22057	-0.0191959	0.13016	-0.0251047	1076544	CGEN_HUM_1006714_1	17q23.2	Hs.100980	PPM1D	Homo sapiens protein phosphatase 1D magnesium-dependent, delta isoform (PPM1D) mRNA, and translated products
-0.351417	-0.0860179	0.162471	0.414991	0.724608	0.535551	1076545	CGEN_HUM_1007098_1	6p21.3	Hs.179986	FLOT1	Homo sapiens flotillin 1 (FLOT1), mRNA
-0.12632	-0.112746	0.24664	-0.306074	0.764286	-0.336157	1076546	CGEN_HUM_1007482_1	8q21.3-q22	Hs.128501	RAD54B	Homo sapiens RAD54, S. cerevisiae, homolog of, B (RAD54B), mRNA
-0.0133897	-0.0323384	0.198275	0.155355	0.499686	0.221735	1076547	CGEN_HUM_1007866_1	7q22.2	Hs.27135	BAP29	Homo sapiens B-cell receptor-associated protein BAP29 (BAP29), mRNA
-0.297689	-0.292008	-0.00959294	0.0288814	0.837277	0.378163	1076548	CGEN_HUM_1008250_1	3p21.31	Hs.84162	HUMAGCGB	Homo sapiens chromosome 3p21.1 gene sequence (HUMAGCGB), mRNA
-0.169219	0.0142958	0.187337	-0.273436	-0.0314024	0.277863	1076549	CGEN_HUM_1008634_1	4q31.3	Hs.12347	FLJ20047	Homo sapiens hypothetical protein FLJ20047 (FLJ20047), mRNA
-0.0294483	0.00472081	-0.00388183	-0.443282	-0.0784073	-0.3899	1076551	CGEN_HUM_1009402_1	20p12.3	Hs.180479	C20orf42	Homo sapiens hypothetical protein FLJ20116 (FLJ20116), mRNA
-0.0611864	-0.172113	-0.280819	-0.135213	0.11537	-0.116933	1076552	CGEN_HUM_1009786_1	9q31.3-q32	Hs.156465	MUSK	Homo sapiens muscle, skeletal, receptor tyrosine kinase (MUSK) mRNA
0.350327	-0.185977	-0.669887	-0.0246895	-1.62438	-0.33429	1076553	CGEN_HUM_1010170_1	8p22-p21.3	Hs.8700	DLC1	Homo sapiens deleted in liver cancer 1 (DLC1), mRNA
0.191478	0.417351	0.40218	0.47403	0.499224	0.148014	1076554	CGEN_HUM_1010554_1	20p12.1	Hs.7935	BTBD3	Homo sapiens KIAA0952 protein (KIAA0952), mRNA
-0.44148	-0.0333678	-0.117963	0.320924	0.591288	0.373401	1076556	CGEN_HUM_1011322_1	7q11.23	Hs.25640	CLDN3	Homo sapiens claudin 3 (CLDN3) mRNA
				0.201864		1076559	CGEN_HUM_1012474_1	22q12.2	Hs.248156	OSM	Homo sapiens oncostatin M (OSM), mRNA
-0.0728009	0.0584703	0.0934556	0.168385	0.912989	0.547058	1076560	CGEN_HUM_1012858_1	10q	Hs.153716	MOB	Homo sapiens cDNA: FLJ23030 fis, clone LNG01891, highly similar to HSY14155 Homo sapiens mRNA for Hmob33 protein
-0.725239	-0.0478095	-0.685512	0.615985	1.26011	0.599363	1076561	CGEN_HUM_1013242_1	16p13.1-p11.2	Hs.80680	MVP	Homo sapiens major vault protein (MVP), transcript variant 1, mRNA
0.125614	-0.418665	-0.0594802	-0.110888	0.27513	0.0288571	1076562	CGEN_HUM_1013626_1	9q32	Hs.46624	HSPC043	Homo sapiens HSPC043 protein mRNA, complete cds
0.0893726	0.435767	-0.512961	0.0499681	-0.0202175	-0.467931	1076563	CGEN_HUM_1014010_1	NULL		NULL	Human small nuclear RNA U11
0.212186		-0.0936569	-0.315603	0.036925	0.492234	1076566	CGEN_HUM_1015111_1	12p11.21	Hs.159054	FLJ13224	Homo sapiens cDNA FLJ13224 fis, clone OVARC1000008
0.323264	-0.614696	-0.233533	0.12174	0.075421	-0.00671493	1076568	CGEN_HUM_1015879_1	NULL	Hs.301165	NULL	Homo sapiens cDNA FLJ14121 fis, clone MAMMA1002009
	-0.146958			-0.443524		1076577	CGEN_HUM_1000192_1	20p13	Hs.278973	ANGPT4	Homo sapiens angiopoietin-3 (ANG-3), mRNA
0.0280214	-0.199589	0.330694	0.0471126	0.324885	0.36155	1076578	CGEN_HUM_1000576_1	11p11.11	Hs.100915	PEX16	Homo sapiens peroxisomal biogenesis factor 16 (PEX16) mRNA
0.339836	-0.0570025	0.0615716	0.0835729	0.356123	-0.0209492	1076579	CGEN_HUM_1000960_1	9p12		FLJ22611	Homo sapiens cDNA: FLJ22611 fis, clone HSI04961
0.333162	-0.180072	0.0665896	0.0300015	-0.0609056	-0.294772	1076580	CGEN_HUM_1001344_1	1p22.3	Hs.5111	FLJ20729	Homo sapiens hypothetical protein FLJ20729 (FLJ20729), mRNA
0.0298471	-0.396505	0.206052	-0.113875	0.457281	0.251539	1076581	CGEN_HUM_1001728_1	5q31	Hs.84136	PITX1	Homo sapiens paired-like homeodomain transcription factor 1 (PITX1), mRNA
-0.147034	0.188237	0.104191	0.395871	0.826137	0.219699	1076582	CGEN_HUM_1002112_1	16q22.3-q23.1	Hs.101842	ATBF1	Homo sapiens AT-binding transcription factor 1 (ATBF1), mRNA
-0.0942317	-0.127536	0.219737	0.177507	0.600108	-0.0352971	1076583	CGEN_HUM_1002496_1	3p21.3	Hs.201675	RBM5	Homo sapiens RNA binding motif protein 5 (RBM5) mRNA
-0.589397	-0.283884	0.116275	0.0240796	0.669233	0.316023	1076584	CGEN_HUM_1002880_1	15q22	Hs.286	RPL4	Homo sapiens ribosomal protein L4 (RPL4), mRNA.
-0.311216	-0.183138	0.0333699	0.103973	0.725609	0.273615	1076585	CGEN_HUM_1003264_1	12q12-q14	Hs.3136	PRKAG1	Homo sapiens protein kinase, AMP-activated, gamma 1 non-catalytic subunit (PRKAG1) mRNA
-0.00577534	-0.126502	0.308532	-0.163581	0.308251	0.00239055	1076586	CGEN_HUM_1003648_1	5q12.2	Hs.22151	NLN	Homo sapiens mRNA for KIAA1226 protein, partial cds
-0.158914	-0.175367	-0.621084	0.198759	0.655278	0.0846285	1076587	CGEN_HUM_1004032_1	NULL	Hs.168232	NULL	Homo sapiens cDNA FLJ13968 fis, clone Y79AA1001493, weakly similar to UBIQUITIN-CONJUGATING ENZYME E2-17 KD 9 (EC 6.3.2.19)
0.313272	-0.0692863	-0.661183	-0.0126298	-0.334279	0.298064	1076588	CGEN_HUM_1004416_1	2q35-q36	Hs.75426	SCG2	Homo sapiens secretogranin II (chromogranin C) (SCG2) mRNA
0.0346513	-0.208713	0.56109	0.00527723	0.117713	-0.112764	1076589	CGEN_HUM_1004800_1	9q22.1	Hs.48712	FLJ20736	Homo sapiens hypothetical protein FLJ20736 (FLJ20736), mRNA
0.621878	-0.921284	-1.11842	-0.912841	-0.243973	-0.457581	1093878	CGEN_HUM_1000403_1	9p13	Hs.198248	B4GALT1	Homo sapiens UDP-Gal:betaGlcNAc beta 1,4- galactosyltransferase, polypeptide 1 (B4GALT1) mRNA
0.321208	-0.243969	-0.0383512	0.117985	0.0689227	-0.26932	1076591	CGEN_HUM_1005568_1	11q23	Hs.283923	APOA5	Homo sapiens regeneration associated protein 3 (RAP3) mRNA, alternatively spliced, complete cds
0.0580005	0.471522	0.46367	0.44433	1.32561	-0.687295	1076592	CGEN_HUM_1005952_1	11p15.5	Hs.112255	NUP98	Homo sapiens nucleoporin 98kD (NUP98) mRNA
0.233599	-0.449311	-0.153116	-0.69426	0.0422703	-0.0481534	1076593	CGEN_HUM_1006336_1	6p21.3	Hs.76364	AIF1	Homo sapiens interferon gamma responsive transcript (IRT-1), mRNA
-0.239069	-0.205875	-0.050497	0.133367	0.741882	0.0992228	1076594	CGEN_HUM_1006720_1	11q13.5-q14.1	Hs.8124	PLEKHB1	Homo sapiens PHR1 isoform 1 mRNA, alternatively spliced, complete cds
0.0688679	-0.136565	-0.138536	-0.048171	0.0160935	-0.025513	1076595	CGEN_HUM_1007104_1	19q13.3	Hs.274255	SHANK1	Homo sapiens somatostatin receptor interacting protein splice variant a (SSTRIP) mRNA, complete cds
0.300766	-0.439781	-0.0720366	-0.385333	0.388161	0.181527	1076596	CGEN_HUM_1007488_1	9q33-q34.1	Hs.1569	LHX2	Homo sapiens LIM HOX gene 2 (LHX2) mRNA
0.131072	-0.299436	-0.210902	-0.129482	0.441315	0.0398824	1076598	CGEN_HUM_1008256_1	16p13.3	Hs.284251	MGRN1	Homo sapiens mRNA for KIAA0544 protein, partial cds
-0.0243347	-0.646508	-0.229447	-0.390504	-0.37404	0.147828	1076602	CGEN_HUM_1009792_1	11q13.3	Hs.30687	GAB2	Homo sapiens Grb2-associated binder 2 (KIAA0571), mRNA
-0.00058545	0.140258	0.224981	0.236258	0.91522	0.0242761	1076603	CGEN_HUM_1010176_1	5q31	Hs.82035	C5orf5	Homo sapiens GAP-like protein (LOC51306), mRNA
-0.0527675	-0.130178	0.241895	0.175038	0.524702	0.203589	1076604	CGEN_HUM_1010560_1	7q32	Hs.7753	CALU	Homo sapiens calumenin (CALU), mRNA
-0.0884868	-0.441677	-0.595031	-0.980458	-0.978343	-0.516381	1090827	CGEN_HUM_1000062_1	1p35-p32	Hs.99948	BMP8	Homo sapiens bone morphogenetic protein 8 (osteogenic protein 2) (BMP8) mRNA
-0.381591	-0.122294	-0.0773696	-0.0595062	0.689631	0.432494	1076606	CGEN_HUM_1011328_1	10p14		OPTN	Homo sapiens FIP2 alternatively translated mRNA, complete cds
0.266818	-0.291193	-0.213729	-0.116588	-0.0614761	-0.0118013	1076607	CGEN_HUM_1011712_1	NULL		NULL	Homo sapiens clone TUC12 Cri-du-chat region mRNA
-0.559071	-0.638057	0.0807948	-0.271038	0.917532	0.0537188	1076608	CGEN_HUM_1012096_1	NULL		NULL	H.sapiens (xs127) mRNA, 106bp
-0.169847	-0.282773	-0.000878139	-0.0334186	0.331215	0.169098	1076611	CGEN_HUM_1013248_1	7q36	Hs.56205	INSIG1	Homo sapiens insulin induced gene 1 (INSIG1), mRNA
0.20591	-0.107486	0.398296	-0.156408	0.386922	0.188582	1076612	CGEN_HUM_1013632_1	4q25	Hs.152316	PRO0971	Homo sapiens hypothetical protein PRO0971 (PRO0971), mRNA
0.298654		-0.137463	0.0581144	-0.482734	-0.170392	1076613	CGEN_HUM_1014016_1	13q12-q13	Hs.138751	CG030	Human BRCA2 region, mRNA sequence CG030
0.063768	0.0959198	0.248661	0.395174	0.85064	0.206736	1076614	CGEN_HUM_1014400_1	NULL	Hs.9460	NULL	Homo sapiens mRNA; cDNA DKFZp547C244 (from clone DKFZp547C244)
-0.123013	0.0858368	-0.20349	0.435619	-0.149341	-0.119761	1076615	CGEN_HUM_1014733_1	NULL	Hs.301625	NULL	Homo sapiens cDNA FLJ11476 fis, clone HEMBA1001745
0.173016	0.279114	0.403703	0.720978	0.454847	-0.0228894	1076627	CGEN_HUM_1000306_1	5q33.2	Hs.107260	GALNT10	Homo sapiens hypothetical protein DKFZp586H0623 (DKFZp586H0623), mRNA
-0.0447077	-0.398611	0.171113	-0.0288137	0.41874	-0.014732	1076628	CGEN_HUM_1000690_1	16p13.3	Hs.9235	NME4	Homo sapiens non-metastatic cells 4, protein expressed in (NME4) mRNA
0.322181	-0.756543	-0.278653		-0.348331	-0.00358929	1076629	CGEN_HUM_1001074_1	NULL		NULL	Homo sapiens cDNA FLJ11319 fis, clone PLACE1010293
-0.198487	-0.0576069	0.321674	0.17887	0.270941	0.11769	1076630	CGEN_HUM_1001458_1	NULL	Hs.27801	NULL	Homo sapiens EWS/ZSG fusion protein long B isoform (EWS/ZSG fusion) mRNA, complete cds
-0.30516	0.11877	0.108016	0.42096	0.686531	0.439611	1076632	CGEN_HUM_1002226_1	Xq25	Hs.152292	SMARCA1	Homo sapiens SWI/SNF related, matrix associated, actin dependent regulator of chromatin, subfamily a, member 1 (SMARCA1) mRNA
0.163937	-0.60896	-0.101928	-0.334887	-0.0936426	-0.271853	1076633	CGEN_HUM_1002610_1	9q34	Hs.211973	RRP4	Homo sapiens homolog of Yeast RRP4 (ribosomal RNA processing 4), 3'-5'-exoribonuclease (RRP4), mRNA
1.08258	-0.518705	-0.195661	-0.835795	-0.422751	-0.823455	1076634	CGEN_HUM_1002994_1	17p13-p12	Hs.119140	EIF5A	Homo sapiens eukaryotic translation initiation factor 5A (EIF5A) mRNA
0.255646	-0.362717	0.13794	-0.386979	-1.33984		1076635	CGEN_HUM_1003378_1	8q12.3-8q13.1	Hs.279696	SGKL	Homo sapiens serum/glucocorticoid regulated kinase-like (SGKL), mRNA
-0.0744011	-0.196217	-0.13546	0.0170509	0.0986843	0.0115363	1076637	CGEN_HUM_1004146_1	19q13.3	Hs.97244	GLTSCR1	Homo sapiens glioma tumor suppressor candidate region gene 1 (GLTSCR1), mRNA
-0.148957	-0.0240405	0.048425	0.149484	0.163791	-0.106589	1076639	CGEN_HUM_1004914_1	3q12	Hs.89866	CPO	Homo sapiens coproporphyrinogen oxidase (coproporphyria, harderoporphyria) (CPO), nuclear gene encoding mitochondrial protein, mRNA
				-0.449164		1076640	CGEN_HUM_1005298_1	NULL	Hs.205842	NULL	Homo sapiens mRNA; cDNA DKFZp434L231 (from clone DKFZp434L231)
-0.183069	0.34342	-0.0790295	0.312533	0.463229	0.25747	1076641	CGEN_HUM_1005682_1	3p24-p22	Hs.73957	RAB5A	Homo sapiens RAB5A, member RAS oncogene family (RAB5A) mRNA
0.259249	-0.0510477	-0.236	-0.342452	-0.816247	0.471516	1076642	CGEN_HUM_1006066_1	3p21	Hs.301921	CCR1	Homo sapiens chemokine (C-C motif) receptor 1 (CCR1) mRNA
-0.19513	-0.116244	-0.182911	0.123332	0.199938	-0.0245077	1076644	CGEN_HUM_1006834_1	12q21.32		LOC160313	Homo sapiens mRNA for keratin 19, partial cds, isolate:K19-141
-0.273941	-0.465912	0.169198	-0.172006	0.304931	0.125212	1076645	CGEN_HUM_1007218_1	19q13.11-q13.12	Hs.31053	CKAP1	Homo sapiens cytoskeleton-associated protein 1 (CKAP1) mRNA, and translated products
-0.00847898	-0.289256	-0.369796	0.0256615	0.0200989	0.280569	1076648	CGEN_HUM_1008370_1	20q11.1	Hs.154104	PLAGL2	Homo sapiens pleiomorphic adenoma gene-like 2 (PLAGL2) mRNA
-0.0429753	-0.351601	0.161213	-0.0847959	0.00950326	0.138779	1076650	CGEN_HUM_1009138_1	5q35.1	Hs.21229	FBXW1B	Homo sapiens BTRCP2 mRNA for F-box and WD-repeats protein isoform C, complete cds
0.0361237	0.105238	-0.150156	0.152339	0.162692	0.157745	1076651	CGEN_HUM_1009522_1	16p13.3	Hs.137572	RHBDL	Homo sapiens rhomboid (veinlet, Drosophila)-like (RHBDL) mRNA
0.0831008	1.55192	-0.552926	0.0182694	-0.519095	-0.201973	1076652	CGEN_HUM_1009906_1	4q21.2	Hs.73064	GNRHR	Homo sapiens gonadotropin-releasing hormone receptor (GNRHR), mRNA
0.0411676	-0.218002	-0.025015	-0.258199	0.0395008	0.131484	1076653	CGEN_HUM_1010290_1	10p11.23	Hs.170808	GAD2	Homo sapiens glutamate decarboxylase 2 (pancreatic islets and brain, 65kD) (GAD2), mRNA
-0.229185	-0.0699648	0.137478	-0.013215	0.0645937	-0.290248	1076654	CGEN_HUM_1010674_1	3q21	Hs.272822	RUVBL1	Homo sapiens ruvB (E coli homolog)-like 1 (RUVBL1) mRNA, and translated products
-0.218716	-0.254153	-0.24102	-0.167419	0.125433	-0.27791	1076655	CGEN_HUM_1011058_1	1q43	Hs.82283	MTR	Homo sapiens 5-methyltetrahydrofolate-homocysteine methyltransferase (MTR) mRNA
0.266292	0.125224	-0.0901762	-0.0635764	-0.230583	-0.294274	1076658	CGEN_HUM_1012210_1	NULL		NULL	Homo sapiens full length insert cDNA clone YZ93G08
0.328407	-0.797826	0.204133	0.128133	-0.358565	-0.171844	1076662	CGEN_HUM_1013746_1	NULL	Hs.30957	NULL	Homo sapiens mRNA; cDNA DKFZp434E0626 (from clone DKFZp434E0626)
-0.259553	-0.329386	-0.299354	0.0871177	-0.229544	0.289507	1076663	CGEN_HUM_1014130_1	11q14.3	Hs.8360	PTD012	Homo sapiens PTD012 protein (PTD012), mRNA
-0.159291	0.376895	0.138091	0.711715	1.23926	0.445831	1076664	CGEN_HUM_1014514_1	NULL	Hs.288660	NULL	Homo sapiens cDNA: FLJ22182 fis, clone HRC00953
0.119755	0.0246862	-0.191158	-0.0027999	-0.0188434	0.0251079	1076665	CGEN_HUM_1014847_1	NULL	Hs.301701	NULL	Homo sapiens cDNA FLJ12073 fis, clone HEMBB1002387
0.493944	0.256074	0.21541	0.00749535	-0.198018	-0.105788	1076667	CGEN_HUM_1015615_1	NULL	Hs.296534	NULL	Homo sapiens cDNA FLJ10248 fis, clone HEMBB1000706
0.138347	0.103215	-0.168705	0.257997	0.332768	-0.408717	1076672	CGEN_HUM_1017535_1	5p12	Hs.26498	FLJ21657	Homo sapiens cDNA: FLJ21657 fis, clone COL08663
0.212126	-0.101901	-0.165584	-0.184425	0.646504	-0.0114769	1076673	CGEN_HUM_1017919_1	12q15	Hs.7337	FLJ10936	Homo sapiens cDNA: FLJ22186 fis, clone HRC01010
-0.19506	0.0225995	0.0640215	0.0433208	0.210232	-0.0401908	1076674	CGEN_HUM_1018303_1	8q24.13	Hs.18029	FLJ10204	Homo sapiens hypothetical protein FLJ10204 (FLJ10204), mRNA
				0.223636		1076675	CGEN_HUM_1018687_1	NULL	Hs.135892	NULL	Homo sapiens mRNA; cDNA DKFZp761I1311 (from clone DKFZp761I1311)
0.476545	0.779087	0.252481	0.255433	0.375712	-1.02626	1076677	CGEN_HUM_1000312_1	14q11.2	Hs.272499	DHRS2	Homo sapiens short-chain alcohol dehydrogenase family member (HEP27) mRNA
0.111422	-0.222037	0.33492	-0.1358	-0.553994	0.518374	1076678	CGEN_HUM_1000696_1	20p13	Hs.82042	SLC23A1	Homo sapiens solute carrier family 23 (nucleobase transporters), member 1 (SLC23A1), mRNA
0.252524	-0.131387	0.714539	0.196083	0.296955	0.0147018	1076679	CGEN_HUM_1001080_1	2p24.3	Hs.34497	SMC6L1	Homo sapiens cDNA: FLJ22116 fis, clone HEP18520
0.121952	-0.0503329	0.0159894	-0.125254	-0.106194	-0.0546691	1076680	CGEN_HUM_1001464_1	5q34-q35	Hs.89404	MSX2	Homo sapiens msh (Drosophila) homeo box homolog 2 (MSX2), mRNA
-0.0732451	-0.945374	-0.0636419		-0.33387		1076681	CGEN_HUM_1001848_1	NULL		NULL	Homo sapiens full length insert cDNA clone YY87C09
-0.192719	-0.287273	-0.257878	-0.352153	-0.278231	-0.0754823	1076682	CGEN_HUM_1002232_1	17q11-q12	Hs.198313	WHN	Homo sapiens winged-helix nude (WHN) mRNA
-0.122967	-0.0702956	0.0525858	0.019369	-0.0804874	-0.0441651	1076683	CGEN_HUM_1002616_1	3p21.31	Hs.153768	U3-55K	Homo sapiens U3 snoRNP-associated 55-kDa protein (U3-55K) mRNA
-0.453027	-0.249139	0.249906	0.0703536	0.470969	0.166341	1076684	CGEN_HUM_1003000_1	14q32.33	Hs.334810	EIF5	Homo sapiens eukaryotic translation initiation factor 5 (EIF5) mRNA
0.818258	-0.291826	-0.132215	-0.132462	0.26521	-0.235689	1076685	CGEN_HUM_1003384_1	1p22.2	Hs.69171	PRKCL2	Homo sapiens protein kinase C-like 2 (PRKCL2) mRNA
0.263902	-0.341274	-0.174023	-0.112747	-0.494606	0.0637709	1076686	CGEN_HUM_1003768_1	15pter-qter	Hs.284221	ADAMTS7	Homo sapiens zinc metalloprotease ADAMTS7 (ADAMTS7) mRNA, complete cds
-0.121721	-0.159078	0.1839	-0.039429	-1.01972	0.204172	1076687	CGEN_HUM_1004152_1	2q32-q34	Hs.239189	GLS	Homo sapiens glutaminase C (KIAA0838), mRNA
-0.386693	-0.198385	0.0717088	0.0734324	0.224217	0.322149	1076688	CGEN_HUM_1004536_1	22q13.33	Hs.29331	CPT1B	Homo sapiens carnitine palmitoyltransferase I, muscle (CPT1B), mRNA
-0.381373	-0.279175	0.0956433	0.0543014	0.752362	0.189754	1076689	CGEN_HUM_1004920_1	4q25	Hs.5123	SID6-306	Homo sapiens inorganic pyrophosphatase 2 (PPA2) mRNA, complete cds, nuclear gene for mitochondrial product
0.292074	-0.289236	0.0308186	-0.14013	0.31129	-0.083416	1076690	CGEN_HUM_1005304_1	9q32	Hs.90336	ATP6V1G1	Homo sapiens vacuolar H(+)-ATPase subunit (ATP6GL) mRNA
-0.140969	-0.230263	0.0134205	0.317397	0.435017	0.253828	1076691	CGEN_HUM_1005688_1	11p12-p11.12	Hs.334639	PACSIN3	Homo sapiens SH3 domain-containing protein 6511 (LOC51165), mRNA
	-0.85486		-0.833347	-0.80663		1076692	CGEN_HUM_1006072_1	19q13.3-q13.4	Hs.99855	FPRL1	Homo sapiens formyl peptide receptor-like 1 (FPRL1) mRNA
-0.128767	-0.284478	0.169404	0.161268	-0.357639	0.101707	1076693	CGEN_HUM_1006456_1	NULL		NULL	Homo sapiens mRNA for monocyte chemotactic protein-3 (MCP-3)
-0.162991	-0.109258	0.117519	0.214006	0.26916	-0.0388603	1076694	CGEN_HUM_1006840_1	3p25	Hs.279474	MKRN2	Homo sapiens HSPC070 protein (HSPC070), mRNA
-0.387137	-0.741587	-0.165877	-0.340123	0.789402	-0.0232	1076695	CGEN_HUM_1007224_1	6p21.31	Hs.179661	OK/SW-cl.56	Homo sapiens clone 24464 beta-tubulin mRNA, complete cds
-0.207805	-0.136553	0.118829	0.0198916	0.525872	0.171352	1076696	CGEN_HUM_1007608_1	2p12	Hs.12479	AMSH	Homo sapiens associated molecule with the SH3 domain of STAM (AMSH) mRNA
-0.187505	-0.27619	-0.03192	0.103545	0.523186	0.109147	1076698	CGEN_HUM_1008376_1	1p36.13-q31.3	Hs.13880	CGI-143	Homo sapiens CGI-143 protein (LOC51027), mRNA
-0.0190597	-0.341702	-0.0111628	0.0725597	-0.38102	0.453529	1076699	CGEN_HUM_1008760_1	4p15	Hs.34073	PCDH7	Homo sapiens BH-protocadherin (brain-heart) (PCDH7) mRNA
	-0.254033		-0.381258	-0.643654	-0.000703696	1076700	CGEN_HUM_1009144_1	6q22	Hs.1041	ROS1	Homo sapiens v-ros avian UR2 sarcoma virus oncogene homolog 1 (ROS1) mRNA
0.243543	-0.179316	0.291122	0.00366476	0.479689	0.0921014	1076702	CGEN_HUM_1009912_1	7q31.1-q31.33	Hs.134342	LANCL2	Homo sapiens TASP for testis-specific adriamycin sensitivity protein (LOC55915), mRNA
0.142685		0.125375		-0.431381		1076703	CGEN_HUM_1010296_1	Xq24	Hs.46362	HTR2C	Homo sapiens 5-hydroxytryptamine (serotonin) receptor 2C (HTR2C) mRNA
-0.203627	-0.169994	0.0874945	-0.0575291	0.531068	0.0476659	1076704	CGEN_HUM_1010680_1	6p21.3	Hs.106061	RDBP	Homo sapiens RD RNA-binding protein (RDBP), mRNA
-0.0526556	-0.195084	0.135542	0.13532	0.911296	0.170323	1076705	CGEN_HUM_1011064_1	4q11	Hs.119488	CHIC2	Homo sapiens cystein-rich hydrophobic domain 2 (CHIC2), mRNA
-0.128701	-0.412721	0.0140121	-0.131541	0.263524	-0.17754	1076707	CGEN_HUM_1011832_1	NULL	Hs.113261	NULL	Homo sapiens skin-specific protein (xp33) mRNA, partial cds
0.651857	-0.150053	0.100423	-0.148707	0.275898	-0.265058	1076710	CGEN_HUM_1012984_1	NULL	Hs.283070	NULL	Homo sapiens hypothetical protein PRO2379 (PRO2379), mRNA
0.203576	-2.18044	-0.40114	-1.76263	-2.44401	-2.81789	1080997	CGEN_HUM_1007955_1	12p13	Hs.75586	CCND2	Homo sapiens cyclin D2 (CCND2) mRNA
-0.417623		-0.395354		0.230255		1076712	CGEN_HUM_1013752_1	NULL		NULL	Homo sapiens erythroid differentiation and denucleation factor 2 (HFL-EDDG2) mRNA, 3'UTR sequence
-0.174033	-0.349382	0.0268078	-0.191014	0.703672	0.0155097	1076714	CGEN_HUM_1014520_1	NULL	Hs.130714	NULL	Homo sapiens HSPC323 mRNA, partial cds
1.56281	0.00331847	-0.957256	0.456104	-0.863726	-0.999397	1076717	CGEN_HUM_1015621_1	NULL		NULL	Homo sapiens cDNA FLJ10291 fis, clone NT2RM1000242
-0.393224	-0.288581	-0.0411657	0.220697	0.461806	0.0421829	1076723	CGEN_HUM_1017925_1	20p13	Hs.126857	LOC149832	Homo sapiens cDNA FLJ12936 fis, clone NT2RP2005018
-0.278754		0.167217		0.821504	0.21848	1076724	CGEN_HUM_1018309_1	1q23.3	Hs.183702	FLJ11752	Homo sapiens cDNA FLJ11752 fis, clone HEMBA1005582, weakly similar to TROPOMYOSIN 1, NON-MUSCLE ISOFORM
0.129379	-0.307062	0.0415866	-0.119732	-0.0692233	-0.0807142	1076725	CGEN_HUM_1018693_1	NULL	Hs.323053	NULL	Homo sapiens mRNA full length insert cDNA clone EUROIMAGE 26539
-0.100797	-0.0194138	0.170032	0.0490638	0.0964062	-0.0153094	1076727	CGEN_HUM_1000330_1	18q21	Hs.75342	ME2	Homo sapiens malic enzyme 2, NAD(+)-dependent, mitochondrial (ME2), mRNA
-0.0620052	-0.21419	0.324136	0.00795815	0.123884	-0.0112246	1076728	CGEN_HUM_1000714_1	6p21.3	Hs.57813	ZNRD1	Homo sapiens zinc ribbon domain containing, 1 (ZNRD1), mRNA
	-0.56972			-1.16688		1076729	CGEN_HUM_1001098_1	NULL		NULL	Homo sapiens PRO1510 protein (PRO1510), mRNA
0.310622	-0.233294	0.0404647	0.168336	-0.318873	-0.0842021	1076730	CGEN_HUM_1001482_1	19p13.2	Hs.1701	ELAVL3	Homo sapiens ELAV (embryonic lethal, abnormal vision, Drosophila)-like 3 (Hu antigen C) (ELAVL3) mRNA
-0.000638926	-0.517471	0.151471	-0.0180558	0.216911	0.220886	1076731	CGEN_HUM_1001866_1	16p13.3	Hs.182528	ZNF263	Homo sapiens zinc finger protein (ZNF#) mRNA
-0.0786743	-0.15512	-0.213932	0.0119439	-0.082173	-0.124364	1076732	CGEN_HUM_1002250_1	15q14	Hs.40193	KIAA1259	Homo sapiens mRNA for KIAA1259 protein, partial cds
-0.0845141	-0.405947	-0.728415	-0.0496884	0.573176	0.133692	1076733	CGEN_HUM_1002634_1	20p	Hs.6817	ITPA	Homo sapiens putative oncogene protein mRNA, partial cds
-0.0216703	-0.137232	0.302199	0.104763	0.229531	-0.0173307	1076734	CGEN_HUM_1003018_1	3q21.1	Hs.76901	PDIR	Homo sapiens for protein disulfide isomerase-related (PDIR), mRNA
0.496998	0.131137	0.066569	0.00386015	-0.327216	0.148148	1076735	CGEN_HUM_1003402_1	9q22.3		PRKWNK2	Homo sapiens P/OKcl.13 mRNA for mitogen-activated protein kinase kinase kinase, partial cds
0.892857	-0.27046	-0.0165661	0.266533	-0.969464	-0.0444687	1076736	CGEN_HUM_1003786_1	6q26	Hs.75576	PLG	Homo sapiens plasminogen (PLG) mRNA
0.168484	-0.363171	-0.0493499	-0.139446	-0.276001	-0.109495	1076737	CGEN_HUM_1004170_1	9q34.1	Hs.160786	ASS	Homo sapiens argininosuccinate synthetase (ASS), mRNA
0.20955	-0.661807	-0.331494	-0.194208	-0.514007	0.133686	1076738	CGEN_HUM_1004554_1	10q23-q24	Hs.119597	SCD	Homo sapiens stearoyl-CoA desaturase (delta-9-desaturase) (SCD) mRNA
	-0.225974			-0.883114		1076739	CGEN_HUM_1004938_1	6p21.32	Hs.248129	GPX5	Homo sapiens glutathione peroxidase 5 (epididymal androgen-related protein) (GPX5), transcript variant 1, mRNA
-0.139844	-0.277855	0.01503	-0.0466947	0.114818	-0.0892431	1076741	CGEN_HUM_1005706_1	18p11.3	Hs.223025	RAB31	Homo sapiens RAB31, member RAS oncogene family (RAB31), mRNA
-0.135958	-0.503003	0.0387365	-0.0685891	-0.320182	0.0895892	1076742	CGEN_HUM_1006090_1	11q12	Hs.9305	AGTRL1	Homo sapiens angiotensin receptor-like 1 (AGTRL1), mRNA
-0.192699	-0.136208	-0.179948	0.258769	0.69884	0.101181	1076743	CGEN_HUM_1006474_1	17q21.32	Hs.77031	SP2	Homo sapiens Sp2 transcription factor (SP2) mRNA
0.0664507	-0.385467	-0.202748	0.00082668	0.0613254	-0.0192461	1076744	CGEN_HUM_1006858_1	12q13.11	Hs.267400	ASB8	Homo sapiens cDNA: FLJ21255 fis, clone COL01321
-0.294333	-0.697911	-0.290293	-0.531146	0.620218	-0.166707	1076745	CGEN_HUM_1007242_1	17q21.1	Hs.101174	MAPT	Homo sapiens microtubule-associated protein tau (MAPT), transcript variant 1, mRNA
0.238284	-0.24802	0.236704	-0.389543	-0.0946471	-0.113886	1076747	CGEN_HUM_1008010_1	2p12	Hs.201676	MPHOSPH10	H.sapiens mRNA for M phase phosphoprotein 10
-0.397604	0.0335366	-0.0286852	0.360266	0.694115	0.559658	1076748	CGEN_HUM_1008394_1	Xq22.3	Hs.75450	DSIPI	Homo sapiens delta sleep inducing peptide, immunoreactor (DSIPI), mRNA
-0.323005	-0.392953	0.0473878	-0.428796	0.655743	0.16459	1076750	CGEN_HUM_1009162_1	22q11.21	Hs.24763	RANBP1	Homo sapiens RAN binding protein 1 (RANBP1), mRNA
-0.163935	0.100296	-0.0601843	-0.190097	0.157367		1076751	CGEN_HUM_1009546_1	10q22.3-q23.2	Hs.49998	LDB3	Homo sapiens mRNA for KIAA0613 protein, partial cds
-0.493912	-0.15435	0.621099	0.297898	0.662144	0.378865	1076752	CGEN_HUM_1009930_1	16q13	Hs.6527	GPR56	Homo sapiens G protein-coupled receptor 56 (GPR56) mRNA
0.350267	0.459453	0.0461753	0.0843654	0.578871	0.315011	1076753	CGEN_HUM_1010314_1	5q35.3	Hs.321567	CPLX2	Homo sapiens complexin 2 (CPLX2) mRNA
0.0471004	0.0182519	0.219921	0.0291945	-0.206182	-0.248791	1076754	CGEN_HUM_1010698_1	13q14.3	Hs.122164	DIAPH3	Homo sapiens mRNA; cDNA DKFZp434C0931 (from clone DKFZp434C0931); partial cds
-0.264536	0.100288	-0.0956176	0.0703415	0.202124	-0.207259	1076756	CGEN_HUM_1011466_1	11q13-q14	Hs.30715	KCNE3	Homo sapiens potassium voltage-gated channel, Isk-related family, member 3 (KCNE3) mRNA
0.00938815	0.100055	-0.081141	0.247622	-0.372302		1076757	CGEN_HUM_1011850_1	9p21.1	Hs.23607	MGC23980	Homo sapiens cDNA FLJ11109 fis, clone PLACE1005851
0.0434623	-0.0140968	0.132965	-0.0597084	0.247046	0.12287	1076758	CGEN_HUM_1012234_1	NULL		NULL	Homo sapiens cDNA: FLJ22947 fis, clone KAT09234
0.475379		-0.211429	0.523969	-0.712825		1076759	CGEN_HUM_1012618_1	16p12.2	Hs.288552	FLJ23558	Homo sapiens cDNA: FLJ23558 fis, clone LNG09703
0.300813	-0.0435532	0.323991	0.373553	0.68461	0.0480635	1076761	CGEN_HUM_1013386_1	7q22		MUC3A	Human intestinal mucin (MUC-3) mRNA, partial cds
-0.273489	-0.0580406	-0.049021	0.194112	1.26385	-0.29636	1076763	CGEN_HUM_1014154_1	NULL		NULL	E3 snRNA, E3 snRNA {intron 8} [human, snRNA, 135 nt]
0.228796	0.00741544	0.0865335	-0.18233	-0.453832	0.211594	1076764	CGEN_HUM_1014538_1	NULL		NULL	Homo sapiens (DCIS-8) mRNA fragment
0.460806	1.16718	-0.156203	-0.0529304	0.255696	-0.410384	1076765	CGEN_HUM_1014871_1	1p22.1	Hs.209461	LOC149351	Homo sapiens cDNA FLJ12836 fis, clone NT2RP2003206
-0.368639	0.228076	-0.0901216	0.205442	0.760489	0.162333	1076771	CGEN_HUM_1017175_1	NULL	Hs.306382	NULL	Homo sapiens cDNA FLJ20115 fis, clone COL05594
0.0842164	0.0502984	-0.133312	0.222274	-0.0186652	0.0947276	1076772	CGEN_HUM_1017559_1	NULL		NULL	Homo sapiens mRNA; cDNA DKFZp566D053 (from clone DKFZp566D053)
0.609045	-0.0163547	0.609765	-0.294623	0.406117	-1.20971	1076775	CGEN_HUM_1018711_1	8p22-p21.3	Hs.8700	DLC1	Homo sapiens cDNA FLJ13066 fis, clone NT2RP3001698
0.0391967	-0.0404868	-0.0256448	0.250545	0.183734	-0.212815	1076777	CGEN_HUM_1000336_1	5q13		SMA5	Homo sapiens (clone DR2) mRNA fragment
-0.0038278	-0.379128	0.250289	0.0023468	0.401773	0.169018	1076778	CGEN_HUM_1000720_1	17q24-q25	Hs.77498	PRPSAP1	Homo sapiens phosphoribosyl pyrophosphate synthetase-associated protein 1 (PRPSAP1) mRNA
0.394974	-0.37611	0.0648533	0.012946	-0.263886	-0.435903	1076779	CGEN_HUM_1001104_1	12q23-q24.1	Hs.78853	UNG	Homo sapiens uracil-DNA glycosylase (UNG), mRNA
	-0.113841			-0.395802	-0.226402	1076780	CGEN_HUM_1001488_1	NULL	Hs.306808	NULL	Homo sapiens cDNA: FLJ21735 fis, clone COLF3350
0.237209	-0.624364	0.0186696		-0.651448		1076781	CGEN_HUM_1001872_1	16q12	Hs.279762	BRD7	Homo sapiens bromodomain protein (CELTIX1), mRNA
0.264935	-0.490371	-0.393904		-0.516782	-0.319664	1076782	CGEN_HUM_1002256_1	12q12-q13	Hs.326	TARBP2	Homo sapiens TAR (HIV) RNA-binding protein 2 (TARBP2), mRNA
0.0625918	-0.0824802	0.438539	0.117473	0.341388	0.189994	1076783	CGEN_HUM_1002640_1	1p31	Hs.194718	ZNF265	Homo sapiens zinc-finger, splicing (ZIS) mRNA
-0.0598132	-0.134798	0.105959	0.0152645	-0.86031	-0.0680912	1076784	CGEN_HUM_1003024_1	2p24.1	Hs.77643	FKBP1B	Homo sapiens FK506-binding protein 1B (12.6 kD) (FKBP1B) mRNA
	-0.743118			-0.808523		1076785	CGEN_HUM_1003408_1	2q35-q36.1	Hs.89655	PTPRN	Homo sapiens protein tyrosine phosphatase, receptor type, N (PTPRN) mRNA
-0.0994321	-0.225164	-0.212537	0.103076	0.571718	0.252545	1076786	CGEN_HUM_1003792_1	2p23.3	Hs.348708	FLJ21839	Homo sapiens cDNA FLJ13336 fis, clone OVARC1001879
0.108646	-0.0855794	-0.138536	0.342464	0.480346	0.374177	1076787	CGEN_HUM_1004176_1	1p22	Hs.349108	DDAH1	Homo sapiens dimethylarginine dimethylaminohydrolase 1 (DDAH1), mRNA
-0.066411	0.316795	-0.277083	0.165674	-0.315491	0.142474	1076788	CGEN_HUM_1004560_1	11q12.2	Hs.32156	KIAA1394	Homo sapiens mRNA for KIAA1394 protein, partial cds
-0.0793354	-0.0609566	0.150955	0.228582	0.336011	0.0727181	1076789	CGEN_HUM_1004944_1	2p11.2	Hs.6603	FLJ20296	Homo sapiens hypothetical protein FLJ20296 (FLJ20296), mRNA
-0.235571	0.163848	0.175271	0.30083	0.857621	0.25918	1076791	CGEN_HUM_1005712_1	11q13.3	Hs.5636	RAB6A	Homo sapiens RAB6, member RAS oncogene family (RAB6) mRNA
0.305827	-0.467859	0.135718	-0.0237154	-0.00877878	-0.168935	1076793	CGEN_HUM_1006480_1	17q11.2	Hs.11383	CCL13	Homo sapiens small inducible cytokine subfamily A (Cys-Cys), member 13 (SCYA13) mRNA
0.131631	-0.417148	0.152225	-0.210437	-0.251588	0.190955	1076794	CGEN_HUM_1006864_1	2q37.3	Hs.152701	MIP-T3	Homo sapiens MIP-T3 mRNA, complete cds
-0.080596	-0.446307	-0.354658	-0.158366	-0.224238	-0.0185355	1076795	CGEN_HUM_1007248_1	2q14.2	Hs.11238	CLASP1	Homo sapiens mRNA for KIAA0622 protein, partial cds
0.26449	-0.113148	0.303686	-0.515686	-0.568901	0.0798583	1076797	CGEN_HUM_1008016_1	8q21.11	Hs.75209	PKIA	Homo sapiens protein kinase (cAMP-dependent, catalytic) inhibitor alpha (PKIA), mRNA
-0.133929		-0.311009	-0.190636	0.314968	-0.0773411	1076799	CGEN_HUM_1008784_1	NULL		NULL	Homo sapiens map 18p11; 7cR from WI-5607 repeat region, complete sequence
0.0148191	-0.253518	0.047136	-0.238131	0.775607	0.159606	1076800	CGEN_HUM_1009168_1	14q32.33	Hs.55209	WDR20	Homo sapiens mRNA; cDNA DKFZp434K0514 (from clone DKFZp434K0514); partial cds
-0.177459	0.367825	-0.319702	0.115406	0.0218385	-0.427491	1076801	CGEN_HUM_1009552_1	NULL	Hs.272317	NULL	Homo sapiens mRNA; cDNA DKFZp434O0213 (from clone DKFZp434O0213); partial cds
-0.309582	-0.117496	0.35451	0.0920092	0.051037	0.154716	1076803	CGEN_HUM_1010320_1	22q13.1	Hs.6139	SYNGR1	Homo sapiens synaptogyrin 1 (SYNGR1) mRNA
-0.35204	0.212662	-0.0343629	0.537817	1.12615	0.0382081	1076804	CGEN_HUM_1010704_1	NULL		NULL	Homo sapiens adducin 1 (alpha) (ADD1), transcript variant 2, mRNA
0.0143539	0.278122	-0.0375933	0.277072	0.403029	0.195704	1076805	CGEN_HUM_1011088_1	20q11.2-q13.1	Hs.169487	MAFB	Homo sapiens Kreisler (mouse) maf-related leucine zipper homolog (KRML) mRNA
-0.257201	-0.23339	-0.117727	-0.284982	0.264379	-0.192266	1076807	CGEN_HUM_1011856_1	NULL	Hs.4055	NULL	Homo sapiens mRNA; cDNA DKFZp564C2063 (from clone DKFZp564C2063)
0.337961	0.0965215	0.202479	0.041869	0.0560058	0.137324	1076808	CGEN_HUM_1012240_1	4q11	Hs.334812	FIP1L1	Homo sapiens HSPC311 mRNA, partial cds
-0.496695	0.126448	0.132708	0.331206	0.680416	0.206377	1076809	CGEN_HUM_1012624_1	1p35.3-p33	Hs.17118	FLJ11730	Homo sapiens clone CDABP0189 mRNA sequence
-0.127671	0.0652281	-0.383757	0.301668	0.475707	0.640902	1076810	CGEN_HUM_1013008_1	NULL	Hs.235516	NULL	Homo sapiens PRO2955 mRNA, complete cds
0.455599	-0.132711	-0.01425	-0.222119	-0.281845	-0.180393	1076811	CGEN_HUM_1013392_1	NULL	Hs.274128	NULL	Homo sapiens cDNA FLJ10131 fis, clone HEMBA1003041
-0.349313	-0.364121	-0.335021	-0.0798046	0.365666	-0.40798	1076812	CGEN_HUM_1013776_1	NULL		NULL	Homo sapiens (clone 17) macronuclear mRNA
0.248249	-0.271567	-0.0390736	-0.269997	-0.339997		1076813	CGEN_HUM_1014160_1	7p14	Hs.284286	MRPS24	Homo sapiens HSPC335 mRNA, partial cds
0.243465	-0.0244508	-0.64542	-0.0951629	-0.147827	-0.508733	1076815	CGEN_HUM_1014877_1	NULL	Hs.306721	NULL	Homo sapiens cDNA: FLJ21244 fis, clone COL01174
-0.267124		-0.287787	0.154619	-0.275131	0.0108685	1076819	CGEN_HUM_1016413_1	NULL		NULL	Homo sapiens full length insert cDNA YN57B01
-0.238947	-0.12205	0.239561	0.239882	0.264359	0.303259	1076822	CGEN_HUM_1017565_1	17q24.2	Hs.99437	LOC284019	Homo sapiens mRNA; cDNA DKFZp586G1924 (from clone DKFZp586G1924)
0.270879	0.0740604	0.12018	0.0551404	0.426455	0.00780215	1076823	CGEN_HUM_1017949_1	10q22.2	Hs.4896	LOC90550	Homo sapiens cDNA: FLJ22046 fis, clone HEP09276
-0.102907	-0.527308	-0.697988	-0.0317211	0.319739	-0.0123692	1076825	CGEN_HUM_1018717_1	17q21.1	Hs.91668	CAB2	Homo sapiens clone PP1498 unknown mRNA
-0.437758	-0.364373	0.148713	-0.00497702	0.560308	-0.0338377	1076827	CGEN_HUM_1000354_1	11p15.5-p15.4	Hs.77290	TALDO1	Homo sapiens transaldolase 1 (TALDO1), mRNA
0.260144	-0.300336	-0.207446	-0.146119	0.276815	-0.074487	1076828	CGEN_HUM_1000738_1	6p21.2	Hs.4815	NUDT3	Homo sapiens nudix (nucleoside diphosphate linked moiety X)-type motif 3 (NUDT3), mRNA
-0.273358	-0.44247	0.293909	-0.0049393	0.464029	0.189875	1076829	CGEN_HUM_1001122_1	14q11.2-q12	Hs.73722	APEX1	Homo sapiens APEX nuclease (multifunctional DNA repair enzyme) (APEX) mRNA
-0.0483099	0.176477	-0.282521	-0.348821	-0.574164	0.0690819	1076830	CGEN_HUM_1001506_1	3p14.1-p12.3	Hs.166017	MITF	Homo sapiens microphthalmia-associated transcription factor (MITF) mRNA
0.579449	-0.522786	-1.31301	-0.901475	0.0648054	-0.432938	1076831	CGEN_HUM_1001890_1	17q12	Hs.250505	RARA	Homo sapiens retinoic acid receptor, alpha (RARA) mRNA
-0.169057	-0.341488	0.161354	0.127982	-0.0504717	0.112331	1076832	CGEN_HUM_1002274_1	19q13.2		ZNF45	Homo sapiens clone B7-1 zinc finger protein mRNA, partial cds
0.415557	0.000766711	0.536648	0.473924	-0.050936	-0.281823	1076833	CGEN_HUM_1002658_1	12q12	Hs.51957	SFRS2IP	Homo sapiens SC35-interacting protein 1 (SRRP129), mRNA
0.0642662	-0.186634	-0.0705105	-0.413511	-1.031	-0.285826	1076834	CGEN_HUM_1003042_1	NULL	Hs.6473	NULL	Homo sapiens cDNA FLJ13992 fis, clone Y79AA1002139, weakly similar to DNAJ PROTEIN HOMOLOG 1
-0.297831	-0.461919	-0.535576	-0.0523277	0.589641	0.214895	1076835	CGEN_HUM_1003426_1	19q13.41	Hs.173902	PPP2R1A	Homo sapiens protein phosphatase 2 (formerly 2A), regulatory subunit A (PR 65), alpha isoform (PPP2R1A), mRNA
0.713399	-0.330154	-0.280889		-0.9137	-0.133245	1076836	CGEN_HUM_1003810_1	3p21.2-p21.1	Hs.2777	ITIH1	Homo sapiens inter-alpha (globulin) inhibitor, H1 polypeptide (ITIH1) mRNA
-0.288784	0.166361	0.317049	0.112072	0.423142	0.34723	1076837	CGEN_HUM_1004194_1	3p21.2-p21.1	Hs.102	AMT	Homo sapiens aminomethyltransferase (glycine cleavage system protein T) (AMT) mRNA
-0.0289581	-0.422911	-0.133985	0.227479	0.263958	-0.105301	1076838	CGEN_HUM_1004578_1	11q12.2-q13.1	Hs.132898	FADS1	Homo sapiens delta-5 desaturase; delta-5 fatty acid desaturase (D5D), mRNA
-0.24976	-0.140183	0.0335304	0.249117	0.60685	0.19187	1076839	CGEN_HUM_1004962_1	14q11.1	Hs.9175	ABHD4	Homo sapiens cDNA FLJ12816 fis, clone NT2RP2002609, weakly similar to 2-HYDROXYMUCONIC SEMIALDEHYDE HYDROLASE (EC 3.1.1.-)
-0.350078	-0.308127	-0.612643	0.0676002	0.290501	0.347846	1076841	CGEN_HUM_1005730_1	11	Hs.19121	AP2A2	Homo sapiens mRNA for KIAA0899 protein, partial cds
0.133649		-0.214202		-1.10332	0.0656382	1076843	CGEN_HUM_1006498_1	15q22.3-q23	Hs.24640	SEMA7A	Homo sapiens semaphorin L (Lange ref) Semaphorin K1 (Xu ref) (H-SEMA-L) mRNA, and translated products
-0.0753883	-0.581106	0.0278368	-0.268485	0.430268	0.244111	1076844	CGEN_HUM_1006882_1	20q13.33	Hs.143954	C20orf20	Homo sapiens hypothetical protein FLJ10914 (FLJ10914), mRNA
-0.151502	-0.568738	0.0554371	-0.273616	0.340539	0.0681641	1076845	CGEN_HUM_1007266_1	15q26.1	Hs.344037	PRC1	Homo sapiens protein regulator of cytokinesis 1 (PRC1) mRNA
0.505228	-0.354332	-0.399139	-0.439924	-0.264559	-0.214633	1076847	CGEN_HUM_1008034_1	12pter-qter	Hs.279906	CCNT1	Homo sapiens cyclin T1 (CCNT1) mRNA, and translated products
-0.453176	-0.279207	-0.157506	0.113618	0.651034	0.0237234	1076848	CGEN_HUM_1008418_1	6p21.3	Hs.336916	DAXX	Homo sapiens death-associated protein 6 (DAXX) mRNA, and translated products
0.0266541	-0.511556	0.0672446	-0.0758856	0.120112	0.260488	1076849	CGEN_HUM_1008802_1	17q21.32	Hs.785	ITGA2B	Homo sapiens integrin, alpha 2b (platelet glycoprotein IIb of IIb/IIIa complex, antigen CD41B) (ITGA2B) mRNA
-0.263587	0.291714	0.038858	0.513431	1.49185	0.0724033	1076851	CGEN_HUM_1009570_1	10q23	Hs.170290	DLG5	Homo sapiens discs, large (Drosophila) homolog 5 (DLG5) mRNA
-0.399066	0.0656736	0.148677	0.520734	0.760162	0.374853	1076853	CGEN_HUM_1010338_1	9p24.3	Hs.171118	FLJ00026	Homo sapiens mRNA for FLJ00026 protein, partial cds
0.265397	-0.303307	-0.423826	-0.282745	0.121117		1076854	CGEN_HUM_1010722_1	16p12	Hs.73982	ZP2	Homo sapiens zona pellucida glycoprotein 2 (sperm receptor) (ZP2) mRNA
-0.325387	-0.232792	-0.343654	0.109511	0.445094	0.07987	1076856	CGEN_HUM_1011490_1	17p13	Hs.18142	ARRB2	Homo sapiens arrestin, beta 2 (ARRB2) mRNA
-0.0736819	0.144219	-0.0677541	-0.0178681	0.0314816	-0.122371	1076860	CGEN_HUM_1013026_1	3p22-p21.3	Hs.80247	CCK	Homo sapiens cholecystokinin (CCK) mRNA
0.274701	0.213305	-0.118851	0.31179	0.291543	-0.397514	1076862	CGEN_HUM_1013794_1	NULL		NULL	H.sapiens mRNA (fetal brain cDNA a8_1g)
0.270846	0.0246934	0.312983	0.370129	0.564849	0.461575	1076863	CGEN_HUM_1014178_1	12q15	Hs.288850	PHLDA1	Homo sapiens cDNA: FLJ22528 fis, clone HRC12825
-0.148921	-0.298611	-0.3016	-0.00951564	0.493379	-0.0215302	1076864	CGEN_HUM_1014562_1	20q13.33		C20orf149	Homo sapiens cDNA: FLJ21046 fis, clone CAS00193
0.231384	-0.584036	-0.32917	-0.459179	0.596512	-0.461398	1076865	CGEN_HUM_1014895_1	16q12.1	Hs.335891	ABCC11	Homo sapiens mRNA; cDNA DKFZp434P2035 (from clone DKFZp434P2035)
			-0.49478	-0.109732	-0.102229	1076868	CGEN_HUM_1016047_1	NULL	Hs.306848	NULL	Homo sapiens cDNA: FLJ22786 fis, clone KAIA2150
0.428566	-0.526683	0.471929	0.0621217	0.158592	-0.368539	1076869	CGEN_HUM_1016431_1	11p15.3		SCUBE2	Homo sapiens full length insert cDNA clone ZD73H01
0.044816		-0.0110671	-0.536219	-0.625402		1076870	CGEN_HUM_1016815_1	NULL	Hs.306336	NULL	Homo sapiens mRNA; cDNA DKFZp586J1824 (from clone DKFZp586J1824)
-0.233721	-0.22009	0.195789	-0.0741402	0.251264	-0.0139894	1076871	CGEN_HUM_1017199_1	NULL	Hs.23648	NULL	Homo sapiens cDNA FLJ13097 fis, clone NT2RP3002173
0.19035	0.442674	-0.0298586	-0.0188462	0.124016	0.16915	1076872	CGEN_HUM_1017583_1	NULL	Hs.137206	NULL	Homo sapiens mRNA; cDNA DKFZp564H1663 (from clone DKFZp564H1663)
-0.433724	-0.233418	0.0499719	0.259595	0.589404	0.354504	1076873	CGEN_HUM_1017967_1	16q21-q23	Hs.278439	NOL3	Homo sapiens nucleolar protein 3 (apoptosis repressor with CARD domain) (NOL3) mRNA
-0.467364	0.130722	-0.281484	0.0626071	0.236643	-0.33888	1076874	CGEN_HUM_1018351_1	NULL	Hs.87432	NULL	Homo sapiens cDNA: FLJ23130 fis, clone LNG08419
-0.194973	0.34997	-0.142838	0.0448605	0.344741	-0.00674358	1076875	CGEN_HUM_1018735_1	NULL	Hs.6823	NETO2	Homo sapiens hypothetical protein FLJ10430 (FLJ10430), mRNA
-0.377288	-0.222659	-0.051192	0.207359	0.453788	0.214081	1076877	CGEN_HUM_1000360_1	16p13.3	Hs.18079	PIGQ	Homo sapiens N-acetylglucosaminyl transferase component Gpi1 (GPI1) mRNA
0.178278	-0.32475	0.0530887	-0.087974	-0.0836046	0.0954674	1076878	CGEN_HUM_1000744_1	2p23.3	Hs.11916	RBSK	Homo sapiens mRNA for ribokinase (RBSK gene)
0.446619	-0.442639	-0.0341315	-0.41272	-0.922092	-0.497945	1076879	CGEN_HUM_1001128_1	16p13.3-p13.11	Hs.89296	ERCC4	Homo sapiens excision repair cross-complementing rodent repair deficiency, complementation group 4 (ERCC4), mRNA
0.459275	-0.288907	-0.338467	0.0193653	-0.499908	0.0192527	1076880	CGEN_HUM_1001512_1	1q32.3-q41	Hs.11801	IRF6	Homo sapiens interferon regulatory factor 6 (IRF6) mRNA
-0.044721	-0.569041	0.102134	-0.370018	0.348292	-0.0548752	1076881	CGEN_HUM_1001896_1	12q24.33	Hs.23723	PUS1	Homo sapiens pseudouridine synthase 1 (PUS1) mRNA, partial cds
-0.291929	-0.423211	0.262099	-0.235046	0.420794	0.0403613	1076882	CGEN_HUM_1002280_1	19q13.1	Hs.99430	TZFP	Homo sapiens testis zinc finger protein (TZFP), mRNA
0.00034066	-0.616052	0.281167	-0.0898561	0.453623	0.171978	1076883	CGEN_HUM_1002664_1	19q13.2	Hs.53125	SNRPD2	Homo sapiens small nuclear ribonucleoprotein D2 polypeptide (16.5kD) (SNRPD2), mRNA
-0.527731	-0.391123	-0.949374	0.0815456	-0.369625	0.532531	1076884	CGEN_HUM_1003048_1	NULL	Hs.165563	NULL	Homo sapiens mRNA for FLJ00118 protein, partial cds
-0.269688	-0.643368	-0.593094		-0.486348	0.382769	1076885	CGEN_HUM_1003432_1	12q15-q21	Hs.123641	PTPRB	Homo sapiens protein tyrosine phosphatase, receptor type, beta polypeptide (PTPRB) mRNA
0.0905949	-0.365229	0.116143		-0.528344		1076886	CGEN_HUM_1003816_1	16q22.1	Hs.150601	CTRL	Homo sapiens chymotrypsin-like (CTRL) mRNA
-0.0198645	-0.58864	0.178004	-0.380825	0.270949	-0.460882	1076887	CGEN_HUM_1004200_1	16q23.1	Hs.77631	GCSH	Homo sapiens glycine cleavage system protein H (aminomethyl carrier) (GCSH) mRNA
0.217771	-0.369163	0.24201	-0.301554	-0.500987	-0.181164	1076888	CGEN_HUM_1004584_1	15q21.2	Hs.11729	SLC27A2	Homo sapiens fatty-acid-Coenzyme A ligase, very long-chain 1 (FACVL1) mRNA
-0.198216	-0.401211	-0.0735992	-0.0250089	0.513259	0.062092	1076889	CGEN_HUM_1004968_1	19q13.42	Hs.103833	FLJ23469	Homo sapiens cDNA: FLJ23469 fis, clone HSI11914
-0.0324758	-0.335371	-0.405353	0.150936	-0.00666181	0.26172	1076890	CGEN_HUM_1005352_1	18q22-18q23	Hs.247905	KCNG2	Homo sapiens potassium voltage-gated channel, subfamily G, member 2 (KCNG2), mRNA
0.028834	0.0288228	0.448851	0.209808	-0.137071	0.0819047	1076891	CGEN_HUM_1005736_1	2q24.3	Hs.274281	FIGN	Homo sapiens hypothetical protein FLJ10405 (FLJ10405), mRNA
-0.0182277	-0.205683	0.0418399	-0.427332	-0.125075	0.184589	1076893	CGEN_HUM_1006504_1	16p13.13	Hs.8750	BM045	Homo sapiens uncharacterized bone marrow protein BM045 (BM045), mRNA
0.0811503	-0.499529	-0.458392	-0.100558	0.341679	0.110417	1076894	CGEN_HUM_1006888_1	16p13.11	Hs.263925	NUDE1	Homo sapiens hypothetical protein FLJ20101 (FLJ20101), mRNA
-0.00517949	-0.352297	0.0918431	0.106112	0.225457	-0.0221556	1076895	CGEN_HUM_1007272_1	1pter-q31.3	Hs.3104	KIF14	Homo sapiens KIAA0042 gene product (KIAA0042), mRNA
0.533697	0.563569	0.507125	-0.0336803	-0.934092	-0.331522	1076896	CGEN_HUM_1007656_1	8q21.11	Hs.153179	FABP5	Homo sapiens fatty acid binding protein 5 (psoriasis-associated) (FABP5), mRNA
-0.195678	-0.304251	0.160564	-0.166181	0.529188	0.215233	1076897	CGEN_HUM_1008040_1	10q26.1	Hs.279862	BCCIP	Homo sapiens cdk inhibitor p21 binding protein (TOK-1), mRNA
-0.363741	-0.194231	0.225156	0.146452	0.781974	0.139182	1076898	CGEN_HUM_1008424_1	Xq25-q26	Hs.18720	PDCD8	Homo sapiens apoptosis-inducing factor (AIF) mRNA
-0.113109	-0.419798	-0.851816	-0.0636647	0.499612	0.0743561	1076899	CGEN_HUM_1008808_1	19p13.3	Hs.323067	GNA11	Homo sapiens mRNA; cDNA DKFZp434J194 (from clone DKFZp434J194)
-0.0463873	-0.0954182	0.171705		-0.708739		1076901	CGEN_HUM_1009576_1	6q23-q24	Hs.283016	PDE7B	Homo sapiens phosphodiesterase 7B (PDE7B), mRNA
-0.0564425	-0.255702	-0.0579377	0.0892076	0.637191	0.0587101	1076902	CGEN_HUM_1009960_1	17p11.2	Hs.318339	GIT1	Homo sapiens G protein-coupled receptor kinase-interactor 1 (GIT1), mRNA
0.222338	0.0502476	-0.618532		-0.370054		1076903	CGEN_HUM_1010344_1	19q13.2	Hs.145956	ZNF226	Homo sapiens zinc finger protein 226 (ZNF226), mRNA
-0.112695	-0.290265	-0.075542	0.170259	1.12819	0.331879	1076904	CGEN_HUM_1010728_1	1q32	Hs.201671	SOX13	Homo sapiens SRY (sex determining region Y)-box 13 (SOX13) mRNA
-0.231017	-0.275989	-0.118337	-0.134311	-0.14281	-0.00723737	1076905	CGEN_HUM_1011112_1	1p35.1	Hs.198249	GJB5	Homo sapiens connexin 31.1 (GJB5) mRNA, complete cds
-0.5358	-0.143641	-0.171107	-0.165564	0.394421	-0.286881	1076907	CGEN_HUM_1011880_1	17p11.2		EPN2	Homo sapiens mRNA; cDNA DKFZp586J2021 (from clone DKFZp586J2021)
-0.382339	0.0157731	0.469911	0.518538	0.983902	0.170845	1076908	CGEN_HUM_1012264_1	NULL	Hs.287415	NULL	Homo sapiens cDNA FLJ11433 fis, clone HEMBA1001121
-0.352002	-0.440437	-0.0176278	0.221107	0.86298	-0.0808849	1076909	CGEN_HUM_1012648_1	17p13	Hs.64837	CTNS	Homo sapiens cystinosis, nephropathic (CTNS) mRNA
-0.0691731		-0.17087		-1.62767		1076911	CGEN_HUM_1013416_1	3p26.2	Hs.126085	KIAA1497	Homo sapiens cDNA FLJ12645 fis, clone NT2RM4001984
0.513202	0.00920319	0.000754817	0.20596	0.228224	-0.0704061	1076912	CGEN_HUM_1013800_1	NULL	Hs.44566	NULL	Homo sapiens mRNA; cDNA DKFZp434J1630 (from clone DKFZp434J1630)
-0.215625	-0.229872	-0.183955	0.104242	0.372087	0.0113725	1076914	CGEN_HUM_1014568_1	NULL	Hs.285290	NULL	Homo sapiens cDNA: FLJ21556 fis, clone COL06353
0.0501619	0.100162	-0.128288	-0.0475447	0.190163	0.00281885	1076919	CGEN_HUM_1016437_1	6q21	Hs.32511	KIAA0441	Homo sapiens KIAA0441 gene product (KIAA0441), mRNA
0.366094	0.253798	-0.252524	0.410095	0.617385	-0.0699052	1076924	CGEN_HUM_1018357_1	NULL		NULL	Homo sapiens full length insert cDNA clone ZC26G04
0.0874928	-0.0790023	0.112553	-0.058294	0.0484365	0.15255	1076925	CGEN_HUM_1018741_1	NULL	Hs.82719	NULL	Homo sapiens mRNA; cDNA DKFZp586F1822 (from clone DKFZp586F1822)
-0.337883	-0.24975	0.166039	0.216302	0.584323	0.181999	1076927	CGEN_HUM_1000378_1	16p11.2	Hs.20644	BCKDK	Homo sapiens branched chain alpha-ketoacid dehydrogenase kinase (BCKDK) mRNA
-0.0563018	-0.352824	-0.854087	-0.390447	-0.147151	0.215548	1076928	CGEN_HUM_1000762_1	1p13.3	Hs.82927	AMPD2	Homo sapiens adenosine monophosphate deaminase 2 (isoform L) (AMPD2), mRNA
-0.12257	-0.616173	-0.501901	-0.341338	-0.16845	-0.0489479	1076929	CGEN_HUM_1001146_1	7p22	Hs.177548	PMS2	Homo sapiens postmeiotic segregation increased (S. cerevisiae) 2 (PMS2), mRNA
0.11928	-0.386736	-0.0415957	-0.155662	0.204972	-0.00468915	1076930	CGEN_HUM_1001530_1	2p11.2	Hs.102367	TCF-3	Homo sapiens mRNA for HMG-box transcription factor TCF-3, complete cds
0.671377	-0.277024	-0.158698	-0.412209	-0.765576		1076931	CGEN_HUM_1001914_1	22q13-qter	Hs.135634	FOXE2	Homo sapiens forkhead box E2 (FOXE2), mRNA
-0.1624	-0.0344978	0.638605	0.186936	0.369889	0.260137	1076932	CGEN_HUM_1002298_1	4p14	Hs.119640	KLF3	Homo sapiens hBKLF for basic kruppel like factor (LOC51274), mRNA
-0.00167874	-0.476066	0.152625	-0.0125984	0.265786	0.0949432	1076933	CGEN_HUM_1002682_1	17p13.3	Hs.120963	HSA277841	Homo sapiens ELG protein (HSA277841), mRNA
-0.0794719	-0.378309	-0.108423	-0.101554	-0.334928	0.122474	1076935	CGEN_HUM_1003450_1	11q23	Hs.108705	PPP2R1B	Homo sapiens protein phosphatase 2A regulatory subunit A beta isoform (PPP2R1B) mRNA, complete cds
-0.120833	-0.18484	-0.286621	-0.218142	0.03627	0.259504	1076936	CGEN_HUM_1003834_1	19q13.3-q13.4	Hs.69423	KLK10	Homo sapiens kallikrein 10 (KLK10), mRNA
-0.270282	-0.280821	0.0886772	0.152284	-0.293872		1076938	CGEN_HUM_1004602_1	3q26	Hs.82587	PLD1	Homo sapiens phospholipase D1, phophatidylcholine-specific (PLD1) mRNA
0.303536	-0.400225	-0.286968		-0.480035		1076940	CGEN_HUM_1005370_1	19q13.3-q13.4	Hs.129738	KCNC3	Homo sapiens potassium voltage-gated channel, Shaw-related subfamily, member 3 (KCNC3) mRNA
-0.384154	-0.00369669	0.119319	0.126687	0.65099	0.18877	1076941	CGEN_HUM_1005754_1	11q14	Hs.7885	PICALM	Homo sapiens Clathrin assembly lymphoid-myeloid leukemia gene (CLTH), mRNA
-0.463086	-0.382016	-0.0346138	0.0600422	0.141966	0.481372	1076942	CGEN_HUM_1006138_1	3p21.3	Hs.30824	LZTFL1	Homo sapiens leucine zipper transcription factor-like 1 (LZTFL1), mRNA
0.506918	-0.443304	0.0514728	-0.204156	0.0849139	-0.0647709	1076944	CGEN_HUM_1006906_1	11q13.5	Hs.95361	MYO7A	Homo sapiens myosin VIIA (Usher syndrome 1B (autosomal recessive, severe)) (MYO7A) mRNA
-0.31538	-0.56234	0.119671	-0.136803	0.563544	-0.11905	1076945	CGEN_HUM_1007290_1	11p15.5-p15.4	Hs.3254	MRPL23	Human ribosomal protein L23-related mRNA, complete cds
0.69972	-0.037676	-0.817857	-0.304552	0.116592	-0.395999	1076947	CGEN_HUM_1008058_1	2p23	Hs.21537	PPP1CB	Homo sapiens protein phosphatase 1, catalytic subunit, beta isoform (PPP1CB) mRNA
0.229415	-0.137938	0.422345	-0.126699	-0.105737	0.243702	1076949	CGEN_HUM_1008826_1	1p31.1	Hs.50848	FLJ20331	Homo sapiens hypothetical protein FLJ20331 (FLJ20331), mRNA
0.266933	0.189143	-0.156842		0.126994		1076950	CGEN_HUM_1009210_1	5q31.1	Hs.7117	GRIA1	Homo sapiens glutamate receptor, ionotropic, AMPA 1 (GRIA1), mRNA
-0.00246404	-0.238458	-0.0186491	-0.113118	0.331981	-0.00285739	1076951	CGEN_HUM_1009594_1	16p11.2	Hs.121915	FLJ13063	Homo sapiens mRNA for FLJ00019 protein, partial cds
-0.178735	0.638791	0.34692	0.659255	0.802961	0.549222	1076953	CGEN_HUM_1010362_1	9q22.2	Hs.352012	SDCCAG43	Homo sapiens serologically defined colon cancer antigen 43 (SDCCAG43), mRNA
0.0101264	-0.260203	0.0101264	-0.243577	0.321054	-0.0510681	1076955	CGEN_HUM_1011130_1	17q25.2	Hs.109706	HN1	Homo sapiens HN1 protein (LOC51155), mRNA
-0.325496	0.0337504	-0.196149	-0.0689144	0.389352	0.188192	1076958	CGEN_HUM_1012282_1	NULL		NULL	Homo sapiens periodontal ligament cell specific protein 1 mRNA, partial sequence
-0.00154411	0.0701781	0.237145	0.0705283	0.0635893	0.0836734	1076959	CGEN_HUM_1012666_1	NULL		NULL	Homo sapiens cDNA FLJ11829 fis, clone HEMBA1006546
-0.05934	-0.0430876	-0.116335	-0.0745793	0.297979	0.165002	1076960	CGEN_HUM_1013050_1	9q34.3	Hs.120858	MGC29761	Homo sapiens cDNA FLJ13945 fis, clone Y79AA1000969
-0.381681	-0.0542369	-0.00287485	0.386405	0.686823	0.239138	1076962	CGEN_HUM_1013818_1	16q23.2	Hs.152720	MPHOSPH6	Homo sapiens M-phase phosphoprotein 6 (MPP-6), mRNA
0.0811611		-0.102202		0.194039		1076963	CGEN_HUM_1014202_1	NULL		NULL	Homo sapiens unknown protein mRNA, partial cds
-0.525947	-0.135172	-0.782902	0.0904972	-0.182568		1076964	CGEN_HUM_1014586_1	Xp21.3	Hs.113290	MAGEB3	Homo sapiens melanoma antigen, family B, 3 (MAGEB3), mRNA
0.187643	0.033409	-0.224729	0.136463	0.168332	0.209271	1076965	CGEN_HUM_1014919_1	17q12	Hs.120369	DKFZp434H2215	Homo sapiens hypothetical protein DKFZp434H2215 (DKFZp434H2215), mRNA
-0.0706634	0.897261	-0.128867	0.966645	0.0298832		1076969	CGEN_HUM_1016455_1	NULL		NULL	Homo sapiens full length insert cDNA clone YP63F11
-0.532551	-0.0880923	-0.536373	0.314238	0.783577	0.241288	1076973	CGEN_HUM_1017991_1	16p13.3	Hs.288940	TMEM8	Homo sapiens mRNA for M83 protein, complete cds
-0.0179961	-0.136783	-0.335049	-0.153491	0.241918	-0.295325	1076975	CGEN_HUM_1018759_1	13q22.1	Hs.18676	SPRY2	Homo sapiens sprouty (Drosophila) homolog 2 (SPRY2) mRNA
0.283903	-0.271341	0.0595736	-0.140653	-0.172489	0.159143	1076977	CGEN_HUM_1000384_1	2q24.1	Hs.93201	GPD2	Homo sapiens glycerol-3-phosphate dehydrogenase 2 (mitochondrial) (GPD2), nuclear gene encoding mitochondrial protein, mRNA
0.102978	-0.458349	0.246489	-0.264278	-2.18071	-0.0164865	1076978	CGEN_HUM_1000768_1	4q13.3-q21.1	Hs.709	DCK	Homo sapiens deoxycytidine kinase (DCK) mRNA
-0.422001	-0.354729	0.108295	0.0532042	0.472201	0.0637702	1076979	CGEN_HUM_1001152_1	15q25.3-q26	Hs.10803	CIB1	Homo sapiens calcium and integrin binding protein (DNA-dependent protein kinase interacting protein) (SIP2-28), mRNA
0.462565	-0.0419597	0.0619327	0.279257	-0.482889	0.260561	1076980	CGEN_HUM_1001536_1	12q24.12	Hs.12784	CUTL2	Homo sapiens mRNA for KIAA0293 gene, partial cds
0.321835	0.0129782	-0.125521	0.0449136	-1.66688	0.0432688	1076981	CGEN_HUM_1001920_1	12q21.3-q22	Hs.41683	CART1	Homo sapiens cartilage paired-class homeoprotein 1 (CART1), mRNA
-0.246993	-0.329196	0.19647	0.180341	0.492334	0.109754	1076982	CGEN_HUM_1002304_1	11q13	Hs.24297	MEN1	Homo sapiens multiple endocrine neoplasia I (MEN1) mRNA
0.0419344	-0.0278636	0.114553	0.150825	0.554361	-0.075277	1076983	CGEN_HUM_1002688_1	11p15.3	Hs.173288	TSBP	Homo sapiens KIAA0155 gene product (KIAA0155), mRNA
-0.00640525	0.12025	0.0895549	0.138976	0.524514	0.182791	1076984	CGEN_HUM_1003072_1	12q21.1	Hs.96322	FLJ23560	Homo sapiens cDNA: FLJ23560 fis, clone LNG09857
0.00807886	-0.275144	-0.18944	-0.456942	-0.361236	-0.151415	1076985	CGEN_HUM_1003456_1	6q27	Hs.266746	FLJ22615	Homo sapiens mRNA; cDNA DKFZp434O0117 (from clone DKFZp434O0117); partial cds
-0.334264	-0.265046	0.174631	-0.0949877	0.781826	0.150988	1076986	CGEN_HUM_1003840_1	12q23.1	Hs.78935	METAP2	Homo sapiens methionine aminopeptidase; eIF-2-associated p67 (MNPEP), mRNA
-0.136736	-0.415469	0.108604	-0.0770024	0.391171	0.177125	1076987	CGEN_HUM_1004224_1	14q24.3	Hs.26403	GSTZ1	Homo sapiens glutathione transferase Zeta 1 (GSTZ1) mRNA
0.440412	0.164907	0.283131	0.265473	0.0647941	-0.0794516	1076988	CGEN_HUM_1004608_1	7q31	Hs.44198	IPLA2(GAMMA)	Homo sapiens membrane-associated calcium-independent phospholipase A2 gamma mRNA, complete cds
-0.092141	-0.398198	0.176926	-0.0188912	0.184415	0.31168	1076989	CGEN_HUM_1004992_1	17q12	Hs.8949	MGC4172	Homo sapiens cDNA: FLJ22543 fis, clone HSI00212
-0.389556	-0.109493	0.170388	0.102215	0.442818	0.297594	1076991	CGEN_HUM_1005760_1	2p14	Hs.3642	RAB1A	Homo sapiens RAB1, member RAS oncogene family (RAB1) mRNA
0.956505	-0.471381	-0.00183209	-0.200654	-0.656771	-0.562889	1076992	CGEN_HUM_1006144_1	3q13.12	Hs.151343	KIAA1524	Homo sapiens mRNA for KIAA1524 protein, partial cds
0.18135	-0.0726611	0.160084	0.0456815	0.407938		1076994	CGEN_HUM_1006912_1	4q28.1	Hs.28783	KIAA1223	Homo sapiens mRNA for KIAA1223 protein, partial cds
-0.19642	-0.0588777	0.182421	0.15597	0.817148	0.0541156	1076995	CGEN_HUM_1007296_1	3q27.3	Hs.318127	FLJ10201	Homo sapiens mRNA for KIAA1197 protein, partial cds
0.197567	0.0222572	-0.0447182	0.33027	-0.0537179	-0.139294	1076996	CGEN_HUM_1007680_1	16q12.2	Hs.11614	HSPC065	Homo sapiens cDNA: FLJ23555 fis, clone LNG09438
-0.0636122	-0.257646	-0.148026	-0.416252	-0.19592	0.156504	1076997	CGEN_HUM_1008064_1	21q22.3	Hs.97624	HSF2BP	Homo sapiens heat shock transcription factor 2 binding protein (HSF2BP), mRNA
-0.261222	0.0688783	-0.785148	0.205573	0.893777	0.199124	1076998	CGEN_HUM_1008448_1	9q34.13	Hs.29285	ZYG	Homo sapiens ZYG homolog (ZYG) mRNA
0.268793	-0.0576708	0.170597	0.376772	0.0660261	-0.120824	1076999	CGEN_HUM_1008832_1	1p21	Hs.154210	EDG1	Homo sapiens endothelial differentiation, sphingolipid G-protein-coupled receptor, 1 (EDG1) mRNA
0.0570956	0.342453	-0.929441	0.153498	0.319076	0.0355191	1077002	CGEN_HUM_1009984_1	Xq28	Hs.158329	GPR50	Homo sapiens G protein-coupled receptor 50 (GPR50) mRNA
-0.34564	-0.156202	0.0809814	0.233491	-0.375489	0.405499	1077003	CGEN_HUM_1010368_1	16q12.1	Hs.102500	FLJ20481	Homo sapiens hypothetical protein FLJ20481 (FLJ20481), mRNA
0.347099	-0.247567	-1.8561	-0.545108	0.272832	0.0436624	1077004	CGEN_HUM_1010752_1	22q11.21	Hs.78788	LZTR1	Homo sapiens leucine-zipper-like transcriptional regulator, 1 (LZTR1), mRNA
0.0629568	-0.243425	-0.397568	-0.126192	0.587843	-0.0326298	1077005	CGEN_HUM_1011136_1	7p13	Hs.118397	AEBP1	Homo sapiens AE-binding protein 1 (AEBP1) mRNA
0.247276	-0.555957	0.0371261	0.335562	-0.71656	0.36101	1077006	CGEN_HUM_1011520_1	1q41	Hs.232072	USH2A	Homo sapiens Usher syndrome 2A (autosomal recessive, mild) (USH2A), mRNA
-0.0769499	-0.330006	-0.295559	-0.031553	0.750972	0.0131042	1077008	CGEN_HUM_1012288_1	NULL		NULL	Homo sapiens map 2p11.2; 83cM from GATA85A06 repeat region, complete sequence
-0.0122575	0.0821446	-0.817216	-0.520207	0.375307	-0.0883511	1077009	CGEN_HUM_1012672_1	NULL	Hs.75874	NULL	Human (clone D21S418E) pregnancy-associated plasma protein A (PAPP-A) gene, 5' UTR
0.0214906	-0.0523971	0.217106	-0.198899	0.437258	0.167419	1077010	CGEN_HUM_1013056_1	19p13.3		CRB3	Homo sapiens cDNA FLJ20646 fis, clone KAT02157
-0.252116	-0.446314	-0.428813	-0.316319	0.297687	0.0627785	1077014	CGEN_HUM_1014592_1	4p16.1	Hs.350964	DRD5	Homo sapiens dopamine receptor D5 (DRD5), mRNA
-0.0510934	-0.401179	-0.311998	-0.264097	0.0254547	-0.511317	1077017	CGEN_HUM_1015693_1	NULL		NULL	Homo sapiens cDNA FLJ11797 fis, clone HEMBA1006182
0.270739		-0.152668		-0.158453	0.185588	1077019	CGEN_HUM_1016461_1	NULL	Hs.33130	NULL	Homo sapiens cDNA: FLJ23486 fis, clone LNG00379
0.721655	0.220264	0.40239	-0.0554712	0.0407158	-0.365521	1077020	CGEN_HUM_1016845_1	NULL	Hs.274559	NULL	Homo sapiens mRNA; cDNA DKFZp434L098 (from clone DKFZp434L098)
0.0630063		0.301071		0.666542	0.242058	1077021	CGEN_HUM_1017229_1	NULL		NULL	Homo sapiens full length insert cDNA clone ZD79E05
-0.146478	-0.478223	0.255746	-0.279704	0.131684	0.16942	1077025	CGEN_HUM_1018765_1	11q13.1	Hs.26745	MGC:13379	Homo sapiens hypothetical protein (LOC51259), mRNA
-0.0387625	0.133252	-0.235921	0.385603	0.10645	0.275392	1077027	CGEN_HUM_1000006_1	3q27	Hs.166186	CHRD	Homo sapiens chordin variant 2 (CHRD) mRNA, complete cds, alternatively spliced
-0.201528	-0.101125	-0.0106651	0.0102002	0.454589	0.280735	1077028	CGEN_HUM_1000390_1	15q15.2	Hs.129228	GALK2	Homo sapiens galactokinase 2 (GALK2) mRNA
-0.263396	-0.43006	-0.0696066	-0.119251	0.688082	-0.0711965	1077029	CGEN_HUM_1000774_1	17q23.2-q25.3	Hs.105097	TK1	Homo sapiens thymidine kinase 1, soluble (TK1) mRNA
-0.159557	-0.522957	0.230914	-0.254368	0.445559	0.0683699	1077030	CGEN_HUM_1001158_1	14q13.1	Hs.75514	NP	Homo sapiens nucleoside phosphorylase (NP) mRNA
0.075764	-0.139915	0.0266556	-0.318324	-0.0113917	0.144884	1077031	CGEN_HUM_1001542_1	1p22.3	Hs.3844	LMO4	Homo sapiens LIM domain only 4 (LMO4), mRNA
-0.236688	-0.163517	-0.000463368	0.0868208	0.53314	0.192485	1077032	CGEN_HUM_1001926_1	5q13.1	Hs.101025	BTF3	H.sapiens BTF3a mRNA
-0.0322561	-0.24722	-0.234893	-0.10398	0.40294	0.184317	1077033	CGEN_HUM_1002310_1	21q22.3	Hs.152629	KIAA0179	Human mRNA for KIAA0179 gene, partial cds
0.00129743	-0.280689	0.283004	-0.16864	0.557585	0.0263145	1077034	CGEN_HUM_1002694_1	7q31.1-q31.3	Hs.241578	LSM8	Homo sapiens U6 snRNA-associated Sm-like protein LSm8 (LOC51691), mRNA
-0.269037	-0.454252	0.0150108	-0.258149	0.379126	-0.33044	1077035	CGEN_HUM_1003078_1	12p13.33	Hs.848	FKBP4	Homo sapiens FK506-binding protein 4 (59kD) (FKBP4) mRNA
0.401205	0.181756	0.557389	0.128053	0.225821	0.208681	1077036	CGEN_HUM_1003462_1	14q31.3	Hs.155693	PTPN21	Homo sapiens protein tyrosine phosphatase, non-receptor type 21 (PTPN21), mRNA
0.0974733	-0.0782667	0.130241	0.0858149	0.478566	-0.13095	1077037	CGEN_HUM_1003846_1	7q32	Hs.28505	UBE2H	Homo sapiens ubiquitin-conjugating enzyme E2H (homologous to yeast UBC8) (UBE2H) mRNA
-0.094076	0.13439	0.333946	0.310186	0.950015	0.567809	1077038	CGEN_HUM_1004230_1	1p36.11	Hs.7862	FLJ20312	Homo sapiens hypothetical protein FLJ20312 (FLJ20312), mRNA
0.0682302	0.0116945	0.288439	-0.149245	0.436827	0.18485	1077039	CGEN_HUM_1004614_1	10q25.3	Hs.42586	KIAA1560	Homo sapiens mRNA for KIAA1560 protein, partial cds
0.118068	-0.236775	0.0919554	0.0345332	0.0335356	0.474258	1077040	CGEN_HUM_1004998_1	4q24	Hs.124696	LOC56898	Homo sapiens oxidoreductase UCPA (LOC56898), mRNA
0.947259	-0.121517	-0.584963				1077041	CGEN_HUM_1005382_1	2p23	Hs.24040	KCNK3	Homo sapiens potassium inwardly-rectifying channel, subfamily K, member 3 (KCNK3) mRNA, and translated products
-0.318733	-0.278338	-4.02864	-0.149616	1.01521	-0.426568	1077042	CGEN_HUM_1005766_1	10q22.2	Hs.81964	SEC24C	Homo sapiens SEC24 (S. cerevisiae) related gene family, member C (SEC24C), mRNA
0.258096	0.0130232	0.228604	-0.120119	0.369428	0.346801	1077043	CGEN_HUM_1006150_1	9q21.32	Hs.201603	DKFZp434D0917	Homo sapiens mRNA; cDNA DKFZp434D0917 (from clone DKFZp434D0917)
0.259767	0.419757	0.0162667	0.122747	0.337082		1077044	CGEN_HUM_1006534_1	22q11.1-q11.2		IGLJ3	H.sapiens mRNA for light chain variable region, BO1-VL
1.20223	0.356684	-0.0809183	0.235291	-0.0594206	-0.496471	1077045	CGEN_HUM_1006918_1	7q11.23-q21.3		PCLO	Homo sapiens mRNA for partial aczonin (acz gene)
0.310699	0.605947	0.485925	0.153423	0.926115	0.0884875	1077046	CGEN_HUM_1007302_1	1q32.1	Hs.143323	PLU-1	Homo sapiens putative DNA/chromatin binding motif (PLU-1), mRNA
0.0720802	-0.160501	0.145767	-0.141465	0.486151	-0.0524747	1077047	CGEN_HUM_1007686_1	2p23.3	Hs.159525	CGR11	Homo sapiens cell growth regulatory with EF-hand domain (CGR11) mRNA
0.308406	0.138257	0.116117	-0.0568872	0.589583	0.210769	1077048	CGEN_HUM_1008070_1	2q36.3	Hs.78946	CUL3	Homo sapiens cullin 3 (CUL3) mRNA
0.190542	0.23143	0.348003	0.247102	0.00477393	0.336445	1077049	CGEN_HUM_1008454_1	13q14.3-q21.1	Hs.12450	PCDH9	Homo sapiens cadherin superfamily protein VR4-11 (LOC57123), mRNA
0.0681836	-0.0317507	0.135634	0.227645	0.67603	0.526098	1077050	CGEN_HUM_1008838_1	1p13.2	Hs.104696	KIAA1324	Homo sapiens mRNA for KIAA1324 protein, partial cds
0.355431	-0.224814	0.0877852	-0.372404			1077051	CGEN_HUM_1009222_1	NULL	Hs.287608	NULL	Homo sapiens cDNA FLJ13892 fis, clone THYRO1001656, moderately similar to Homo sapiens Leman coiled-coil protein (LCCP) mRNA
-0.0790845	-0.362782	0.121872	-0.0545335	0.462639	0.102571	1077052	CGEN_HUM_1009606_1	3p21	Hs.102929	AF3P21	Homo sapiens SH3 protein (AF3P21), mRNA
0.262082	-0.131986	0.233584	-0.332517	-0.602028		1077053	CGEN_HUM_1009990_1	7p14.3	Hs.66578	CRHR2	Homo sapiens corticotropin releasing hormone receptor 2 (CRHR2) mRNA
0.124993	-0.121934	-0.505923	0.134195	0.590524	-0.0659335	1077054	CGEN_HUM_1010374_1	Xp11.3-p11.23	Hs.5831	TIMP1	Homo sapiens tissue inhibitor of metalloproteinase 1 (erythroid potentiating activity, collagenase inhibitor) (TIMP1), mRNA
0.0266497	0.027292	-0.0618324	0.0838165	0.174672	0.339993	1077056	CGEN_HUM_1011142_1	6q22-q23		ENPP1	Human mRNA for nucleotide pyrophosphatase, complete cds
0.309002	0.349845	-0.182346	0.154619	0.519211	-0.340549	1077057	CGEN_HUM_1011526_1	2p22-p21	Hs.333555	EML4	Homo sapiens hypothetical protein (FLJ10942), mRNA
				-0.309073		1077058	CGEN_HUM_1011910_1	NULL		NULL	Homo sapiens full length insert cDNA clone YP93A03
0.114823	-0.267173	0.515531	-0.075028	-0.282594	-0.0304372	1077059	CGEN_HUM_1012294_1	NULL	Hs.180059	NULL	Homo sapiens cDNA FLJ20653 fis, clone KAT01739
0.00620515	-0.311757	0.128975		-0.211443	0.346224	1077060	CGEN_HUM_1012678_1	NULL	Hs.97377	NULL	Homo sapiens mRNA for KIAA1257 protein, partial cds
0.0632104	0.877359	0.539107	0.707819	0.876802	0.0839388	1077062	CGEN_HUM_1013446_1	15q14	Hs.288872	FLJ21439	Homo sapiens cDNA: FLJ21439 fis, clone COL04352
0.248164	-0.2708	0.373094	-0.0272625	0.513396	0.325025	1077065	CGEN_HUM_1014598_1	15q21.1-q21.2	Hs.75847	CRI1	Homo sapiens chromosome 15 open reading frame 3 (C15ORF3), mRNA
0.0692982	0.00996779	-0.226485	1.34702	0.157498	0.0410552	1077066	CGEN_HUM_1014931_1	15q23	Hs.214397	ISL2	Homo sapiens cDNA FLJ10160 fis, clone HEMBA1003545, highly similar to INSULIN GENE ENHANCER PROTEIN ISL-2
-0.254785		0.0575389	0.258809	0.437125		1077070	CGEN_HUM_1016467_1	NULL		NULL	Homo sapiens full length insert cDNA clone ZC19C04
-0.00967825		0.0152904				1077071	CGEN_HUM_1016851_1	NULL	Hs.274564	NULL	Homo sapiens mRNA; cDNA DKFZp434D1322 (from clone DKFZp434D1322)
0.12947	0.0525034	0.0668573	0.239928	0.367972	0.112676	1077073	CGEN_HUM_1017619_1	NULL		NULL	Homo sapiens full length insert cDNA YI27F12
0.822216		-0.147828		0.451026	-0.106075	1077074	CGEN_HUM_1018003_1	NULL		NULL	Homo sapiens full length insert cDNA clone YB35F05
0.83528		-0.536968		-0.576368		1077075	CGEN_HUM_1018387_1	NULL		NULL	Homo sapiens full length insert cDNA clone ZD37D10
-0.314884	-0.183033	-0.0307357	0.00494096	0.623097	0.175808	1077076	CGEN_HUM_1018771_1	2q37.3	Hs.92033	ILKAP	Homo sapiens cDNA FLJ10181 fis, clone HEMBA1004227, highly similar to Rattus norvegicus protein phosphatase 2C mRNA
-0.277586	-0.0175767	-0.743988	-0.199569	-0.51939	0.160512	1077077	CGEN_HUM_1000012_1	1q42.11-q42.3	Hs.20252	ARHU	Homo sapiens hG28K mRNA for GTP-binding protein like 1, complete cds
-0.00511051	-0.119221	0.196684	0.0520382	0.519873	0.140731	1077078	CGEN_HUM_1000396_1	22q13.2	Hs.75835	PMM1	Homo sapiens phosphomannomutase 1 (PMM1) mRNA
	-0.0644662			0.153909		1077079	CGEN_HUM_1000780_1	3p21.1-3p14.3	Hs.88646	DNASE1L3	Homo sapiens deoxyribonuclease I-like 3 (DNASE1L3) mRNA
-0.0742329	0.0916379	0.20785	-0.0404417	0.386852	-0.211191	1077080	CGEN_HUM_1001164_1	18p11.31	Hs.122546	FLJ23017	Homo sapiens cDNA: FLJ23017 fis, clone LNG00879
0.0278496	-0.0501858	0.0413132	-0.272031	0.0329315	0.071486	1077081	CGEN_HUM_1001548_1	19p13.3	Hs.38004	LOC58492	Homo sapiens mRNA full length insert cDNA clone EUROIMAGE 2107395
0.0399042	-0.0394206	0.0524079	0.0386459	-0.457454	0.45351	1077082	CGEN_HUM_1001932_1	11q23.1	Hs.2407	POU2AF1	Homo sapiens POU domain, class 2, associating factor 1 (POU2AF1), mRNA
-0.0411739	0.0900616	0.321368	0.0690052	0.582216	0.186407	1077083	CGEN_HUM_1002316_1	11p15.4	Hs.154095	ZNF143	Homo sapiens zinc finger protein 143 (clone pHZ-1) (ZNF143) mRNA
0.257492	-0.263034	-0.0294763	-0.0239161	-0.0610559	0.135519	1077084	CGEN_HUM_1002700_1	21q22.3	Hs.59271	U2AF1	Homo sapiens U2(RNU2) small nuclear RNA auxillary factor 1 (non-standard symbol) (U2AF1), mRNA
-0.0818576	-0.275001	0.0646983	-0.0997667	0.613264	0.169311	1077085	CGEN_HUM_1003084_1	14q21.1	Hs.350402	FKBP3	Homo sapiens FK506-binding protein 3 (25kD) (FKBP3) mRNA
0.232381	-0.0114777	-0.0122246	0.215042	0.0949827	0.117223	1077086	CGEN_HUM_1003468_1	7q36	Hs.74624	PTPRN2	Human phogrin mRNA, complete cds
0.0827559	0.130692	0.200757	-0.294944	0.171766	-0.342859	1077087	CGEN_HUM_1003852_1	11q14.1	Hs.25338	SPUVE	Homo sapiens serine protease, umbilical endothelium (SPUVE), mRNA
0.107991	0.00742102	0.399412	-0.0803471	0.738453	0.225148	1077088	CGEN_HUM_1004236_1	10q24.3	Hs.114366	PYCS	Homo sapiens pyrroline-5-carboxylate synthetase (glutamate gamma-semialdehyde synthetase) (PYCS) mRNA
-0.079901	-0.0109301	0.474788	0.179985	0.713308	0.38315	1077089	CGEN_HUM_1004620_1	22q13.1	Hs.120360	PLA2G6	Homo sapiens phospholipase A2, group VI (PLA2G6), mRNA
-0.536289	-0.228541	-0.109826	0.196947	0.475601	0.243164	1077090	CGEN_HUM_1005004_1	7cen-q11.2	Hs.61258	ASL	Homo sapiens argininosuccinate lyase (ASL) mRNA
-0.119661	-0.124113	-0.228365	-0.176615	0.157791	0.433462	1077091	CGEN_HUM_1005388_1	12q13	Hs.132136	SLC4A8	Homo sapiens solute carrier family 4, sodium bicarbonate cotransporter, member 8 (SLC4A8) mRNA
0.547158	0.14077	-0.572859	-0.142	0.302645	-0.734564	1077092	CGEN_HUM_1005772_1	17q11.2-q12	Hs.74626	AP2B1	Homo sapiens adaptor-related protein complex 2, beta 1 subunit (AP2B1), mRNA
0.0736026		0.138512		0.179555	0.625627	1077093	CGEN_HUM_1006156_1	17q25.3	Hs.301363	FLJ20753	Homo sapiens hypothetical protein FLJ20753 (FLJ20753), mRNA
						1077094	CGEN_HUM_1006540_1	2q37.3	Hs.158297	PDCD1	Homo sapiens programmed cell death 1 (PDCD1) mRNA
0.172764	0.144151	0.243839		0.00253638		1077095	CGEN_HUM_1006924_1	10p15.1	Hs.98710	DKFZP434N1511	Homo sapiens mRNA; cDNA DKFZp434N1511 (from clone DKFZp434N1511); partial cds
0.184819	-0.328612	-0.209357	-0.245038	-0.517595	-0.030034	1077096	CGEN_HUM_1007308_1	9q32-q33	Hs.6090	DBCCR1	Homo sapiens deleted in bladder cancer chromosome region candidate 1 (DBCCR1), mRNA
0.185504	-0.15476	-0.173262	-0.123944	-0.0233254	0.0145269	1077097	CGEN_HUM_1007692_1	NULL	Hs.272034	NULL	Homo sapiens hypothetical protein PRO2822 (PRO2822), mRNA
0.26945	0.249817	0.227015	0.0318355	0.840837	0.41372	1077098	CGEN_HUM_1008076_1	Xq23	Hs.155976	CUL4B	Homo sapiens mRNA for KIAA0695 protein, complete cds
0.298763	-0.0783128	0.0515656	-0.0497228	0.0806872	0.147205	1077099	CGEN_HUM_1008460_1	5q32-q33	Hs.158159	FAT2	Homo sapiens protocadherin Fat 2 (FAT2) mRNA, complete cds
-0.533126	-0.0118337	-0.538935	0.224713	0.25955	0.0816781	1077100	CGEN_HUM_1008844_1	11q23.1	Hs.167988	NCAM1	Human neural cell adhesion molecule CD56 mRNA, complete cds
1.0443	-0.568742	-0.014287		-0.148774	-0.140885	1077101	CGEN_HUM_1009228_1	17q21.1	Hs.31549	KIAA1501	Homo sapiens mRNA for KIAA1501 protein, partial cds
0.473334		-0.22223		-0.504423		1077102	CGEN_HUM_1009612_1	22q13.1	Hs.125116	CACNA1I	Homo sapiens T calcium channel alpha1I subunit, delta36B splice variant (CACNA1I) mRNA, complete cds
0.107667	-0.242459	0.0827547		-0.056253	0.483452	1077103	CGEN_HUM_1009996_1	17q12-q22	Hs.79117	CRHR1	Homo sapiens corticotropin releasing hormone receptor 1 (CRHR1) mRNA
0.0155284	-0.308715	0.537831	0.0873665	0.833934	0.471699	1077104	CGEN_HUM_1010380_1	17q25.2	Hs.21568	FLJ22160	Homo sapiens cDNA: FLJ22160 fis, clone HRC00266
0.365458	0.247865	0.143794	0.405991	0.411279	0.0457437	1077105	CGEN_HUM_1010764_1	Xq26.1	Hs.58367	GPC4	Homo sapiens glypican 4 (GPC4) mRNA
		-0.0507158				1077106	CGEN_HUM_1011148_1	6q12-q13	Hs.89457	COL19A1	Human mRNA for a1(XIX) collagen chain, complete cds
0.035864	0.0248166	0.110152	0.255805	0.752379	0.479797	1077107	CGEN_HUM_1011532_1	12p13.3	Hs.169084	TULP3	Homo sapiens tubby like protein 3 (TULP3), mRNA
-0.160779		-0.191414		0.731893	0.263523	1077108	CGEN_HUM_1011916_1	1q21	Hs.169875	THBS3	Homo sapiens thrombospondin 3 (THBS3), mRNA
-0.129313	-0.349411	0.246013	-0.127049	0.591498	0.113018	1077110	CGEN_HUM_1012684_1	10q24.32		MGC14697	Homo sapiens mRNA; cDNA DKFZp566D211 (from clone DKFZp566D211)
-0.255757	-0.423143	-0.0819527	0.313268	-0.218981	0.0855804	1077111	CGEN_HUM_1013068_1	NULL	Hs.334898	NULL	Homo sapiens cDNA FLJ12188 fis, clone MAMMA1000839
0.300727		0.481381		0.145718	0.120359	1077114	CGEN_HUM_1014220_1	2p12	Hs.17803	MGC22014	Homo sapiens KIAA0401 mRNA, partial cds
0.0316581	0.977104	0.49518	0.468638	0.981413	-0.0661264	1077115	CGEN_HUM_1014604_1	NULL	Hs.288368	NULL	Homo sapiens cDNA: FLJ21314 fis, clone COL02248
-0.243156	-0.566822	0.47716	-0.0831589	-0.51779		1077116	CGEN_HUM_1014937_1	NULL	Hs.191945	NULL	Homo sapiens cDNA: FLJ20888 fis, clone ADKA03289
	-0.48564					1077121	CGEN_HUM_1016857_1	NULL		NULL	Homo sapiens mRNA; cDNA DKFZp434L1416 (from clone DKFZp434L1416)
0.0170292	-0.065337	0.294974	-0.0493845	0.744879	0.104767	1077124	CGEN_HUM_1018009_1	17q24.2	Hs.26761	DKFZP586L0724	Homo sapiens DKFZP586L0724 protein (DKFZP586L0724), mRNA
0.00515471	0.857553	0.579263	0.82528	-0.623437	-2.7675	1077125	CGEN_HUM_1018393_1	14q32.31	Hs.57987	BCL11B	Homo sapiens mRNA for B-cell lymphoma/leukaemia 11B (BCL11B gene)
0.383907	-0.187096	-0.269134	-0.0724151	0.551336	-0.0692353	1077126	CGEN_HUM_1018777_1	12q11-q12	Hs.10071	TM7SF3	Homo sapiens seven transmembrane protein TM7SF3 (TM7SF3), mRNA
	0.0854429			-1.25539		1077127	CGEN_HUM_1000030_1	NULL	Hs.21333	NULL	Homo sapiens mRNA; cDNA DKFZp566N1047 (from clone DKFZp566N1047); partial cds
-0.128525	-0.228125	-0.263981	-0.334233	0.17351	-0.284854	1077128	CGEN_HUM_1000414_1	3p21.1	Hs.146178	CHDH	Homo sapiens partial mRNA for choline dehydrogenase (chdh gene)
	-0.223752		-0.755651	0.0456587	-0.329762	1077129	CGEN_HUM_1000798_1	22q13.33	Hs.62880	MOV10L1	Homo sapiens mRNA; cDNA DKFZp434B0717 (from clone DKFZp434B0717)
0.0403629	-0.340241	0.364898	-0.0848754	-0.133017	0.870286	1077130	CGEN_HUM_1001182_1	NULL		NULL	Human beta-tubulin (TUB4q) mRNA, 5' UTR
0.209275	0.178797	0.163285	-0.210314	0.441867	0.267079	1077131	CGEN_HUM_1001566_1	4p16.1	Hs.105941	BAPX1	Homo sapiens bagpipe homeobox (Drosophila) homolog 1 (BAPX1) mRNA, and translated products
-0.170246	-0.158359	0.229838	0.145843	0.465493	0.414798	1077132	CGEN_HUM_1001950_1	3p21	Hs.9774	SS18L2	Homo sapiens kiaa-iso protein (LOC51188), mRNA
-0.0215507	-0.120106	0.0735493	-0.0511826	0.347361	0.656565	1077133	CGEN_HUM_1002334_1	19p13.3-p13.2	Hs.100007	RFX2	Homo sapiens cDNA FLJ14226 fis, clone NT2RP3004078, highly similar to H.sapiens HRFX2 mRNA
-0.144556	-0.174547	0.0494426	-0.188747	0.0740423	0.264894	1077134	CGEN_HUM_1002718_1	9p24.1-p23	Hs.113052	RNAC	Homo sapiens RNA cyclase homolog (RNAC) mRNA
0.177491	-0.353132	0.215638	-0.155453	0.202547	0.248808	1077135	CGEN_HUM_1003102_1	5q13.1	Hs.171952	OCLN	Homo sapiens occludin (OCLN), mRNA
0.0564034	-0.177169	-0.131468	0.122245	0.640609	0.416163	1077136	CGEN_HUM_1003486_1	11q13.1	Hs.29173	SSH-3	Homo sapiens hypothetical protein FLJ20515 (FLJ20515), mRNA
-0.26213	0.433049	-0.486509	0.171783	-0.499564	0.306057	1077137	CGEN_HUM_1003870_1	21q21.1	Hs.158333	PRSS7	Homo sapiens protease, serine, 7 (enterokinase) (PRSS7) mRNA
-0.208822	0.240676	0.25704	0.104656	0.18826	-0.0589182	1077138	CGEN_HUM_1004254_1	12q13-q14	Hs.95972	SILV	Homo sapiens silver (mouse homolog) like (SILV), mRNA
0.472767	-0.0934453	0.379744	0.0510527	0.271784	-0.00221972	1077139	CGEN_HUM_1004638_1	14q21.1	Hs.89278	C14orf106	Homo sapiens hypothetical protein FLJ11186 (FLJ11186), mRNA
0.42936	0.395033	0.620877	-0.248408	0.667241	0.197184	1077140	CGEN_HUM_1005022_1	2q35	Hs.134585	ABCA12	Homo sapiens mRNA; cDNA DKFZp434G232 (from clone DKFZp434G232)
0.187567	0.130106	-0.321281	-0.812745	0.971766	0.175053	1077141	CGEN_HUM_1005406_1	2q11.2	Hs.348255	SLC9A2	Homo sapiens Na+/H+ exchanger isoform 2 (NHE2) mRNA, complete cds
0.115426	-0.351336	0.165817	-0.512671	0.0130843	0.0912616	1077142	CGEN_HUM_1005790_1	1q32-q41	Hs.90875	RABIF	Homo sapiens RAB interacting factor (RABIF) mRNA
0.0598601	-0.332442	0.196418	-0.188402	0.391436	0.34178	1077143	CGEN_HUM_1006174_1	NULL	Hs.325630	NULL	Homo sapiens mRNA; cDNA DKFZp434J1313 (from clone DKFZp434J1313)
0.490221	0.142672	0.173973	0	0.145695		1077144	CGEN_HUM_1006558_1	6p21.1	Hs.283022	TREM1	Homo sapiens triggering receptor expressed on myeloid cells 1 (TREM1), mRNA
0.0860681	0.00644157	-0.0345681	0.0209324	-0.355766	0.341912	1077145	CGEN_HUM_1006942_1	1p35.3-p34.1	Hs.127111	TEKT2	Homo sapiens tektin 2 (testicular) (TEKT2), mRNA
0.247483	-0.0366127	-0.789047	-0.336415	0.369015	-0.287028	1077146	CGEN_HUM_1007326_1	Xq24		2004-09-06	Homo sapiens clone 1373-13 aberrant MLL/ELL fusion protein transcript, partial sequence
0.3313	-0.049959	0.0407256	0.247748	0.181053	0.23361	1077147	CGEN_HUM_1007710_1	6q27	Hs.274222	FLJ20378	Homo sapiens hypothetical protein FLJ20378 (FLJ20378), mRNA
-0.153683	-0.0534921	-0.35557	0.299468	0.756645	0.307569	1077148	CGEN_HUM_1008094_1	11p15.5	Hs.118463	TTS-2.2	Homo sapiens partial mRNA for transport-secretion protein 2.2, (TTS-2.2 gene)
0.237271	0.00243846	0.0271637	0.0101291	1.01296	0.216611	1077149	CGEN_HUM_1008478_1	2q31-q32	Hs.295726	ITGAV	Homo sapiens integrin, alpha V (vitronectin receptor, alpha polypeptide, antigen CD51) (ITGAV) mRNA
0.179885	-0.077403	-0.169706	-0.101812	0.123479	0.158677	1077150	CGEN_HUM_1008862_1	11p15.5	Hs.165619	MUCDHL	Homo sapiens hypothetical protein FLJ20219 (FLJ20219), mRNA
-0.0741347	0.108697	0.14075	-0.13148	0.47976	-0.0841157	1077151	CGEN_HUM_1009246_1	3p13-q13.33	Hs.20030	TR2	Homo sapiens thioredoxin reductase TR2 mRNA, partial cds
0.121418	0.11643	0.338816	0.113	0.20613	0.491126	1077154	CGEN_HUM_1010398_1	3p25	Hs.9956	SYN2	Homo sapiens hypothetical protein FLJ20259 (FLJ20259), mRNA
0.0105153	-0.00125071	0.5025	0.289043	0.828594	0.292124	1077155	CGEN_HUM_1010782_1	12q13.3	Hs.118608	HOXC13	Homo sapiens homeo box C13 (HOXC13), mRNA
-0.189308	0.309586	-0.0261472	0.377973	0.486343	0.39799	1077156	CGEN_HUM_1011166_1	1q24.2	Hs.234265	LAP1B	Homo sapiens cDNA FLJ13142 fis, clone NT2RP3003212, moderately similar to Rattus norvegicus lamina associated polypeptide 1C (LAP1C) mRNA
-0.104365	-0.0336777	-0.0155494	0.110568	0.436006	0.257074	1077157	CGEN_HUM_1011550_1	17p13.1	Hs.279887	AIPL1	Homo sapiens aryl hydrocarbon receptor-interacting protein-like 1 (AIPL1), mRNA
-0.0384517	-0.0681081	0.00479358	0.191061	0.0247414		1077158	CGEN_HUM_1011934_1	NULL		NULL	Homo sapiens full length insert cDNA YU79F10
	-0.252987			-0.103861		1077159	CGEN_HUM_1012318_1	15q15.1		NMES1	Homo sapiens cDNA: FLJ22645 fis, clone HSI07093
-0.115103	-0.480987	0.108072	-0.0349002	0.634005	0.0323307	1077160	CGEN_HUM_1012702_1	15q22.33	Hs.18490	FLJ20452	Homo sapiens hypothetical protein FLJ20452 (FLJ20452), mRNA
-0.0192236	-0.166886	0.0922919	-0.285927	0.332002		1077161	CGEN_HUM_1013086_1	Xq23	Hs.143604	ZNF-kaiso	Homo sapiens Kaiso (ZNF-kaiso), mRNA
0.456846	0.876039	-0.0287786	0.679925	0.395843	-0.512353	1077162	CGEN_HUM_1013470_1	5	Hs.302144	PRO0753	Homo sapiens clone FLB3020 PRO0753 mRNA, complete cds
0.228742	0.327787	0.122021	0.216929	0.927593	-0.0219742	1077165	CGEN_HUM_1014622_1	12q23.1		PCTK2	Homo sapiens full length insert cDNA clone YZ18B05
0.483513	-0.0500086	0.133527	0.174054	0.260763	0.18245	1077166	CGEN_HUM_1014955_1	NULL	Hs.302058	NULL	Homo sapiens mRNA; cDNA DKFZp566C093 (from clone DKFZp566C093)
				0.337723	0.28665	1077173	CGEN_HUM_1017643_1	11q23.3	Hs.29041	MGC10233	Homo sapiens cDNA FLJ14177 fis, clone NT2RP2003161
-0.1007	-0.0922226	-0.647588	-0.260085	-0.042104	-0.184598	1077174	CGEN_HUM_1018027_1	2p23.3	Hs.5890	FLJ23306	Homo sapiens cDNA: FLJ23306 fis, clone HEP11541
-0.423005	0.182007	-0.147471	0.457093	0.73447	0.442312	1077176	CGEN_HUM_1018795_1	17q21.2	Hs.288544	MGC16063	Homo sapiens cDNA: FLJ20882 fis, clone ADKA03206
	0.179016		-0.313409	-1.63401		1077177	CGEN_HUM_1000036_1	3p21.3	Hs.77273	ARHA	Homo sapiens GTP-binding protein (rhoA) mRNA, complete cds
0.0923209	-0.139381	0.0623994	0.0516685	0.552756	0.0334044	1077178	CGEN_HUM_1000420_1	19q13.3	Hs.772	GYS1	Homo sapiens glycogen synthase 1 (muscle) (GYS1) mRNA
0.23889	-0.0812438	0.30615	0.136408	0.533345	0.330367	1077179	CGEN_HUM_1000804_1	1p31.3-p31.2	Hs.173933	NFIA	Homo sapiens cDNA: FLJ21311 fis, clone COL02167
-0.0154946	-0.213102	0.0896372	-0.311051	0.0744942	0.158292	1077180	CGEN_HUM_1001188_1	17q22-q23	Hs.11393	RAD51C	Homo sapiens RAD51 (S. cerevisiae) homolog C (RAD51C), mRNA
0.480455	0.457392	-0.0880366	0.0745988	-0.370625	0.161803	1077181	CGEN_HUM_1001572_1	19q13.4	Hs.158299	ZNF154	Human zinc finger protein (ZNF154) mRNA, partial cds
0.330544	0.160063	1.57827	0.608008	0.931216	-0.263779	1077182	CGEN_HUM_1001956_1	20q13.33	Hs.202676	SYCP2	Homo sapiens synaptonemal complex protein 2 (SYCP2), mRNA
0.386959	-0.109063	0.333585	-0.127122	-0.213257	0.00815383	1077183	CGEN_HUM_1002340_1	2q11.1	Hs.920	MRF-1	Human modulator recognition factor I (MRF-1) mRNA, 3' end
-0.0733548	-0.422401	0.218316	-0.0366916	0.670316	0.171869	1077184	CGEN_HUM_1002724_1	19q13.4	Hs.15580	LENG5	Homo sapiens cDNA: FLJ22276 fis, clone HRC03723
0.181592	-0.0356085	0.073675	0.00506876	0.318689	0.527935	1077185	CGEN_HUM_1003108_1	2q23.2	Hs.183297	DKFZP566F2124	Homo sapiens cDNA FLJ10571 fis, clone NT2RP2003121, weakly similar to Mus musculus enhancer of polycomb mRNA
-0.357561	-0.164634	0.15078	0.0264055	0.500275	0.220459	1077186	CGEN_HUM_1003492_1	7p22-p21	Hs.182874	GNA12	Homo sapiens guanine nucleotide binding protein (G protein) alpha 12 (GNA12), mRNA
						1077187	CGEN_HUM_1003876_1	19q13.33	Hs.104894	ELSPBP1	Homo sapiens mRNA for epididymal secretory protein (E12 gene)
0.417382	0.0821726	0.141904	0.0051373	-0.241952	-0.392554	1077188	CGEN_HUM_1004260_1	11q23.1	Hs.76669	NNMT	Homo sapiens nicotinamide N-methyltransferase (NNMT) mRNA
0.287838	-0.171141	-0.0226609	-0.0205468	-0.248586	0.30522	1077189	CGEN_HUM_1004644_1	9q34	Hs.3972	SIAT7D	Homo sapiens NeuAc-alpha-2,3-Gal-beta-1,3-GalNAc-alpha-2, 6-sialyltransferase alpha2,6-sialyltransferase (ST6GALNACIV), mRNA
-0.40482	-0.363024	0.305603	0.116112	0.603096	0.525344	1077190	CGEN_HUM_1005028_1	NULL		NULL	Homo sapiens 4F2 light chain (LOC51597), mRNA
0.0170064	-0.393706	0.0914272	-0.127208	0.187769	0.162419	1077191	CGEN_HUM_1005412_1	11q24.1	Hs.4865	HSA243396	Homo sapiens voltage-gated sodium channel beta-3 subunit (scn3b gene) (HSA243396), mRNA
0.159614	0.156943	0.0652033	0.287326	0.268659	0.0633932	1077192	CGEN_HUM_1005796_1	12p	Hs.20021	VAMP1	Homo sapiens vesicle-associated membrane protein 1 (synaptobrevin 1) (VAMP1), transcript variant VAMP-1B, mRNA
0.236401	0.332991	-0.336237		0.382431		1077194	CGEN_HUM_1006564_1	22q11.23	Hs.136713	VPREB3	Homo sapiens pre-B lymphocyte gene 3 (VPREB3), mRNA
0.133337	-0.228787	0.307088	0.239773	-0.624335		1077195	CGEN_HUM_1006948_1	4q12	Hs.287583	FLJ13621	Homo sapiens cDNA FLJ13621 fis, clone PLACE1010954
-0.192672	0.0824807	0.136026	0.0935295	0.688607	0.332944	1077196	CGEN_HUM_1007332_1	12q14	Hs.156764	RAP1B	Human mRNA for Rap1B protein
0.60288	-0.283815	0.168965	-0.311399	-0.207269	-0.285373	1077197	CGEN_HUM_1007716_1	NULL	Hs.302414	NULL	Homo sapiens clone FLB8945 PRO2411 mRNA, complete cds
-0.0667456	-0.0711601	0.221987	0.00803256	0.72968	0.196098	1077198	CGEN_HUM_1008100_1	20q11.2	Hs.9329	C20orf1	Homo sapiens mRNA for fls353, complete cds
-0.360833	0.558272	-0.0125077	0.425254	0.0967725	0.28331	1077199	CGEN_HUM_1008484_1	NULL		NULL	Human alpha-2 collagen type VI, alpha-2 collagen type VI-a, and alpha-2 collagen type VI-a' gene, exons 6,5,4 and 3
0.346902	-0.174957	-0.0509224	-0.375367	-0.0484067	0.142055	1077200	CGEN_HUM_1008868_1	4q21-q23	Hs.82001	PKD2	Homo sapiens polycystic kidney disease 2 (autosomal dominant) -NOTE: redefinition of symbol (PKD2) mRNA
0.0961598	0.444424	0.170609	-0.211953	0.398135	-0.0546763	1077201	CGEN_HUM_1009252_1	7p13-p12	Hs.77326	IGFBP3	Homo sapiens insulin-like growth factor binding protein 3 (IGFBP3), mRNA
						1077202	CGEN_HUM_1009636_1	1q21	Hs.19413	S100A12	Homo sapiens S100 calcium-binding protein A12 (calgranulin C) (S100A12), mRNA
-0.171358	-0.259588	-0.0228343	0.195139	0.0742054		1077204	CGEN_HUM_1010404_1	8q11.1	Hs.23245	FLJ11767	Homo sapiens cDNA FLJ11767 fis, clone HEMBA1005737, weakly similar to CALCINEURIN B SUBUNIT
0.0420325	-0.18614	0.166341	-0.033212	0.6178	0.299238	1077205	CGEN_HUM_1010788_1	12p12.1	Hs.62275	CGI-141	Homo sapiens CGI-141 protein (LOC51026), mRNA
-0.171107	0.0778493	0.014259	0.362663	0.808622	0.178552	1077207	CGEN_HUM_1011556_1	22q12.1	Hs.20225	TFIP11	Homo sapiens tuftelin-interacting protein (TIP39), mRNA
-0.0540619	-0.156187	0.137347	-0.0199317	-0.09866	-0.0476948	1077208	CGEN_HUM_1011940_1	NULL	Hs.269720	NULL	Homo sapiens cDNA: FLJ22384 fis, clone HRC07594
0.0345995	0.105523	-0.0620878	0.104244	0.198087	-0.101751	1077210	CGEN_HUM_1012708_1	5q31	Hs.248019	POU4F3	Homo sapiens POU domain, class 4, transcription factor 3 (POU4F3), mRNA
0.190067	-0.0941593	-0.824398	0.102772	0.518959	0.0104574	1077211	CGEN_HUM_1013092_1	19q13.3-q13.4	Hs.159679	KLK12	Homo sapiens kallikrein 12 (KLK12), mRNA
	0.806259	-0.221127	0.675494	0.628422	0.336222	1077213	CGEN_HUM_1013860_1	NULL	Hs.59281	NULL	Homo sapiens CTG26 alternate open reading frame mRNA, complete cds
0.0791022	0.0413884	0.369399	0.291063	0.156895	0.0529733	1077215	CGEN_HUM_1014628_1	5q33.1	Hs.18593	LOC91974	Homo sapiens cDNA: FLJ21449 fis, clone COL04483, highly similar to AF010235 Homo sapiens mRNA from chromosome 5q31-33 region
-0.318544	0.119517	-0.523576	0.0942089	0.174275		1077216	CGEN_HUM_1014961_1	NULL	Hs.200490	NULL	Homo sapiens cDNA: FLJ21688 fis, clone COL09457
-0.432555	-0.401423	-0.179416	-0.10992	0.0755236		1077217	CGEN_HUM_1015345_1	6p21.31		LY6G6C	Homo sapiens full length insert cDNA clone ZD16G09
	-0.124304	0.410198				1077223	CGEN_HUM_1017649_1	NULL		NULL	Homo sapiens full length insert cDNA clone YI49G05
-0.362217	-0.38296	-0.0507502	0.04316	0.262296	0.00251122	1077226	CGEN_HUM_1018801_1	NULL		NULL	Homo sapiens cDNA: FLJ20978 fis, clone ADSU01874
	-0.977074			-1.0945		1077227	CGEN_HUM_1000054_1	NULL		NULL	Homo sapiens bone morphogenetic protein BMPY (BMPY) mRNA, partial cds
0.350407	-0.0767606	-0.0870377	0.0275605	0.0987221	0.0813846	1077228	CGEN_HUM_1000438_1	7q34	Hs.122785	MGAM	Homo sapiens maltase-glucoamylase (alpha-glucosidase) (MGAM), mRNA
0.172948	-0.0557871	0.0194049	0.0396445	-0.373009	-0.0431211	1077229	CGEN_HUM_1000822_1	3q21.1	Hs.152925	KIAA1268	Homo sapiens mRNA for KIAA1268 protein, partial cds
-0.735989	0.142112	-0.697551	0.501821	0.329496	0.549105	1077230	CGEN_HUM_1001206_1	12p13		PHC1	Human polyhomeotic 1 homolog (HPH1) mRNA, partial cds
-0.0419848	-0.191513	-0.201566	-0.3941	-0.288266	0.5392	1077231	CGEN_HUM_1001590_1	12p13	Hs.155586	B7	Homo sapiens B7 protein (B7), mRNA
0.0802015	-0.321928	0.189492	-0.152118	-0.280145	0.0960033	1077232	CGEN_HUM_1001974_1	NULL		NULL	Homo sapiens GIOT-4 for gonadotropin inducible transcription repressor-4 (GIOT-4), mRNA
0.019785	-0.275705	-0.402734	-0.0136953	-0.0792176	0.352496	1077233	CGEN_HUM_1002358_1	Xp11.22	Hs.274184	TFE3	Homo sapiens transcription factor binding to IGHM enhancer 3 (TFE3), mRNA
-0.0681742	-0.378698	0.237702	-0.029407	0.525683	0.0472565	1077234	CGEN_HUM_1002742_1	NULL		NULL	Human HepG2 3' region MboI cDNA, clone hmd5h02m3
-0.0398705	-0.0635494	0.00734878	-0.0919325	0.261508	0.0265814	1077235	CGEN_HUM_1003126_1	19pter-p13	Hs.250002	THEG	Homo sapiens mRNA, testis-specific gene (LOC51298), mRNA
0.321617	0.237951	0.392657	-0.0306912	-0.165567	0.15979	1077236	CGEN_HUM_1003510_1	16p13.3	Hs.66581	PDIP	Homo sapiens protein disulfide isomerase (PDI), mRNA
-0.255987	-0.338689	-0.0509751	-0.341057	-0.0268167	0.639106	1077237	CGEN_HUM_1003894_1	Xp22.2-p22.1	Hs.72874	PHEX	Human metalloendopeptidase homolog (PEX) mRNA, complete sequence
-0.325214	0.192022	-0.758411	0.134258	-0.160454	-0.166535	1077238	CGEN_HUM_1004278_1	8q22	Hs.155097	CA2	Homo sapiens carbonic anhydrase II (CA2) mRNA
0.116356	0.0930799	0.521823	0.249226	0.962356	0.143653	1077240	CGEN_HUM_1005046_1	3q27	Hs.108660	ABCC5	Homo sapiens ATP-binding cassette, sub-family C (CFTR/MRP), member 5 (ABCC5), mRNA
0.166977	0.455047	0.446858	-0.404882	0.912268	-0.288737	1077241	CGEN_HUM_1005430_1	3q26.2-qter	Hs.77356	TFRC	Homo sapiens transferrin receptor (p90, CD71) (TFRC) mRNA
0.202953	-0.120321	-0.0211611	-0.00710439	-0.0540504	0.191923	1077242	CGEN_HUM_1005814_1	20q13.32	Hs.3945	C20orf45	Homo sapiens CGI-107 protein (LOC51012), mRNA
-0.151657	0.0404889	-0.149944		-0.582553	0.669014	1077243	CGEN_HUM_1006198_1	22q11.23	Hs.184390	LOC57168	Homo sapiens similar to aspartate beta hydroxylase (ASPH) (LOC57168), mRNA
-0.00582202	0.00974962	0.00145918	-0.0520075	0.852713	0.447287	1077245	CGEN_HUM_1006966_1	5q31.3	Hs.284267	EIF4EBP3	Homo sapiens eukaryotic translation initiation factor 4E binding protein 3 (EIF4EBP3) mRNA, and translated products
-0.256034	0.102266	-0.143868		0.205752		1077246	CGEN_HUM_1007350_1	22q11.2	Hs.126926	UPB1	Homo sapiens beta-ureidopropionase (LOC51733), mRNA
1.25558	0.266371	0.210884	0.0582438	0.598696	-0.915329	1077247	CGEN_HUM_1007734_1	5q21.1	Hs.26179	KIAA0433	Homo sapiens KIAA0433 protein (KIAA0433), mRNA
0.349768	-0.0184363	0.211375	0.176762	0.298733		1077248	CGEN_HUM_1008118_1	4q27	Hs.79078	MAD2L1	Homo sapiens MAD2 (mitotic arrest deficient, yeast, homolog)-like 1 (MAD2L1), mRNA
0.090894	-0.194816	0.0699578	0.0391529	0.594395	0.286552	1077250	CGEN_HUM_1008886_1	NULL	Hs.103267	RAB3IP	Homo sapiens cDNA: FLJ22548 fis, clone HSI00519
0.0194611	-0.0702651	0.236476	0.453281	0.0421298	0.568734	1077251	CGEN_HUM_1009270_1	7p21-p15	Hs.52644	SCAP2	Homo sapiens SKAP55 homologue (SKAP-HOM) mRNA
0.134485	-0.143272	-0.0464527	0.0630925	0.319702	0.526687	1077252	CGEN_HUM_1009654_1	22q13.31	Hs.102336	ARHGAP8	Homo sapiens hypothetical protein FLJ20185 (FLJ20185), mRNA
-0.0918716	-0.184705	0.087566	0.108767	0.533364	0.536868	1077254	CGEN_HUM_1010422_1	15q25.2	Hs.79347	KIAA0211	Homo sapiens KIAA0211 gene product (KIAA0211), mRNA
-0.30905		-0.389262		0.503721	1.28544	1077255	CGEN_HUM_1010806_1	1p36.23-p35.1	Hs.302428	WNT4	Homo sapiens WNT4 precursor (WNT4) mRNA, complete cds
0.0307476	-0.0611	-1.69314	-0.0773916	0.789529	0.173133	1077256	CGEN_HUM_1011190_1	6p21.3	Hs.1287	TRIM26	Homo sapiens zinc finger protein 173 (ZNF173) mRNA
0.157524	-0.718042	0.227341		-0.291458		1077257	CGEN_HUM_1011574_1	11q12.1-q12.3	Hs.6820	TIMM10	Homo sapiens translocase of inner mitochondrial membrane 10 (yeast) homolog (TIMM10), mRNA
0.0737132	0.434628	0.318366	0.384217	-0.0293006	0.68577	1077258	CGEN_HUM_1011958_1	4p16.3		RNF3	Homo sapiens mRNA; cDNA DKFZp762O0116 (from clone DKFZp762O0116)
0.124205	0.0506841	0.255883	0.164918	0.101236	0.0115407	1077260	CGEN_HUM_1012726_1	Xq22.3	Hs.23625	LOC286505	Homo sapiens clone TCCCTA00142 mRNA sequence
-0.405187	-0.0140388	0.0183587	-0.0730635	0.711444	0.385241	1077261	CGEN_HUM_1013110_1	17q23.2	Hs.166254	VMP1	Homo sapiens cDNA: FLJ21316 fis, clone COL02253, highly similar to AF161410 Homo sapiens HSPC292 mRNA
0.137568	0.143349	-0.0936983	-0.00981031	0.204627	-0.102987	1077262	CGEN_HUM_1013494_1	NULL		NULL	Homo sapiens full length insert cDNA clone YQ51D06
-0.0145827	0.299198	0.372804	-0.0831447	0.496155	-0.214336	1077264	CGEN_HUM_1014262_1	17		RNU67	H.sapiens U67 small nucleolar RNA gene
	1.36257		-0.182006	-0.488462	-0.249644	1077267	CGEN_HUM_1015363_1	19q13.4		LENG10	Homo sapiens LENG10 mRNA, partial sequence
-0.0195942	-0.0461476	-0.215081	0.252047	-0.0520204		1077270	CGEN_HUM_1016515_1	NULL		NULL	Homo sapiens full length insert cDNA YR25G06
		-0.224577				1077271	CGEN_HUM_1016899_1	2q31.1		LOC91149	Homo sapiens mRNA; cDNA DKFZp761K1911 (from clone DKFZp761K1911)
-0.409663		-0.212532		-0.0499685	0.0723438	1077274	CGEN_HUM_1018051_1	Xq26.3	Hs.57549	DJ473B4	Homo sapiens hypothetical protein dJ473B4 (DJ473B4), mRNA
0.307557	-0.138684	0.230382	-0.12721			1077275	CGEN_HUM_1018435_1	16p11.2		PYC1	Homo sapiens full length insert cDNA clone ZD54H05
-0.190469	0.431027	-0.135067	0.32677	0.664848	0.856981	1077276	CGEN_HUM_1018819_1	11p11.12	Hs.104888	LOC143677	Homo sapiens mRNA; cDNA DKFZp547M146 (from clone DKFZp547M146)
-0.112447	-0.365086	-0.0638879	-0.128869	0.334316	0.125334	1077277	CGEN_HUM_1000060_1	7q34	Hs.923	SSBP1	Homo sapiens single-stranded DNA-binding protein (SSBP), nuclear gene encoding mitochondrial protein, mRNA
	-0.221053			-0.437371		1077278	CGEN_HUM_1000444_1	4q21.3	Hs.44227	HPSE	Homo sapiens heparanase (HPSE), mRNA
	0.16131		0.138561	-0.981906		1077279	CGEN_HUM_1000828_1	NULL		NULL	Human terminal deoxynucleotidyltransferase gene, exon 5
0.0712231	-0.0659418	0.463159	0.0687172	0.663056	0.214871	1077280	CGEN_HUM_1001212_1	16q22.3	Hs.85969	FLJ12270	Homo sapiens cDNA FLJ12270 fis, clone MAMMA1001649
				-0.790861		1077281	CGEN_HUM_1001596_1	5q33.1		ZNF300	Human autonomously replicating sequence (ARS) mRNA
0.12915	0.0170807	-0.150509	0.0617434	-0.275265	-0.283966	1077282	CGEN_HUM_1001980_1	19q13.2	Hs.11110	MGC2508	Homo sapiens cDNA: FLJ22700 fis, clone HSI12073
1.05914	-0.0231529	-0.626175	-0.231277	0.0641624	-0.141176	1077283	CGEN_HUM_1002364_1	11q23		MLL	Homo sapiens clone 1370-39 MLL protein mRNA, partial cds
-0.0869976	-0.371094	0.156015	-0.0791973	0.358046	0.00447127	1077284	CGEN_HUM_1002748_1	1p34	Hs.324830	DPH2L2	Homo sapiens diptheria toxin resistance protein required for diphthamide biosynthesis (Saccharomyces)-like 2(DPH2L2) mRNA
-0.215951	-0.177839	0.0525833	0.0877349	0.192812	0.181591	1077285	CGEN_HUM_1003132_1	16q22.1	Hs.343628	SIAT4B	Homo sapiens sialyltransferase 4B (beta-galactoside alpha-2,3-sialytransferase) (SIAT4B), mRNA
	-0.165199			-0.110044	0.248821	1077286	CGEN_HUM_1003516_1	3p24	Hs.199061	PCAF	Homo sapiens p300/CBP-associated factor (PCAF) mRNA
-0.148754	-0.263181	0.111404	-0.0195962	0.649406	0.173565	1077287	CGEN_HUM_1003900_1	15q24.3	Hs.9534	SPC18	Homo sapiens signal peptidase complex (18kD) (SPC18), mRNA
-0.123674	-0.62489	-0.305208	-0.717539	-0.180211	-0.281153	1077288	CGEN_HUM_1004284_1	15q22	Hs.5338	CA12	Homo sapiens carbonic anhydrase XII (CA12), mRNA
0.18255	0.0631643	-0.435256	-0.0751373	-0.178187		1077289	CGEN_HUM_1004668_1	12q13.13	Hs.49378	DKFZP586D0919	Homo sapiens mRNA; cDNA DKFZp586D0919 (from clone DKFZp586D0919); partial cds
	0.299954			0.837208	-0.219612	1077290	CGEN_HUM_1005052_1	11q21-q22.1		DNCH2	Human cytoplasmic dynein 2 heavy chain mRNA, partial cds
0.245845	0.154868	-0.0117772	-0.126156	0.114752	-0.145569	1077291	CGEN_HUM_1005436_1	NULL		NULL	Na+/Ca2+ exchanger [human, neuroblastoma x glioma hybrid NG108-15 cells, mRNA Partial, 760 nt]
0.2181	0.278479	0.387326	0.0330784	0.952618	0.166911	1077293	CGEN_HUM_1006204_1	9q34.11	Hs.172647	GOLGA1	Homo sapiens golgi autoantigen, golgin subfamily a, 1 (GOLGA1), mRNA
0.0574093	0.236225	0.383549	0.81734	0.531602	0.0440439	1077294	CGEN_HUM_1006588_1	14q32.1	Hs.234726	SERPINA3	Homo sapiens alpha-1-antichymotrypsin (AACT), mRNA
0.499423		0.0793784		-0.217019		1077295	CGEN_HUM_1006972_1	10p11.22	Hs.97757	FLJ13031	Homo sapiens cDNA FLJ13031 fis, clone NT2RP3001113, weakly similar to INTRACELLULAR PROTEIN TRANSPORT PROTEIN USO1
0.264078	-0.540282	0.485073	-0.0907003	-0.011763	0.077698	1077296	CGEN_HUM_1007356_1	7q31.2	Hs.165986	TES	Homo sapiens DKFZP586B2022 protein (DKFZP586B2022), mRNA
0.0840344	-0.12489	0.0150108	0.00722005	0.210193	0.00859402	1077297	CGEN_HUM_1007740_1	4q25	Hs.211556	LCE	Homo sapiens cDNA: FLJ23378 fis, clone HEP16248
-0.0962085	-0.0822072	0.103766	-0.0551939	0.590199	0.0790657	1077298	CGEN_HUM_1008124_1	13q34	Hs.9884	TUBGCP3	Homo sapiens spindle pole body protein (GCP3) mRNA
-0.360632	0.254876	0.280108	0.445477	0.653452	0.343127	1077300	CGEN_HUM_1008892_1	Xq28	Hs.283711	PLXNB3	Homo sapiens plexin-B3 (PLXNB3) mRNA, complete cds
-0.300087	0.173904	-0.429566	0.15625	0.389452	0.0766415	1077302	CGEN_HUM_1009660_1	19p13.2	Hs.89901	PDE4A	Homo sapiens phosphodiesterase 4A, cAMP-specific (dunce (Drosophila)-homolog phosphodiesterase E2) (PDE4A), mRNA
-0.0266507	-0.284275	0.139449	-0.07411	0.504273	0.0640127	1077303	CGEN_HUM_1010044_1	17q11	Hs.157195	PYY2	Homo sapiens peptide YY-2 (PYY2) mRNA, complete cds
0.0690964	0.0420376	0.188496	0.238196	0.468078	0.366049	1077305	CGEN_HUM_1010812_1	Xq22.1	Hs.288361	MGC45400	Homo sapiens cDNA: FLJ22696 fis, clone HSI11696
-0.268661	0.118173	0.396083	0.573098	0.814438	0.188285	1077306	CGEN_HUM_1011196_1	1p36.13-p36.12		ID3	Human mRNA for helix-loop-helix protein 1R21, 5'UTR (sequence from the 5'cap to the start codon)
-0.117	0.431856	-0.322368	0.0552595	0.353543		1077308	CGEN_HUM_1011964_1	NULL		NULL	PA4=candidate oncogene {3' region} [human, HEN-16, HEN-16T transformed endocervical cell lines, mRNA Partial, 315 nt]
0.138603	-0.267954	-0.153509	-0.225839	0.508208	0.90241	1077309	CGEN_HUM_1012348_1	NULL	Hs.301885	NULL	Homo sapiens cDNA FLJ11346 fis, clone PLACE1010900
-0.0178819	-0.257584	0.148848	0.0295791	0.534258	0.110632	1077310	CGEN_HUM_1012732_1	5q21-q22		TIGA1	Homo sapiens mRNA from chromosome 5q21-22, clone:LI33
-0.0436384	-1.3641	0.121942	-0.9477	-0.350542	-0.176871	1077312	CGEN_HUM_1013500_1	NULL	Hs.55424	NULL	Homo sapiens cDNA FLJ10151 fis, clone HEMBA1003402
-0.0620833	0.022291	0.17398	0.000768249	0.742261	0.354975	1077314	CGEN_HUM_1014268_1	20q11.23-q12	Hs.178576	CTNNBL1	Homo sapiens cDNA: FLJ21108 fis, clone CAS05257
0.25985		0.126691		0.46235	0.364337	1077316	CGEN_HUM_1014985_1	NULL	Hs.296664	NULL	Homo sapiens cDNA FLJ11776 fis, clone HEMBA1005894
0.286884	-0.0496321	-0.0604811	-0.0338345	-0.130637		1077317	CGEN_HUM_1015369_1	4	Hs.272401	LOC51288	Homo sapiens pparl (LOC51288), mRNA
-0.0913622	-0.248028	-0.0257373	0.0434358	0.731692	0.132139	1077320	CGEN_HUM_1016521_1	16p13.3	Hs.288672	FLJ13909	Homo sapiens cDNA FLJ13909 fis, clone Y79AA1000065
0.553761	-0.297917	-0.108645	-0.238471	0.610975	0.776151	1077321	CGEN_HUM_1016905_1	NULL	Hs.274589	NULL	Homo sapiens mRNA; cDNA DKFZp434F1011 (from clone DKFZp434F1011)
0.468016	0.0196447	0.291097	0.267874	0.151353		1077322	CGEN_HUM_1017289_1	NULL		NULL	Homo sapiens full length insert cDNA clone YZ87G09
-0.689899	0.16396	0.0890867	0.631632	0.163384	-0.392134	1077323	CGEN_HUM_1017673_1	NULL	Hs.29692	NULL	Homo sapiens cDNA FLJ11436 fis, clone HEMBA1001213
0.581372		0.0779921		0.0903586	-0.0522924	1077324	CGEN_HUM_1018057_1	3q12.3	Hs.11340	FLJ23047	Homo sapiens cDNA: FLJ23047 fis, clone LNG02513
-0.0911936	-0.121271	-0.317923	0.209405	0.126693	-0.0134628	1077326	CGEN_HUM_1018825_1	8q13.2	Hs.41185	FLJ40021	Homo sapiens mRNA; cDNA DKFZp564O1262 (from clone DKFZp564O1262)
0.139313	-0.200945	-0.0731643	-0.105784	-0.071232	0.368571	1077327	CGEN_HUM_1000078_1	NULL	Hs.272939	NULL	Homo sapiens cDNA FLJ14049 fis, clone HEMBA1006779
	-0.214551			-0.707952		1077328	CGEN_HUM_1000462_1	4q23-q24	Hs.389	ADH7	Homo sapiens alcohol dehydrogenase 7 (class IV), mu or sigma polypeptide (ADH7) mRNA
-0.24322	0.290086	0.298388	0.23243	0.491351	0.243256	1077329	CGEN_HUM_1000846_1	6q12	Hs.227777	PTP4A1	Homo sapiens protein tyrosine phosphatase type IVA, member 1 (PTP4A1) mRNA
-0.292364	-0.654824	-0.0933421	-0.214085	-0.331445	0.652526	1077330	CGEN_HUM_1001230_1	10p15.1	Hs.29299	KIAA1617	Homo sapiens mRNA for KIAA1617 protein, partial cds
0.0258346	-0.0695158	-0.236463	0.135558	0.255496	-0.0430077	1077331	CGEN_HUM_1001614_1	11p11.12	Hs.13456	OASIS	Homo sapiens clone 24747 mRNA sequence
0.239517	0.260172	-0.158445	-0.157012	-0.518156	0.328763	1077332	CGEN_HUM_1001998_1	4q23-q25	Hs.44865	LEF1	Homo sapiens lymphoid enhancer binding factor-1 (LOC51176), mRNA
0.62052	-0.000587656	0.202913	0.010915	0.659289	0.0565835	1077333	CGEN_HUM_1002382_1	14q22.3	Hs.91797	RBBP1	Homo sapiens retinoblastoma-binding protein 1 (RBBP1) mRNA
0.242016	-0.453273	-0.0581057	-0.324042	0.152799	0.0474509	1077334	CGEN_HUM_1002766_1	11q13.3-q13.5	Hs.252259	RPS3	Homo sapiens ribosomal protein S3 (RPS3), mRNA.
0.0134815	-0.346403	0.233473	-0.0887202	0.568286	0.129824	1077335	CGEN_HUM_1003150_1	19p13.1-p12	Hs.5308	UBA52	Homo sapiens ubiquitin A-52 residue ribosomal protein fusion product 1 (UBA52) mRNA
0.0896438	0.00543033	-0.00665073	-0.256066	0.507744	0.0536921	1077336	CGEN_HUM_1003534_1	19q13.32	Hs.279868	SAE1	Homo sapiens SUMO-1 activating enzyme subunit 1 (SAE1) mRNA
0.221047	-0.168136	0.132379	-0.141805	0.507564	0.454587	1077337	CGEN_HUM_1003918_1	18q12.2-q12.3	Hs.194777	MEP1B	Homo sapiens meprin A, beta (MEP1B) mRNA
-0.0219469	0.317017	-0.186304	0.219047	0.911981	0.505224	1077338	CGEN_HUM_1004302_1	NULL		NULL	Homo sapiens Ran binding protein 2 mRNA, partial cds
				-0.51571		1077339	CGEN_HUM_1004686_1	16q23.3-q24.1	Hs.519	WWOX	Homo sapiens WW domain-containing oxidoreductase (WWOX), mRNA
0.181615	-0.331726	-0.70037	-0.370151	0.462018	-0.0554377	1077340	CGEN_HUM_1005070_1	1q21.3	Hs.2306	CHRNB2	Homo sapiens cholinergic receptor, nicotinic, beta polypeptide 2 (neuronal) (CHRNB2) mRNA
				-0.789236		1077341	CGEN_HUM_1005454_1	13q13.1-q13.2	Hs.262960	TRPC4	Homo sapiens transient receptor potential 4 (TRP4), mRNA
0.394552	0.109322	0.544742	0.227254	0.0735065	-0.16287	1077343	CGEN_HUM_1006222_1	19p13.2-p13.1	Hs.21223	CNN1	Homo sapiens calponin 1, basic, smooth muscle (CNN1) mRNA
0.0410303	0.135525	0.220007	0.600579	0.70521	0.467341	1077344	CGEN_HUM_1006606_1	1q32	Hs.1369	DAF	Human decay-accelerating factor mRNA, complete cds
-0.0140971	-0.05957	0.282705	0.23965	0.622437	0.0383741	1077345	CGEN_HUM_1006990_1	14q11.1	Hs.107003	HEI10	Homo sapiens enhancer of invasion 10 (HEI10) mRNA, complete cds
0.593203	-0.162183	-0.318195	-0.133149	0.25586	-0.289397	1077346	CGEN_HUM_1007374_1	12p12.1	Hs.351221	KRAS2	Homo sapiens v-Ki-ras2 Kirsten rat sarcoma 2 viral oncogene homolog (KRAS2) mRNA
0.254625	0.395685	0.373151	0.242425	0.631164	-0.212183	1077347	CGEN_HUM_1007758_1	16q22.1	Hs.72782	FLJ11171	Homo sapiens hypothetical protein FLJ11171 (FLJ11171), mRNA
-0.211721	-0.194455	-0.000216963	0.139892	0.342671	0.153653	1077348	CGEN_HUM_1008142_1	16p13.3	Hs.256549	NUBP2	Homo sapiens nucleotide binding protein 2 (E.coli MinD like) (NUBP2), mRNA
				-1.62027		1077349	CGEN_HUM_1008526_1	NULL	Hs.36131	NULL	Human udulin 2 mRNA, 3' end
-0.108341	-0.173467	0.0210156	-0.152018	0.631592	0.0823575	1077350	CGEN_HUM_1008910_1	17p13.3	Hs.301552	KIAA1039	Homo sapiens mRNA for KIAA1039 protein, partial cds
0.177503	-0.0206001	-0.0115738	-0.0297587	0.0528783	-0.254764	1077351	CGEN_HUM_1009294_1	22q13.1	Hs.196352	NCF4	Homo sapiens neutrophil cytosolic factor 4 (40kD) (NCF4), transcript variant 2, mRNA
0.109155	0.101491	0.188716	0.366299	0.620507	0.297171	1077352	CGEN_HUM_1009678_1	14q32	Hs.104119	RAGE	Homo sapiens renal tumor antigen (RAGE), mRNA
-0.352199	-0.0281586	0.208283	0.163961	0.877999	0.269042	1077353	CGEN_HUM_1010062_1	7q11.23	Hs.11615	MK-STYX	Homo sapiens map kinase phosphatase-like protein MK-STYX (LOC51657), mRNA
-0.337044	0.207923	-0.262965		0.0524226		1077354	CGEN_HUM_1010446_1	2p23-p22	Hs.13451	DTNB	Homo sapiens beta-dystrobrevin (BDTN) mRNA, complete cds
0.0406705	0.475634	-0.529302		0.613532	0.441435	1077355	CGEN_HUM_1010830_1	12q13.3	Hs.248050	HOXC8	H.sapiens mRNA for HOXC8 protein, exon 1
-0.47276	0.565269	-0.0311743	0.284047	0.0761277	-0.144366	1077356	CGEN_HUM_1011214_1	11p15.4	Hs.284203	MYOD1	Homo sapiens myogenic factor 3 (MYOD1) mRNA
-0.0691244	1.47793	-2.12915	1.82712	1.02766	0.000417024	1077357	CGEN_HUM_1011598_1	9q34.3	Hs.5716	KIAA0310	Homo sapiens mRNA for KIAA0310 protein, partial cds
-0.0463284	0.169684	-0.383109	0.456937	0.513334	0.0137074	1077358	CGEN_HUM_1011982_1	NULL		NULL	Homo sapiens cDNA FLJ12156 fis, clone MAMMA1000490
0.467911	0.42398	0.238529	0.402477	0.258315	-0.058625	1077359	CGEN_HUM_1012366_1	16p13.11	Hs.279912	KIAA0419	Homo sapiens KIAA0419 gene product (KIAA0419), mRNA
-0.195171	-0.0521927	0.111405	0.0433691	0.767356	0.297328	1077360	CGEN_HUM_1012750_1	12	Hs.302150	PRO1737	Homo sapiens clone FLB6613 PRO1737 mRNA, complete cds
-0.229235	0.448394	0.146413	0.793849	1.2703	0.53984	1077361	CGEN_HUM_1013134_1	10q22.1	Hs.12702	MRF2	Homo sapiens mRNA; cDNA DKFZp586N012 (from clone DKFZp586N012)
-0.225478	-0.31034	-0.268615	-0.111232	0.380461	0.0200408	1077363	CGEN_HUM_1013902_1	NULL		NULL	Homo sapiens mRNA; cDNA DKFZp564D0164 (from clone DKFZp564D0164)
-0.0323544	0.830075	0.440331	0.712618	0.0494816	-0.223678	1077366	CGEN_HUM_1015003_1	NULL	Hs.105846	NULL	Homo sapiens cDNA FLJ11764 fis, clone HEMBA1005685
-0.255539	0.0286576	0.154189	0.44545	0.724119	0.61883	1077374	CGEN_HUM_1018075_1	1p36.1	Hs.17144	SDR1	Homo sapiens short-chain dehydrogenase/reductase 1 (SDR1) mRNA
-0.435737	-0.558145	0.0227241	-0.0325577	0.526259	0.145552	1077376	CGEN_HUM_1018843_1	22q	Hs.25199	HSPC242	Homo sapiens hypothetical protein (HSPC242), mRNA
-0.342552	-0.273918	-0.378576	-0.0250406	-0.0525476	0.337812	1077377	CGEN_HUM_1000084_1	4p14	Hs.53531	LIAS	Homo sapiens cDNA: FLJ22636 fis, clone HSI06658, highly similar to HSAJ4162 Homo sapiens mRNA for putative lipoic acid synthetase
0.258739	-0.12209	0.0166801	-0.0533802	-0.0484885	0.0696391	1077378	CGEN_HUM_1000468_1	16p11.2	Hs.289015	MGC4171	Homo sapiens cDNA: FLJ22603 fis, clone HSI04564
0.246633	0.467959	0.802797	0.207787	0.93401	0.0303184	1077379	CGEN_HUM_1000852_1	9q34.3	Hs.154919	KIAA0625	Homo sapiens KIAA0625 protein (KIAA0625), mRNA
0.260685	0.242751	0.26276	-0.114614	0.149189	-0.161405	1077380	CGEN_HUM_1001236_1	15q24	Hs.10431	DRIL2	Homo sapiens dead ringer (Drosophila)-like 2 (bright and dead ringer) (DRIL2) mRNA
-0.0676732	-0.330407	0.311485	0.0869856	0.13742	0.36254	1077381	CGEN_HUM_1001620_1	20q13.3	Hs.154429	SS18L1	Homo sapiens mRNA for KIAA0693 protein, partial cds
-0.00804212	-0.359374	-2.28399	-0.335996	0.689875	-0.0623505	1077382	CGEN_HUM_1002004_1	NULL		NULL	Homo sapiens NRF1 protein (NRF1) mRNA
0.0530232	0.0466636	0.278116	0.167362	0.583917	0.244519	1077383	CGEN_HUM_1002388_1	2q31	Hs.155396	NFE2L2	Homo sapiens nuclear factor (erythroid-derived 2)-like 2 (NFE2L2) mRNA
-0.0977608	-0.169592	0.160899	-0.0756943	0.609996	0.073893	1077384	CGEN_HUM_1002772_1	8p21.1	Hs.72085	FLJ10853	Homo sapiens hypothetical protein FLJ10853 (FLJ10853), mRNA
0.0480025	-0.152138	0.0708538	0.170093	0.291784	0.119976	1077385	CGEN_HUM_1003156_1	19q13.3	Hs.325650	EHD2	Homo sapiens EH domain containing 2 (EHD2), mRNA
0.156875	-0.160131	0.254031	0.0968532	0.419826	-0.018844	1077386	CGEN_HUM_1003540_1	7q22.1-q31.1	Hs.29882	FAM3C	Homo sapiens predicted osteoblast protein (GS3786), mRNA
				-0.0743274		1077387	CGEN_HUM_1003924_1	4q21	Hs.35804	HERC3	Homo sapiens hect domain and RLD 3 (HERC3), mRNA
-1.08274	-0.408758	-1.74477		0.151681	0.624457	1077388	CGEN_HUM_1004308_1	20q11.21	Hs.100002	DNCL2A	Homo sapiens HSPC162 protein (HSPC162), mRNA
0.0340663	-0.291068	-0.186387	-0.0567173	-0.376194	-0.309891	1077389	CGEN_HUM_1004692_1	17q24.3	Hs.279937	KIAA1001	Homo sapiens KIAA1001 protein (KIAA1001), mRNA
-0.0189995	-0.0109852	0.230173	0.383196	0.232668	0.741916	1077390	CGEN_HUM_1005076_1	9p13	Hs.234642	AQP3	Homo sapiens aquaporin 3 (AQP3), mRNA
0.309684	-0.141102	0.270996	0.0444135	-0.335845		1077391	CGEN_HUM_1005460_1	5q31.1	Hs.77239	SLC22A4	Homo sapiens solute carrier family 22 (organic cation transporter), member 4 (SLC22A4) mRNA
0.142774	-0.393819	0.0796058	-0.244602	0.0261873	0.210675	1077392	CGEN_HUM_1005844_1	5q31.1	Hs.279582	LOC51128	Homo sapiens GTP-binding protein Sara (LOC51128), mRNA
-0.290069	-0.262638	-0.504878	0.178239	0.637866	0.134164	1077393	CGEN_HUM_1006228_1	3p21.3-p14.3	Hs.118845	TNNC1	Homo sapiens troponin C, slow (TNNC1) mRNA
-0.0751053	-0.192164	-0.635977	0.410782	0.739306	0.167072	1077394	CGEN_HUM_1006612_1	16p11.2	Hs.202677	CD2BP2	Homo sapiens CD2 antigen (cytoplasmic tail)-binding protein 2 (CD2BP2) mRNA
0.609381	0.210106	0.0957016	0.152003	0.542308	0.183899	1077395	CGEN_HUM_1006996_1	12q21.1	Hs.4014	HYPH	Homo sapiens mRNA for KIAA0946 protein, partial cds
4.01291	0.342751	-1.49552	-2.12016	-2.6187	-2.15205	1077689	CGEN_HUM_1004860_1	9q34.13	Hs.20159	COQ4	Homo sapiens CGI-92 protein (LOC51117), mRNA
0.464096	-0.065788	-0.036915	-0.296213	0.432599	-0.0288383	1077397	CGEN_HUM_1007764_1	2q14.3	Hs.107000	FLJ11294	Homo sapiens hypothetical protein FLJ11294 (FLJ11294), mRNA
0.128468	0.161687	-0.0875594	0.138823	0.149955	0.0230548	1077398	CGEN_HUM_1008148_1	1pter-q31.3	Hs.40337	FLJ10287	Homo sapiens cDNA FLJ11219 fis, clone PLACE1008122
0.305451	0.146966	-0.353582	-0.745881	0.212765	-0.643925	1077399	CGEN_HUM_1008532_1	15q15	Hs.87409	THBS1	Homo sapiens thrombospondin 1 (THBS1) mRNA
0.114223		-0.087772		0.458348	0.100412	1077400	CGEN_HUM_1008916_1	8p22-p21.3	Hs.226318	CNOT7	Homo sapiens carbon catabolite repressor protein (CCR4)-associative factor 1 (CAF1), mRNA
-0.111834	0.123094	0.166581	0.376927	0.302354	0.268561	1077402	CGEN_HUM_1009684_1	9q32	Hs.93836	DKFZP434N014	Homo sapiens mRNA for KIAA1526 protein, partial cds
-0.340068	0.0551153	-0.133091	0.331049	0.669049	0.399716	1077403	CGEN_HUM_1010068_1	3p22-p21.3	Hs.80776	PLCD1	Homo sapiens phospholipase C, delta 1 (PLCD1) mRNA
-0.0422951	-0.320183	0.26386	-0.0321339	0.488386	-0.0289107	1077404	CGEN_HUM_1010452_1	3p21.3	Hs.26931	RASSF1	Homo sapiens Ras association (RalGDS/AF-6) domain family 1 (RASSF1), mRNA
0.0852379	0.13008	-0.157924	0.101094	0.431399	0.256335	1077405	CGEN_HUM_1010836_1	5p15.2-q14.3	Hs.83790	ENDOFIN	Homo sapiens KIAA0305 gene product (KIAA0305), mRNA
0.439397	0.22353	0.526575	-0.0662774	-0.0223532		1077406	CGEN_HUM_1011220_1	1q31.3	Hs.84673	TNNI1	Homo sapiens troponin I, skeletal, slow (TNNI1) mRNA
0.257915	-0.203327	-0.0687702	0.111101	0.168557	-0.229026	1077407	CGEN_HUM_1011604_1	7p15	Hs.227011	GSBS	Homo sapiens G-substrate (GSBS), mRNA
0.0757754	-0.456223	0.0171708	-0.290198	-0.098503		1077408	CGEN_HUM_1011988_1	14q11.1		HNRPC	H.sapiens mRNA for heterogeneous nuclear ribonucleoprotein c1/c2 (partial)
-0.151108		-0.71608		0.319766	0.246871	1077409	CGEN_HUM_1012372_1	NULL		NULL	Homo sapiens mRNA for ETS-like 30 kDa protein
-0.0124065	0.360755	0.637529	0.211349	0.820863	0.245281	1077414	CGEN_HUM_1014292_1	NULL	Hs.347970	NULL	Human glucose transporter pseudogene
0.179636	-0.623893	0.0061914	-0.341236	-0.0699388	-0.127385	1077416	CGEN_HUM_1015009_1	NULL	Hs.287466	NULL	Homo sapiens cDNA FLJ11928 fis, clone HEMBB1000420
0.287082	0.133076	0.0844077	0.291745	0.00212651	0.0220832	1077418	CGEN_HUM_1015777_1	NULL		NULL	Homo sapiens cDNA FLJ12291 fis, clone MAMMA1001806
-0.0856926	-0.220024	-0.0277766	0.0921231	0.381567	-0.0380081	1077423	CGEN_HUM_1017697_1	NULL		NULL	Homo sapiens full length insert cDNA clone YP08F12
0.642888	-0.230334	1.04568	-0.242999	0.798742	0.187964	1077426	CGEN_HUM_1018849_1	5q33.1	Hs.288928	ZNF300	Homo sapiens cDNA: FLJ23296 fis, clone HEP10656
	1.18713	-0.0749411	-0.0724143	-0.889595	-0.631927	1077427	CGEN_HUM_1000198_1	1p13.1	Hs.179735	MGC19531	Homo sapiens ras homolog gene family, member C (ARHC) mRNA
0.319594	0.378512	0.033327	-0.11439	-0.135981	-0.0479699	1077428	CGEN_HUM_1000582_1	1q21	Hs.3577	SDHC	Homo sapiens succinate dehydrogenase complex, subunit C, integral membrane protein, 15kD (SDHC), nuclear gene encoding mitochondrial protein, mRNA
0.370473	0.512137	0.236585	0.530841	-0.311546		1077429	CGEN_HUM_1000966_1	9p21.3	Hs.271480	FLJ20686	Homo sapiens hypothetical protein FLJ20686 (FLJ20686), mRNA
0.0221182	-0.365895	0.0201384	-0.207548	-0.31056	0.168185	1077430	CGEN_HUM_1001350_1	2p11.2	Hs.59475	DKFZP586M0122	Homo sapiens DKFZP586M0122 protein (DKFZP586M0122), mRNA
0.154497	0.0592317	0.0989619	0.285824	-0.12177	0.24697	1077431	CGEN_HUM_1001734_1	2q31.1	Hs.278255	HOXD4	Human homeobox gene (clone HHO.c13)
-0.0205312	-0.270474	-0.181685	0.269101	0.597764	0.259226	1077432	CGEN_HUM_1002118_1	6p21.3	Hs.166204	PHF1	Homo sapiens PHD finger protein 1 (PHF1) mRNA, and translated products
-0.135387	0.235449	0.42301	0.3936	0.596165	-0.0505268	1077433	CGEN_HUM_1002502_1	3p21.3	Hs.173993	RBM6	Homo sapiens RNA binding motif protein 6 (RBM6) mRNA
-0.0590253	-0.138292	0.167017	-0.0433177	0.472783	0.0605178	1077434	CGEN_HUM_1002886_1	12q24.23	Hs.80423	PBP	Homo sapiens prostatic binding protein (PBP) mRNA
0.00869096	0.357499	-0.0413398	-0.148888	-0.284907	-0.144986	1077435	CGEN_HUM_1003270_1	19q13.4	Hs.2890	PRKCG	H.sapiens mRNA for protein kinase C gamma (partial)
0.122568	0.274817	0.464475	0.166086	0.596906	-0.275071	1077436	CGEN_HUM_1003654_1	3q22.1	Hs.170737	FLJ23251	Homo sapiens cDNA: FLJ23251 fis, clone COL04590
0.312994	-0.220079	0.368452	-0.693839	-0.180501	0.0758673	1077437	CGEN_HUM_1004038_1	8q22	Hs.278428	DD5	Homo sapiens clone HQ0229
0.310188	0.300037	0.329379		0.212469		1077438	CGEN_HUM_1004422_1	6p21.2-p12	Hs.93304	PLA2G7	Homo sapiens phospholipase A2, group VII (platelet-activating factor acetylhydrolase, plasma) (PLA2G7), mRNA
0.0216404	0.204197	0.247156	0.120467	0.424311	0.230836	1077439	CGEN_HUM_1004806_1	7q34	Hs.28148	KIAA1549	Homo sapiens mRNA for KIAA1549 protein, partial cds
-0.0784397	0.0714505	0.40757	0.248559	0.575155	0.211651	1077440	CGEN_HUM_1005190_1	17q21.33	Hs.288959	FLJ20920	Homo sapiens cDNA: FLJ20920 fis, clone ADSE00877
0.537072	0.494901	0.189844	0.581417	-0.225487	-0.300105	1077441	CGEN_HUM_1005574_1	19q13.2	Hs.75615	APOC2	Homo sapiens apolipoprotein C-II (APOC2) mRNA
				0.356862		1077442	CGEN_HUM_1005958_1	5p15.2	Hs.127699	DNAH5	Homo sapiens mRNA for KIAA1603 protein, partial cds
0.332259			-0.0255968	-0.142777		1077443	CGEN_HUM_1006342_1	1q21-q22	Hs.183	FY	Homo sapiens Duffy blood group (FY), mRNA
0.421202		0.219929		-0.0646848		1077444	CGEN_HUM_1006726_1	1q32	Hs.1372	AVPR1B	Homo sapiens arginine vasopressin receptor 1B (AVPR1B) mRNA
-0.0444066	0.105978	-0.108937	-0.0184489	0.527323	0.0421605	1077445	CGEN_HUM_1007110_1	17p13.1	Hs.3850	NUDEL	Homo sapiens endooligopeptidase A mRNA, partial cds
-0.0486782	1.19667	-0.114694	0.0989029	0.181128	-0.0621493	1077446	CGEN_HUM_1007494_1	1q21	Hs.75823	AF1Q	Homo sapiens ALL1-fused gene from chromosome 1q (AF1Q), mRNA
-0.348582	-0.145605	-0.0753094	0.250728	0.799802	0.404185	1077447	CGEN_HUM_1007878_1	19q13.2	Hs.118890	GSK3A	Homo sapiens glycogen synthase kinase 3 mRNA, complete cds
0.109603	-0.00160943	0.189868	-0.0987947	0.503841	0.0934496	1077448	CGEN_HUM_1008262_1	19q13.11	Hs.55014	ECGP	Homo sapiens hypothetical protein FLJ10206 (FLJ10206), mRNA
-0.0477916	-0.055219	-0.0945057	-0.258524	0.0961516	0.106567	1077449	CGEN_HUM_1008646_1	1p36.33	Hs.110443	FLJ22215	Homo sapiens mRNA; cDNA DKFZp761O051 (from clone DKFZp761O051)
0.556999	-0.181756	0.444298	0.223479	0.156575	0.0926681	1077450	CGEN_HUM_1009030_1	6p21.3	Hs.36	LTA	Homo sapiens lymphotoxin alpha (TNF superfamily, member 1) (LTA), mRNA
-0.167382	-0.312427	-0.0181817	0.203497	0.628188	0.145882	1077452	CGEN_HUM_1009798_1	NULL	Hs.55016	NULL	Homo sapiens cDNA: FLJ21935 fis, clone HEP04373
0.557648	0.340855	0.634325	-0.243789	0.0609754	0.0594571	1077453	CGEN_HUM_1010182_1	14q24-q31	Hs.2894	PGF	Homo sapiens placental growth factor, vascular endothelial growth factor-related protein (PGF) mRNA
-0.327129	-0.0836728	0.129071	-0.0135531	0.203197	0.345305	1077454	CGEN_HUM_1010566_1	3q13.2	Hs.159456	ZNF288	Homo sapiens DKFZP566F123 protein (DKFZP566F123), mRNA
0.329221	-0.152922	0.118644		-0.263034		1077457	CGEN_HUM_1011718_1	NULL	Hs.131887	NULL	Homo sapiens cDNA FLJ12632 fis, clone NT2RM4001842
-0.0436819	0.00587543	0.367467	0.095811	0.392989	0.223519	1077458	CGEN_HUM_1012102_1	7q22.1		MGC22793	Homo sapiens full length insert cDNA clone ZE03F02
0.101199	0.0758962	0.26137	0.37991	1.06822	0.159761	1077459	CGEN_HUM_1012486_1	15q11-q12	Hs.5022	IPW	Homo sapiens IPW mRNA sequence
0.425396	0.202882	0.346055		0.212209	0.395808	1077462	CGEN_HUM_1013638_1	2q11.1	Hs.287622	FLJ14082	Homo sapiens cDNA FLJ14082 fis, clone HEMBB1002300
0.159313	-0.0902945	0.159772	-0.0504845	0.409136	0.216386	1077463	CGEN_HUM_1014022_1	NULL		NULL	Homo sapiens C17orf1 gene, exon 1 3'
-0.336135	-0.181764	0.0856149	-0.057976	0.652413	0.0278401	1077464	CGEN_HUM_1014406_1	16q22.3	Hs.3566	ART-4	Homo sapiens ART-4 protein (ART-4), mRNA
0.202629	0.29345	-0.0552076	0.293266	0.0127411	0.130962	1077465	CGEN_HUM_1014739_1	NULL	Hs.212587	NULL	Homo sapiens mRNA; cDNA DKFZp566M043 (from clone DKFZp566M043)
				-1.41153		1077466	CGEN_HUM_1015123_1	NULL	Hs.251414	NULL	Homo sapiens mRNA; cDNA DKFZp564B1462 (from clone DKFZp564B1462)
0.196606		0.0269133		-0.106315	-0.409468	1077468	CGEN_HUM_1015891_1	NULL	Hs.306679	NULL	Homo sapiens cDNA FLJ14328 fis, clone PLACE4000252
-0.409313	0.0510912	0.319196	0.250305	0.682497	0.479811	1077469	CGEN_HUM_1016275_1	NULL	Hs.200360	NULL	Homo sapiens cDNA FLJ13027 fis, clone NT2RP3001007
0.5848	0.448268	-0.0857904	0.482157	0.093186	-0.0484657	1077471	CGEN_HUM_1017043_1	6p23-p21.3		SLC17A1	H.sapiens mRNA for CD125 protein
1.20008	-0.137817	0.229267	0.099474	-0.392362	-0.212794	1077472	CGEN_HUM_1017427_1	NULL	Hs.351869	NULL	Homo sapiens cDNA: FLJ22165 fis, clone HRC00470
-0.0273989	-0.180248	0.176159	0.165967	0.434095	0.0478238	1077473	CGEN_HUM_1017811_1	Xq28	Hs.76480	UBL4	Homo sapiens ubiquitin-like 4 (UBL4), mRNA
-0.353702	-0.110591	-0.152301	0.151952	0.492723	-0.0175718	1077474	CGEN_HUM_1018195_1	16q24.3	Hs.122908	CDT1	Homo sapiens clone 24767 mRNA sequence
-0.398383	-0.296288	0.210674	-0.182231	0.319636	0.0628745	1077475	CGEN_HUM_1018579_1	NULL	Hs.14846	NULL	Homo sapiens mRNA; cDNA DKFZp564D016 (from clone DKFZp564D016)
0.207011	-0.0151048	0.246688	-0.0839573	-0.187362	0.00894319	1077477	CGEN_HUM_1000204_1	1p21	Hs.61152	EXTL2	Homo sapiens EXT-like protein 2 (EXTL2) mRNA, complete cds
-0.0297923	-0.208726	0.470672	-0.063491	0.52956	0.090501	1077478	CGEN_HUM_1000588_1	22q13.2-q13.31	Hs.274416	NDUFA6	Homo sapiens NADH dehydrogenase (ubiquinone) 1 alpha subcomplex, 6 (14kD, B14) (NDUFA6) mRNA, and translated products
0.875841	0.338699	-0.0599929	-0.0194667	0.130685	-0.356501	1077479	CGEN_HUM_1000972_1	8q22.1	Hs.158836	FLJ20583	Homo sapiens hypothetical protein FLJ20583 (FLJ20583), mRNA
0.0877746	-0.054412	0.361298	0.0615828	0.623177	-0.0722289	1077480	CGEN_HUM_1001356_1	3q12.2	Hs.21198	TOMM70A	Homo sapiens translocase of outer mitochondrial membrane 70 (yeast) homolog A (TOMM70A), mRNA
0.176084	0.123642	0.349584	0.0834408	0.304752	0.327805	1077481	CGEN_HUM_1001740_1	16q11.2-q13	Hs.25351	IRX5	Homo sapiens iroquois-class homeodomain protein (IRX-2A) mRNA
0.130492	0.0693476	0.773939	0.343689	0.914145	0.21387	1077482	CGEN_HUM_1002124_1	21q22.11	Hs.154276	BACH1	Homo sapiens BTB and CNC homology 1, basic leucine zipper transcription factor 1 (BACH1) mRNA
-0.17585	0.0197083	0.453718	0.232335	0.547935	-0.0773672	1077483	CGEN_HUM_1002508_1	12q24.33	Hs.84229	SFRS8	Homo sapiens splicing factor, arginine/serine-rich 8 (suppressor-of-white-apricot, Drosophila homolog) (SFRS8) mRNA
0.000891929	0.19666	-0.0221209	0.0845275	0.433213	-0.0462289	1077484	CGEN_HUM_1002892_1	NULL	Hs.325631	NULL	Homo sapiens AD023 mRNA, complete cds
0.208626	-0.0900173	-0.193199	0.0210039	0.11219	0.0360762	1077485	CGEN_HUM_1003276_1	3p25.3	Hs.184402	CAMK1	Homo sapiens calcium/calmodulin-dependent protein kinase I (CAMK1) mRNA
0.820042	0.736506	0.339019	0.451068	-0.493095	0.243818	1077486	CGEN_HUM_1003660_1	1q21	Hs.283739	C1orf6	Homo sapiens A1U protein (A1U), mRNA
0.0421798	0.208702	0.520814	0.17262	-0.228671	-0.0646066	1077487	CGEN_HUM_1004044_1	6q21	Hs.117414	KIAA1320	Homo sapiens mRNA for KIAA1320 protein, partial cds
-0.0106735	-0.0408414	0.491295	-0.0600421	0.595872	-0.091037	1077488	CGEN_HUM_1004428_1	NULL		NULL	Homo sapiens sterol-C5-desaturase incompletely processed mRNA
-0.240751	-0.160843	0.181996	0.0616415	0.682433	0.186636	1077489	CGEN_HUM_1004812_1	7p22.2	Hs.5268	ZDHHC4	Homo sapiens hypothetical protein FLJ10479 (FLJ10479), mRNA
-0.00267211	0.180358	0.0708879		-0.437947		1077490	CGEN_HUM_1005196_1	7p14	Hs.74602	AQP1	Homo sapiens aquaporin 1 (channel-forming integral protein, 28kD) (AQP1) mRNA
-0.0976777	-0.251262	-0.0947	-0.126632	0.0793928	-0.0204171	1077492	CGEN_HUM_1005964_1	NULL		NULL	Human clone 19 (HL-19), dynein heavy chain (Dnahc3) mRNA, partial cds
						1077493	CGEN_HUM_1006348_1	11q12	Hs.178066	MS4A5	Homo sapiens mRNA for MS4A5, complete cds
0.17639	0.223756	-0.0556428	0.655	-0.539245	-0.170508	1077494	CGEN_HUM_1006732_1	18q21.3	Hs.227948	SERPINB3	Homo sapiens squamous cell carcinoma antigen 1 (SCCA1), mRNA
0.570645	0.0226178	0.515542	0.452107	0.213782	0.445626	1077495	CGEN_HUM_1007116_1	12p13.3	Hs.46659	DKFZP586I2223	Homo sapiens HOM-TES-103 tumor antigen mRNA, complete sequence
-0.300124	0.121265	-0.0560054	0.227984	0.723583	0.739732	1077496	CGEN_HUM_1007500_1	3p26-p24	Hs.279943	LMCD1	Homo sapiens LIM and cysteine-rich domains 1 (LMCD1), mRNA
0.0853642	-0.326668	0.248768	-0.141642	0.36961	0.333487	1077497	CGEN_HUM_1007884_1	5q33.1-q33.3	Hs.41007	MRPL22	Homo sapiens HSPC158 protein (HSPC158), mRNA
-0.0818698	-0.0789281	-0.0250013	0.0791182	0.635388	0.108649	1077498	CGEN_HUM_1008268_1	1p36.12	Hs.10101	FLJ12875	Homo sapiens cDNA FLJ12875 fis, clone NT2RP2003777
-0.142782	0.00177412	0.0896773	0.545665	0.268893	0.1415	1077499	CGEN_HUM_1008652_1	1q21.2	Hs.96657	DKFZP434K1772	Homo sapiens clone PP1396 unknown mRNA
0.0778488	-0.0542082	0.0483001	0.109066	0.442993	0.320303	1077500	CGEN_HUM_1009036_1	12q24.3	Hs.47061	ULK1	Homo sapiens unc-51 (C. elegans)-like kinase 1 (ULK1) mRNA, and translated products
0.379498	-0.0171734	-0.0187602	0.0104946	-0.214556	-0.200943	1077501	CGEN_HUM_1009420_1	14q13-q23	Hs.288906	SAV1	Homo sapiens cDNA FLJ13009 fis, clone NT2RP3000487
0.481984		-0.0651579		-0.658243		1077503	CGEN_HUM_1010188_1	Xq13.1	Hs.333303	GJB1	Homo sapiens gap junction protein, beta 1, 32kD (connexin 32, Charcot-Marie-Tooth neuropathy, X-linked) (GJB1) mRNA
-0.0593064	-0.134367	-0.485402	0.0973609	0.605229	0.27475	1077504	CGEN_HUM_1010572_1	7q36.1	Hs.86392	CSGlcA-T	Homo sapiens mRNA for KIAA1402 protein, partial cds
0.906275		-0.44227		-0.666657		1077505	CGEN_HUM_1010956_1	NULL		NULL	Human trk-3mh oncogene mRNA (partial)
0.324325	0.00843589	-0.335508	0.364071	-0.0600986	-0.40296	1077506	CGEN_HUM_1011340_1	22q12.2	Hs.2250	LIF	Homo sapiens leukemia inhibitory factor (cholinergic differentiation factor) (LIF) mRNA
0.0230404		-0.0301903	-0.0188222	-0.528236		1077507	CGEN_HUM_1011724_1	19q13.3	Hs.248125	GPR32	Homo sapiens G protein-coupled receptor 32 (GPR32), mRNA
0.570286	-0.392365	0.51174	0.0378461	-0.190587	0.024253	1077508	CGEN_HUM_1012108_1	NULL		NULL	Human EST clone 111681 mariner transposon Hsmar1 sequence
	0.198513			-0.00468528		1077509	CGEN_HUM_1012492_1	NULL		NULL	Homo sapiens full length insert cDNA clone YB65D03
0.0380032	-0.0460702	0.0458727	0.25728	0.8894	0.0393444	1077510	CGEN_HUM_1012876_1	22q11.21	Hs.324473	MAPK1	Homo sapiens mRNA; cDNA DKFZp434A115 (from clone DKFZp434A115)
0.0581657		0.0994641		-0.325614		1077511	CGEN_HUM_1013260_1	NULL		NULL	Human clone A9A2BR13 (CAC)n/(GTG)n repeat-containing mRNA
-0.0851826	-0.257032	0.179826	0.0738755	0.510778	0.0519401	1077512	CGEN_HUM_1013644_1	11p15.5	Hs.37003	HRAS	Homo sapiens v-Ha-ras Harvey rat sarcoma viral oncogene homolog (HRAS), mRNA
0.39597	0.137504	-0.335522	0.0733944	-0.00353535	-0.414201	1077513	CGEN_HUM_1014028_1	16p11.2	Hs.274309	ERAF	Homo sapiens EDRF protein (LOC51327), mRNA
-0.269364	-0.141012	0.39535	-0.0583315	0.409715	0.367253	1077514	CGEN_HUM_1014412_1	16p13.3	Hs.322482	DKFZP566J2046	Homo sapiens clone 785627 unknown mRNA
0.0466776	0.0263625	0.0582598		0.0188272	0.0285183	1077517	CGEN_HUM_1015513_1	NULL	Hs.257696	NULL	Homo sapiens cDNA FLJ12352 fis, clone MAMMA1002312
-0.295227	0.291405	-0.167656	0.451356	0.259294	0.248683	1077519	CGEN_HUM_1016281_1	NULL		LOC142678	Homo sapiens cDNA FLJ20648 fis, clone KAT02130
-0.172748		-0.0422665		0.182234	0.467818	1077520	CGEN_HUM_1016665_1	NULL		NULL	Human mRNA for ETS-like 30 kDa protein
-0.160551	-0.154934	0.234273	0.0555766	0.536572	0.121597	1077525	CGEN_HUM_1018585_1	13q22.1	Hs.30340	NDFIP2	Homo sapiens mRNA for KIAA1165 protein, partial cds
-0.181429	-0.535032	-0.460791	-0.977472	-0.75191	-0.41464	1082543	CGEN_HUM_1006508_1	10q11.1	Hs.237356	CXCL12	Human cytokine SDF-1-beta mRNA, complete cds
0.00732687	-0.0352042	0.433191	-0.144516	0.537002	0.128987	1077528	CGEN_HUM_1000606_1	19q13.3	Hs.74047	ETFB	Homo sapiens electron-transfer-flavoprotein, beta polypeptide (ETFB) mRNA
0.426786	0.0243725	0.146312	0.452009	-0.206178	-0.139491	1077529	CGEN_HUM_1000990_1	NULL		NULL	Homo sapiens cDNA FLJ12146 fis, clone MAMMA1000402
0.343836	0.171303	0.946426	0.611153	0.555847	0.109086	1077530	CGEN_HUM_1001374_1	NULL	Hs.78893	PHF3	Homo sapiens KIAA0244 protein (KIAA0244), mRNA
0.427762	0.632882	0.295093	-0.307169	0.00502359	-0.328486	1077531	CGEN_HUM_1001758_1	11q21	Hs.120842	FLJ10251	Homo sapiens hypothetical protein FLJ10251 (FLJ10251), mRNA
-0.0400197	-0.0421306	0.277924	0.303608	0.636058	0.339635	1077532	CGEN_HUM_1002142_1	2p11.2	Hs.11156	LOC51255	Homo sapiens hypothetical protein (LOC51255), mRNA
0.0467471	0.285212	0.383041	-0.202479	0.216394	-0.0549125	1077533	CGEN_HUM_1002526_1	13q14	Hs.120247	NUFIP1	Homo sapiens nuclear fragile X mental retardation protein-interacting protein 1 (NUFIP1), mRNA
-0.227157	-0.250884	0.268043	-0.231025	0.721253	-0.655584	1077534	CGEN_HUM_1002910_1	7p22.3	Hs.57783	EIF3S9	Homo sapiens eukaryotic translation initiation factor 3, subunit 9 (eta, 116kD) (EIF3S9) mRNA
-0.115115	-0.0920553	0.121303	-0.08314	0.529767	0.158807	1077535	CGEN_HUM_1003294_1	20p12	Hs.32539	PAK7	Homo sapiens mRNA for protein kinase PAK5, complete cds
			-0.295958			1077536	CGEN_HUM_1003678_1	4q13.3	Hs.27916	ADAMTS3	Human mRNA for KIAA0366 gene, partial cds
0.0388969	-0.219095	0.490097	-0.217706	0.517235	-0.228153	1077537	CGEN_HUM_1004062_1	1p32.1-p31.3	Hs.35086	USP1	Homo sapiens ubiquitin-specific protease 1 (USP1), mRNA
-0.0216198	-0.213818	0.241279	-0.126565	0.480978	-0.0729621	1077539	CGEN_HUM_1004830_1	Xq28	Hs.57698	H105E3	Homo sapiens NAD(P) dependent steroid dehydrogenase-like; H105e3 (H105E3), mRNA
						1077540	CGEN_HUM_1005214_1	2q21	Hs.2251	LCT	Homo sapiens lactase (LCT) mRNA
0.362452	0.181085	0.917741	0.00875374	1.15175	-0.196099	1077541	CGEN_HUM_1005598_1	12q14	Hs.184786	TIP120A	Homo sapiens TIP120 protein (TIP120), mRNA
0.336871	-0.480536	0.244265	0.0186634	-0.178233		1077542	CGEN_HUM_1005982_1	8q21.3-q22.1	Hs.65425	CALB1	Homo sapiens calbindin 1, (28kD) (CALB1), mRNA
						1077543	CGEN_HUM_1006366_1	1p36.12	Hs.189507	PLA2G2D	Homo sapiens phospholipase A2, group IID (PLA2G2D), mRNA
-0.163265	-0.0962219	0.247228	0.0168522	0.863246	0.115909	1077544	CGEN_HUM_1006750_1	3q13.13	Hs.26367	APG3	Homo sapiens PC3-96 mRNA, complete cds
-0.058964	-0.18541	0.472781	-0.0768412	0.633908	0.238666	1077545	CGEN_HUM_1007134_1	12p11.23	Hs.173074	DKFZP564O1863	Homo sapiens HSPC123 mRNA, complete cds
0.0213632	0.0471073	-0.0894491	0.246108	0.294304	0.169203	1077546	CGEN_HUM_1007518_1	17p13.3	Hs.306088	CRK	Homo sapiens v-crk avian sarcoma virus CT10 oncogene homolog (CRK), transcript variant II, mRNA
-0.168752	-0.172585	-0.170345	0.156532	0.676818	0.114901	1077547	CGEN_HUM_1007902_1	7p13	Hs.59498	CDC2L5	Homo sapiens cell division cycle 2-like 5 (cholinesterase-related cell division controller) (CDC2L5), mRNA
-0.253375	-0.207162	0.303819	0.119299	0.707103	0.25824	1077548	CGEN_HUM_1008286_1	1p36.13-q41	Hs.5298	CGI-45	Homo sapiens CGI-45 protein (LOC51094), mRNA
-0.0700922	-0.098134	0.0583315	0.109554	-0.391394		1077549	CGEN_HUM_1008670_1	2q37		COL6A3	type VI collagen alpha 3 chain {5' region, alternatively spliced, exon A9/N10} [human, mRNA, 653 nt]
-0.0120713	-0.193882	-0.871754	-0.146682	0.634488	0.215013	1077550	CGEN_HUM_1009054_1	17q24		SH3GLP3	H.sapiens SH3GLP3 pseudogene, 3' end
-0.170389	-0.295097	0.306067	0.0941445	0.684488	0.1227	1077551	CGEN_HUM_1009438_1	2q33-q34	Hs.162	IGFBP2	Human insulin-like growth factor binding protein 2 (IGFBP2) mRNA, complete cds
-0.127276	-0.338873	0.382909	0.0521286	0.464008	0.163006	1077552	CGEN_HUM_1009822_1	6q16.1-q16.3	Hs.7510	MAP3K7	Homo sapiens mitogen-activated protein kinase kinase kinase 7 (MAP3K7), mRNA
-0.00483315	-0.221396	-0.265319	0.105842	0.354823	0.209636	1077553	CGEN_HUM_1010206_1	22q13.33	Hs.73946	ECGF1	Homo sapiens endothelial cell growth factor 1 (platelet-derived) (ECGF1), mRNA
-0.0101319	-0.0900523	0.213011	-0.0339473	0.645159	0.00266741	1077554	CGEN_HUM_1010590_1	6p21.3	Hs.55296	BAT1	Homo sapiens HLA-B associated transcript-1 (D6S81E) mRNA
0.402541	0.91819	0.278818	0.767725	-0.534024	0.496926	1077555	CGEN_HUM_1010974_1	Xp21.3	Hs.113824	MAGEB2	Homo sapiens melanoma antigen, family B, 2 (MAGEB2), mRNA
-0.216579	-0.395111	0.0181329	0.214873	0.802954	0.217653	1077556	CGEN_HUM_1011358_1	5q32-q33.1	Hs.109281	TNIP1	Homo sapiens Nef-associated factor 1 (NAF1) mRNA
-0.277212	-0.486726	0.347598	-0.186036	0.745084	0.05182	1077557	CGEN_HUM_1011742_1	12q12-q14		TUBA6	Human mRNA for tubulin alpha-1, 5'UTR (sequence from the 5'cap to the start codon)
0.59808	0.506481	0.567785	0.483338	1.52048	-0.631067	1077558	CGEN_HUM_1012126_1	7q33	Hs.84790	C7orf14	Human mRNA for KIAA0225 gene, partial cds
				-0.905552		1077559	CGEN_HUM_1012510_1	NULL		NULL	Homo sapiens partial mRNA; ID ED166-12B
0.22485	0.144652	0.148185	-0.156192	-0.0532301	0.191752	1077560	CGEN_HUM_1012894_1	NULL		NULL	Human small nuclear RNA U4atac, partial sequence
0.277404	0.0768392	0.106952	0.315585	-0.314312	0.0768354	1077562	CGEN_HUM_1013662_1	NULL		NULL	H.sapiens mRNA for CREM gene, exon psi
0.363675		0.363292		0.0166314		1077563	CGEN_HUM_1014046_1	NULL		NULL	Homo sapiens NIK gene, exon 4, 3'
0.279513	-0.0781501	0.0399016		0.0873369	-0.28099	1077565	CGEN_HUM_1014763_1	NULL	Hs.274511	NULL	Homo sapiens mRNA; cDNA DKFZp586E121 (from clone DKFZp586E121)
0.359459	0.233493	-0.00902504	0.38935	0.0238732	-0.111637	1077566	CGEN_HUM_1015147_1	15q22.1	Hs.287711	FLJ22692	Homo sapiens cDNA: FLJ22692 fis, clone HSI11184
-0.085287		0.46409		-0.731555		1077567	CGEN_HUM_1015531_1	NULL	Hs.232604	NULL	Homo sapiens cDNA: FLJ22675 fis, clone HSI10553
0.280738	-0.0333237	0.206164	0.0520251	0.227695	-0.112963	1077569	CGEN_HUM_1016299_1	NULL	Hs.271809	NULL	Homo sapiens cDNA: FLJ22406 fis, clone HRC08351
0.391393	-0.107283	0.0576434	-0.0656503	0.157367	0.199909	1077572	CGEN_HUM_1017451_1	7p22.3	Hs.121593	LOC90639	Homo sapiens cDNA FLJ13123 fis, clone NT2RP3002763
0.715198	-1.35555	0.293081	-0.707301	-0.494552	0.397146	1077574	CGEN_HUM_1018219_1	12p11.23-p12.1		BHLHB3	Homo sapiens partial unknown mRNA from drug-resistant melanoma cells, 3'UTR, clone DMS-11
0.144668		1.1175		0.668166	0.412857	1077575	CGEN_HUM_1018603_1	NULL	Hs.26968	NULL	Homo sapiens mRNA from chromosome 5q21-22, clone:357Ex
0.600579	-0.00184387	0.116432	0.0188365	-0.396108	-0.0823135	1077577	CGEN_HUM_1000228_1	14q23.1		ARHJ	Homo sapiens partial mRNA for TC10-like Rho GTPase (TCL gene)
0.23692	0.795331	0.072382	0.215742	-0.361886	-0.280659	1077578	CGEN_HUM_1000612_1	16q24	Hs.68877	CYBA	Homo sapiens cytochrome b-245, alpha polypeptide (CYBA) mRNA
0.562824	-0.028863	0.0566662	0.164316	-0.669752	-0.612222	1077579	CGEN_HUM_1000996_1	NULL		NULL	Homo sapiens cDNA FLJ11592 fis, clone HEMBA1003799
0.0690684	0.0184803	0.0373406	0.0798372	0.455301	0.161712	1077580	CGEN_HUM_1001380_1	19p13.3	Hs.153880	POLRMT	Homo sapiens polymerase (RNA) mitochondrial (DNA directed) (POLRMT) mRNA
0.128068	0.413356	0.268252	-0.11031	0.0898264	-0.39776	1077581	CGEN_HUM_1001764_1	12q13.3		HOXC8	H.sapiens mRNA for HOXC8 protein, exon 2
0.198842	0.0694242	0.185429	0.0194393	-0.0521579	0.164612	1077582	CGEN_HUM_1002148_1	17q21.3	Hs.819	HOXB7	Homo sapiens homeo box B7 (HOXB7) mRNA
-0.276653	-0.00748979	0.21543	0.393806	0.754247	0.164328	1077583	CGEN_HUM_1002532_1	1p36.33-p36.11	Hs.184245	SHARP	Homo sapiens KIAA0929 protein Msx2 interacting nuclear target (MINT) homolog (KIAA0929), mRNA
0.247994	0.108272	0.530325	0.0691639	0.911156	-0.107322	1077584	CGEN_HUM_1002916_1	4q25	Hs.96840	LAK	Homo sapiens mRNA for KIAA1527 protein, partial cds
-0.00196653	-0.0899822	-0.370638	0.131459	0.410298	0.182793	1077585	CGEN_HUM_1003300_1	19p13.3	Hs.25619	DAPK3	Homo sapiens death-associated protein kinase 3 (DAPK3) mRNA
0.536723	0.304336	0.518833	0.0951605	-0.281102	0.612692	1077586	CGEN_HUM_1003684_1	16q13-q21	Hs.111301	MMP2	Human collagenase type IV mRNA, 3' end
0.463025	-0.00493847	0.308617	-0.13094	-0.440113	-0.417648	1077587	CGEN_HUM_1004068_1	1p31.1	Hs.173694	VDU1	Homo sapiens mRNA for KIAA1097 protein, partial cds
0.11576	-0.0483498	0.26415	0.296372	0.572971	0.293986	1077589	CGEN_HUM_1004836_1	12q13	Hs.11958	RODH	Homo sapiens oxidative 3 alpha hydroxysteroid dehydrogenase; retinol dehydrogenase (RODH) mRNA
0.135434	0.307575	1.27715	0.482183	0.85809	0.198135	1077590	CGEN_HUM_1005220_1	10p14-p13	Hs.3862	UPF2	Homo sapiens regulator of nonsense transcripts 2 (RENT2) mRNA, complete cds
0.244866	0.001899	0.0506755	0.000542316	0.276413	0.159076	1077591	CGEN_HUM_1005604_1	12p13-p12.2	Hs.74094	PZP	Homo sapiens pregnancy-zone protein (PZP) mRNA
	-0.234095					1077592	CGEN_HUM_1005988_1	13q14		DNAH10	Homo sapiens mRNA for axonemal dynein heavy chain (DNAH10), partial
0.17478	0.0924619	-0.0669373	0.233825	-0.0555584	0.528668	1077593	CGEN_HUM_1006372_1	22q13.1	Hs.114309	APOL1	apolipoprotein L
-0.0107908	0.30878	0.149514	0.419272	0.332262	0.0785456	1077594	CGEN_HUM_1006756_1	NULL	Hs.99636	NULL	Homo sapiens cDNA FLJ12563 fis, clone NT2RM4000820, weakly similar to VACUOLAR ATP SYNTHASE SUBUNIT AC45 PRECURSOR (EC 3.6.1.34)
0.0450296	-0.280581	0.329295	-0.056338	0.461619	0.0205304	1077595	CGEN_HUM_1007140_1	8q11.23	Hs.12540	LYPLA1	Homo sapiens lysophospholipase I (LYPLA1), mRNA
0.195371	0.367558	-0.0944351	0.338478	-0.411501		1077596	CGEN_HUM_1007524_1	17p11.2	Hs.159517	GRAP	Homo sapiens GRB2-related adaptor protein (GRAP) mRNA
-0.0978192	-0.186144	-0.00114318	-0.236095	0.545913	-0.157025	1077597	CGEN_HUM_1007908_1	5q31.3	Hs.286261	FLJ20195	Homo sapiens hypothetical protein FLJ20195 (FLJ20195), mRNA
-0.139517	-0.236686	0.343165	0.0324477	0.754083	0.140831	1077598	CGEN_HUM_1008292_1	19q12-q13.1	Hs.166468	PDCD5	Homo sapiens programmed cell death 5 (PDCD5), mRNA
				-1.30261		1077599	CGEN_HUM_1008676_1	18q12.1	Hs.69752	DSC1	Homo sapiens desmocollin 1 (DSC1), mRNA
0.197939	0.473167	0.0222278	0.366611	0.765615	-0.066703	1077600	CGEN_HUM_1009060_1	1q24	Hs.227806	RASAL2	Homo sapiens ras GTPase activating protein-like (NGAP) mRNA
-0.0677576	-0.187281	0.153735	-0.0547494	0.442715	0.0510996	1077601	CGEN_HUM_1009444_1	11q13	Hs.112278	ARRB1	Homo sapiens arrestin, beta 1 (ARRB1) mRNA
-0.0341319	-0.0844996	0.241402	0.215183	0.306226	-0.0238061	1077602	CGEN_HUM_1009828_1	21q22.3	Hs.41267	C21orf7	Homo sapiens c21orf7 form A-D (C21orf7), mRNA
-0.275671	0.00499203	-0.000836587	0.135076	0.734419	0.367621	1077604	CGEN_HUM_1010596_1	22q13.31	Hs.4877	CGI-51	Homo sapiens CGI-51 protein (CGI-51), mRNA
0.1905	0.0749464	0.335432	0.380427	-0.069844	0.00333218	1077605	CGEN_HUM_1010980_1	NULL	Hs.272205	NULL	Homo sapiens hypothetical protein FLJ10034 (FLJ10034), mRNA
-0.0199631	-0.112017	-0.296478	0.1019	0.540145	0.185239	1077606	CGEN_HUM_1011364_1	12q24.1	Hs.234961	HYPE	Homo sapiens cDNA: FLJ22421 fis, clone HRC08626
-0.165347	-0.276243	0.212678	0.0916305	0.463919	0.176284	1077607	CGEN_HUM_1011748_1	NULL	Hs.296322	NULL	Homo sapiens cDNA: FLJ22844 fis, clone KAIA5181
-0.267153	0.143165	0.371241	0.399437	0.76117	0.293535	1077608	CGEN_HUM_1012132_1	NULL		NULL	Homo sapiens full length insert cDNA clone YW19E12
-0.0104549		0.0133625		0.344067		1077609	CGEN_HUM_1012516_1	11q13.1	Hs.121072	FLJ10786	Homo sapiens hypothetical protein FLJ10786 (FLJ10786), mRNA
0.61353	0.0521048	0.0931362	0.278214	0.308203	-0.0326516	1077610	CGEN_HUM_1012900_1	17q11.2	Hs.241421	DKFZP434O047	Homo sapiens DKFZP434O047 protein (DKFZP434O047), mRNA
-0.453402	0.0521513	0.413281	0.306483	-1.15765	0.0945264	1077611	CGEN_HUM_1013284_1	7p15-p14	Hs.249195	HOXA13	Homo sapiens homeo box A13 (HOXA13), mRNA
0.176859		-0.611419		-0.60072	-0.766389	1077612	CGEN_HUM_1013668_1	17q21.32	Hs.55069	NXPH3	Homo sapiens mRNA for KIAA1159 protein, partial cds
0.408113		-0.137939		-0.196756		1077615	CGEN_HUM_1014769_1	NULL	Hs.333496	NULL	Homo sapiens cDNA FLJ11901 fis, clone HEMBA1007347
1.03897		0.866577		0.0338626	-0.0018923	1077616	CGEN_HUM_1015153_1	NULL	Hs.137011	NULL	Homo sapiens mRNA; cDNA DKFZp547P134 (from clone DKFZp547P134)
0.215349	-0.162979	-0.0353082		-0.156119	0.405817	1077617	CGEN_HUM_1015537_1	2q12.3	Hs.272219	FLJ20019	Homo sapiens hypothetical protein FLJ20019 (FLJ20019), mRNA
-0.146156		0.747063		0.482535	0.0155497	1077619	CGEN_HUM_1016305_1	NULL	Hs.19150	NULL	Homo sapiens mRNA; cDNA DKFZp564A2164 (from clone DKFZp564A2164)
0.771997		-0.315371	-1.79996	-1.55965		1077621	CGEN_HUM_1017073_1	NULL		NULL	Human autonomously replicating sequence (ARS); O-family homologous repeat region mRNA
-0.00607771	0.457661	0.472452	0.316736	0.211549		1077622	CGEN_HUM_1017457_1	NULL	Hs.40328	NULL	Homo sapiens cDNA: FLJ21663 fis, clone COL08885
-0.129004	0.00115879	-0.0518619	0.354731	0.428349	0.473748	1077623	CGEN_HUM_1017841_1	16p13.3	Hs.3797	RAB26	Homo sapiens RAB26, member RAS oncogene family (RAB26), mRNA
-0.233813	-0.0156888	0.689874	0.485731	0.475488	0.286703	1077625	CGEN_HUM_1018609_1	NULL	Hs.28794	NULL	Homo sapiens cDNA: FLJ23332 fis, clone HEP12754
0.232747	0.144031	-0.132963	0.460947	0.30024	0.372577	1077627	CGEN_HUM_1000246_1	4p16.3-q21	Hs.2420	SOD3	Homo sapiens superoxide dismutase 3, extracellular (SOD3), mRNA
0.240123	1.17841	0.0529973	-0.0432905	-0.314435		1077628	CGEN_HUM_1000630_1	10q24.3	Hs.1363	CYP17A1	Homo sapiens cytochrome P450, subfamily XVII (steroid 17-alpha-hydroxylase), adrenal hyperplasia (CYP17) mRNA
-0.0413276	-0.285871	0.161513	-0.195471			1077629	CGEN_HUM_1001014_1	10q22.1	Hs.106469	SUPV3L1	Homo sapiens suppressor of var1 (S.cerevisiae) 3-like 1 (SUPV3L1) mRNA, and translated products
-0.382396	-0.312464	-0.147522	0.13788	0.250578	0.234401	1077630	CGEN_HUM_1001398_1	2p21	Hs.131728	TTC7	Homo sapiens mRNA for KIAA1140 protein, partial cds
0.450222	0.197704	-0.724766	-0.0967398	0.0984899	0.130995	1077631	CGEN_HUM_1001782_1	19q13	Hs.333069	ERF	Homo sapiens Ets2 repressor factor (ERF), mRNA
-0.0262346	-0.0470025	0.310039	0.0805284	0.495701	-0.000377422	1077632	CGEN_HUM_1002166_1	5p12-p11	Hs.78743	ZNF131	Human zinc finger protein ZNF131 mRNA, partial cds
0.267299	1.0214	-0.057362	0.28608	-0.345731		1077633	CGEN_HUM_1002550_1	NULL		NULL	Homo sapiens Y chromosome spermatogenesis candidate protein (RBM) pseudogene mRNA, partial cds
0.0572126	1.00793	0.194407		0.200337	-0.413698	1077634	CGEN_HUM_1002934_1	11q12.2	Hs.2186	EEF1G	Homo sapiens eukaryotic translation elongation factor 1 gamma (EEF1G) mRNA
			0.284994			1077635	CGEN_HUM_1003318_1	NULL	Hs.50813	ITLN	Homo sapiens hypothetical protein FLJ20022 (FLJ20022), mRNA
-0.328238	0.0653566	-0.361666	0.346911	0.452108	0.693948	1077636	CGEN_HUM_1003702_1	11q13	Hs.11590	CTSF	Homo sapiens cathepsin F (CTSF), mRNA
-0.140652	-0.235676	-0.167483	-0.134333	0.108041	0.194184	1077637	CGEN_HUM_1004086_1	17q25.3	Hs.11387	KIAA1453	Homo sapiens mRNA for KIAA1453 protein, partial cds
0.0472688	-0.222707	0.113146	0.0270293	-0.366653	0.0828765	1077639	CGEN_HUM_1004854_1	6q21	Hs.16608	LOC57107	Homo sapiens candidate tumor suppressor protein (LOC57107), mRNA
-0.134428	-0.0266796	-0.767758	-0.1371	0.241427	-0.28243	1077640	CGEN_HUM_1005238_1	17q25.2	Hs.4935	KIAA0176	Human mRNA for KIAA0176 gene, partial cds
-0.096059	-0.340431	-0.885658	-0.161475	0.725191	0.0976595	1077641	CGEN_HUM_1005622_1	12q13	Hs.119177	ARF3	Homo sapiens ADP-ribosylation factor 3 (ARF3), mRNA
						1077642	CGEN_HUM_1006006_1	17p12	Hs.284259	DNAH9	Homo sapiens dynein, axonemal, heavy polypeptide 17-like (DNAH17L) mRNA
0.115601	0.141575	0.511759	0.165163	0.430923	0.0834885	1077643	CGEN_HUM_1006390_1	9q22	Hs.79334	NFIL3	Homo sapiens nuclear factor, interleukin 3 regulated (NFIL3) mRNA
-0.245527	-0.366457	0.450444	0.0187398	0.959808	0.18158	1077644	CGEN_HUM_1006774_1	10q21	Hs.75133	TFAM	Homo sapiens transcription factor 6-like 1 (mitochondrial transcription factor 1-like) (TCF6L1) mRNA
-0.109616	-0.0401739	0.259184	0.363277	0.773317	0.146529	1077645	CGEN_HUM_1007158_1	10q24.32	Hs.105751	SLK	Homo sapiens Ste20-related serine/threonine kinase (KIAA0204), mRNA
0.0480822	-0.227536	0.244101	0.0979264	0.20282	0.185878	1077646	CGEN_HUM_1007542_1	17q21.2	Hs.22937	KBRAS2	Homo sapiens hypothetical protein DKFZp434N1526 (DKFZp434N1526), mRNA
-0.231505	-0.0805591	0.115953	-0.275138	0.359772	0.0249451	1077647	CGEN_HUM_1007926_1	12q24.11	Hs.172589	PWP1	Homo sapiens nuclear phosphoprotein similar to S. cerevisiae PWP1 (PWP1), mRNA
0.107101	-0.0697356	0.170694	0.0802187	0.42607	0.00431831	1077648	CGEN_HUM_1008310_1	6p25.2	Hs.296327	RIPK1	Homo sapiens receptor (TNFRSF)-interacting serine-threonine kinase 1 (RIPK1) mRNA
0.0295299	0.0352244	0.538229	-0.013376	0.182055	-0.137555	1077649	CGEN_HUM_1008694_1	1p22.1	Hs.199243	TA-LRRP	Human mRNA for KIAA0231 gene, partial cds
0.0271005	-0.0583167	0.161416	-0.0420414	0.0553192	0.314465	1077650	CGEN_HUM_1009078_1	2q37.3	Hs.122275	FLJ20499	Homo sapiens testis specific ankyrin-like protein 1 (LOC51281), mRNA
-0.0951112	0.237309	0.0917914	0.403179	0.0159788	0.0104918	1077651	CGEN_HUM_1009462_1	10q24.2	Hs.23860	KIAA1010	Homo sapiens mRNA for KIAA1010 protein, partial cds
0.219411	-0.151709	-0.0887562	-0.206619	0.527865	0.0789227	1077652	CGEN_HUM_1009846_1	5p15.1-p14	Hs.171957	TRIO	Homo sapiens triple functional domain (PTPRF interacting) (TRIO), mRNA
-0.226203	-0.141905	-0.308093	-0.0422187	0.296332	0.272395	1077653	CGEN_HUM_1010230_1	17p13.1-p11.2	Hs.26988	EFNB3	Homo sapiens ephrin-B3 (EFNB3) mRNA
-0.10054	-0.330177	0.390434	0.0840852	0.562023	-0.0324887	1077654	CGEN_HUM_1010614_1	11p13	Hs.167791	RCN1	Homo sapiens reticulocalbin 1, EF-hand calcium binding domain (RCN1), mRNA
-0.286548	0.0217524	0.240011	0.228459	0.552397	0.118131	1077656	CGEN_HUM_1011382_1	15q15.3	Hs.7351	ARPP-19	Homo sapiens cyclic AMP phosphoprotein, 19 kD (ARPP-19) mRNA
-0.0621069	-0.371777	0.147811	-0.150266	0.324912	0.351359	1077657	CGEN_HUM_1011766_1	NULL	Hs.350538	NULL	Homo sapiens cDNA FLJ11831 fis, clone HEMBA1006562
0.0120537	0.163307	-0.00409663	0.650794	0.714586	0.119598	1077658	CGEN_HUM_1012150_1	NULL	Hs.301549	NULL	Homo sapiens mRNA; cDNA DKFZp564H172 (from clone DKFZp564H172)
-0.0400825	-0.0414587	0.397327	0.177277	0.644432	0.361448	1077659	CGEN_HUM_1012534_1	3q12.3	Hs.283728	PCNP	Homo sapiens PEST-containing nuclear protein (pcnp), mRNA
0.128956	-0.318338	0.0489096	-0.0831783	0.690267	0.0475028	1077660	CGEN_HUM_1012918_1	6p21.3	Hs.247813	H3FH	Homo sapiens H3 histone family, member H (H3FH) mRNA
0.184425	-0.301656	-0.040407	-0.258712	0.514573	0.0155181	1077662	CGEN_HUM_1013686_1	6p21.3	Hs.274402	HSPA1B	Homo sapiens heat shock 70kD protein 1 (HSPA1B), mRNA
-0.0176591		0.113286		0.565659		1077663	CGEN_HUM_1014070_1	NULL		NULL	Homo sapiens full length insert cDNA clone YP85E07
-0.128508	-0.189116	0.378113	0.125634	0.682913	0.391882	1077664	CGEN_HUM_1014454_1	7q21.3-q22.1	Hs.333495	DSS1	Homo sapiens Deleted in split-hand/split-foot 1 region (DSS1), mRNA
0.297828		0.0140274		-0.282989		1077666	CGEN_HUM_1015171_1	NULL		NULL	Homo sapiens mRNA; cDNA DKFZp564O163 (from clone DKFZp564O163)
0.639769	-0.0826694	-0.0787976	-0.163253	-0.713938	-0.568821	1077668	CGEN_HUM_1015939_1	NULL	Hs.306711	NULL	Homo sapiens cDNA: FLJ21215 fis, clone COL00526
0.457742		0.0558813		0.0101942	-0.0241418	1077669	CGEN_HUM_1016323_1	NULL	Hs.141183	NULL	Homo sapiens cDNA: FLJ23289 fis, clone HEP10028
0.169485	-0.151373	0.00561517	-0.0949504	0.515576	-0.447821	1077671	CGEN_HUM_1017091_1	NULL		NULL	Human erg protein (ets-related gene) mRNA, 3' flank
-0.00415912	0.234059	0.132125	0.26996	0.220529	0.359986	1077672	CGEN_HUM_1017475_1	1q21.1	Hs.331667	LOC284615	Homo sapiens mRNA; cDNA DKFZp761F202 (from clone DKFZp761F202)
-0.0928609	0.27933	0.154242	0.435899	0.271108	-0.42499	1077674	CGEN_HUM_1018243_1	6p24.3	Hs.184018	LY86	Homo sapiens MD-1, RP105-associated (MD-1) mRNA
0.0891837	0.196105	0.0734236	0.334833	0.34034	0.492778	1077677	CGEN_HUM_1000252_1	6q13	Hs.33979	MTO1	Homo sapiens CGI-02 protein (CGI-02), mRNA
-0.174066	0.00717207	0.191726	0.133267	0.359563	0.0905352	1077678	CGEN_HUM_1000636_1	8q24.3	Hs.289271	CYC1	Homo sapiens cytochrome c-1 (CYC1) mRNA
0.0623432	-0.0569529	0.223256	-0.24682	-0.0806905	0.132882	1077679	CGEN_HUM_1001020_1	9q22.32	Hs.9196	NAP1	Homo sapiens hypothetical protein (HSPC219), mRNA
0.123161	0.0523338	0.373437	-0.117529	0.209228	-0.216094	1077680	CGEN_HUM_1001404_1	2q13	Hs.86337	Rpo1-2	Homo sapiens similar to DNA-directed RNA polymerase I (135 kDa) (FLJ10816), mRNA
0.244802	-0.298557	-0.273408	-0.136497	-0.0538449	-0.0901771	1077681	CGEN_HUM_1001788_1	11p11.2	Hs.157441	SPI1	Homo sapiens spleen focus forming virus (SFFV) proviral integration oncogene spi1 (SPI1), mRNA
0.0334244	0.029317	0.371066	0.0548118	0.12861	0.208493	1077682	CGEN_HUM_1002172_1	NULL	Hs.79531	NULL	Homo sapiens TTF-I interacting peptide 20 mRNA, partial cds
-0.327226	0.427674	0.329942	0.275878	0.621595	-1.1225	1077683	CGEN_HUM_1002556_1	4p13-p12	Hs.95549	FLJ20273	Homo sapiens hypothetical protein (FLJ20273), mRNA
0.195245	-0.0577578	0.281003	-0.11379	0.402396	0.149424	1077684	CGEN_HUM_1002940_1	5q11.2	Hs.5798	PELO	Homo sapiens CGI-17 protein (LOC51007), mRNA
0.0866613	0.176353	0.0418441	0.195367	0.249332	-0.389768	1077685	CGEN_HUM_1003324_1	19p13.1	Hs.99877	JAK3	Homo sapiens Janus kinase 3 (a protein tyrosine kinase, leukocyte) (JAK3) mRNA
-0.381614	-0.518067	-1.32515	-0.117387	0.670648	-0.277926	1077686	CGEN_HUM_1003708_1	11p15.5	Hs.343475	CTSD	Homo sapiens cathepsin D (lysosomal aspartyl protease) (CTSD) mRNA
0.0808018	-0.0837089	-0.0229096	0.210635	0.655466	0.111387	1077687	CGEN_HUM_1004092_1	7p22.2		FLJ12697	Homo sapiens cDNA FLJ12697 fis, clone NT2RP1000522, weakly similar to UBIQUITIN CARBOXYL-TERMINAL HYDROLASE DUB-1 (EC 3.1.2.15)
0.120735	0.609124	-0.370384	-0.228622	-0.655054	-0.233478	1082352	CGEN_HUM_1009916_1	4q21	Hs.89690	CXCL3	Homo sapiens GRO3 oncogene (GRO3) mRNA
0.257019	-0.0495112	-0.254266	0.0574321	0.907407	0.0309331	1077690	CGEN_HUM_1005244_1	16p13.3	Hs.61960	FLJ20040	Homo sapiens hypothetical protein (FLJ20040), mRNA
0.236067	-0.107109	0.244383	-0.112554	0.759103	0.282492	1077691	CGEN_HUM_1005628_1	13q33.3	Hs.179791	RAB20	Homo sapiens hypothetical protein FLJ20429 (FLJ20429), mRNA
0.279835	0.61004	0.181096	0.194869	0.80375	0.0568045	1077692	CGEN_HUM_1006012_1	NULL		NULL	Homo sapiens c33.42 unnamed HERV-H protein mRNA, partial cds
0.000553924	0.0902345	0.182915	0.213087	0.521983	0.135893	1077693	CGEN_HUM_1006396_1	NULL		NULL	H.sapiens (xs151) mRNA, 355bp
						1077694	CGEN_HUM_1006780_1	16p13.13	Hs.2748	TNP2	Homo sapiens transition protein 2 (during histone to protamine replacement) (TNP2), mRNA
0.138522	0.350619	0.0657646	-0.335986	-0.0175548	-0.0569147	1077695	CGEN_HUM_1007164_1	3p21.3	Hs.103665	VILL	Homo sapiens villin-like (VILL), mRNA
-0.173354	-0.243727	-2.13179	0.0169124	0.876709	0.293666	1077696	CGEN_HUM_1007548_1	6p21.3	Hs.25911	BAT2	Homo sapiens HLA-B associated transcript-2 (D6S51E) mRNA
-0.33411	0.0603816	0.202947	0.0518325	0.107533		1077697	CGEN_HUM_1007932_1	13q14.3	Hs.27007	CHC1L	Homo sapiens chromosome condensation 1-like (CHC1L) mRNA
-0.0631092	-0.139464	0.201733	-0.17859	0.323171	-0.102364	1077698	CGEN_HUM_1008316_1	17q21.33	Hs.6153	CGI-48	Homo sapiens CGI-48 protein (LOC51096), mRNA
-0.0998996	0.165784	0.19128	-0.592156	-0.028738	-0.381156	1077700	CGEN_HUM_1009084_1	Xq26.3	Hs.6540	FGF13	Homo sapiens fibroblast growth factor 13 (FGF13) mRNA
0.270161	-0.017028	0.233921	0.289556	0.276732	0.367322	1077701	CGEN_HUM_1009468_1	2q36.2	Hs.44743	WDFY1	Homo sapiens cDNA FLJ12826 fis, clone NT2RP2002929, weakly similar to HYPOTHETICAL 46.2 KD TRP-ASP REPEATS CONTAINING PROTEIN D2013.2 IN CHROMOSOME II
-0.102474	0.395353	-0.165714	0.230386	-0.225782	-0.135475	1077702	CGEN_HUM_1009852_1	16p13.3	Hs.155981	MSLN	Homo sapiens mesothelin (MSLN), transcript variant 2, mRNA
				-0.613935		1077703	CGEN_HUM_1010236_1	19q13.3	Hs.117005	SIGLEC5	Homo sapiens sialic acid binding Ig-like lectin 5 (SIGLEC5), mRNA
0.314425	-0.260598	-0.0816493	-0.0473782	-0.00091438	0.122991	1077704	CGEN_HUM_1010620_1	19p12	Hs.143187	FLJ10432	Homo sapiens hypothetical protein (FLJ10432), mRNA
-0.194917	-0.190671	0.109133	0.0249488	0.598957	0.213254	1077706	CGEN_HUM_1011388_1	9q34.2	Hs.3196	SURF1	Homo sapiens surfeit 1 (SURF1) mRNA
-0.10538	-0.287629	-0.1413	-0.983234	-0.258411	-0.877116	1077708	CGEN_HUM_1012156_1	13q12	Hs.93765	LHFP	Homo sapiens lipoma HMGIC fusion partner (LHFP) mRNA
-0.00338453	0.333767	0.123054		0.262906	-0.0800813	1077709	CGEN_HUM_1012540_1	NULL	Hs.153272	NULL	Homo sapiens cDNA: FLJ22715 fis, clone HSI13726
0.193341	-0.624366	0.37446	-0.989962	-0.377456	0.407023	1077710	CGEN_HUM_1012924_1	NULL	Hs.180187	NULL	Homo sapiens cDNA FLJ14337 fis, clone PLACE4000494
0.122016	-0.130596	-0.216119	0.278524	0.186688	0.0224133	1077711	CGEN_HUM_1013308_1	16q24.2	Hs.118944	MGC15419	Homo sapiens cDNA: FLJ22477 fis, clone HRC10815
0.170423	-0.134884	0.344532	-0.0652439	0.144977	0.151036	1077713	CGEN_HUM_1014076_1	10q26.12	Hs.11859	FLJ13188	Homo sapiens cDNA FLJ13188 fis, clone NT2RP3004246
1.2178		0.127129		-0.296684		1077714	CGEN_HUM_1014460_1	NULL	Hs.202596	NULL	Homo sapiens cDNA FLJ10632 fis, clone NT2RP2005637
0.0454225	0.665897	-0.143896	0.621619	0.2473	0.23678	1077715	CGEN_HUM_1014793_1	5q35.3	Hs.287487	FLJ12121	Homo sapiens cDNA FLJ12121 fis, clone MAMMA1000117
-0.0268467	0.0136144	-0.103999	0.356448	0.134952	-0.482135	1077720	CGEN_HUM_1016713_1	NULL		NULL	H.sapiens mRNA within CEPH Mega-YAC 788H12, clone 20
-0.269133	0.340228	0.19551	0.694606	0.558885	0.172724	1077722	CGEN_HUM_1017481_1	3q24	Hs.282804	HPS3	Homo sapiens cDNA: FLJ22704 fis, clone HSI12602
0.0535104	0.273873	-0.117718	0.541043	-0.319333		1077723	CGEN_HUM_1017865_1	18q12.1	Hs.4267	LOC284244	Homo sapiens clones 24714 and 24715 mRNA sequence
-0.273538	0.0521735	0.319346	0.248763	0.730413	0.343686	1077724	CGEN_HUM_1018249_1	3q13.32	Hs.247112	FLJ10902	Homo sapiens hypothetical protein FLJ10902 (FLJ10902), mRNA
0.0849565	0.411141	0.666376	0.682047	0.261046	0.531499	1077725	CGEN_HUM_1018633_1	NULL	Hs.7888	NULL	Homo sapiens clone 23736 mRNA sequence
0.612161	0.371949	0.377327	0.141602	-0.0569412	-0.0711852	1077727	CGEN_HUM_1000270_1	13q31.3	Hs.12393	TDPGD	Homo sapiens dTDP-D-glucose 4,6-dehydratase (TDPGD), mRNA
-0.14084	-0.0274866	0.306039	-0.0807896	0.685684	0.218978	1077728	CGEN_HUM_1000654_1	9p13.3	Hs.109646	NDUFB6	Homo sapiens NADH dehydrogenase (ubiquinone) 1 beta subcomplex, 6 (17kD, B17) (NDUFB6) mRNA, and translated products
0.276593	-0.286998	0.306495	-0.098097	0.257749	0.462033	1077729	CGEN_HUM_1001038_1	13q11	Hs.77225	ADPRTL1	Homo sapiens ADP-ribosyltransferase (NAD+; poly (ADP-ribose) polymerase)-like 1 (ADPRTL1), mRNA
0.324353	1.09117	-0.0989665	0.14246	-0.257388	-0.477362	1077730	CGEN_HUM_1001422_1	3p24.3	Hs.121503	THRB	Human c-erbA mRNA, complete cds
0.311413	0.143092	0.179368	0.218173	0.045843	0.237297	1077731	CGEN_HUM_1001806_1	16q22		ZNF19	Human Kox12 mRNA for zinc finger protein, partial
0.266041	0.326512	-0.409126		-0.257238	-0.777141	1077732	CGEN_HUM_1002190_1	11p11	Hs.283097	PRDM11	Homo sapiens PR-domain containing protein 11 (PRDM11), mRNA
-0.12358	-0.0523576	0.228221	-0.108191	0.502299	-0.0389923	1077733	CGEN_HUM_1002574_1	1p36.11	Hs.15265	HNRPR	Homo sapiens heterogeneous nuclear ribonucleoprotein R (HNRPR) mRNA
-0.109248	-0.198968	0.222853	0.058111	0.692765	-0.197891	1077734	CGEN_HUM_1002958_1	16q22	Hs.75102	AARS	Homo sapiens alanyl-tRNA synthetase (AARS) mRNA
0.0457287	0.241914	0.476684	0.130684	0.209407	0.0737774	1077735	CGEN_HUM_1003342_1	9p13	Hs.79358	TESK1	Homo sapiens testis-specific kinase 1 (TESK1) mRNA
0.73366	0.37329	0.0264926	-0.242129	-0.147596		1077736	CGEN_HUM_1003726_1	1q31	Hs.1355	CTSE	Homo sapiens cathepsin E (CTSE) mRNA
	0.167892					1077737	CGEN_HUM_1004110_1	1q23-q25	Hs.132821	FMO2	Homo sapiens flavin containing monooxygenase 2 (FMO2) mRNA
0.00709291	0.187034	0.552777	0.0550101	0.55516	-0.312425	1077738	CGEN_HUM_1004494_1	1p11.1	Hs.36563	FLJ22418	Homo sapiens cDNA: FLJ22418 fis, clone HRC08590
-0.0405186	-0.24968	0.127956	0.178532	0.508908	0.36772	1077739	CGEN_HUM_1004878_1	9q34.3	Hs.20084	RXRA	Homo sapiens retinoid X receptor, alpha (RXRA) mRNA
0.411205	0.150713	0.030792	0.287103	0.26863	0.053804	1077740	CGEN_HUM_1005262_1	1q21.3	Hs.43577	ATP8B2	Homo sapiens mRNA for KIAA1137 protein, partial cds
0.0927396	0.240666	0.575352	0.289913	0.988798	0.167306	1077741	CGEN_HUM_1005646_1	15q15.3	Hs.13264	RC3	Homo sapiens mRNA for KIAA0856 protein, partial cds
0.249342	-0.470785	-0.525875	-0.315897	0.419896	-0.324125	1077742	CGEN_HUM_1006030_1	16p13.3	Hs.10086	TNFRSF12A	Homo sapiens Fn14 for type I transmenmbrane protein (LOC51330), mRNA
-0.0878959	-0.0267066	0.598621	-0.00934543	0.928826	-0.9859	1077744	CGEN_HUM_1006798_1	3q28-q29	Hs.147946	OPA1	Homo sapiens mRNA for KIAA0567 protein, partial cds
0.530203	0.0206695	0.170134	-0.0538087	-0.18583	-0.143679	1077745	CGEN_HUM_1007182_1	2p13.3	Hs.79507	KIAA0582	Homo sapiens mRNA for KIAA0582 protein, partial cds
-0.0262166	-0.0186211	-0.98431	-0.131411	0.00908917		1077746	CGEN_HUM_1007566_1	2p12	Hs.3191	REGL	Human mRNA for Reg-related sequence derived peptide-2
						1077747	CGEN_HUM_1007950_1	13q11-q12	Hs.111	FGF9	Homo sapiens fibroblast growth factor 9 (glia-activating factor) (FGF9) mRNA
-0.176878	-0.0700709	0.359542	0.117267	0.901576	0.475685	1077748	CGEN_HUM_1008334_1	14q12	Hs.7731	C14orf11	Homo sapiens uncharacterized bone marrow protein BM036 (BM036), mRNA
-0.161236	0.59166	0.570125	0.866402	1.30033	0.223506	1077749	CGEN_HUM_1008718_1	11cen-q22.3	Hs.279861	CGI-31	Homo sapiens CGI-31 protein (LOC51075), mRNA
0.528157	-0.111735	0.233252	0.341968	0.0575719	-0.187687	1077750	CGEN_HUM_1009102_1	Xp11.23	Hs.193170	FLJ21687	Homo sapiens cDNA: FLJ21687 fis, clone COL09385
-0.0962153	-0.0888028	0.3266	-0.024939	0.74917	0.116038	1077751	CGEN_HUM_1009486_1	14q22.1	Hs.201673	CNIH	Homo sapiens cornichon-like (CNIL) mRNA
0.512249	-0.032351	0.295824	0.184678	-0.0107798	-0.141386	1077752	CGEN_HUM_1009870_1	NULL	Hs.73086	NULL	Homo sapiens neuropeptide Y receptor Y6 (NPY6R) mRNA
-0.220084	0.0043696	0.476162	0.537927	0.815667	0.641232	1077753	CGEN_HUM_1010254_1	3p21	Hs.90291	LAMB2	Homo sapiens laminin, beta 2 (laminin S) (LAMB2), mRNA
-0.123036	-0.355205	0.364608	-0.107888	0.656879	0.219865	1077754	CGEN_HUM_1010638_1	5q35.3	Hs.274317	ABS	Homo sapiens DEAD-box protein abstrakt (ABS), mRNA
0.0369147	-0.0630389	-0.102681	0.100377	0.464123	0.886805	1077755	CGEN_HUM_1011022_1	9q34.3	Hs.88827	FLJ31318	Homo sapiens mRNA for FLJ00033 protein, partial cds
0.0336702	0.0363391	-0.0686708	0.199949	0.0496078		1077756	CGEN_HUM_1011406_1	6p21.1	Hs.284258	GUCA1B	Homo sapiens guanylate cyclase activator 1B (retina) (GUCA1B) mRNA
-0.304081	-0.446471	0.297011	-0.164183	0.672712	0.203423	1077757	CGEN_HUM_1011790_1	3q28	Hs.12409	SST	Homo sapiens somatostatin (SST), mRNA
0.0625645	-0.489884	0.151313	-0.0786173	0.31475	-0.0986455	1077759	CGEN_HUM_1012558_1	NULL	Hs.324060	NULL	Homo sapiens cDNA: FLJ23183 fis, clone LNG11477
1.04105	0.204477	0.122329	-0.0246698	-0.452555	-0.572813	1077763	CGEN_HUM_1014094_1	NULL	Hs.270374	NULL	Homo sapiens cDNA: FLJ21037 fis, clone CAE10055
0.329083	-0.0191041	0.156417	0.242342	-0.14557	0.00419409	1077764	CGEN_HUM_1014478_1	NULL		NULL	H.sapiens D54 mRNA
-0.082751	-0.273176	0.109761	0.291716	0.459569	0.271103	1077765	CGEN_HUM_1014811_1	NULL	Hs.306410	NULL	Homo sapiens cDNA FLJ20832 fis, clone ADKA03033
0.433898		0.26819		0.268319	0.0909984	1077767	CGEN_HUM_1015579_1	NULL	Hs.296522	NULL	Homo sapiens cDNA FLJ10002 fis, clone HEMBA1000046
-0.29826	-0.035041	0.130612	0.200797	0.534517	0.0978082	1077769	CGEN_HUM_1016347_1	9q34.11	Hs.21379	GL012	Homo sapiens cDNA: FLJ22161 fis, clone HRC00290
-0.128369	-0.104146	0.00761741	0.00197354	0.60879	0.129066	1077771	CGEN_HUM_1017115_1	NULL	Hs.301175	NULL	Homo sapiens HSPC022 protein (HSPC022), mRNA
0.258176		0.25092		0.222005	0.277165	1077772	CGEN_HUM_1017499_1	NULL	Hs.28540	NULL	Homo sapiens mRNA; cDNA DKFZp586F1223 (from clone DKFZp586F1223)
0.611587		-0.0907327		0.385582		1077774	CGEN_HUM_1018267_1	NULL		NULL	Homo sapiens I.M.A.G.E. clone 120151, mRNA sequence
0.0911029	0.871365	0.204309	0.550252	0.63277	0.694792	1077775	CGEN_HUM_1018651_1	1p31.1	Hs.150926	FPGT	Homo sapiens fucose-1-phosphate guanylyltransferase (FPGT) mRNA
	1.21408		-0.0943041	-0.818676		1077777	CGEN_HUM_1000276_1	NULL		NULL	Human NAD+-isocitrate dehydrogenase mRNA, partial cds
0.103653	0.327234	0.22246	-0.238673	0.238644	0.00309686	1077778	CGEN_HUM_1000660_1	2q31.3	Hs.109760	NDUFB3	Homo sapiens NADH dehydrogenase (ubiquinone) 1 beta subcomplex, 3 (12kD, B12) (NDUFB3) mRNA, and translated products
0.240766	-0.0812528	0.463224	0.170854	0.617796	0.136624	1077779	CGEN_HUM_1001044_1	3q21-q22	Hs.35947	MBD4	Homo sapiens methyl-CpG binding domain protein 4 (MBD4), mRNA
-0.113029	-0.0106664	0.423287	-0.00932542	0.438841	0.109008	1077780	CGEN_HUM_1001428_1	13q12.3-q13.1	Hs.75113	GTF3A	Homo sapiens general transcription factor IIIA (GTF3A) mRNA
0.420486	-0.121996	0.293521	0.116836	-0.314188	-0.308778	1077781	CGEN_HUM_1001812_1	1p34.3		ZNF31	Human Kox29 mRNA for zinc finger protein, partial
-0.148231	-0.398676	0.354807	-0.21063	0.576586	-0.716602	1077782	CGEN_HUM_1002196_1	19p13.3	Hs.108106	UHRF1	Homo sapiens transcription factor (ICBP90), mRNA
0.289884	0.168709	0.633619	0.154407	0.54209	-0.0217913	1077783	CGEN_HUM_1002580_1	5p13.3	Hs.173518	ZFR	Homo sapiens M-phase phosphoprotein homolog (LOC51663), mRNA
-0.140991	-0.138841	0.269213	-0.226614	0.349905	-0.395352	1077784	CGEN_HUM_1002964_1	7p22	Hs.301613	JTV1	Homo sapiens JTV1 gene (JTV1) mRNA
-0.319388	0.0940781	0.142269	0.0724518	0.64612	0.0894586	1077786	CGEN_HUM_1003732_1	2q24.3	Hs.79381	GCA	Homo sapiens grancalcin (GCL), mRNA
-0.0637431	-0.0942973	0.411803	0.197171	0.851764	0.139107	1077787	CGEN_HUM_1004116_1	1p33-p32.2	Hs.78221	MYCBP	Homo sapiens c-myc binding protein (MYCBP), mRNA
0.139309	0.0347995	-0.0500546	0.175138	0.106716	0.164093	1077788	CGEN_HUM_1004500_1	16q24.3	Hs.146219	CPNE7	Homo sapiens copine VII (CPNE7), mRNA
-0.114384	0.00674739	0.0151157	0.0120967	0.599635	0.0666282	1077789	CGEN_HUM_1004884_1	14q24.3-q31	Hs.59403	SPTLC2	Homo sapiens serine palmitoyltransferase, long chain base subunit 2 (SPTLC2), mRNA
0.0122312	0.0621764	0.215401	0.117229	0.751697	-0.148267	1077791	CGEN_HUM_1005652_1	3p26.1	Hs.104222	FLJ10702	Homo sapiens hypothetical protein FLJ10702 (FLJ10702), mRNA
-0.0433265	-0.0708309	-1.12385	0.0837797	0.495708		1077792	CGEN_HUM_1006036_1	22q11.1	Hs.301866	KIAA0819	Homo sapiens mRNA for KIAA0819 protein, partial cds
0.20662	0.056693	0.485626	0.0623975	0.433823	-0.105846	1077794	CGEN_HUM_1006804_1	10q24.1	Hs.285391	DKFZP564P1916	Homo sapiens cDNA FLJ13022 fis, clone NT2RP3000753, weakly similar to NEUROFILAMENT TRIPLET H PROTEIN
0.997736	0.137504	-0.101232	-0.106844	-0.142865	-0.649277	1077795	CGEN_HUM_1007188_1	Xp11.4-p11.21	Hs.2157	WAS	Homo sapiens Wiskott-Aldrich syndrome (ecezema-thrombocytopenia) (WAS), mRNA
0.106452	-0.221001	0.44977	-0.364064	-0.0231166		1077796	CGEN_HUM_1007572_1	1p34	Hs.84171	MPL	Homo sapiens myeloproliferative leukemia virus oncogene (MPL), mRNA
0.0984476	-0.159258	0.312361	0.214609	0.34109	0.18075	1077797	CGEN_HUM_1007956_1	8q24.3	Hs.279704	CHRAC1	Homo sapiens histone-fold protein CHRAC15 (CHRAC15), mRNA
-0.0660789	-0.347486	0.210597	-0.0244796	0.368669	0.172906	1077798	CGEN_HUM_1008340_1	6q24.1	Hs.107528	AIG-1	Homo sapiens androgen induced protein (AIG-1), mRNA
0.0689644	-0.18711	0.53788	0.0396766	1.04743	-0.312855	1077799	CGEN_HUM_1008724_1	2q24.2	Hs.123125	ITGB6	Homo sapiens integrin, beta 6 (ITGB6), mRNA
-0.193229	-0.0655122	-0.00720713	0.00495903	-0.0531593	0.230394	1077800	CGEN_HUM_1009108_1	8q21.11	Hs.266175	PAG	Homo sapiens phosphoprotein associated with GEMs (PAG), mRNA
0.419817	-0.264182	-0.235319	-0.208699	0.383514	-0.217366	1077801	CGEN_HUM_1009492_1	NULL	Hs.13889	NULL	Homo sapiens mRNA for FLJ00083 protein, partial cds
1.03763	-0.0537065	0.172148	-0.216029	-0.516418	-0.84853	1077802	CGEN_HUM_1009876_1	3q27.1	Hs.172654	GNB4	Homo sapiens guanine nucleotide binding protein beta subunit 4 (GNB4) mRNA, complete cds
0.240219	-0.418421	-0.157231	0.0477252	-0.221734	0.261402	1077804	CGEN_HUM_1010644_1	9q13	Hs.158029	PRKACG	Homo sapiens protein kinase, cAMP-dependent, catalytic, gamma (PRKACG) mRNA
-0.39446	-1.2094	-0.357212	-1.02862	-1.20254	0.754507	1077805	CGEN_HUM_1011028_1	2q34	Hs.17778	NRP2	Homo sapiens neuropilin 2 (NRP2) mRNA
0.00369961	0.0212355	0.216886	0.0698909	0.752557	0.0290658	1077806	CGEN_HUM_1011412_1	15q24-q25	Hs.194816	STOML1	Homo sapiens stomatin-like protein 1 (SLP-1) mRNA
0.247117	-0.658268	0.294069	-0.641666	-0.318486	0.312096	1077807	CGEN_HUM_1011796_1	3p21.31	Hs.180145	SELK	Homo sapiens HSPC030 mRNA, complete cds
-0.152548	-0.164288	-0.097238	-0.0684183	0.398387	0.481416	1077808	CGEN_HUM_1012180_1	14q24.1	Hs.103189	C14orf117	Homo sapiens cDNA: FLJ21325 fis, clone COL02408, highly similar to AF147723 Homo sapiens lipopolysaccharide specific response-68 protein (LSR68) mRNA
-0.0631891	0.0290819	-0.0499475	-5.35e-05	-0.261941	-0.457985	1077810	CGEN_HUM_1012948_1	NULL		NULL	Homo sapiens clone FBB4 Cri-du-chat critical region mRNA
0.449222		-0.173832		-0.633788		1077811	CGEN_HUM_1013332_1	22p	Hs.248167	ZNF73	Homo sapiens zinc finger protein 186 (Kruppel type) (ZNF186), mRNA
0.300681	-0.0401727	-0.00101286	0.191753	-0.228509	-0.204925	1077812	CGEN_HUM_1013716_1	3q23	Hs.132622	BPESC1	Homo sapiens blepharophimosis, epicanthus inversus and ptosis, candidate 1 (BPESC1) mRNA, complete cds
0.0304558	-0.156078	-0.0932671	0.0295955	0.191206	0.31221	1077815	CGEN_HUM_1014817_1	14q22.2	Hs.200097	C14orf105	Homo sapiens hypothetical protein FLJ10650 (FLJ10650), mRNA
-0.0922585	-0.0197687	-0.515329	-0.0587981	0.32402	0.056094	1077817	CGEN_HUM_1015585_1	NULL		NULL	Homo sapiens cDNA FLJ10045 fis, clone HEMBA1001109
0.355575		-1.14343		0.501342	0.228815	1077819	CGEN_HUM_1016353_1	14q32.12	Hs.334657	FLJ20707	Homo sapiens hypothetical protein FLJ20707 (FLJ20707), mRNA
-0.0510101		0.248173		0.602591		1077820	CGEN_HUM_1016737_1	11q12.1		OR5L2	H.sapiens mRNA HTPCRX16 for olfactory receptor
-0.247933	-0.608499	0.189696	-0.600043	-0.101508	-0.0196655	1077821	CGEN_HUM_1017121_1	NULL		NULL	Human spleen PABL (pseudoautosomal boundary-like sequence) mRNA, clone Sp2
0.0255321	0.4508	0.547163	0.615467	0.455267	0.0710615	1077822	CGEN_HUM_1017505_1	4p15.31	Hs.23920	PI4K2B	Homo sapiens hypothetical protein FLJ11105 (FLJ11105), mRNA
-0.000291101	0.127139	-0.348266	0.0420355	0.543882	-0.121946	1077823	CGEN_HUM_1017889_1	NULL	Hs.300771	NULL	Homo sapiens cDNA FLJ11944 fis, clone HEMBB1000684
-0.080177	0.643933	-0.266741	-1.59177	-0.619474	-0.0338377	1077824	CGEN_HUM_1018273_1	Xq13.3-Xq21.2	Hs.17109	ITM2A	Homo sapiens integral membrane protein 2A (ITM2A), mRNA
-0.235974	-0.0695945	0.508781	-0.166584	0.561392	0.390535	1077825	CGEN_HUM_1018657_1	16q21	Hs.325825	CKLFSF4	Homo sapiens mRNA; cDNA DKFZp761N0123 (from clone DKFZp761N0123)
-0.2295	-0.36556	-0.0106191	0.168947	0.495718	0.277645	1077827	CGEN_HUM_1000018_1	11q13.1	Hs.260150	PACS1	Homo sapiens hypothetical protein FLJ10209 (FLJ10209), mRNA
	-0.441914			-0.471143		1077828	CGEN_HUM_1000402_1	8p22	Hs.2	NAT2	Homo sapiens N-acetyltransferase 2 (arylamine N-acetyltransferase) (NAT2) mRNA
0.261548	0.665913	0.0462895	0.0561295	-0.199128	-1.24283	1077829	CGEN_HUM_1000786_1	NULL		NULL	Homo sapiens DNA polymerase epsilon catalytic subunit isoform a (POLE1) mRNA, partial cds
0.0539479	-0.462918	-0.0864553		-0.213818	-0.264218	1077830	CGEN_HUM_1001170_1	12q13	Hs.42957	METTL1	Homo sapiens mRNA for methyltransferase-like protein 1
	-0.133397			0.179661		1077831	CGEN_HUM_1001554_1	8p21-p12	Hs.287532	PRDM14	Homo sapiens PR-domain containing protein 14 (PRDM14) mRNA, complete cds
-0.280336	-0.830765	-0.258302		-0.673799	-0.382528	1077832	CGEN_HUM_1001938_1	2q11.2		ZNF2	Homo sapiens mRNA for zinc finger 2 (ZNF2 gene)
				-0.86636		1077833	CGEN_HUM_1002322_1	20p11.23-p11.22	Hs.274264	VSX1	Homo sapiens visual system homeobox 1 (zebrafish) homolog (CHX10-like) (VSX1), mRNA
-0.0172208	-0.131073	0.0299474	-0.234735	0.363081	-0.0661871	1077834	CGEN_HUM_1002706_1	NULL	Hs.209450	NULL	Homo sapiens splicing factor (45kD) (SPF45) mRNA
-0.643332	-0.0527399	0.511324	0.215542	0.950734	0.338548	1077836	CGEN_HUM_1003474_1	4q21-q24	Hs.272458	PPP3CA	Homo sapiens protein phosphatase 3 (formerly 2B), catalytic subunit, alpha isoform (calcineurin A alpha) (PPP3CA), mRNA
-0.373979	0.0843349	0.237375	0.590458	1.06597	0.316973	1077838	CGEN_HUM_1004242_1	2q22.1	Hs.169139	KYNU	Homo sapiens kynureninase (L-kynurenine hydrolase) (KYNU) mRNA
-0.330351	-0.125655	-0.559721	0.139299	0.524949	0.189563	1077839	CGEN_HUM_1004626_1	9q34.3	Hs.209119	AGPAT2	Homo sapiens 1-acylglycerol-3-phosphate O-acyltransferase 2 (lysophosphatidic acid acyltransferase, beta) (AGPAT2), mRNA
-0.866457	-0.199352	-0.117232	0.660781	0.906943	0.306252	1077840	CGEN_HUM_1005010_1	9q34	Hs.94806	ABCA2	Homo sapiens ATP-binding cassette sub-family A member 2 (ABCA2) mRNA, complete cds
	-0.166897		0.315351	-1.06602		1077841	CGEN_HUM_1005394_1	3p21	Hs.169331	SCN5A	Homo sapiens sodium channel, voltage-gated, type V, alpha polypeptide (long (electrocardiographic) QT syndrome 3) (SCN5A) mRNA
-0.0457652	-0.654687	0.0107149	-0.183677	0.188532	0.106968	1077842	CGEN_HUM_1005778_1	1p12	Hs.28298	AP4B1	Homo sapiens adaptor-related protein complex 4, beta 1 subunit (AP4B1), mRNA
0.0469763	0.240495	0.280876	0.0222196	0.683238	0.31276	1077843	CGEN_HUM_1006162_1	3q22-q23	Hs.42315	BITE	Homo sapiens p10-binding protein BITE (BITE) mRNA, complete cds
0.108625	-0.299217	0.260842	-0.0886673	-0.469275		1077845	CGEN_HUM_1006930_1	22q12.3	Hs.155987	KIAA0645	Homo sapiens KIAA0645 gene product (KIAA0645), mRNA
-0.254965	-0.0264915	-0.257631	0.123971	0.217546	-0.0014321	1077846	CGEN_HUM_1007314_1	10q11.2		RET	Human mRNA for ret proto-oncogene 5'-end
-0.310318	-0.11754	0.536235	0.108236	0.653652	0.275441	1077847	CGEN_HUM_1007698_1	NULL	Hs.287729	NULL	Homo sapiens cDNA: FLJ23147 fis, clone LNG09295
-0.00676997	-0.138506	-0.185854	-0.144905	0.26624	-0.271586	1077848	CGEN_HUM_1008082_1	5q23.3-q31.1	Hs.89497	LMNB1	Homo sapiens lamin B1 (LMNB1) mRNA
-0.0756007	-0.208611	0.286695	-0.134006	0.375027	0.0761971	1077849	CGEN_HUM_1008466_1	17p13	Hs.851	ITGAE	Homo sapiens integrin, alpha E (antigen CD103, human mucosal lymphocyte antigen 1; alpha polypeptide) (ITGAE) mRNA
-0.422226	0.153583	0.26674	0.368198	0.774657	0.224816	1077850	CGEN_HUM_1008850_1	21q21.1	Hs.79187	CXADR	Homo sapiens coxsackie virus and adenovirus receptor (CXADR) mRNA
0.101529	0.0934549	0.057158	0.248459	0.210653	-0.124647	1077851	CGEN_HUM_1009234_1	3p21.31	Hs.75561	TDGF1	Homo sapiens teratocarcinoma-derived growth factor 1 (TDGF1) mRNA
-0.351134	-0.46977	0.22406	-0.0674135	0.643612	0.0160735	1077853	CGEN_HUM_1010002_1	Xp11.23	Hs.77422	PLP2	Homo sapiens proteolipid protein 2 (colonic epithelium-enriched) (PLP2) mRNA
0.229903	0.13647	0.200913	0.162899	-0.175827	0.158822	1077854	CGEN_HUM_1010386_1	19p13.11	Hs.250632	FLJ11078	Homo sapiens hypothetical protein FLJ11078 (FLJ11078), mRNA
0.167355	0.464564	0.476325	0.409638	0.922477	0.325248	1077855	CGEN_HUM_1010770_1	9p12	Hs.3682	KIAA0354	Homo sapiens KIAA0354 gene product (KIAA0354), mRNA
0.554845	0.0270997	0.549149	0.147111	0.428775	0.0408216	1077856	CGEN_HUM_1011154_1	1p32	Hs.13321	RLF	Homo sapiens rearranged L-myc fusion sequence (RLF), mRNA
-0.34417	0.0204149	0.0126288	0.82551	0.284086	0.341814	1077857	CGEN_HUM_1011538_1	NULL		NULL	Homo sapiens mRNA from HIV-associated non-Hodgkin's lymphoma (clone hl2-498)
0.177475	-0.0558347	0.0862989	0.153915	0.190469	0.198589	1077858	CGEN_HUM_1011922_1	NULL	Hs.173705	NULL	Homo sapiens cDNA: FLJ22050 fis, clone HEP09454
0.0167529	0.536826	0.173502	0.25517	-0.221011	0.248537	1077859	CGEN_HUM_1012306_1	1q32.3-q41	Hs.194754	DJ434O14.5	Homo sapiens novel putative protein similar to YIL091C yeast hypothetical 84 kD protein from SGA1-KTR7 (DJ434O14.5), mRNA
-0.167454	-0.284141	0.0891098	0.0431102	0.30055	0.0219781	1077861	CGEN_HUM_1013074_1	2q21.1	Hs.91579	MGC19606	Homo sapiens clone 23783 mRNA sequence
-0.188217	-0.1789	-0.0618369	-0.0228208	0.598722	0.237063	1077863	CGEN_HUM_1013842_1	17q11.1	Hs.295909	FLJ10700	Homo sapiens hypothetical protein FLJ10700 (FLJ10700), mRNA
-0.0277395	0.385689	0.184503	0.561507	0.478319	0.669642	1077864	CGEN_HUM_1014226_1	1q42.11	Hs.103395	FLJ14146	Homo sapiens cDNA FLJ14146 fis, clone MAMMA1002947
0.26501	0.104259	-0.17888	-0.317553	-0.170682		1077868	CGEN_HUM_1015711_1	NULL		NULL	Homo sapiens cDNA FLJ11935 fis, clone HEMBB1000530
-0.632415	-2.8496	0.100227	-2.31785	0.478201	0.0436661	1077873	CGEN_HUM_1017631_1	13	Hs.90421	PRO2463	Homo sapiens cDNA: FLJ22147 fis, clone HEP22163, highly similar to AF113020 Homo sapiens clone FLB9138 mRNA sequence
0.238216	-0.0546924	-0.442576	-0.116831	-0.160766	-0.0364662	1077874	CGEN_HUM_1018015_1	NULL	Hs.10268	NULL	Homo sapiens mRNA full length insert cDNA clone EUROIMAGE 49248
0.722479	0.485258		-0.891074	0.144555		1077876	CGEN_HUM_1018783_1	9p13.1	Hs.12509	LOC92973	Homo sapiens clone 23583 mRNA sequence
-0.1256	-0.220134	-0.0392854	0.188157	0.420209	0.21968	1077877	CGEN_HUM_1000024_1	7q36.1	Hs.286084	CENTG3	Homo sapiens mRNA; cDNA DKFZp761E2216 (from clone DKFZp761E2216)
-0.340329	-0.281553	-1.05976	0.150459	0.593446	0.00729828	1077878	CGEN_HUM_1000408_1	11q13	Hs.135187	UNC93B1	Homo sapiens clone CDABP0025 mRNA sequence
0.0266536	-0.311772	-0.352359	0.0342594	-0.0509863	-0.144663	1077879	CGEN_HUM_1000792_1	1q21.3	Hs.301904	FLJ12671	Homo sapiens cDNA FLJ12671 fis, clone NT2RM4002323, weakly similar to ANTIGEN GOR
-0.143217	-0.198459	0.305304	0.295824	0.41304	0.046187	1077880	CGEN_HUM_1001176_1	16p13.3	Hs.79396	MPG	Homo sapiens N-methylpurine-DNA glycosylase (MPG) mRNA
0.468416	-0.0271639	-0.029858	0.274045	0.431579	-0.122038	1077881	CGEN_HUM_1001560_1	4q12	Hs.227630	REST	Homo sapiens RE1-silencing transcription factor (REST) mRNA
0.00893848	-0.280779	-0.0772307	-0.167535	-0.620986	0.41786	1077882	CGEN_HUM_1001944_1	14q23	Hs.279004	SIX4	Homo sapiens sine oculis homeobox (Drosophila) homolog 4 (SIX4), mRNA
-0.220365	-0.160064	0.333543	0.00349129	0.627241	0.345875	1077883	CGEN_HUM_1002328_1	5q23.3-q31.1	Hs.215857	RNF14	Homo sapiens ring finger protein 14 (RNF14), mRNA
0.0326276	0.133284	0.0152519	-0.242674	0.263639	-0.155278	1077884	CGEN_HUM_1002712_1	12q24.31	Hs.77608	SFRS9	Homo sapiens splicing factor, arginine/serine-rich 9 (SFRS9) mRNA
0.00409227	-0.38175		-0.141167	0.145541	-0.624288	1077885	CGEN_HUM_1003096_1	11q23.3	Hs.154088	PDZK2	Homo sapiens cDNA: FLJ22756 fis, clone KAIA0791
-0.272709	-0.00772571	0.227727	0.151452	0.964221	0.11314	1077886	CGEN_HUM_1003480_1	9q31	Hs.153932	PTPN3	Homo sapiens protein tyrosine phosphatase, non-receptor type 3 (PTPN3) mRNA
0.307921	0.0578055	0.227003	-0.143355	-0.296177	0.155836	1077887	CGEN_HUM_1003864_1	3p21	Hs.349110	MST1	Homo sapiens macrophage-stimulating protein (MST1) mRNA, complete cds
-0.111568	-0.387999	0.11299	-0.0615274	0.252573	0.143022	1077888	CGEN_HUM_1004248_1	9q34.13	Hs.46634	CCBL1	Homo sapiens cysteine conjugate-beta lyase; cytoplasmic (glutamine transaminase K, kyneurenine aminotransferase) (CCBL1) mRNA
-0.168671	-0.283773	0.264741		0.478407	0.123958	1077889	CGEN_HUM_1004632_1	17p11.2	Hs.15192	PEMT	Homo sapiens phosphatidylethanolamine N-methyltransferase (PEMT), mRNA
-0.24734	-0.351087	-0.608045	0.0208716	0.386283		1077890	CGEN_HUM_1005016_1	NULL		NULL	Human clone 3 (HL-3), dynein heavy chain (Dnchc1) mRNA, partial cds
-0.545159	-0.369766	0.135964	0.140676	0.538883	0.393642	1077892	CGEN_HUM_1005784_1	1p36.13	Hs.284146	TD-60	Homo sapiens mRNA for KIAA1470 protein, partial cds
-0.319609	-0.498359	0.100614	-0.0454196	0.0403826	0.117433	1077893	CGEN_HUM_1006168_1	15q24-q25	Hs.225671	HCN4	Homo sapiens hyperpolarization activated cyclic nucleotide-gated potassium channel 4 (HCN4) mRNA
0.580302	0.196178	0.0682609		-0.256129	-0.811968	1077894	CGEN_HUM_1006552_1	NULL		NULL	Homo sapiens B-cell growth factor 1 (12kD) (BCGF1) mRNA
0.183829	-0.144566	-0.727563	-0.184406	-0.938919		1077895	CGEN_HUM_1006936_1	6p22.1		FLJ20048	H.sapiens mRNA; clone CD 219
0.137504	-0.320484	-0.783857	-0.232717	0.538252	-0.0377581	1077896	CGEN_HUM_1007320_1	1p36.2-p36.1	Hs.33532	ZNF151	Homo sapiens zinc finger protein 151 (pHZ-67) (ZNF151) mRNA
-0.0609475	-0.0924541	0.017841	0.127523	0.247749	0.0394041	1077897	CGEN_HUM_1007704_1	NULL	Hs.105664	NULL	Homo sapiens cDNA: FLJ22294 fis, clone HRC04426
-0.343892	-0.00840972	0.11988	0.100988	0.464386	0.202381	1077898	CGEN_HUM_1008088_1	12q13.2-q13.3	Hs.84153	DCTN2	Homo sapiens dynactin 2 (p50) (DCTN2), mRNA.
-0.000753562	-0.0697639	0.704698	-0.3706	-0.094708	0.262875	1077900	CGEN_HUM_1008856_1	19p13.2-cen	Hs.108287	ICAM4	Homo sapiens intercellular adhesion molecule 4, Landsteiner-Wiener blood group (ICAM4), mRNA
-0.283697	-0.174014	0.156329	-0.109453	0.22521	0.0315287	1077901	CGEN_HUM_1009240_1	12q13	Hs.274313	IGFBP6	Human insulin-like growth factor binding protein 6 (IGFBP6) mRNA, complete cds
0.103088	-0.992029	-0.413112	-0.938971	-0.420887	-0.0903844	1077902	CGEN_HUM_1009624_1	Xq25-q26	Hs.151544	SH2D1A	Homo sapiens SH2 domain protein 1A, Duncan's disease (lymphoproliferative syndrome) (SH2D1Aa) mRNA
0.0311228	0.0776164	0.0684951	0.2162	0.0162132	0.0364373	1077903	CGEN_HUM_1010008_1	12p13.31	Hs.155935	C3AR1	Homo sapiens complement component 3a receptor 1 (C3AR1) mRNA
-0.0860257	-0.247434	0.15876	-0.238573	-0.424099	0.171827	1077904	CGEN_HUM_1010392_1	1p33-p32	Hs.342874	TGFBR3	Homo sapiens transforming growth factor, beta receptor III (betaglycan, 300kD) (TGFBR3) mRNA
0.511478	-0.224165	0.345797	0.163432	-0.0865664	0.218314	1077905	CGEN_HUM_1010776_1	NULL		NULL	Homo sapiens WS basic-helix-loop-helix leucine zipper protein (LOC51085), mRNA
-0.534237	-0.478443	0.025069	-0.811102	-0.21769	0.291549	1077906	CGEN_HUM_1011160_1	3q25-q26.1	Hs.55967	SHOX2	Homo sapiens short stature homeobox 2 (SHOX2), transcript variant SHOX2a, mRNA
-0.190286	-0.33618	0.042375	0.0416458	0.229593	0.30846	1077907	CGEN_HUM_1011544_1	15q24	Hs.187354	NR2E3	Homo sapiens nuclear receptor (LOC51736), mRNA
-0.110609	0.926239	0.207794	0.251396	0.956754	0.0354313	1077908	CGEN_HUM_1011928_1	6p21.1	Hs.58382	FLJ11101	Homo sapiens hypothetical protein FLJ11101 (FLJ11101), mRNA
0.133267	-0.163343	0.0216373	0.0795008	0.298098	0.00740478	1077909	CGEN_HUM_1012312_1	NULL		NULL	Homo sapiens full length insert cDNA clone YZ86H11
-0.224429	-0.349236	0.0297473	-0.283515	0.31819	0.0671002	1077910	CGEN_HUM_1012696_1	NULL	Hs.5010	NULL	Homo sapiens clone 24672 mRNA sequence
-0.190638	0.484625	0.352328	0.562874	0.464539	0.446679	1077911	CGEN_HUM_1013080_1	NULL	Hs.198552	NULL	Homo sapiens mRNA; cDNA DKFZp566B193 (from clone DKFZp566B193)
-0.188805	0.506415	0.574074	0.282916	0.883709	0.0650091	1077913	CGEN_HUM_1013848_1	3q29	Hs.324507	FLJ20986	H.sapiens polyA site DNA
-0.530571	-0.500911	0.210317	-0.0718269	0.0104664	0.772847	1077922	CGEN_HUM_1017253_1	11q25		LOC283174	Homo sapiens full length insert cDNA clone YY74A12
0.4494	-0.0681004	-0.374352	0.360116	0.198649	-0.28798	1077924	CGEN_HUM_1018021_1	NULL		NULL	Homo sapiens full length insert cDNA clone YB62B07
0.133701		0.0249988	-1.56598	-0.220842	0.144553	1077926	CGEN_HUM_1018789_1	NULL	Hs.225433	NULL	Homo sapiens mRNA; cDNA DKFZp434G153 (from clone DKFZp434G153)
-0.398975	-0.587374	-0.017825	-0.0368596	0.472341	-0.228898	1077927	CGEN_HUM_1000042_1	7q11.23	Hs.16269	BCL7B	Homo sapiens B-cell CLL/lymphoma 7b (BCL7B) mRNA
0.691853	0.0797603	-0.0655992	-0.0747909	-0.0692863	-1.17979	1077928	CGEN_HUM_1000426_1	12p12.2	Hs.82614	GYS2	glycogen synthase [human, liver, mRNA, 2912 nt]
-0.144456	-0.0888497	-0.220799	0.227363	0.796371	-0.0854992	1077929	CGEN_HUM_1000810_1	13q14.11	Hs.13392	COG3	Homo sapiens cDNA: FLJ22652 fis, clone HSI07445, highly similar to AF131829 Homo sapiens clone 25226 mRNA sequence
-0.281833	-0.186428	0.413479	0.154266	0.631039	0.351648	1077930	CGEN_HUM_1001194_1	7q21.3	Hs.169857	PON2	Homo sapiens paraoxonase 2 (PON2) mRNA, and translated products
0.0502899	0.162366	-0.0521942	0.146386	-0.00624232	-0.360668	1077931	CGEN_HUM_1001578_1	2q11.1		FLJ14457	Homo sapiens clone L3-3 zinc finger protein mRNA, partial cds
0.203144	-0.953831	0.320642	-0.69149	0.100192	-1.06489	1077932	CGEN_HUM_1001962_1	9q34	Hs.133709	LMX1B	Homo sapiens LIM homeobox transcription factor 1, beta (LMX1B) mRNA, and translated products
-0.0469905	-0.403455	-0.000542673	-0.186627	0.12424	0.0952357	1077933	CGEN_HUM_1002346_1	7q11.23	Hs.7788	NPD007	Homo sapiens NPD007 mRNA, complete cds
-0.0496887	-0.0925865	0.0201216	0.113878	0.412745	-0.0910801	1077934	CGEN_HUM_1002730_1	11p15.5	Hs.75108	RNH	Homo sapiens ribonuclease/angiogenin inhibitor (RNH) mRNA
-0.116134	-0.285741	0.351973	-0.0172248	0.325563	-0.0696668	1077935	CGEN_HUM_1003114_1	21q22.13	Hs.75238	CHAF1B	Homo sapiens chromatin assembly factor 1, subunit B (p60) (CHAF1B), mRNA
0.184006	-0.0658781	0.0107894	0.183739	0.296494	-0.356122	1077936	CGEN_HUM_1003498_1	11p15.5	Hs.19306	SIRT3	Homo sapiens sir2-like 3 (SIRT3), mRNA
0.12994	-0.273554	0.445329	0.265563	-0.560383		1077937	CGEN_HUM_1003882_1	19p13.3	Hs.268531	GZMM	Homo sapiens granzyme M (lymphocyte met-ase 1) (GZMM), mRNA
-0.208917	-0.0268803	0.0321366	0.160276	0.674364	0.184156	1077938	CGEN_HUM_1004266_1	15q22.1	Hs.74563	OAZ2	Homo sapiens ornithine decarboxylase antizyme 2 (OAZ2), mRNA
0.26478	0.992036	0.595292	0.443472	-0.569509		1077939	CGEN_HUM_1004650_1	11q22-q23	Hs.334629	SLN	Homo sapiens sarcolipin (SLN) mRNA, and translated products
-0.0781227	-0.336184	0.142649	-0.236445	0.321532	0.0595607	1077940	CGEN_HUM_1005034_1	8q21.13	Hs.44222	CGI-90	Homo sapiens CGI-90 protein (LOC51115), mRNA
0.299409	-0.149438	0.371352	-0.176978	-0.105118	-0.306535	1077941	CGEN_HUM_1005418_1	11q13	Hs.110014	GIF	Homo sapiens gastric intrinsic factor (vitamin B synthesis) (GIF) mRNA
-0.136419	-0.309194	0.412126	-0.0620376	0.430121	0.194159	1077942	CGEN_HUM_1005802_1	11q12.1	Hs.82240	STX3A	Homo sapiens syntaxin 3A (STX3A) mRNA
0.00589749	0.216811	0.036336	0.0397505	0.295044	-0.181008	1077943	CGEN_HUM_1006186_1	10p12	Hs.5025	NEBL	Homo sapiens nebulette (NEBL) mRNA
-0.0100059	0.0465468	0.303815	0.241872	-0.42663	0.157541	1077944	CGEN_HUM_1006570_1	18q21.3	Hs.41726	SERPINB8	Homo sapiens protease inhibitor 8 (ovalbumin type) (PI8) mRNA
-0.144769	-0.154151	0.0124785	0.230513	0.597448	0.46678	1077945	CGEN_HUM_1006954_1	19q13.1-q13.2	Hs.31210	BCL3	Homo sapiens B-cell CLL/lymphoma 3 (BCL3) mRNA
0.0372617	-0.537024	-0.0956104	-0.272882	-0.989848	0.0768677	1077946	CGEN_HUM_1007338_1	12q24	Hs.13131	LNK	Homo sapiens lymphocyte adaptor protein (LNK) mRNA
				-0.761207		1077948	CGEN_HUM_1008106_1	16p13.3		FLJ30002	Homo sapiens full length insert cDNA clone YY91G08
0.0975072	0.130089	0.176795	0.0900948	0.204341	-0.334308	1077949	CGEN_HUM_1008490_1	11p14	Hs.29205	AIBP63	Homo sapiens alpha integrin binding protein 63 (KIAA1017), mRNA
-0.0628072	0.354417	-0.0157158	-0.156506	0.380893	-0.0434137	1077950	CGEN_HUM_1008874_1	1q21	Hs.158237	ITGA10	Homo sapiens integrin, alpha 10 (ITGA10) mRNA
0.210584	-0.583715	-0.184067	-0.493581	-0.267886	-0.0721986	1077952	CGEN_HUM_1009642_1	3q29		FLJ11301	Homo sapiens cDNA FLJ11301 fis, clone PLACE1009908, weakly similar to HYPOTHETICAL GTP-BINDING PROTEIN IN SEH1-PRP20 INTERGENIC REGION
-0.158489	0.0263694	-0.169625	-0.48119	0.0054091	-0.267852	1077953	CGEN_HUM_1010026_1	2p12	Hs.1080	TACR1	Homo sapiens tachykinin receptor 1 (TACR1), transcript variant long, mRNA
0.1216	0.561914	0.805142	0.78044	0.885757	0.333173	1077956	CGEN_HUM_1011178_1	12q23.2	Hs.153293	KIAA0701	Homo sapiens mRNA for KIAA0701 protein, partial cds
-0.28945	-0.522031	0.0243367	-0.302189	-0.0892799	0.303864	1077957	CGEN_HUM_1011562_1	5q35.3	Hs.100932	ZNF354A	Homo sapiens transcription factor 17 (TCF17) mRNA
-0.424594	-0.27232	0.30701	0.211964	0.873809	0.704941	1077958	CGEN_HUM_1011946_1	13q34	Hs.23618	C13orf17	Homo sapiens hypothetical protein FLJ10704 (FLJ10704), mRNA
-0.192604	0.0362758	0.36816	0.121047	0.69478	0.301432	1077960	CGEN_HUM_1012714_1	NULL		NULL	Human endogenous retroviral H D2 leader region, protease region, and integrase/envelope region mRNA sequence
-0.143891	-0.719783	0.0238808	-0.423472	0.385006	0.302572	1077961	CGEN_HUM_1013098_1	NULL		NULL	Homo sapiens full length insert cDNA clone YP60D12
-0.332952	-0.0997545	-0.0275858	0.111152	0.399594	0.263224	1077962	CGEN_HUM_1013482_1	1p36.12	Hs.197922	PRO1489	Homo sapiens hypothetical protein PRO1489 (PRO1489), mRNA
0.537088		-0.0210038		0.163637	0.0343012	1077963	CGEN_HUM_1013866_1	NULL	Hs.323370	NULL	Human EST clone 25267 mariner transposon Hsmar1 sequence
0.519751	-0.751238	-0.0410953	-0.733641	-0.451523	-0.13621	1077969	CGEN_HUM_1016119_1	3p26		FANCD2	Homo sapiens cDNA FLJ12551 fis, clone NT2RM4000700
0.0303491	-0.254311	-0.00426463	0.235881	0.164116	-0.171545	1077972	CGEN_HUM_1017271_1	15q12	Hs.58606	SNURF	Human SNRPN mRNA, 3' UTR, partial sequence
0.680141	-0.47013	-0.307437	-0.898829	0.129666	-0.536681	1077973	CGEN_HUM_1017655_1	NULL	Hs.269694	NULL	Homo sapiens cDNA FLJ12271 fis, clone MAMMA1001663
-0.218493	0.0337488	0.21901	-0.0288961	0.887616	0.500285	1077974	CGEN_HUM_1018039_1	5p15.1	Hs.82273	FLJ20152	Homo sapiens hypothetical protein (FLJ20152), mRNA
-0.0801908	1.04376	0.590173	1.08366	0.729564	-0.198343	1077976	CGEN_HUM_1018807_1	1p32.3	Hs.30738	FLJ10407	Homo sapiens hypothetical protein FLJ10407 (FLJ10407), mRNA
0.443472	-0.0828647	-0.247536	0.223446	-0.0872494	-0.509668	1077977	CGEN_HUM_1000048_1	NULL	Hs.100015	HAB1	H.sapiens B1 mRNA for mucin
0.409579	-0.174409	-0.365956	0.167276	0.406395	0.0524319	1077978	CGEN_HUM_1000432_1	NULL	Hs.142428	NULL	Homo sapiens mRNA for KIAA1161 protein, partial cds
-0.00698914	0.161678	0.39832	0.147004	0.940405	0.362624	1077979	CGEN_HUM_1000816_1	15q13.2	Hs.129952	AQR	Homo sapiens mRNA for KIAA0560 protein, partial cds
-0.3855	-0.348373	0.0221736	0.178608	0.685393	0.233284	1077980	CGEN_HUM_1001200_1	22q11.23	Hs.159971	SMARCB1	Homo sapiens SWI/SNF related, matrix associated, actin dependent regulator of chromatin, subfamily b, member 1 (SMARCB1) mRNA
	0.131712			-0.727178		1077981	CGEN_HUM_1001584_1	5q35.3	Hs.287674	FLJ21628	Homo sapiens cDNA: FLJ21628 fis, clone COL08076
-0.06868	0.0502575	-0.287651	-0.343524	-0.771679	-0.508151	1093677	CGEN_HUM_1000247_1	19p13.1	Hs.180570	CYP4F12	Homo sapiens CYP4F12 mRNA for cytochrome P450, complete cds
-0.0279818	-0.378763	0.231842	-0.432111	-0.0579927	-0.0158677	1077983	CGEN_HUM_1002352_1	6p21	Hs.272398	TEL2	Homo sapiens Ets transcription factor TEL-2b (TEL-2), mRNA
-0.0952337	-0.126764	0.0963497		0.320047	0.117975	1077984	CGEN_HUM_1002736_1	9q22.1	Hs.81886	AUH	Homo sapiens AU RNA-binding protein/enoyl-Coenzyme A hydratase (AUH), nuclear gene encoding mitochondrial protein, mRNA
-0.213779	-0.339451	0.205473	0.0668206	0.585535	0.178282	1077985	CGEN_HUM_1003120_1	20q11.21	Hs.194692	NFS1	Homo sapiens cysteine desulfurase (nifS) mRNA, complete cds
-0.199499	-0.256384	0.141661	0.0737249	0.794105	0.268094	1077986	CGEN_HUM_1003504_1	17q25	Hs.75655	P4HB	Homo sapiens procollagen-proline, 2-oxoglutarate 4-dioxygenase (proline 4-hydroxylase), beta polypeptide (protein disulfide isomerase; thyroid hormone binding protein p55) (P4HB) mRNA
0.200444	-0.580583	-0.117294	-0.0192614	0.179836	-0.172115	1077987	CGEN_HUM_1003888_1	1p32-p31	Hs.82635	UGTREL7	Homo sapiens hUGTrel7 mRNA for UDP-glucuronic acid, complete cds
-0.16598	-0.350206	0.23268	-0.341786	0.39477	-0.238546	1077988	CGEN_HUM_1004272_1	6q21-q22	Hs.262476	AMD1	Homo sapiens S-adenosylmethionine decarboxylase 1 (AMD1) mRNA
				-0.744013		1077989	CGEN_HUM_1004656_1	1p36.11	Hs.107979	SMP1	Homo sapiens small membrane protein 1 (SMP1), mRNA
-0.299669	-0.182483	0.384905	-0.0570532	0.638602	0.0258663	1077991	CGEN_HUM_1005424_1	3q13.33	Hs.16297	COX17	Homo sapiens COX17 (yeast) homolog, cytochrome c oxidase assembly protein (COX17), mRNA
0.410146	0.0300322	0.0191923	0.113423	-0.0336052	-0.336039	1077992	CGEN_HUM_1005808_1	15q15.3	Hs.218028	AP4E1	Homo sapiens adaptor-related protein complex 4, epsilon 1 subunit (AP4E1), mRNA
-0.0633883	0.22745	0.652497	0.328646	0.199516	0.398475	1077993	CGEN_HUM_1006192_1	9q33-q34	Hs.97437	CEP1	Homo sapiens centrosomal protein 1 (CEP1), mRNA
0.712078	0.106107	0.375735	-0.223637	-0.0321717	0.510396	1077994	CGEN_HUM_1006576_1	1q23-q25.1	Hs.75599	SERPINC1	Homo sapiens antithrombin III (AT3), mRNA
-0.081445	-0.0268955	0.302577	0.189841	0.248718	0.402261	1077995	CGEN_HUM_1006960_1	1p31.1	Hs.5364	DKFZP564I052	Homo sapiens mRNA; cDNA DKFZp564I052 (from clone DKFZp564I052)
0.0125209		-0.112671	-0.256777	-0.146663	-0.442167	1077996	CGEN_HUM_1007344_1	Xq28	Hs.54472	FMR2	Homo sapiens fragile X mental retardation 2 (FMR2) mRNA
0.248196		0.00172101		-0.465065		1077997	CGEN_HUM_1007728_1	NULL	Hs.302126	NULL	Homo sapiens clone PP1345 unknown mRNA
-0.197549	-0.0871089	0.26746	0.302989	0.59247	0.26348	1077998	CGEN_HUM_1008112_1	13q34	Hs.1592	CDC16	Homo sapiens CDC16 (cell division cycle 16, S. cerevisiae, homolog) (CDC16) mRNA
0.252535	-0.196397	0.272565	-0.123357	-0.687463	-0.204938	1077999	CGEN_HUM_1008496_1	1q31.3	Hs.35945	DKFZp434B1231	Homo sapiens mRNA; cDNA DKFZp434B1231 (from clone DKFZp434B1231); partial cds
0.482529	-0.996432	0.547516	-0.366447	-0.496872	0.269821	1078000	CGEN_HUM_1008880_1	18p11.22		LAMA1	Human LAMA mRNA for laminin A chain, partial cds
-0.156324	-0.16162	0.395815	-0.198802	-0.157134	-0.234665	1078001	CGEN_HUM_1009264_1	Xq12	Hs.128824	OPHN1	Homo sapiens oligophrenin 1 (OPHN1) mRNA
0.457299	-0.976463	0.0274546	-0.719648	-0.235282	0.674867	1078005	CGEN_HUM_1010800_1	8q13.3	Hs.94210	EYA1	Homo sapiens eyes absent (Drosophila) homolog 1 (EYA1), mRNA
0.183288		-0.012951	-0.348676	-0.182747	-0.131428	1078006	CGEN_HUM_1011184_1	Yp11.2	Hs.1238	AMELY	Homo sapiens amelogenin (Y chromosome) (AMELY) mRNA
				-0.279651	0.309312	1078007	CGEN_HUM_1011568_1	20p12.1-p11.23	Hs.41119	OTOR	Homo sapiens otoraplin (OTOR), mRNA
-0.0722632	0.008837	0.414308	0.33785	0.241151	0.605776	1078008	CGEN_HUM_1011952_1	NULL	Hs.351438	NULL	Homo sapiens cDNA: FLJ22209 fis, clone HRC01496
-0.0609408	0.508188	0.486097	0.505928	0.762958	0.196055	1078009	CGEN_HUM_1012336_1	8q12.1	Hs.5518	FLJ31657	Homo sapiens cDNA FLJ11311 fis, clone PLACE1010102
-0.15273	-0.0538414	0.11767	0.441679	0.468332	0.37267	1078011	CGEN_HUM_1013104_1	20q13.2	Hs.326292	C20orf108	Homo sapiens mRNA; cDNA DKFZp434A1114 (from clone DKFZp434A1114)
-0.314257	-0.0489602	-0.168102	-0.442633	-0.320163	-0.525181	1078013	CGEN_HUM_1013872_1	1p35.1	Hs.4243	FLJ12650	Homo sapiens cDNA FLJ12650 fis, clone NT2RM4002054
0.236632	0.449763	0.52223	0.502604	0.451701	0.121045	1078014	CGEN_HUM_1014256_1	NULL		NULL	Homo sapiens mRNA; cDNA DKFZp434B1417 (from clone DKFZp434B1417)
0.606475		-0.386677	-0.476696	-0.244346		1078021	CGEN_HUM_1016893_1	NULL		NULL	Homo sapiens mRNA; cDNA DKFZp434J2111 (from clone DKFZp434J2111)
-0.143023	-0.0126721	0.412212	0.191702	0.876694	-0.785313	1078022	CGEN_HUM_1017277_1	NULL	Hs.288941	NULL	Homo sapiens cDNA FLJ10092 fis, clone HEMBA1002349
0.0171217	0.0154731	0.121049	0.066221	0.105127	0.156978	1078023	CGEN_HUM_1017661_1	1q21.2	Hs.29379	FLJ10687	Homo sapiens hypothetical protein FLJ10687 (FLJ10687), mRNA
0.0279726	0.441294	0.264598	0.667165	0.415448	0.243356	1078024	CGEN_HUM_1018045_1	20q13.3	Hs.15519	OSBPL2	Homo sapiens KIAA0772 gene product (KIAA0772), mRNA
0.197719	-0.351295	-0.221583	-0.562651	0.227082		1078025	CGEN_HUM_1018429_1	11q21		HIWI2	Homo sapiens full length insert cDNA clone ZD61F11
0.00920138	0.0588444	0.294249	0.122951	0.0958996	0.288349	1078026	CGEN_HUM_1018813_1	NULL	Hs.86043	NULL	Homo sapiens cDNA FLJ13558 fis, clone PLACE1007743
	-0.0393288			-0.602881		1078027	CGEN_HUM_1000066_1	10q22.2	Hs.209637	FLJ12921	Homo sapiens cDNA FLJ12921 fis, clone NT2RP2004600
0.45364	0.206451	-0.385651	0.0327245	0.314518	-1.13165	1078028	CGEN_HUM_1000450_1	16p11.2	Hs.8040	HS3ST4	Homo sapiens heparan sulfate D-glucosaminyl 3-O-sulfotransferase-4 (3OST4) mRNA, partial cds
-0.341225	-0.369592	0.197258	-0.00116912	0.42201	0.124345	1078029	CGEN_HUM_1000834_1	2q22-q23	Hs.55055	ORC4L	Homo sapiens origin recognition complex, subunit 4 (yeast homolog)-like (ORC4L) mRNA, and translated products
-0.22694	-0.223044	-0.107495	0.0393066	0.878761	0.176505	1078030	CGEN_HUM_1001218_1	10p15.3	Hs.78851	KIAA0217	Human mRNA for KIAA0217 gene, partial cds
	0.0451447		-0.1308	-0.526171		1078031	CGEN_HUM_1001602_1	3p22.3-p21.1	Hs.1148	ZFP	Homo sapiens zinc finger protein (ZFP), mRNA
						1078032	CGEN_HUM_1001986_1	4q31.2	Hs.266	POU4F2	Homo sapiens POU domain, class 4, transcription factor 2 (POU4F2) mRNA
-0.425641	-0.241136	0.0679628	0.276301	1.35625	0.609361	1078033	CGEN_HUM_1002370_1	12q24	Hs.287994	NCOR2	Homo sapiens nuclear receptor co-repressor 2 (NCOR2), mRNA
				0.25633	0.24045	1078034	CGEN_HUM_1002754_1	1p13.3-p13.1	Hs.227274	WARS2	Homo sapiens tryptophanyl tRNA synthetase 2 (mitochondrial) (WARS2), nuclear gene encoding mitochondrial protein, mRNA
-0.225342	-0.261399	0.116166	0.138157	0.794854	0.197246	1078035	CGEN_HUM_1003138_1	2p24.3-p24.1	Hs.189658	CGI-149	Homo sapiens CGI-149 protein (LOC51652), mRNA
-0.115787	0.0912206	0.0954159	0.0333867	0.410215	0.233684	1078036	CGEN_HUM_1003522_1	1p31.1-p22.1	Hs.169939	HS2ST1	Homo sapiens heparan sulfate 2-O-sulfotransferase 1 (HS2ST1), mRNA
-0.340063	-0.376342	-0.932065	-0.0378215	0.758018	0.25631	1078038	CGEN_HUM_1004290_1	11q24.3	Hs.75730	SRPR	Homo sapiens signal recognition particle receptor ('docking protein') (SRPR) mRNA
-0.230273	-0.468367	0.381055	-0.0963279	0.525278	0.165105	1078039	CGEN_HUM_1004674_1	12p12.3-p12.1	Hs.790	MGST1	Homo sapiens microsomal glutathione S-transferase 1 (MGST1), mRNA
	0.194829		-0.0749886	0.212161		1078040	CGEN_HUM_1005058_1	6p21.3	Hs.327179	SLC17A3	Homo sapiens solute carrier family 17 (sodium phosphate), member 3 (SLC17A3), mRNA
0.191061	0.0411512	0.130635	0.0811023	-0.29423	0.469028	1078041	CGEN_HUM_1005442_1	16q23.3	Hs.6168	KIAA0703	Homo sapiens KIAA0703 gene product (KIAA0703), mRNA
-0.342455	0.553511	-1.50931	0.162153	0.531343	-0.736751	1078043	CGEN_HUM_1006210_1	10q24	Hs.234680	FER1L3	Homo sapiens fer-1 (C. elegans)-like 3 (FER1L3), mRNA
0.0572519	-0.440942	-0.437498	-0.182848	0.553399	0.0927108	1078045	CGEN_HUM_1006978_1	16q24.3	Hs.65021	FLJ20186	Homo sapiens hypothetical protein FLJ20186 (FLJ20186), mRNA
0.621734	-0.687521	0.781803	-0.434671	-1.28701	0.13927	1078046	CGEN_HUM_1007362_1	3q25.1-q25.2	Hs.1298	MME	Homo sapiens membrane metallo-endopeptidase (neutral endopeptidase, enkephalinase, CALLA, CD10) (MME), transcript variant 2b, mRNA
-0.26254	-0.252138	-0.604287	0.0105856	0.337628	0.156186	1078047	CGEN_HUM_1007746_1	17p11.2	Hs.252692	FLJ20343	Homo sapiens hypothetical protein FLJ20343 (FLJ20343), mRNA
-0.341666	-0.170171	0.032093	0.143113	0.475422	0.307307	1078048	CGEN_HUM_1008130_1	Xq24	Hs.90998	2004-09-06	Human mRNA for KIAA0128 gene, partial cds
0.712481		-0.332992		0.0308814	-0.0559353	1078049	CGEN_HUM_1008514_1	1p32.3	Hs.183745	FLJ13456	Homo sapiens cDNA FLJ13456 fis, clone PLACE1003258, weakly similar to EARLY EMBRYOGENESIS ZYG-11 PROTEIN
-0.284172	0.100466	0.2738	-0.060546	0.918803	0.412204	1078051	CGEN_HUM_1009282_1	11q12.1	Hs.49587	LPXN	Homo sapiens leupaxin (LDPL), mRNA
0.200817	-0.0561549	0.449885	0.102975	-0.817075	0.3128	1078052	CGEN_HUM_1009666_1	19q13.4	Hs.115808	LAIR1	Homo sapiens leukocyte-associated Ig-like receptor 1 (LAIR1) mRNA, and translated products
-0.167958	-0.593529	0.0493577	-0.243604	0.236384	0.40733	1078054	CGEN_HUM_1010434_1	1p34.2	Hs.301637	ZNF258	Homo sapiens zinc finger protein 258 (ZNF258), mRNA
-0.220164	-0.359713	0.126144	-0.24135	-0.243846	0.0748268	1078056	CGEN_HUM_1011202_1	1q44	Hs.301895	MGC12458	Homo sapiens cDNA FLJ10531 fis, clone NT2RP2001036
-0.237679		-0.14985		-0.187644	0.781387	1078057	CGEN_HUM_1011586_1	NULL	Hs.338704	NULL	Homo sapiens cDNA FLJ11504 fis, clone HEMBA1002119
0.175286	0.654814	-0.332411	0.211363	-0.0290327	-0.126935	1078058	CGEN_HUM_1011970_1	NULL	Hs.301519	NULL	Homo sapiens cDNA FLJ12536 fis, clone NT2RM4000265
-0.265713	-0.29796	0.146095	0.209207	0.657685	0.237314	1078060	CGEN_HUM_1012738_1	1q42	Hs.248171	HIST3H3	Homo sapiens H3 histone family, member T (H3FT) mRNA
0.223292	0.766807	0.470103	0.656366	0.682757	-0.746045	1078062	CGEN_HUM_1013506_1	12q12	Hs.124292	DKFZp434H2111	Homo sapiens cDNA: FLJ23123 fis, clone LNG08039
		0.42543		-0.517775		1078063	CGEN_HUM_1013890_1	7p13-p11	Hs.218403	OCM	Homo sapiens oncomodulin (OCM) mRNA
0.469387	0.317526	-0.237399	0.116114	0.241869	-0.324878	1078068	CGEN_HUM_1015759_1	11q13.1	Hs.349593	LOC254359	Homo sapiens cDNA FLJ12182 fis, clone MAMMA1000761
-0.0195337	0.0591055	0.176846		-0.0857874		1078072	CGEN_HUM_1017295_1	NULL	Hs.48607	NULL	Homo sapiens mRNA full length insert cDNA clone EUROIMAGE 288936
0.0967716	0.285818	0.618925	0.193959	0.929133	0.100571	1078073	CGEN_HUM_1017679_1	1p35.3	Hs.29911	LOC149420	Homo sapiens mRNA; cDNA DKFZp434M232 (from clone DKFZp434M232)
0.0541306		0.246178		-0.216727	0.404986	1078076	CGEN_HUM_1018831_1	NULL	Hs.30596	NULL	Homo sapiens mRNA full length insert cDNA clone EUROIMAGE 43465
0.2009	-0.0365628	0.0035024	0.196463	0.0802606	-0.207503	1078077	CGEN_HUM_1000072_1	20p12	Hs.73853	BMP2	Homo sapiens bone morphogenetic protein 2 (BMP2) mRNA
-0.10045	-0.20213	0.0991745	-0.0631208	0.47506	-0.139885	1078078	CGEN_HUM_1000456_1	2p12	Hs.7036	NAGK	Homo sapiens N-Acetylglucosamine kinase (HSA242910), mRNA
-0.0163762	-0.351793	0.207134	-0.131992	0.490595	-0.0124714	1078079	CGEN_HUM_1000840_1	1p36.11	Hs.31819	HT014	Homo sapiens HT014 (HT014), mRNA
-0.257108	0.294532	0.558771	0.444292	0.704748	0.130622	1078080	CGEN_HUM_1001224_1	16p13.13	Hs.151076	KIAA1243	Homo sapiens NPD001 protein (NPD001), mRNA
0.0775281	0.57743	-0.03861	0.062106	0.145274	-0.27726	1078081	CGEN_HUM_1001608_1	8q24.22	Hs.15611	ZNF406	Homo sapiens mRNA for KIAA1485 protein, partial cds
				-0.117226		1078082	CGEN_HUM_1001992_1	2p25.3	Hs.172619	MYT1L	Homo sapiens myelin transcription factor 1-like (MYT1-l) mRNA, complete cds
-0.175652	-0.181932	0.245701	0.196008	0.579437	0.150155	1078083	CGEN_HUM_1002376_1	Xp22.31	Hs.279663	PIR	Homo sapiens pirin (PIR) mRNA
				0.338911	0.118279	1078084	CGEN_HUM_1002760_1	4p13	Hs.157850	RPL9	Homo sapiens ribosomal protein L9 (RPL9), mRNA.
-0.144223	-0.0536226	0.335043	0.24205	0.04948	0.334397	1078085	CGEN_HUM_1003144_1	17q25.3	Hs.105352	ST6GalNAcI	Homo sapiens mRNA for GalNAc alpha-2, 6-sialyltransferase I, long form
-0.023377	0.113506	0.373837	0.0173095	0.568412	0.171656	1078086	CGEN_HUM_1003528_1	1p13.2	Hs.26006	PRMT6	Homo sapiens hypothetical protein FLJ10559 (FLJ10559), mRNA
				-0.637253		1078087	CGEN_HUM_1003912_1	1p31-p22	Hs.194659	CLCA1	Homo sapiens chloride channel, calcium activated, 1 (CLCA1) mRNA, and translated products
-0.288338	-0.183955	0.242271	0.0343607	0.704499	0.0270525	1078088	CGEN_HUM_1004296_1	7p11.2	Hs.9950	SEC61G	Homo sapiens Sec61 gamma (SEC61G), mRNA
-0.286908	-0.296057	0.192413	0.19905	0.674901	0.0184963	1078089	CGEN_HUM_1004680_1	5q23.2	Hs.235445	FLJ21313	Homo sapiens cDNA: FLJ21313 fis, clone COL02176
-0.0274242	0.275451	-0.18147	0.193032	0.00432995	-0.33752	1078090	CGEN_HUM_1005064_1	Xp11.23-p11.22	Hs.75667	SYP	Human mRNA for synaptophysin (p38)
0.323385	-0.335722	0.328775	-0.0822944	-0.547037	0.109927	1078092	CGEN_HUM_1005832_1	12q21	Hs.178215	LIN7A	Homo sapiens Vertebrate LIN7 homolog 1, Tax interaction protein 33 (VELI1) mRNA
-0.193647	-0.0103129	0.308568	0.122116	0.547668	0.26639	1078093	CGEN_HUM_1006216_1	8q12.1	Hs.283664	ASPH	Homo sapiens aspartate beta-hydroxylase (ASPH) mRNA
0.157529	-0.21556	0.0447493	0.245585	-0.289386	-0.068961	1078094	CGEN_HUM_1006600_1	1q32	Hs.73792	CR2	Homo sapiens complement component (3d/Epstein Barr virus) receptor 2 (CR2) mRNA
-0.000387405		0.0335138	-0.423187	-0.321903		1078095	CGEN_HUM_1006984_1	5q12.1	Hs.96744	PART1	Homo sapiens prostate androgen-regulated transcript 1 (DKFZP586D0823), mRNA
-0.0884028	-0.00546131	0.00565252	0.150338	-0.462107	0.20938	1078096	CGEN_HUM_1007368_1	15q21.2	Hs.95197	ALDH1A2	Homo sapiens mRNA for RALDH2-T, complete cds
-0.480124	-0.256326	0.153606	0.0995772	0.611323	0.252474	1078097	CGEN_HUM_1007752_1	1pter-q24	Hs.40500	RER1	Homo sapiens similar to S. cerevisiae RER1 (RER1), mRNA
-0.158848	-0.535958	0.0659723	-0.054092	0.503426	-0.0286495	1078098	CGEN_HUM_1008136_1	14q32.33	Hs.34045	CDCA4	Homo sapiens hypothetical protein FLJ20764 (FLJ20764), mRNA
				-1.22689		1078099	CGEN_HUM_1008520_1	NULL	Hs.80485	NULL	Homo sapiens adipose most abundant gene transcript 1 (APM1), mRNA
0.0379755	0.389929	-0.0973557	0.290469	0.0956743	0.0192362	1078100	CGEN_HUM_1008904_1	15q14	Hs.259729	MAPKBP1	Homo sapiens mRNA for KIAA0596 protein, partial cds
-0.0905518	0.626285	0.502203	0.586844	0.503329	0.350497	1078101	CGEN_HUM_1009288_1	15q21.1	Hs.283753	CPR8	Homo sapiens cell cycle progression 8 protein (CPR8) mRNA
-0.390219	0.0968733	0.43517	0.64704	0.617943	0.158801	1078103	CGEN_HUM_1010056_1	7q22	Hs.122591	PILR(ALPHA)	Homo sapiens paired immunoglobulin-like receptor alpha (PILR(ALPHA)), mRNA
-0.0208058	-0.341333	-0.0515386	0.0636623	-0.214985	0.167389	1078104	CGEN_HUM_1010440_1	4p16.3	Hs.170482	MYL5	Homo sapiens myosin, light polypeptide 5, regulatory (MYL5) mRNA
0.0505234	-0.334995	0.269751	-0.193866	0.423214	0.0281973	1078105	CGEN_HUM_1010824_1	22q12	Hs.31939	MFNG	Homo sapiens manic fringe (Drosophila) homolog (MFNG), mRNA
-0.0488441	0.421286	0.210399	0.0520318	-0.606946	-0.0843192	1078106	CGEN_HUM_1011208_1	11p15.5	Hs.83760	TNNI2	Homo sapiens troponin I, skeletal, fast (TNNI2) mRNA
0.0454614	0.200101	0.19337		0.376042	0.264369	1078108	CGEN_HUM_1011976_1	NULL		NULL	Homo sapiens cDNA: FLJ22842 fis, clone KAIA4958
-0.272013	0.0811588	0.125677	0.379463	-0.132779	-0.0383231	1078109	CGEN_HUM_1012360_1	9q22.33	Hs.26369	FLJ20287	Homo sapiens hypothetical protein FLJ20287 (FLJ20287), mRNA
0.0130203	0.211038	-0.210806	0.330807	0.525409	0.131044	1078110	CGEN_HUM_1012744_1	NULL		NULL	insulin-like growth factor-II {5' region} [human, placenta, mRNA Partial, 100 nt]
-0.103169	-0.478063	-0.000435563	-0.124382	-0.0907152	0.0476258	1078111	CGEN_HUM_1013128_1	NULL	Hs.190745	NULL	Homo sapiens cDNA: FLJ21326 fis, clone COL02445
0.255308	-0.0119818	-0.346864	-0.201779	-0.600987	-0.16733	1078114	CGEN_HUM_1014280_1	22q13.2	Hs.248122	GPR24	Homo sapiens G protein-coupled receptor 24 (GPR24), mRNA
0.663687		-0.00923264	-0.239719	-0.0532002	-0.508315	1078118	CGEN_HUM_1015765_1	NULL		NULL	Homo sapiens cDNA FLJ12224 fis, clone MAMMA1001126
0.0409161	0.401415	-0.407882	0.108697	-0.143152	-0.399834	1078120	CGEN_HUM_1016533_1	NULL		NULL	Homo sapiens full length insert cDNA clone YR50A02
-0.15823	-2.39072	-0.639368		-0.109149		1078123	CGEN_HUM_1017685_1	3q12.3	Hs.159231	FLJ21551	Homo sapiens cDNA: FLJ21551 fis, clone COL06266
-0.394697	-0.42643	-0.522324	0.0890343	0.524837	0.327718	1078124	CGEN_HUM_1018069_1	9q34.3	Hs.351877	MGC40555	Homo sapiens cDNA FLJ10960 fis, clone PLACE1000564
0.14988	-0.142027	0.370208	-0.124375	0.110274	0.575206	1078126	CGEN_HUM_1018837_1	2q33		ALS2CR9	Homo sapiens full length insert cDNA clone ZC31E06
-0.245167	-0.146044	0.239666	0.200759	0.789459	0.248258	1078127	CGEN_HUM_1000090_1	12q24.31	Hs.5094	RNF10	Homo sapiens ring finger protein 10 (RNF10), mRNA
0.0729672	-0.03504	0.246277	0.266564	0.139768	-0.24491	1078128	CGEN_HUM_1000474_1	Xp21.3	Hs.1466	GK	Homo sapiens glycerol kinase deficiency (GK) mRNA
-0.0171629	-0.582239	0.19395	-0.206708	-0.045249	-0.320702	1078129	CGEN_HUM_1000858_1	16q12	Hs.49760	ORC6L	Homo sapiens origin recognition complex, subunit 6 (yeast homolog)-like (ORC6L), mRNA
0.0404132	-0.365225	0.0725605	-0.0619929	0.667695	0.241286	1078130	CGEN_HUM_1001242_1	NULL	Hs.92260	NULL	Novel human gene mapping to chomosome 22
0.439434	0.645237	0.262556	0.363748	0.681371		1078131	CGEN_HUM_1001626_1	3q24-q28		EVI1	Homo sapiens clone 25 EVI1 (EVI1) mRNA, alternatively spliced, partial cds
-0.295271		0.0261835		0.492223	0.15883	1078132	CGEN_HUM_1002010_1	7q22	Hs.110839	ZFP95	Homo sapiens mRNA for KIAA1015 protein, complete cds
-0.120206	0.0436659	0.181201	0.289075	0.221304	0.527811	1078133	CGEN_HUM_1002394_1	17q23-q25	Hs.79387	PSMC5	Homo sapiens proteasome (prosome, macropain) 26S subunit, ATPase, 5 (PSMC5) mRNA
				0.611642		1078134	CGEN_HUM_1002778_1	14q22	Hs.54900	SDCCAG1	Homo sapiens serologically defined colon cancer antigen 1 (SDCCAG1) mRNA
0.192012	-0.436591	0.190946	-0.306101	-0.791533	0.201665	1078135	CGEN_HUM_1003162_1	13q11	Hs.117102	XPO4	Homo sapiens cDNA FLJ13046 fis, clone NT2RP3001374
-0.314587	-0.000432614	-0.0198323		0.324106	0.0785371	1078136	CGEN_HUM_1003546_1	9q13-q21	Hs.160417	TMEM2	Homo sapiens transmembrane protein 2 (TMEM2), mRNA
-0.367912	-0.488333	-0.509777	-0.187824	0.666946	0.111642	1078137	CGEN_HUM_1003930_1	NULL	Hs.200526	NULL	Human tumor necrosis factor type 2 receptor associated protein (TRAP3) mRNA, complete cds
-0.255371	-0.0779913	0.30814	0.0314334	0.739262	0.276551	1078138	CGEN_HUM_1004314_1	1p35.1-p34.3	Hs.301553	KPNA6	Homo sapiens karyopherin alpha 6 (importin alpha 7) (KPNA6), mRNA
-0.262608	-0.446698	0.260821	-0.103487	0.719303	0.0697304	1078139	CGEN_HUM_1004698_1	3p21.31	Hs.11125	SPC12	Homo sapiens HSPC033 protein (HSPC033), mRNA
0.272145	-0.180013	-0.105865	-0.327253	0.143441	-0.237299	1078140	CGEN_HUM_1005082_1	9q34	Hs.244378	SLC2A6	Homo sapiens sugar transporter (SLC2A6 gene) (HSA011372), mRNA
0.585328	0.241657	-0.214963	0.117135	-0.109045	-0.397652	1078141	CGEN_HUM_1005466_1	6q14-q15	Hs.117865	SLC17A5	Homo sapiens solute carrier family 17 (anion/sugar transporter), member 5 (SLC17A5), mRNA
-0.0390618	-0.338471	0.183825	-0.0445228	0.534736	0.193839	1078142	CGEN_HUM_1005850_1	17q11	Hs.8868	GOSR1	Homo sapiens golgi SNAP receptor complex member 1 (GOSR1), mRNA
-0.269117	-0.0224549	0.557769	0.245921	0.115408	0.142104	1078143	CGEN_HUM_1006234_1	13q14.11	Hs.103329	KIAA0970	Homo sapiens KIAA0970 protein (KIAA0970), mRNA
-0.0719203	-0.126936	-0.447226	-0.403457	-0.890942	-0.266144	1089027	CGEN_HUM_1000110_1	1q42.1	Hs.26985	DISC1	Homo sapiens disrupted in Schizophrenia 1 protein (DISC1) mRNA, complete cds
0.0272321	0.266221	0.0210378	0.322027	0.111556	0.180229	1078145	CGEN_HUM_1007002_1	19p13.11	Hs.6051	KIAA0616	Homo sapiens mRNA for KIAA0616 protein, partial cds
-0.032775	-0.372347	0.223664	-0.225364	0.330612	-0.0355587	1078146	CGEN_HUM_1007386_1	5q35.1	Hs.252587	PTTG1	Homo sapiens pituitary tumor-transforming 1 (PTTG1) mRNA
-0.480471	-0.0902197	0.0761514	-0.0797867	0.186339	0.0894084	1078147	CGEN_HUM_1007770_1	NULL	Hs.272241	NULL	Homo sapiens cDNA FLJ11096 fis, clone PLACE1005480
-0.179394	-0.294042	0.0951207	-0.0380824	0.531447	0.269231	1078148	CGEN_HUM_1008154_1	19q13	Hs.182485	ACTN4	Human non-muscle alpha-actinin mRNA, complete cds
-0.0422107	-0.306114	0.0558806	-0.426925	0.440117	-0.0626364	1078150	CGEN_HUM_1008922_1	6p23	Hs.79197	CD83	Homo sapiens CD83 antigen (activated B lymphocytes, immunoglobulin superfamily) (CD83) mRNA
-0.0427096	0.0303332	0.125916	0.111818	0.560309	0.162003	1078151	CGEN_HUM_1009306_1	11q13.3	Hs.289031	FLJ11848	Homo sapiens cDNA FLJ11848 fis, clone HEMBA1006708, weakly similar to HYPOTHETICAL 46.4 KD TRP-ASP REPEATS CONTAINING PROTEIN IN PMC1-TFG2 INTERGENIC REGION
0.241452		-0.167979		-0.464538	-0.124576	1078152	CGEN_HUM_1009690_1	2p25.1	Hs.131138	NTSR2	Homo sapiens neurotensin receptor 2 (NTSR2), mRNA
0.0573571	-0.276901	-0.0444701	0.00417076	0.32031	0.146969	1078153	CGEN_HUM_1010074_1	16p13.2	Hs.92198	CARHSP1	Homo sapiens calcium-regulated heat-stable protein (24kD) (CRHSP-24), mRNA
0.123246	-0.106636	0.498366	0.132031	0.637802	0.271323	1078154	CGEN_HUM_1010458_1	13q21.33	Hs.173802	TBC1D4	Homo sapiens KIAA0603 gene product (KIAA0603), mRNA
0.467617	-0.615237	0.893162	0.201084	-0.565469	-0.137136	1078157	CGEN_HUM_1011610_1	6q21	Hs.169370	FYN	Homo sapiens FYN oncogene related to SRC, FGR, YES (FYN) mRNA
0.0659602	0.0750214	0.668032	0.303731	0.171123	0.295136	1078158	CGEN_HUM_1011994_1	NULL		NULL	Homo sapiens cDNA FLJ14244 fis, clone OVARC1000802
-0.432929	0.0551879	-0.177648	0.110082	0.601006	0.184647	1078159	CGEN_HUM_1012378_1	NULL		NULL	Homo sapiens hypothetical protein PRO2472 (PRO2472), mRNA
-0.0322652	0.186904	0.0945916	0.139462	0.246887	0.29155	1078160	CGEN_HUM_1012762_1	NULL	Hs.302741	NULL	Homo sapiens mRNA full length insert cDNA clone EUROIMAGE 233360
0.830817		0.27907	-0.370959	0.416969	0.237883	1078161	CGEN_HUM_1013146_1	NULL		NULL	Homo sapiens clone IMAGE:121412 mRNA sequence
-0.295397	-0.377044	0.0297605	-0.160906	0.331687	0.233139	1078162	CGEN_HUM_1013530_1	NULL	Hs.24435	NULL	Homo sapiens clone CDABP0028 mRNA sequence
0.0491066	-0.0564038	0.058671	-0.429386	-0.47708	-0.595536	1078163	CGEN_HUM_1013914_1	NULL		NULL	Homo sapiens partial mRNA, clone chc1-a9
-0.313404	-0.839653	-0.562968	-1.04293	-0.0438381	-0.401105	1078164	CGEN_HUM_1014298_1	11p15.5	Hs.121575	LOC196214	Homo sapiens cDNA FLJ12231 fis, clone MAMMA1001191
0.573296		0.0943346		0.217651		1078166	CGEN_HUM_1015015_1	NULL	Hs.204461	NULL	Homo sapiens cDNA FLJ11510 fis, clone HEMBA1002185
		0.530422		-2.61487		1078171	CGEN_HUM_1016935_1	NULL		NULL	Homo sapiens mRNA; cDNA DKFZp547H154 (from clone DKFZp547H154)
-0.373318	0.201703	0.181509	0.404465	0.822017	0.46407	1078174	CGEN_HUM_1018087_1	14q31.1	Hs.299542	GTF2A1	Homo sapiens cDNA: FLJ21525 fis, clone COL05928
-0.289268	-0.448109	0.168459	-0.0281654	0.146582	0.093223	1078175	CGEN_HUM_1018471_1	19q13.41	Hs.58608	LOC90321	Homo sapiens cDNA FLJ14206 fis, clone NT2RP3003157
-0.283442		0.635582		0.14079		1078176	CGEN_HUM_1018855_1	NULL	Hs.43047	NULL	Homo sapiens cDNA FLJ13585 fis, clone PLACE1009150
0.249625	-0.331508	-0.0332921	0.121596	-0.322401	-0.475149	1078177	CGEN_HUM_1000096_1	1p36.32	Hs.49658	KIAA0495	Homo sapiens mRNA, chromosome 1 specific transcript KIAA0495
-0.110135	-0.0131339	-0.325714	0.351882	0.291061	-0.200145	1078178	CGEN_HUM_1000480_1	17p11.2	Hs.575	ALDH3A1	Homo sapiens aldehyde dehydrogenase 3 (ALDH3) mRNA
-0.22059	-0.229853	0.38671	0.225389	0.655153	0.179915	1078179	CGEN_HUM_1000864_1	16p12.2	Hs.157426	KIAA1504	Homo sapiens mRNA for KIAA1504 protein, partial cds
0.249727	0.273283	0.304973	0.227462	-0.139966	-0.0018933	1078180	CGEN_HUM_1001248_1	10q24.2	Hs.18889	SEC31B-1	Homo sapiens secretory pathway component Sec31B-1 mRNA, alternatively spliced, complete cds
0.4782	-0.588414	-0.431428	-0.498016	-0.293991	-0.354295	1077982	CGEN_HUM_1001968_1	16p11.2	Hs.152149	DKFZP434K0410	Homo sapiens mRNA; cDNA DKFZp434K0410 (from clone DKFZp434K0410); partial cds
-0.222895	-0.416073	-0.757215	0.117843	0.600294	0.192697	1078182	CGEN_HUM_1002016_1	10q24	Hs.73090	NFKB2	Homo sapiens nuclear factor of kappa light polypeptide gene enhancer in B-cells 2 (p49/p100) (NFKB2) mRNA
-0.179023	-0.134026	0.224684	0.0730769	0.922552	0.321928	1078183	CGEN_HUM_1002400_1	1q21	Hs.166891	RFX5	Homo sapiens regulatory factor X, 5 (influences HLA class II expression) (RFX5) mRNA
0.0677134	-0.242361	0.00325023	-0.332446	0.0566524	0.249621	1078185	CGEN_HUM_1003168_1	1p35.2-p35.1	Hs.33455	PADI2	Homo sapiens PAD-H19 mRNA for peptidylarginine deiminase type II, complete cds
0.000864459	-0.17694	0.0374702	-0.0725711	0.570707	-0.0257657	1078186	CGEN_HUM_1003552_1	2p14	Hs.173203	B3GNT1	Homo sapiens beta-1,3-N-acetylglucosaminyltransferase (BETA3GNT), mRNA
0.253936	-0.2005	0.048167	-0.21645	0.13338	-0.124611	1078188	CGEN_HUM_1004320_1	13q14.3	Hs.3886	KPNA3	Homo sapiens karyopherin alpha 3 (importin alpha 4) (KPNA3) mRNA
-0.183152	-0.224518	0.0423991	0.000465461	0.698126	-0.00249601	1078189	CGEN_HUM_1004704_1	1p32	Hs.75760	SCP2	Homo sapiens sterol carrier protein 2 (SCP2), mRNA
0.00042775	-0.00446301	-0.382872	0.0766827	0.0351827	0.0481082	1078190	CGEN_HUM_1005088_1	Xq28	Hs.159546	ABCD1	Homo sapiens ATP-binding cassette, sub-family D (ALD), member 1 (ABCD1), mRNA
0.309484	-0.29026	-2.28052	-0.538197	0.355432	-0.179225	1078191	CGEN_HUM_1005472_1	16p13	Hs.80768	CLCN7	Homo sapiens chloride channel protein 7 (CLCN7) mRNA, complete cds
-0.172863	-0.230356	0.192238	0.0946669	0.618994	0.20114	1078192	CGEN_HUM_1005856_1	1q21	Hs.200600	SCAMP3	Homo sapiens secretory carrier membrane protein 3 (SCAMP3) mRNA
0.0671413	0.159262	0.264287	0.318182	-0.0474019	-0.0733141	1078193	CGEN_HUM_1006240_1	12q23.3	Hs.169849	MYBPC1	Homo sapiens myosin-binding protein C, slow-type (MYBPC1) mRNA
0.122134	-0.312366	0.0142469	-0.331616	-0.0645562	-0.0250951	1078194	CGEN_HUM_1006624_1	11q13	Hs.58685	CD5	Homo sapiens CD5 antigen (p56-62) (CD5), mRNA
-0.447352	-0.0549225	0.354269	0.262683	0.906995	0.481592	1078195	CGEN_HUM_1007008_1	8q12	Hs.8180	SDCBP	Homo sapiens syndecan binding protein (syntenin) (SDCBP) mRNA
-0.295053	-0.182727	0.211053	-0.160758	0.321732	0.114497	1078196	CGEN_HUM_1007392_1	Xq25	Hs.225979	LOC57826	Human gene from PACs 37M17 and 305B16, chromosome X, similar to small G proteins, especially RAP-2A
-0.465443	-0.255612	-0.494387	0.0859697	0.623317	0.265789	1078197	CGEN_HUM_1007776_1	12q13	Hs.125262	AAAS	Homo sapiens GL003 (GL003) mRNA, complete cds
0.0664241	0.0408902	0.200509	-0.376632	0.551937	0.199992	1078198	CGEN_HUM_1008160_1	17p13.2	Hs.27289	CGI-125	Homo sapiens CGI-125 protein (LOC51003), mRNA
-0.27663	-0.104902	-0.0544031	-0.0836605	0.0930984	0.0305989	1078200	CGEN_HUM_1008928_1	1q42.12	Hs.108854	HSPC163	Homo sapiens HSPC163 protein (HSPC163), mRNA
0.0139237	-0.236333	0.0670888	0.204752	0.389865	0.32159	1078201	CGEN_HUM_1009312_1	1q21.3	Hs.183650	CRABP2	Homo sapiens cellular retinoic acid-binding protein 2 (CRABP2), mRNA
-0.300148	-0.183898	0.186111	0.292578	0.187988	0.342852	1078202	CGEN_HUM_1009696_1	6p21.3	Hs.184	AGER	Homo sapiens RAGE mRNA for advanced glycation endproducts receptor, complete cds
-0.288918	0.0337923	0.317774	0.232531	0.779294	0.265507	1078203	CGEN_HUM_1010080_1	8q23.1	Hs.75103	YWHAZ	Homo sapiens tyrosine 3-monooxygenase/tryptophan 5-monooxygenase activation protein, zeta polypeptide (YWHAZ) mRNA
-0.165482	-0.1257	-0.426141		-0.646411	-0.05916	1078205	CGEN_HUM_1010848_1	NULL	Hs.5013	FGD3	Homo sapiens mRNA for FLJ00004 protein, partial cds
0.154893	0.487674	-0.147876	-0.102169	-0.0856862	-0.250047	1078206	CGEN_HUM_1011232_1	19q13.32	Hs.193261	FKRP	Homo sapiens cDNA FLJ12576 fis, clone NT2RM4001032
-0.117999	-0.232722	0.161002	0.12496	0.457777	0.293155	1078207	CGEN_HUM_1011616_1	6q24	Hs.111029	HEBP2	Homo sapiens putative heme-binding protein (SOUL), mRNA
-0.15583	0.321136	0.525252	0.455103	0.250489	0.0627685	1078208	CGEN_HUM_1012000_1	NULL	Hs.12346	NULL	Homo sapiens cDNA: FLJ21399 fis, clone COL03627
-0.136847	-0.188084	0.0187175	-0.153284	0.435987	-0.100629	1078209	CGEN_HUM_1012384_1	16q23.1	Hs.6879	DC13	Homo sapiens DC13 protein (DC13), mRNA
0.0879147	0.0575077	0.0602194	0.341053	0.268979	0.540853	1078210	CGEN_HUM_1012768_1	12q23.3	Hs.184465	FLJ11259	Homo sapiens hypothetical protein FLJ11259 (FLJ11259), mRNA
				-0.32417		1078212	CGEN_HUM_1013536_1	NULL		NULL	H.sapiens mRNA (fetal brain cDNA g6_1g)
0.376673	-0.429935	-0.129667	-0.30768	-0.0502441	0.198942	1078213	CGEN_HUM_1013920_1	NULL	Hs.334706	NULL	Homo sapiens cDNA FLJ11801 fis, clone HEMBA1006253, weakly similar to DNA-DAMAGE-REPAIR/TOLERATION PROTEIN DRT111 PRECURSOR
	-0.62671			-0.81224		1078216	CGEN_HUM_1015021_1	5p15.33	Hs.272798	FLJ20413	Homo sapiens hypothetical protein FLJ20413 (FLJ20413), mRNA
-0.0517586		-0.158123		0.270534		1078217	CGEN_HUM_1015405_1	NULL	Hs.306568	NULL	Homo sapiens clone FLB3107
-0.133235		-0.194988	0.195291	-0.0135498		1078219	CGEN_HUM_1016173_1	NULL		NULL	Homo sapiens cDNA FLJ12037 fis, clone HEMBB1001921
0.0204855	0.85668	-0.251512	0.401947	0.361374	-0.178147	1078220	CGEN_HUM_1016557_1	NULL		NULL	Homo sapiens full length insert cDNA clone YR86D10
-0.208627	0.115361	0.196196	0.166682	0.542623	0.203631	1078224	CGEN_HUM_1018093_1	1q25	Hs.5722	C1orf28	Homo sapiens cDNA: FLJ23316 fis, clone HEP12031
[truncated: 15,387 more rows]
