# Supplementary material for: Discovery of estrogen receptor α target genes and response elements in breast tumor cells
Source: Genome Biol. 2004 Aug 12;5(9):R66. doi: 10.1186/gb-2004-5-9-r66 (PMC522873; doi:10.1186/gb-2004-5-9-r66)
Supplement: Additional data file 4 — The complete list of all 387 estrogen-responsive genes described in the article with UniGene cluster numbers from build 166 [file gb-2004-5-9-r66-s4.xls]

## Sheet: E2ResponseTTESTp0.0522140.3-3Fo
Supplementary Table I. 387 E2 responsive genes
UGCluster	E vs UT	ICI vs E	combined	CHX vs E	combined	a21hrE(3)UHR(5)_30ug_v3cp15#3 T47D + E2 Time Course	b22hrE(3)UHR(5)_30ug_v3cp15#144 T47D + E2 Time Course	c23hrE(3)UHR(5)_30ug_v3cp15#30 T47D + E2 Time Course	d24hrE(3)UHR(5)_30ug_v3cp15#149 T47D + E2 Time Course	e25hrE(3)UHR(5)_30ug_v3cp15#178 T47D + E2 Time Course	f26hrE(3)UHR(5)_30ug_v3cp15#170 T47D + E2 Time Course	g27hrE(3)UHR(5)_30ug_v3cp15#159 T47D + E2 Time Course	h28hrE(3)UHR(5)_30ug_v3cp15#108 T47D + E2 Time Course	i210hrE(3)UHR(5)_30ug_v3cp15#112 T47D + E2 Time Course	j212hrE(3)UHR(5)_30ug_v3cp15#115 T47D + E2 Time Course	k214hrE(3)UHR(5)_30ug_v3cp15#173 T47D + E2 Time Course	l216hrE(3)UHR(5)_30ug_v3cp15#121 T47D + E2 Time Course	m218hrE(3)UHR(5)_30ug_v3cp15#124 T47D + E2 Time Course	n220hrE(3)UHR(5)_30ug_v3cp15#127 T47D + E2 Time Course	o222hrE(3)UHR(5)_30ug_v3cp15#130 T47D + E2 Time Course	p224hrE(3)UHR(5)_30ug_v3cp15#133 T47D + E2 Time Course	a31hr I(3)UHR(5)_30ug_v3cp15#137 T47D + E2 Time Course	b32hr I(3)UHR(5)_30ug_v3cp15#145 T47D + E2 Time Course	c33hr I(3)UHR(5)_30ug_v3cp15#147 T47D + E2 Time Course	d34hr I(3)UHR(5)_30ug_v3cp15#92 T47D + E2 Time Course	e35hr I(3)UHR(5)_30ug_v3cp15#96 T47D + E2 Time Course	f36hr I(3)UHR(5)_30ug_v3cp15#101 T47D + E2 Time Course	g37hr I(3)UHR(5)_30ug_v3cp15#156 T47D + E2 Time Course	h38hr I(3)UHR(5)_30ug_v3cp15#109 T47D + E2 Time Course	i310hr I(3)UHR(5)_30ug_v3cp15#113 T47D + E2 Time Course	j312hr I(3)UHR(5)_30ug_v3cp15#116 T47D + E2 Time Course	k314hr I(3)UHR(5)_30ug_v3cp15#120 T47D + E2 Time Course	l316hr I(3)UHR(5)_30ug_v3cp15#122 T47D + E2 Time Course	m318hr I(3)UHR(5)_30ug_v3cp15#125 T47D + E2 Time Course	n320hr I(3)UHR(5)_30ug_v3cp15#128 T47D + E2 Time Course	o322hr I(3)UHR(5)_30ug_v3cp15#131 T47D + E2 Time Course	p324hr I(3)UHR(5)_30ug_v3cp15#134 T47D + E2 Time Course	a41hrC(3)UHR(5)_30ug_v3cp15#138 T47D + E2 Time Course	b42hr C(3)UHR(5)_30ug_v3cp15#146 T47D + E2 Time Course	c43hrC(3)UHR(5)_30ug_v3cp15#32 T47D + E2 Time Course	d44hrC(3)UHR(5)_30ug_v3cp15#93 T47D + E2 Time Course	e45hrC(3)UHR(5)_30ug_v3cp15#179 T47D + E2 Time Course	f46hrC(3)UHR(5)_30ug_v3cp15#171 T47D + E2 Time Course	g47hrC(3)UHR(5)_30ug_v3cp15#157 T47D + E2 Time Course	h48hrC(3)UHR(5)_30ug_v3cp15#110 T47D + E2 Time Course	Well ID	Feature ID	Map	UniGene
Hs.406612	0.021693	0.414914	0.009	0.644402	0.00320064	-0.0970035	-0.254988	-0.140565	0.0213865	-0.206524	0.273188	-0.309461	-0.181678	-0.410493	-0.340048	-0.230148	-0.024203	0.1016	-0.0924715	-0.0534983	0.0882909	0.00725419	0.0141983	0.29668	0.164348	-0.0548185	0.0259491	-0.539672	-0.0867018	-0.12584	-0.345277	-0.126201	-0.130954	0.0475879	0.00463094	-0.234204	-0.103794	0.0205675	0.0156082	0.0271838	-0.0320878	0.0662911	-0.0505386	-0.400575	-0.259044	219423	CGEN_HUM_1000031_1	22q13.1	Hs.5898
Hs.425427	0.0348958	0.832292	0.029	0.514199	0.0141094	-0.10467	-0.00949633	-0.117006	-0.144725	0.0555344	0.541296	0.104405	0.628254	0.033648	0.408435	0.206715	0.339576	-0.202522	0.0674757	0.138639	0.385886	0.186253	0.0645432	-0.0729207	0.0773721	-0.219276	0.498392	0.251675	0.414424	0.124229	-0.081087	0.036005	-0.00635145	0.124354	0.338041	0.222865	0.159658	0.154691	0.143411	0.0595171	0.117566	-0.0571137	0.524338	0.160625	0.264483	219438	CGEN_HUM_1000046_1	4p16.2	Hs.71040
Hs.121507	0.0388732	0.130718	0.00508	0.737463	0.00133406	0.0796259	-0.244443	-0.265345	0.280849	-0.736304	0.235884	-0.273267	-0.154031	-1.01	-0.434719	-0.174076	-0.375938	0.273196	-0.143902	-0.290241	0.0574658	0.238883	0.0254332	0.167135	0.365136	-0.323562	-0.0926232	-0.24218	-0.0191203	0.00830239	-0.364176	-0.266421	0.00773565	-0.0140545	0.197771	-0.282472	-0.34411	0.194874	-0.119095	-0.0207483	-0.144086	-0.43427	0.0394203	-0.0846928	-0.26143	219465	CGEN_HUM_1000073_1	4p14-q21	Hs.121507
Hs.76095	0.009669	0.000731115	7.07e-06	0.175651	5.83e-06	0.659535	0.314176	-0.101594	0.305593	-0.0302509	0.0646215	-0.206538	0.339303	0.723719	0.265001	0.315244	0.587333	-0.210285	0.0090221	0.112669	0.256551	0.0763718	0.00257724	-0.582266	0.0987191	0.376046	-0.196874	-0.509311	0.0688227	0.350552	0.234135	-0.610201	-0.0340508	-0.469834	-0.0560032	-0.12557	-0.122712	0.0118955	-0.0631647	-0.198888	0.38274	-0.0937241	0.370868	-0.430392	0.142155	219497	CGEN_HUM_1000105_1	6p21.3	Hs.76095
Hs.348260	0.0491781	0.0555102	0.00273	0.619598	0.00103845	-0.217751	0.026305	-0.00667797	-0.388042	-0.335888	0.195038	-0.00875515	-0.0611702	-0.366707	0.0283097	0.0341271	-0.0760319	-0.0719612	0.0261365	-0.321452	0.0381232	-0.114571	0.055064	0.113134	-0.0262549	-0.0440408	0.0693971	-0.0546257	0.144355	-0.252342	-0.079772	0.112002	0.12425	-0.172188	0.110928	-0.0921532	-0.110988	-0.100611	0.162608	0.0923087	-0.18503	-0.275593	0.0211533	-0.0914826	-0.211679	219519	CGEN_HUM_1000127_1	12	Hs.348260
Hs.179526	0.0172794	0.0628926	0.00109	0.808089	0.000208559	0.186617	-0.68195	-0.0975467	0.194887	-0.563513	-0.0238043	0.451814	-0.349263	-0.313169	-0.36471	-0.192152	-0.350036	-0.851782	-0.46297	-0.0623011	-0.1496	0.247667	-0.268022	0.537561	-0.328608	-0.143877	-0.226539	-0.12577	0.113957	-0.00818488	-0.305451	0.20872	-0.0642368	-0.21473	-0.0562213	0.249517	-0.254769	0.432553	-0.725097	-0.229771	-0.152181	-0.71994	0.0273634	0.0375216	0.218739	219528	CGEN_HUM_1000136_1	1q12	Hs.179526
Hs.396845	0.0277992	0.136042	0.00378	0.719115	0.00106226	-0.534849		0.130023	-0.780153	-0.212716	-0.0478497	0.0407828	-0.290778	-0.278187	0.270307	-0.330256	-0.115905	-0.213949	-0.0783714	-0.0286068	-0.0172485	0.105316		0.143359	-1.11146	0.235516	-0.256098	0.115954	-0.0621941	-0.540772	0.485454	-0.135568	0.0328082	0.0986683	-0.0721816	-0.0676778	-0.00508645	-0.0978184		-0.152388	-0.261669		-0.280604	-0.100965	-0.297378	219565	CGEN_HUM_1000173_1
Hs.170195	0.0345252	0.00776122	0.000268	0.342132	0.000176281	-0.268241	-0.318575	0.22051	-0.3939	-0.137951	-0.089899	0.290793	-0.135894	-0.0281477	0.14567	-0.180206	-0.130576	-0.463447	-0.191579	-0.13266	-0.0908344	-0.0766918	-0.149747	0.453437	-0.264843	-0.24287	0.106452	0.147847	-0.087032	0.020422	0.0634946	0.191148	-0.0167063	0.0389918	-0.0910626	0.135004	-0.0465594	-0.0645014	-0.0291689	0.166644	-0.196401	-0.209193	0.0522446	0.0424209	-0.0795434	219588	CGEN_HUM_1000196_1	20q13	Hs.170195
Hs.77510	0.0462759	0.484718	0.0224	0.817578	0.00409185	0.0572393		0.140472	-0.409393	0.0477316	0.199072	0.0172304	0.339755	-0.132814	0.256577	0.315633	0.239986	0.408695	0.189601	-0.1064	0.277232	0.130989		0.243481	0.216193	0.13194	0.0511842	0.0119068	0.165399	-0.220032	0.102125	0.0762727	0.0182264	0.163479	0.0951385	-0.166466	0.249432	0.133575		-0.0673201	-0.183211	-0.0254885	0.26907	-0.0736272	0.136964	219625	CGEN_HUM_1000233_1		Hs.351420
Hs.54642	0.0294152	0.00118998	3.5e-05	0.171509	2.9e-05	0.5058	0.468611	-0.252581	0.0675802	0.025748	0.222982		0.410592	0.33248	0.214571	0.272629	0.516204	-0.335669	-0.0957895	0.0901997	0.0418486	-0.00475222	0.0621344	-0.876032	0.0218089	0.0362755	-0.138881	-0.317701	0.165957	-0.0283015	0.531474	-0.518852	0.310148	-0.395436	-0.40422	-0.162323	-0.376247	-0.311977	-0.146968	-0.0926824	0.157868	0.0359684	0.222982	-0.546243	-0.000291577	219689	CGEN_HUM_1000297_1	5q34-q35.1	Hs.54642
Hs.381050	0.0220784	0.541264	0.012	0.471573	0.00631483	0.0551844	0.230203	0.381861	-0.0676433	0.167712	-0.128667	0.0450816	0.477542	0.435013	0.380753	0.26048	0.300038	-0.243695	0.00808748	-0.151008	0.128187	0.246204	0.137567	0.465679		-0.188352	0.25144	0.211372	0.58284	0.335488	0.23584	0.46914	0.0759693	-0.0266311	0.157576	-0.208108	0.0799111	0.192702	0.254322	0.325536	-0.117836	-0.471093	0.157825	0.178463	-0.0739534	219725	CGEN_HUM_1000333_1	11q25	Hs.3353
Hs.135578	0.0283506	0.0317339	0.0009	0.431122	0.000511805	-0.217762	0.0135878	0.071532	-0.402046	0.151447	0.113152	-0.133576	0.0338692	-0.0961051	0.0401943	-0.113207	-0.0134132	-0.704562	-0.339123	-0.341001	-0.301741	0.578548	1.15399	0.333712	-0.152686	0.0141733	-0.212502	-0.354016	0.597902	0.0646039	0.152925	-0.146705	0.180916	-0.248979	-0.00646155	-0.14059	-0.433168	0.272369	-0.241056	-0.196044	-0.352066	-0.0584022	-0.240408	-0.26023	0.0658021	219727	CGEN_HUM_1000335_1	1p22	Hs.135578
Hs.8364	9.94e-05	0.275621	2.74e-05	0.649537	9.61e-06	0.168045	0.259992	0.461194	0.711885	0.572462	0.178376	0.382245	0.121481	0.895338	0.543376	0.264862	0.190822	0.33614	-0.0986986	0.414412	0.0138228	0.584094	-0.0299493	0.643048	0.595779	0.0540316	0.211262	-0.284031	0.383947	0.628925	0.268684	0.307867	-0.00137428	0.367109	0.187386	0.160156	0.0025571	0.382725	0.0738002	0.409583	1.00135	-0.530182	0.345932	0.263301	0.305922	219767	CGEN_HUM_1000375_1	7q21.3-q22.1	Hs.299221
Hs.979	0.0302302	0.271545	0.00821	0.547244	0.00371661	0.231326	0.0934572	0.155525	-0.378374	0.239902	0.444221	-0.0407546	0.288816	0.0128741	0.343757	0.56268	0.286877	-0.144835	-0.297219	0.623177	0.298707	0.318201	-0.0222555	-0.132699	-0.056995	0.365665	-0.0750543	-0.0553881	-0.108424	-0.256656	0.0971837	-0.0336746	-0.00644637	0.182599	0.447213	0.605138	-0.201907	0.121819	-0.0838379	-0.0345572	-0.00640566	0.497707	0.750389	-0.0688447	0.262935	219772	CGEN_HUM_1000380_1	3p21.1-p14.2	Hs.979
Hs.198248	0.000483481	0.00336974	1.63e-06	0.22464	1.26e-06	0.529875	-0.454646	0.664313	-0.147535	0.651707	0.935805	0.549662	0.734077	0.167485	0.459746	0.52371	0.510902	0.391621	0.0832063	0.241519	0.325971	0.0160579	-0.266426	0.381471	0.263686	0.27959	-0.0351265	-0.213547	0.18963	-0.147933	0.0340454	0.0679515	0.0345601	0.354037	0.11245	0.0684865	0.192329	-0.138907	-0.272061	0.759761	0.050033	0.735413	0.550686	0.344724	0.0185781	219795	CGEN_HUM_1000403_1	9p13	Hs.198248
Hs.154654	0.0103402	0.213588	0.00221	0.0184624	0.00216776	0.435916	0.178662	-0.450241	-0.417958	-0.0307455	0.867693	0.14621	0.459334	0.395039	0.566629	1.46282	0.493072	0.254106	0.0238131	0.629713	0.433818	0.871045	0.0750424	0.138468	-0.228001	-0.101474	0.0776755	0.134868	0.0279019	0.118339	0.258996	0.677983	0.253609	0.240266	0.395589	0.530703	-0.106293	0.641795	0.419729	-0.471464	-0.165232	-0.0284784	0.857811	0.358806	0.6028	219992	CGEN_HUM_1000600_1	2p21	Hs.154654
Hs.169248	0.00646051	0.0155343	0.0001	0.319383	6.83e-05	0.0900709	0.0078957	-0.245883	-0.0244817	0.0247586	0.480748	-0.0388527	0.267809	0.323668	0.442419	0.500509	0.480403	-0.00357945	0.00998297	0.752001	0.407146	0.016933	-0.22486	-0.127866	-0.156572	0.221603	0.12391	0.0701915	0.24557	0.0233684	0.101756	-0.0363907	0.163246	-0.0130223	0.123213	0.34461	-0.399124	-0.141788	-0.0821207	-0.34388	-0.0795029	-0.0092295	0.516073	0.13585	0.213951	220006	CGEN_HUM_1000614_1	7p15.2	Hs.169248
Hs.274479	0.0177812	0.039087	0.000695	0.116681	0.000613919	0.339122	0.275634	-0.172442	0.205015	0.105845	0.102308	0.100054	0.401484	0.387371	0.104312	0.123273	0.349584	-0.351175	0.0619909	-0.0105584	0.122955	-0.0462756	0.151187	-0.502995	0.0385878	0.808551	-0.148189	-0.544843	0.2064	0.0933468	0.287419	-0.626774	0.111952	-0.341074	-0.0211523	-0.0297473	-0.317298	-0.228825	-0.145853	0.0343716	0.141473	-0.175367	0.403815	-0.498709	0.12568	220073	CGEN_HUM_1000681_1	1q24	Hs.274479
Hs.153952	0.0033524	0.47613	0.0016	0.953109	7.48e-05	0.2743	0.288178	0.332145	0.241678	-0.120787	0.281848	0.0553098	0.141694	0.0717191	0.342326	0.374237	-0.18779	-0.0404479	0.277308	0.031406	0.0666705	0.115137	0.149004	0.681341	0.451722	0.345413	0.026723	-0.140637	0.166328	0.0281483	-0.0567134	0.0653966	-0.182514	-0.076682	0.242861	-0.145193	0.0866384	0.0921367	0.232545	0.818815	0.311148	-0.755644	0.553339	0.17325	0.125888	220169	CGEN_HUM_1000777_1	6q14-q21	Hs.153952
Data not found	0.000674854	0.451553	0.000305	0.341981	0.00020052	0.208211	0.371844	0.126553	0.189907	0.330505	0.0672965	0.111232	-0.0244472	0.396519	0.270651	0.235987	0.0755053	-0.168353	0.097757	0.0811846	0.133555	0.309886	0.272004	0.227971	0.481595	-0.0708547	0.156308	0.0605103	0.156235	0.294416	0.140515	0.148598	0.483468	-0.0314986	0.173915	0.233535	0.0606353	0.183986	0.317171	0.110656	0.122827	0.232678	0.441195	0.336201	0.124607	220189	CGEN_HUM_1000797_1	11	Hs.279892
Hs.173933	0.0180792	0.00707283	0.000128	0.382077	7.9e-05	0.0668932	-0.575431	-1.03667	-0.662895	-0.0536879	0.241381	0.615297	-0.608052	-0.806156	-0.0789627	-0.330523	0.0138824	-0.654992	-0.204844	-0.000941707	-0.565838	0.602865	-0.142587	-0.315104	0.152596	-0.10968	-0.180055	1.00184	0.577537	0.0654177	-0.263515	-0.145175	0.356208	-0.387874	0.0563864	0.0161038	-0.616432	-0.137152	-0.272747	-0.896746	0.207786	-0.190459	-0.133767	0.521905	0.0385019	220196	CGEN_HUM_1000804_1	1p31.3-p31.2	Hs.173933
Hs.311495	0.00306512	0.115069	0.000353	0.603536	0.000139833	0.348638	0.100682	0.00473106	-0.0957358	0.239297	0.0109606		0.287832	0.270661	0.102234	0.0601716	0.335921	0.324254	0.122564	0.0486562	-0.0735215	0.327494	-0.0885998	0.0854152	0.175192	-0.243248	0.207803	0.310906	-0.118462	0.221737	0.0125875	-0.034032	0.0298763	0.130174	0.0327698	0.0626853	-0.0529996	0.15649	0.00962806	0.12244	-0.217565	0.254737	0.226477	0.153575	0.121932	220207	CGEN_HUM_1000815_1
Hs.42644	0.014448	0.122802	0.00177	0.0708073	0.00164861	0.135011	-0.31773	-0.14322	0.0423234	-0.618634	0.150869	-0.238431	-0.346309	-0.264172	-0.303749	-0.0491908	-0.101937	0.106473	-0.140344	-0.160931	-0.0224374	0.221723	0.00646386	0.268592	0.398675	-0.203818	-0.0861878	-0.417128	-0.00866226	-0.0445656	-0.271744	-0.105161	-0.0899579	-0.0342969	0.0440378	-0.0413854	-0.346223	0.297025	-0.0185123	-0.026112	0.0549617	-0.118838	0.0865231	-0.177948	-0.329467	220239	CGEN_HUM_1000847_1	6p25.3	Hs.42644
Hs.28853	0.0436343	0.740757	0.0323	0.873374	0.00409287	0.317262	0.24798	-0.194144	0.020103	-0.131519	0.23406	-0.035906	0.117551	0.00354801	0.493901	0.260089	0.133877	0.317541	-0.0443346	-0.215234	0.314964	0.0352858	0.168053	-0.255245	0.64387	0.344158	-0.0412163	-0.219962	0.379507	-0.127659	0.288658	0.071311	0.0395231	0.0584944	0.284668	-0.420022	0.20793	-0.0386246	0.495727	0.0378506	0.127535	-0.354634	0.469894	0.0244036	-0.0752666	220264	CGEN_HUM_1000872_1	1p22	Hs.28853
Hs.17908	0.0270812	0.148835	0.00403	0.533782	0.00187916	0.0822694	0.354235	0.0729602	-0.0783179	0.0567514	-0.114777		0.0654822	0.37594	0.174941	-0.0191961	0.235543	0.0766261	-0.188564	0.205326	0.364952	-0.00222689	0.425768	-0.239665	-0.353376	0.0160402	-0.118523		0.0435772	-0.0218648	0.296027	-0.262938	0.249223	0.0443158	-0.162829	0.613098	0.302231	0.170991	0.315558	0.0994647	-0.0841181	0.189958	-0.0877512		0.162512	220267	CGEN_HUM_1000875_1	1p32	Hs.17908
Hs.170198	0.033601	0.0891198	0.00299	0.407972	0.00177284	0.0834002	0.539371	-0.815908	0.0756877	0.825318	-0.357382		0.688944	0.978728	0.269901	0.479899	0.950543	0.666284	0.220141	-0.316721	0.405686	-0.332868	0.069606	-1.30857	0.92268	-0.388294	0.363252	0.487237	0.561887	0.833873	0.500452	-0.419194	0.279766	0.109659	-0.132389	-0.455417	0.221253	-0.496392	0.313872	-0.642884	0.336464	0.440857	0.0481378	0.0489346	0.0454543	220278	CGEN_HUM_1000886_1	8q12.2	Hs.170198
Hs.170198	0.033601	0.0891198	0.00299	0.407972	0.00177284	0.0834002	0.539371	-0.815908	0.0756877	0.825318	-0.357382		0.688944	0.978728	0.269901	0.479899	0.950543	0.666284	0.220141	-0.316721	0.405686	-0.332868	0.069606	-1.30857	0.92268	-0.388294	0.363252	0.487237	0.561887	0.833873	0.500452	-0.419194	0.279766	0.109659	-0.132389	-0.455417	0.221253	-0.496392	0.313872	-0.642884	0.336464	0.440857	0.0481378	0.0489346	0.0454543	220278	CGEN_HUM_1000886_1	8q12.2	Hs.170198
Hs.279918	0.034726	0.0192949	0.00067	0.536628	0.000310476	-0.182915	0.0525361	-0.26014	-0.182179	0.258267	0.372559	0.186197	0.415867	0.246322	0.227548	0.347485	0.253715	-0.0604827	0.0326568	0.195219	0.0400376	-0.0519829	-0.00508833	-0.53809	-0.179447	0.0269339	0.0401292	0.115388	0.172258	-0.135537	0.143345	0.00254881	0.0221926	0.0505964	0.112449	0.278283	0.0440614	-0.174879	-0.0193324	-0.28549	0.0513614	0.264158	0.399899	0.25428	-0.418763	220319	CGEN_HUM_1000927_1	5q35.3	Hs.279918
Hs.105861	0.0095222	0.27879	0.00265	0.876629	0.000327511	-0.122471	-0.0852244	-0.0918247	0.171826	-0.41324	0.172214	-0.309068	-0.228456	-0.0315945	0.0833434	-0.121682	-0.0797093	-0.20552	-0.143687	-0.314324	-0.382177	-0.0767652	-0.201279	-0.562314	-0.0976234	-0.915829	0.0676285	-0.25552	-0.130711	0.0799664	0.0843231	-0.268771	0.127575	-0.107373	-0.206969	-0.176613	-0.390671	-0.351104	-0.320853	-0.12321	0.296471	-0.0298646	0.0297702	-0.121038	-0.388428	220331	CGEN_HUM_1000939_1	16q22.1	Hs.105861
Data not found	0.0169456	0.238592	0.00404	0.0994335	0.00364106	-0.466022	-0.436203	-0.310285	-0.45782	0.0575161	-0.111161	-0.127509	0.186898	-0.0784155	-0.0508485	-0.101984	-0.0995867	0.0710105	-0.0930684	0.128767	-0.334271	-0.0962952	-0.143501	-0.30848	-0.254077	0.245049	-0.214778	0.251003	0.16711	-0.0949003	-0.106669	-0.192546	0.00552581	0.0684974	-0.300175	-0.00191661	-0.36146	-0.224373	-0.278112	-0.208984	-0.411468	0.0364468	0.142239	-0.0116231	0.0274425	220346	CGEN_HUM_1000954_1
Hs.117268	0.0321492	0.0168169	0.000541	0.309417	0.000373364	0.10493	0.237105	0.0064323	0.451653	0.101794	-0.0156708	-0.0982545	0.358395	0.221156	0.0679023	-0.123092	0.314347	0.116938	0.0975497	-0.142086	-0.0427567	0.0340761	0.0807411	-0.207453	0.375793	-0.306499	0.0170296	-0.0704524	0.233643	0.128679	0.243716	-0.42638	-0.0693814	-0.172587	-0.233209	-0.198676	0.192461	-0.234605	-0.0469515	0.275314	0.314579	0.154172	0.00554205	-0.0853572	0.130341	220362	CGEN_HUM_1000970_1
Hs.29287	0.000713522	0.00526231	3.75e-06	0.279109	2.71e-06	0.17188	0.149412	-0.223753	-0.144665	0.132081	0.151253	0.269677	0.659107	0.25998	0.72594	0.766851	0.704713	0.322729	0.204968	0.408456	0.410323	0.318574	-0.257265	-0.194823	0.350897	-0.426379	0.0188276	0.184608	0.177084	0.0957033	0.0888283	0.457757	0.136797	-0.0712311	0.0507627	0.177325	-0.0236634	0.302371	-0.143687	0.147124	0.421634	0.186822	0.607857	0.430342	0.311701	220375	CGEN_HUM_1000983_1	18q11.2	Hs.29287
Hs.110613	0.0300629	0.0109193	0.000328	0.0644893	0.000307095	0.160078	0.370035	0.242582	0.320894	0.35774	-0.181251	-0.230251	0.437924	0.780718	-0.0494119	-0.154566	0.499719	0.26357	0.200406	-0.222812	0.00820722	-0.281886	0.328792	-0.576818	0.044694	0.763653	-0.471239	-0.570222	-0.0292194	0.353433	0.324564	-0.779475	-0.124113	-0.130647	-0.053857	-0.192292	0.13584	-0.324366	0.00913101	0.513212	-0.0187387	0.354297	-0.210799	-0.465369	0.0341636	220457	CGEN_HUM_1001065_1	16	Hs.110613
Hs.425255	0.0102919	0.000112828	1.16e-06	0.771026	2.66e-07	0.100416	0.176973	-0.0126976	-0.122081	0.0971655	0.561394	-0.103465	0.324942	0.228708	0.196198	0.25159	0.617172	0.0452726	0.00763108	-0.0376832	0.154029	-0.0578597	0.145352	-0.430783	-0.193233	-0.323919	0.313415	-0.128668	-0.137059	-0.0885745	0.0970084	-0.0931543	0.059141	-0.0885154	-0.0189864	-0.139719	-0.0244898	-0.0569046	0.227113	0.0735262	0.0502551	0.240049	0.610067	-0.201044	-0.086023	220547	CGEN_HUM_1001155_1	1p12	Hs.278933
Hs.21943	0.0336859	0.0116726	0.000393	0.519012	0.000189126	0.581424	0.307705	-0.226477	0.632049	0.0382284	0.567608	-0.110019	0.825461	0.438471	0.302035	0.328817	0.764507	-0.461409	-0.177974	-0.175575	0.0354872	-0.173679	0.377398	-1.03719	0.481137	0.110788	0.0819707	-0.28842	0.0272367	0.232594	0.465829	-0.676846	0.110576	-0.316255	-0.0716444	-0.186263	-0.0572494	-0.0247927	0.330365	0.332584	0.309219	0.0215789	0.901871	-0.218772	0.137542	220553	CGEN_HUM_1001161_1	2q33	Hs.21943
Hs.157237	0.0141956	0.878899	0.0125	0.421615	0.00721621	0.376483	-0.0979856	0.0252782	0.375959	-0.150052	0.083795	0.482727	-0.0533533	0.182329	0.268532	0.106212	0.148493	0.0130122	0.200458	-0.0137148	0.0568757	0.368975	0.183578	0.0590419	0.975031	-0.256626	0.0678285	0.342077	0.164492	-0.0201438	0.118957	0.144285	0.050561	-0.0779934	0.0632084	0.00533402	-0.0563154	0.198951	0.235102	-0.119719	0.407883	-0.123834	0.330254	0.515464	0.0169791	220555	CGEN_HUM_1001163_1	21q22.3	Hs.157237
Hs.112667	0.0504073	0.177032	0.00892	0.127112	0.00778939	-0.404631	-0.175336	-0.152415	0.21958	-0.29317	0.304774	-0.0404797	0.0325076	-0.41184	-0.457342	0.219095	-0.667509	-0.14691	-0.226632	0.00064579	-0.0777446	0.320211	0.00413836	-0.140155	0.312767	0.0675316	0.120587	-0.28048	0.00288372	-0.0911626	-0.200039	-0.0252057	-0.168774	-0.186276	-0.137312	0.0170485	-0.308801	0.289408	-0.17421	-0.0106094	0.137191	-0.154613	0.533537	0.0230627	0.030493	220635	CGEN_HUM_1001243_1	9p21-p13	Hs.112667
Hs.296585	0.00321765	0.0224534	7.22e-05	0.520966	3.46e-05	0.199782	0.124653	-0.0921848	-0.00620388	0.136719	0.00601328	0.361323	0.389878	0.131513	0.321352	0.302665	0.243986	-0.209695	0.0645691	0.318195	0.101558	0.183245	-0.037863	-0.200443	0.0460234	-0.224347	-0.120043	0.0225581	0.240153	0.0805211	0.208891	0.196244	-0.0201461	-0.0573773	0.209818	0.336525	0.0216518	-0.0405224	0.0844912	-0.0433687	0.204153	0.109414	0.0707871	0.104939	0.333289	220788	CGEN_HUM_1001396_1	20p13	Hs.296585
Hs.211607	0.0284109	0.0620218	0.00176	0.173681	0.00145605	-0.137673	0.0893271	-0.333676	0.108866	-0.410952	-0.391118	-0.455534		-0.276471	-0.453865	-0.108595	-0.290019	0.223627	-0.19376	-0.109881	0.346406	0.268834	0.0901806	-0.428084	0.365857	-0.416958	-0.107612	-0.617314	-0.143777	-0.0192901	-0.207249	-0.124079	-0.117997	0.101288	0.173658	-0.0344637	0.201944	0.362937	-0.00200365	-0.305766	-0.0853858	-0.189149	0.0742656	-0.306461	-0.186092	220791	CGEN_HUM_1001399_1	Xq13	Hs.211607
Hs.288042	0.00807812	0.00177509	1.43e-05	0.41052	8.45e-06	0.0211912	-0.182428	0.242987	-0.275552	0.653178	0.536778	0.0868242	0.590545	-0.316703	0.737699	0.57123	0.384608	0.409163	0.43941	0.0624499	0.137746	0.40908	-0.297427	0.167751	-0.167038	0.130608	-0.0826208	0.0681312	-0.0507202	-0.525117	-0.0605114	0.00983365	-0.0643688	0.0254174	0.154707	-0.376737	0.00509916	0.167085	0.16146	0.267392	-0.0376272	0.523406	0.616393	0.363576	0.20465	220903	CGEN_HUM_1001511_1	8p11.21	Hs.288042
Hs.80645	0.0463395	0.511602	0.0237	0.379328	0.0147145	-0.300152	0.0465773	-0.250498	0.119067	-0.381719	0.0566583	0.172842	-0.189747	-0.472808	-0.22721	0.0299067	-0.0162049	0.118648	-0.0529643	-0.242235	-0.0995612	-0.325399	-0.164336	-0.201772	0.220085	-0.143821	0.0612002	-0.458125	-0.096453	-0.294308	-0.141169	-0.0574711	-0.135978	-0.0394131	0.0674781	-0.252911	-0.280596	-0.214237	-0.175053	-0.115827	0.0320471	-0.325243	-0.00199181	-0.258714	-0.164373	220905	CGEN_HUM_1001513_1	5q31.1	Hs.80645
Hs.381272	0.0387561	0.265726	0.0103	0.613602	0.00397932	0.177448	0.117511	0.281702	0.517224	-0.593727	0.462766	0.454292	0.443802	0.399874	0.293843	0.0573722	0.202296	-0.365931	0.257258	0.175484	-0.102228	-0.17306	0.381385	0.0417901	0.830435	0.119009	0.167985	-0.050522	0.0514275	0.0860953	0.185928	-0.320087	0.010577	-0.0489303	0.169598	0.10528	-0.312227	-0.150514	0.313941	0.323949	0.882301	-0.911565	0.654362	0.131217	0.193314	220937	CGEN_HUM_1001545_1
Hs.287532	0.0389489	0.499681	0.0195	0.636232	0.00707964	-0.016018	-0.175738	-0.269922	-0.304983	0.0870095	0.138055	-0.0210527	-0.249676	-0.0431952	0.0960883	0.0526341	-0.0766032	-0.363989	-0.187404	0.108048	-0.320984	0.272653	-0.155112	0.0108537	-0.292747	-0.0367304	0.00567697	-0.042698	-0.251396	-0.288077	-0.0245397	-0.0950483	-0.107451	-0.179107	-0.0568518	0.292013	-0.150191	0.040642	-0.236187	-0.239672	-0.0114554	-0.0161179	0.0960148	-0.0507321	-0.224218	220946	CGEN_HUM_1001554_1	8p21-p12	Hs.287532
Hs.44313	0.0232567	0.677797	0.0158	0.100751	0.0141751	-1.20913	-0.0666977	0.00128665	0.180362	-0.247983	-0.104322	0.0063833	-0.31441	-0.512549	-0.512319	0.279318	-0.193499	-0.0543848	-0.261806	-0.365318	-0.0979581	0.240184	0.0830185	-0.0555059	-1.09555	-0.0937853	-0.00112911	-0.28764	-0.233837	-0.18495	-0.215432	-0.0478026	-0.256555	-0.141133	-0.14294	-0.138359	-0.00270041	0.10976	0.0984385	0.113835	0.0676408	-0.181049	0.55595	0.0132234	-0.0329829	220965	CGEN_HUM_1001573_1	2p13-p12	Hs.44313
Hs.198301	0.0300637	0.87242	0.0262	0.721316	0.00730936	0.244377	0.0203726	0.522673	0.533563	0.532373	0.502279	0.0015783	0.304049	-0.202973	0.133167	0.109918	-0.260811	0.0579348	-0.122865	0.0783106	0.0465951	0.345356	0.209508	0.737897	0.281541	0.378284	-0.0486348	-0.0573417	0.175119	0.103715	0.232442	-0.275949	-0.0676152	0.24702	0.0348251	0.0363076	0.0120354	0.188081	0.280377	0.622845	0.250086	0.42151	0.584231	0.142033	-0.0528377	221004	CGEN_HUM_1001612_1	16p11.2	Hs.198301
Hs.46446	0.0239889	0.413899	0.00993	0.749429	0.00248791	-0.132972	0.465082	0.314826	0.000834712	0.628578	-0.0422857	-0.11308	0.208869	0.422553	0.239775	0.115725	-0.0541213	-0.012595	-0.159735	0.183189	0.318211	0.275486	0.240631	0.384685	-0.612138	0.453185	-0.248886	-0.756997	-0.0973689	0.0404633	0.44605	-0.409748	0.0191816	0.209014	0.00988402	0.960075	0.168065	0.438627	0.49588	0.805521	-0.77027	0.631994	0.367704	-0.459352	0.244459	221035	CGEN_HUM_1001643_1
Hs.89583	0.0314911	0.115573	0.00364	0.431838	0.00206784	-0.123342	-0.139561	-0.0868185	0.109933	-0.439537	0.17393	0.084191	-0.132556	-0.466968	-0.159294	-0.0748069	-0.0951371	-0.141784	0.0493351	-0.518622	0.0314894	0.356	-0.0249798	0.165033	-0.126662	-0.385536	0.0322176	-0.0498116	0.156706	-0.058733	-0.160315	-0.0547867	-0.134487	-0.1415	0.338536	-0.313946	-0.109563	0.329933	-0.00179868	-0.0491834	0.0114419	-0.172071	0.202297	0.0580241	-0.405954	221122	CGEN_HUM_1001730_1	10q24	Hs.89583
Hs.433954	0.0403308	0.785109	0.0317	0.956664	0.00137221	-0.320519	0.123243	0.006052	0.269809		0.149789	-0.0896834	-0.17111	-0.385417	-0.0881513	-0.184666	-0.190464	-0.262209	-0.0419477	-0.351904	-0.12134	0.0322458	-0.0712658	-0.0930041	-0.329365		0.111401	-0.423363	0.160016	-0.10884	-0.078662	-0.36819	0.144357	-0.532615	0.523633	-0.304725	-0.00591164	0.0814962	0.149305	0.054383	-0.0145438		0.213386	-0.422682	-0.0890678	221194	CGEN_HUM_1001802_1	11q14	Hs.7885
Hs.272409	0.00680279	0.0431088	0.000293	0.0326301	0.000283691	-0.136655	-0.235169	-0.289914	-0.736966	-0.36294	-0.31147	-0.957818	-0.945561	-0.625958	-0.125839	-0.937841	-0.795058	-0.822958	-0.459087	0.495543	0.834888	0.539415	-0.201116	-0.327975	0.197245	0.221414	0.0819729	-0.777637	0.502795	-0.0394477	-0.482152	0.488074	-0.476438	-0.487832	-0.0820269	0.0978027	-0.10786	0.897133	0.118366	-0.37562	0.326319	0.510135	-0.632762	-0.715757	0.365348	221361	CGEN_HUM_1001969_1	17q21.31	Hs.272409
Hs.155017	8.54e-05	1.68e-05	1.43e-09	0.368015	9.06e-10	-0.016294	0.155845	0.0979098	0.22329	0.0561215	0.285232	0.26738	0.160609	0.443895	0.163277	0.240279	0.648392	0.0661338	0.164863	0.542818	0.338611	-0.280773	0.155052	-0.063697	0.205187	-0.228737	-0.0122995	-0.0671608	0.0945665	-0.0359393	-0.0829243	-0.235894	0.123853	-0.123086	-0.00889139	-0.0390668	0.0908274	-0.238752	0.0424432	0.179185	0.311025	-0.173017	0.383092	0.158173	0.191547	221488	CGEN_HUM_1002096_1	21q11.2	Hs.155017
Hs.89394	0.0246438	0.104245	0.00257	0.0554036	0.00242665	0.190757	0.314391	0.291976	0.00526212	0.591854	0.296443	0.216463	0.415797	0.399709	0.0822122	0.0265117	-0.110064	0.111654	-0.0198092	-0.153615	-0.300477	0.109262	0.139094	-0.0618185	-0.131016	-0.321158	0.254464	0.378984	0.111151	0.132706	0.0235608	-0.342092	0.0399441	0.136277	-0.0539078	-0.039034	0.00181398	-0.277773	0.193291	-0.132696	0.0326602	0.444362	0.31171	0.262262	0.193296	221580	CGEN_HUM_1002188_1	3p11	Hs.89394
Hs.300592	0.000932867	0.30594	0.000285	0.639245	0.00010296	0.037869	0.458168	0.488745	-0.112603	0.298347	0.926097	0.46247	0.816427	-0.175434	0.771263	0.370413	-0.0197945	0.494929	-0.089913	0.332076	0.569639	0.357325	0.342766	0.200911		0.590969	0.534471	0.140261	0.458344	-0.318944	0.199178	-0.153222	0.20866	0.567638	0.556625	0.28477	0.344169	-0.0195927	0.407225	0.501484	0.378623	0.606399	1.36571	0.439873	0.191435	221638	CGEN_HUM_1002246_1	8q22	Hs.300592
Hs.119640	0.02166	0.072651	0.00157	0.680206	0.000503235	0.160049	-0.0340078	-0.402568	-0.10495	-0.186786	-0.634701	-0.269552	-0.242732	-0.0505806	0.0711271	0.482627	-0.635017	-0.298725	-0.342836	-0.192259	-0.190986	-0.102394	-0.145751	0.167207	0.0427229	0.621288	-0.243256	-0.417957	0.233096	0.0750662	0.211071	-0.224544	0.00115998	-0.348197	0.316158	0.17327	-0.14232	-0.346606	-0.531114	-0.264686	-0.228254	-0.254176	-0.209785	-0.651439	0.28492	221690	CGEN_HUM_1002298_1	4p14	Hs.119640
Hs.94392	0.0248059	0.192599	0.00478	0.00910116	0.00473411	0.187328	-0.0421941	-0.108325	-0.0310743	-0.190115	0.348408	-0.371684	-0.382863	-0.586106	-0.210831	-0.357391	-0.103186	-0.0316278	-0.186225	-0.160411	-0.0243757	0.0237982	0.283362	0.411491	0.0516646	-0.156214	0.209816	-0.322835	-0.0316381	-0.0569164	-0.197642	-0.45611	0.0931615	-0.130242	-0.0565937	-0.297497	-0.289344	0.299312	0.14383	0.043116	0.003403	0.100196	0.28488	-0.1368	-0.15813	221703	CGEN_HUM_1002311_1	19q13.43	Hs.94392
Hs.85092	0.00731757	0.135417	0.000991	0.636129	0.000360569	-0.0124251	0.366545	-0.0960337	-0.0279797	0.476042	0.318882	-0.0566051	0.340689	0.558725	0.0433866	0.105272	0.674396	0.521984	-0.0464258	0.200344	-0.109026	-0.178473	-0.0671979	-0.411213	0.073368	-0.488213	0.595819	0.467159	0.242794	0.41573	0.598581	-0.589293	0.394886	-0.108519	-0.281813	-0.224525	0.122216	-0.5881	0.331795	0.256736	0.245588	0.320844	0.347982	0.0749645	-0.149641	221718	CGEN_HUM_1002326_1	14q31-q32	Hs.85092
Hs.118962	0.0224787	0.132219	0.00297	0.555932	0.00131982	0.224536	0.291359	-0.0934383	0.441369	-0.248268	0.137573	0.13072	0.330811	0.0432872	0.308941	0.230909	0.221998	-0.0881325	-0.124461	-0.076352	0.34656	-0.136952	0.260943	-0.46793	0.889355	-0.0756686	0.114142	0.033278	0.262396	0.210542	0.285719	-0.201579	-0.115303	-0.241286	-0.276611	-0.117743	0.197956	0.0475663	0.345183	-0.0572918	0.733256	-0.641471	0.352329	0.00598534	-0.00144084	221725	CGEN_HUM_1002333_1	1	Hs.118962
Hs.153022	0.0367363	0.405116	0.0149	0.403273	0.00888078	-0.608988	-0.158454	-0.259271	0.302274	-0.220097	0.193076	-0.0104406	0.110395	-0.37121	-0.365691	-0.00769261	-0.293872	-0.0470478	-0.24217	-0.0147863	-0.132608	-0.0801381	0.00144454	-0.273867	0.332117	0.0271233	-0.0118679	-0.174452	0.00318727	-0.00508517	-0.0787904	-0.287722	-0.189338	-0.101286	-0.258246	0.0862998	-0.338735	-0.0463368	-0.176452	-0.0440759	0.0779184	0.0250584	0.233472	-0.104554	0.0163139	221733	CGEN_HUM_1002341_1	16q24	Hs.153022
Hs.26232	0.0380474	0.233866	0.0089	0.0951366	0.00805148	-0.19091	-0.200176	0.0742067	-0.329522	-0.267146	0.151351	-0.0991662	-0.00448221	-0.294814	-0.0108328	-0.472892	-0.101351	0.175908	0.145066	-0.333896	-0.0304286	0.0171109	-0.0812636	-0.0164387	-0.226433	-0.15341	0.162639	-0.018522	-0.0377246	-0.218601	-0.26913	0.0607627	-0.129425	0.0164136	0.151496	-0.123658	-0.039061	0.0996665	-0.0243731	0.261904	-0.275317	-0.153679	0.0505727	0.0820177	-0.120284	221741	CGEN_HUM_1002349_1	15q11-q13	Hs.26232
Hs.282093	0.0324333	0.00685544	0.000222	0.309352	0.000153562	0.117605	0.526833	-0.545389	-0.22505	0.206137	0.277954	0.0492527	0.571144	-0.215294	0.801232	0.434541	0.596344	0.554105	0.157035	0.0653685	0.0177633	-0.165998	-0.265103	-1.10146	0.0400526	-0.161499	0.0201108	0.391571	0.173714	-0.860248	0.414404	-0.196459	0.272716	0.366975	0.31718	-0.00358809	0.0160887	-0.442201	0.187385	-0.427286	-0.0217251	0.337465	0.301255	0.110236	-0.209786	221928	CGEN_HUM_1002536_1	16q22.1	Hs.282093
Hs.113052	0.0012853	0.149932	0.000193	0.118472	0.000169877	0.0412878	0.206678	0.0173871	0.205432	0.533197	0.417123	-0.0999469	0.537113	0.135392	0.329537	0.478764	0.0707618	0.307332	-0.204472	0.167565	0.553058	0.249647	0.134887	0.173066	0.377288	0.0579221	-0.16142	-0.131687	0.17375	-0.410581	0.447995	-0.042627	0.129826	0.39105	0.0211324	0.102666	0.417743	0.232593	0.349071	-0.34506	-0.0317527	0.485725	0.115114	-0.212976	0.141749	222110	CGEN_HUM_1002718_1	9p24.1-p23	Hs.113052
Hs.433317	0.0275032	0.0981441	0.0027	0.723312	0.000746858	-0.0198597	-0.0546944	-0.143164	0.00538291	0.0568916	0.193508	0.101297	0.0102674	0.212394	0.335106	0.355521	0.358745	-0.246334	0.0213246	0.416339	0.404887	0.104922	-0.225067	0.024311	0.038582	-0.115116	0.0103854	0.0457422	0.220972	0.147076	0.261196	-0.115416	0.139686	-0.106037	-0.0291664	0.253647	-0.108386	0.0276532	-0.14988	-0.404821	0.227673	-0.276092	0.328482	-0.0733405	0.241604	222379	CGEN_HUM_1002987_1	8p12	Hs.71819
Hs.111676	0.000116955	0.0533801	6.24e-06	0.580572	2.62e-06	0.189994	0.127592	-0.154021	0.253531	0.376127	0.334224	-0.161014	0.46901	0.363193	0.325312	0.602554	0.613776	0.191575	0.228901	0.346649	0.485847	0.220487	-0.263515	-0.18196	0.656661	-0.169782	0.10606	0.427399	0.391766	0.223846	-0.0490598	-0.0893233	0.11593	-0.167926	0.226195	0.115976	0.23876	0.189486	-0.0335833	0.0136912	0.473519	0.0108203	0.630431	0.438018	0.232837	222403	CGEN_HUM_1003011_1	12q24.23	Hs.111676
Hs.181195	0.0374127	0.102622	0.00384	0.114644	0.0033992	-0.0199542	-0.00621224	-0.244563	-0.0601967	-0.387233	0.0304869	-0.445702	-0.0930047	0.305877	-0.0806168	-0.0788615	-0.0296234	-0.335892	-0.0893768	-0.145251	0.0156448	0.0109133	0.0072603	-0.250939		-0.576495	0.121595	-0.183668	0.143773	0.45496	-0.0363063	0.0665262	-0.033215	-0.179388	0.114077	-0.291833	-0.061433	-0.0368217	-0.0648428	-0.255014	0.0375793	-0.400687	0.278325	-0.284822	0.0636607	222418	CGEN_HUM_1003026_1	11q24.3	Hs.350026
Hs.204041	0.000280163	0.0343653	9.63e-06	0.843723	1.5e-06	0.100959	0.292813	-0.0762912	0.0457073	0.38323	-0.0367335		0.154264	0.539559	0.363876	0.483782	0.367809	0.130827	0.272093	0.102277	0.353605	-0.0504656	-0.0312712	-0.447934	0.639792	-0.0866489	0.215268	0.109428	-0.0327138	0.464438	0.172391	0.0814942	-0.123094	0.122913	-0.000290339	-0.227261	0.184746	-0.300444	0.328312	0.0113959	0.430908	0.22321	0.157995	-0.0118024	-0.138989	222420	CGEN_HUM_1003028_1	14q23.3-31	Hs.204041
Hs.6216	0.035315	0.421433	0.0149	0.542679	0.00680626	0.0902028	0.000842942	0.022923	-0.257693	0.242932	-0.103107		0.334313	0.0238846	0.0910968	0.425592	0.317195	-0.154423	0.157157	0.272976	0.504909	0.118317	-0.114024	-0.102465	0.470488	0.325473	-0.111807	-0.0193653	0.062333	0.0424789	-0.0338782	0.430511	-0.116176	-0.147303	0.0265608	0.131939	0.144511	-0.126459	-0.0964763	-0.134664	0.21793	0.133656	-0.135599	0.0124601	0.0429895	222427	CGEN_HUM_1003035_1	16p13.3	Hs.6216
Hs.13015	6.13e-05	5.33e-05	3.27e-09	0.612994	1.26e-09	0.275946	0.00523137	0.623298	-0.159644	0.943513	0.705966	0.593775	0.864866	0.144877	0.485866	0.893314	0.381043	0.422516	0.175271	0.345725	0.32018	0.0617135	-0.137688	0.447924	-0.428533	0.400638	0.00811755	0.148913	0.207805	-0.110728	0.264923	0.02666	-0.107991	0.266619	0.291436	0.0544682	0.0549862	-0.0682822	0.0346451	0.923343	0.00884049	1.14709	0.587053	0.58348	0.130483	222483	CGEN_HUM_1003091_1	10	Hs.13015
Hs.80343	0.0269483	0.107399	0.00289	0.830216	0.000491393	-0.0753647	-0.0470633	-0.046533	-0.22409	0.616431	0.205096	0.0116596	0.321844	0.394817	0.332569	0.307687	0.454459	0.426924	-0.0611765	-0.0037477	-0.123117	-0.075186	-0.0764441	-0.331995	0.159744	-0.226195	0.293935	0.250994	0.112606	0.129182	0.195723	-0.155098	0.0531385	0.301127	0.0157082	-0.11802	-0.0544155	-0.124888	0.0875491	-0.0445832	0.157256	0.2171	0.351974	0.0814981	-0.142563	222534	CGEN_HUM_1003142_1	16q13-q21	Hs.80343
Hs.105794	0.0395025	0.00207772	8.21e-05	0.570956	3.52e-05	0.121171	0.530685	-0.0173808	0.620327	-0.288578	0.0475346	0.134083	0.487508	0.828274	0.274523	-0.154724	0.61478	-0.0530693	-0.0360876	-0.123405	0.00322967	-0.153499	0.567673	-0.468919	0.582988	-0.209863	0.0728761	-0.308766	0.117826	0.563476	0.521208	-0.544011	-0.011097	-0.138908	-0.375431	-0.39274	-0.365077	0.0301548	0.437277	0.0330855	0.779052	-0.199542	0.285508	-0.188564	0.073992	222569	CGEN_HUM_1003177_1	2q14.3	Hs.105794
Hs.149195	0.0119139	0.0472034	0.000562	0.658062	0.000192299	0.0367182	0.0601924	0.0324927	-0.0354798	0.0969211	0.306326	-0.0279798	0.327604	0.318873	0.092535	0.224299	0.31223	0.214275	0.052392	-0.109236	-0.13224	-0.0906949	0.136081	-0.378572	-0.174238	0.106862	0.112537	0.124159	-0.124114	0.0610082	0.248077	-0.145113	0.0704428	0.103511	0.033511	-0.00910482	-0.0393957	-0.192391	-0.0620327	0.296489	0.103618	0.312111	0.202265	-0.0204895	-0.175059	222581	CGEN_HUM_1003189_1	1p36.13	Hs.149195
Hs.2554	0.000210801	0.000182318	3.84e-08	0.998157	7.08e-11	-0.327142	-0.045421	-0.367922	-0.441705	0.0195421	-0.234036	-0.161499	-0.0970707	-0.277711	-0.19617	0.0324128	0.0542424	-0.556721	-0.387714	-0.186657	-0.41832	0.0933732	0.0414079	-0.209453	-0.298045	0.072469	-0.128985	-0.0302268	0.381147	-0.078409	0.0866827	-0.0339385	0.171196	-0.235391	-0.119539	-0.0229178	-0.416733	-0.163492	-0.139132	-0.492154	-0.174503	-0.215383	-0.19791	-0.281816	0.00797911	222590	CGEN_HUM_1003198_1	3q27-q28	Hs.2554
Hs.24341	0.0227634	0.0718515	0.00164	0.0765908	0.00151031	0.00483988	-0.203248	-0.157007	-0.521898	-0.162776	-0.168685		0.216082	-0.357274	-0.291273	0.109535	-0.0158315	-0.329767	-0.0648775	-0.00824326	0.0221662	0.267094	-0.129342	-0.0050176	-0.0650774	-0.446216	-0.0567498	0.358497	-0.0299516	-0.386371	0.165951	0.408743	-0.00397418	-0.228373	0.107295	0.0168905	0.0567703	0.331624	-0.155977	-0.0319746	-0.222172	0.0127157	-0.126379	0.111481	0.0907987	222601	CGEN_HUM_1003209_1	3q23-q24	Hs.24341
Hs.3838	0.0158023	0.00171359	2.71e-05	0.746989	6.85e-06	-0.337674	-0.196779	-0.434168	0.195969	-0.065402	-0.39049	0.0134587	0.0432208	0.0550079	-0.0129981	0.132768	-0.0837434	-0.458629	-0.0911632	-0.39396	-0.330739	-0.2828	-0.321663	-0.381968	0.776023	0.578256	0.146372	-0.0524558	0.177556	0.193107	0.213474	0.226523	0.195076	0.202217	-0.0739912	0.0961759	-0.119328	-0.390707	-0.205997	-0.21658	0.117922	-0.129269	-0.126033	-0.277097	0.23433	222648	CGEN_HUM_1003256_1	5q12.1-q13.2	Hs.3838
Hs.9075	0.0044892	0.401954	0.0018	0.836538	0.000294958	0.120242	0.36327	0.400378	0.0973118	0.447872	0.1148	0.223187	0.594207	0.225656	0.145712	0.455296	0.307653	-0.388697	-0.170859	0.285377	0.0525	0.201376	-0.0946941	0.264846	-0.178124		-0.0069788	-0.122933	0.192839	-0.0270785	-0.19972	0.647508	0.316082	0.197866	0.0959162	0.565494	-0.0306068	0.0790846	0.140375	0.508961	0.0803427	0.380684	0.348518	0.156375	0.756277	222654	CGEN_HUM_1003262_1	7p12-p14	Hs.9075
Hs.50651	0.0207673	0.000438278	9.1e-06	0.82891	1.56e-06	-0.284841	0.079254	0.129718	-0.119761	0.585428	0.506762	0.191866	0.153438	-0.331725	0.0782269	0.348305	0.662505	0.102216	0.0306171	0.550191	0.402008	-0.15815	-0.119457	-0.0185129	-0.158945	0.32968	0.138146	0.0455272	-0.130496	-0.304791	-0.162793	-0.101823	-0.0419201	-0.283862	0.048504	0.102357	-0.132654	-0.0892904	-0.00318476	0.353401	-0.212661	0.592715	0.404528	0.273831	0.0122128	222663	CGEN_HUM_1003271_1	1p32.3-p31.3	Hs.50651
Hs.261828	0.00712453	0.00231731	1.65e-05	0.775611	3.7e-06	0.179693	-0.058315	-0.187538	0.125863	-0.269605	-0.0998856	-0.326683	-0.316075	-0.0958065	-0.131414	0.148401	-0.864846	-0.68781	-0.341451	-0.162776	-0.439651	0.0814984	-0.0210596	0.205779	-0.00716853	0.713042	0.0693115	-0.313181	-0.0121384	0.140122	0.0844173	0.179907	-0.621469	-0.0799854	0.269601	0.303913	-0.231262	0.160834	-0.131945	-0.413125	-0.0349995	-0.470906	0.0871348	-0.322237	0.0107056	222792	CGEN_HUM_1003400_1	19p13.3	Hs.261828
Hs.28219	0.0164844	0.54376	0.00896	0.421549	0.00518499	-0.114325	0.253888	0.276885	-0.296028	0.160691	0.16143	0.326735	0.651983	-0.155883	0.531997	0.288699	-0.0757859	0.289168	-0.0238925	0.273146	0.165181	-0.0225682	0.147914	-0.148436	0.504886	-0.180473	0.0551014	0.242317	0.23462	-0.442335	0.202736	0.107279	-0.219007	0.316943	0.385319	0.467256	0.258591	-0.0183515	0.152573	0.0537515	-0.144095	0.391806	-0.0629042	0.330083	0.111657	222815	CGEN_HUM_1003423_1	3q22.2-q22.3	Hs.28219
Hs.89627	0.0317666	0.163405	0.00519	0.586787	0.00214491	0.8769	0.382286	0.286182	0.581734	-0.483525	0.603931	0.264583	0.743159	0.497357	0.239261	0.00425731	-0.0064664	-0.162941	-0.197934	-0.171119	0.141463	0.49726	0.403255	0.0499492	0.40813	-0.0480838	0.238835	-0.160076	0.206608	0.423698	0.317089	-0.683431	0.0275702	0.0392895	-0.0181573	-0.0106393	0.113216	0.61936	0.513717	0.564832	0.152537	-0.654198	0.938364	0.233961	0.431635	222857	CGEN_HUM_1003465_1	3p21-p14	Hs.89627
Hs.3622	0.0177924	0.152578	0.00271	0.0519223	0.00257378	0.438111	0.333549	0.154459	0.0349099	-0.158804	0.345329	-0.0891483	0.259394	0.0158579	0.13475	0.15321	0.0708893	0.0105684	-0.132397	0.0458837	0.241992	0.0344916	0.115859	0.129628	0.256237	-0.0842974	0.202177	-0.636415	0.464505	0.0289635	0.00714709	-0.053402	-0.0362002	-0.112356	0.269568	-0.0698693	-0.123913	0.238666	0.283853	0.122125	0.0310131	-0.243815	0.388134	-0.218446	0.217717	222898	CGEN_HUM_1003506_1	5q31	Hs.3622
Hs.115830	0.0408626	0.0761082	0.00311	0.271705	0.00226498	-0.628276	-0.468694	0.117822	-0.0530155	0.354999	-0.413004	-0.193307	-0.159531	-0.244151	-0.139409	0.35507	-0.655129	-0.157231	-0.337429	0.119978	-0.194955	0.462554	-0.0834623	-0.385116	-0.0562207		-0.14325	-0.136781	0.119788	-0.109606	-0.0105273	0.133326	-0.0797957	-0.0493487	0.10154	-0.0177599	-0.0620157	0.485173	-0.349784	-0.124102	-0.541724	0.612682	0.120701	0.160523	-0.150785	222915	CGEN_HUM_1003523_1	16p12	Hs.115830
Hs.4311	0.0305204	0.200121	0.00611	0.240168	0.00464088	0.522494	0.144655	-0.238279	0.00341871	-0.0521258	0.476232	0.0957188	0.0895299	0.22269	0.178094	0.270622	0.323391	-0.224033	-0.212418	0.339258	0.351417	0.00799012	0.111406	-0.203728	0.258194	-0.0329739	0.328159	-0.304258	0.286401	0.159811	0.11437	-0.185518	0.273598	-0.145858	0.150841	0.136009	-0.0366039	0.0952358	0.155949	-0.289043	-0.0807855	0.00490978	0.582135	-0.315592	0.130185	222928	CGEN_HUM_1003536_1	19q12	Hs.4311
Hs.82749	0.0313438	0.273721	0.00858	0.582383	0.00358293	-0.0465568	0.677832	0.643719	0.490427	0.364268	-0.120036	-0.243845	0.0865351	0.723081	0.314432	-0.0948536	-0.155908	0.167539	-0.179172	-0.000994303	0.754349	0.0756098	0.349353	0.402609	-0.191526	0.584073	-0.00838262	-0.762787	-0.357612	0.210832	0.370129	-0.311947	8.08e-05	0.42111	-0.313891	0.603521	0.733847	0.387726	0.41325	0.374379	0.184462	0.31533	0.118162	-0.46073	0.0810321	222973	CGEN_HUM_1003581_1	Xq11	Hs.82749
Hs.278960	0.0355754	0.0786315	0.0028	0.117888	0.00246757	0.217242	0.354731	0.296038	-0.0590834	-0.09053	0.508647	0.44986	0.355604	-0.0688337	0.293645	-0.0320023	-0.236867	0.286401	0.0987585	-0.306994	0.214644	0.380746	0.194544	0.392013	-0.222344	-0.426284	0.166354	0.00605526	0.278582	-0.101788	0.113675	-0.0877784	-0.25281	0.141773	0.376524	-0.349826	0.249413	0.23035	0.38764	0.454991	-0.695061	-0.347198	0.45678	0.302666	-0.155684	222994	CGEN_HUM_1003602_1	3p14.3	Hs.278960
Hs.9725	0.0460191	0.104969	0.00483	0.0607758	0.00453698	-0.065258	-0.21744	-0.797696	-0.314095	-0.040963	0.0610229	-0.0680454	0.142897	-0.312985	0.0640001	0.130467	0.0919166	-0.514785	-0.254419	0.126601	-0.373101	0.0195918	-0.184511	-0.567711	0.196176	-0.204429	-0.220473	0.399036	0.291836	-0.114388	0.130006	0.00113446	0.0888199	-0.20825	-0.147709	0.121612	-0.450831	0.101603	-0.262088	-0.518481	0.0809741	0.0354209	0.0276377	0.131505	0.121176	223016	CGEN_HUM_1003624_1	16q23.1	Hs.9725
Hs.225953	0.0144962	0.644705	0.00935	0.429775	0.00532919	-0.451334	0.0130548	-0.395091	-0.0113744	-0.709064	-0.0168926	0.110494	-0.339507	-0.352794	-0.18719	-0.166389	-0.28695	0.178918	-0.00483279	-0.263538	0.149461	0.288581	-0.050651	-0.123204	-0.372838	-0.882429	-0.276545	-0.237047	-0.139905	0.0355358	-0.11297	-0.14897	-0.0841387	0.0351425	0.212155	-0.350951	0.025864	0.241627	-0.0097859	-0.130741	-0.564396	-0.492517	0.0432685	0.191788	-0.259949	223042	CGEN_HUM_1003650_1	6p12	Hs.225953
Hs.83942	0.0201857	0.504164	0.0102	0.384775	0.00626108	-0.0924153	-0.00242878	-0.244082	0.256081	-0.420166	0.115289	-0.201552	-0.524985	-0.123477	0.0752984	-0.124491	-0.175147	0.00764006	-0.0906248	-0.45089	-0.174582	0.334332	-0.0327456	-0.0590721	-0.515476	-0.288843	-0.0973926	-0.245878	-0.0529094	0.120538	-0.142341	-0.116692	0.0293545	0.0432227	0.236124	-0.314817	-0.249995	0.299522	0.0181935	-0.0725464	-0.107878	-0.180922	0.218859	-0.295462	-0.395559	223066	CGEN_HUM_1003674_1	1q21	Hs.83942
Hs.343475	0.012859	0.0577397	0.000742	0.549707	0.000334331	-0.141158	-0.0313943	0.062099	-0.17344	0.166793	0.311743	0.0728584	0.0955115	-0.186756	0.36444	0.356788	0.287858	0.0346212	0.37032	0.399105	0.435991	0.220863	-0.15643	0.0151511	0.282803	0.103716	0.0213575	0.0308076	0.0750177	-0.449935	0.0637194	0.379782	-0.303043	-0.125707	-0.0156572	-0.110707	0.0878403	-0.206671	-0.0741406	-0.169513	0.354961	0.0714682	-0.00798203	-0.0768595	0.0196709	223100	CGEN_HUM_1003708_1	11p15.5	Hs.343475
Hs.284221	0.0290471	0.706189	0.0205	0.0319576	0.0198572	-0.214558	-0.123246	-0.112595	-0.321482	-0.139708	-0.209313	0.0195768	0.069606	-0.364155	0.123117	-0.0200005	-0.0403714	-0.0592292	-0.0386085	0.180624	-0.505986	0.00409186	0.0262214	0.204156	-0.212417	0.23045	-0.273891	-0.0571852	0.146624	-0.29956	-0.104277	-0.253424	-0.0515757	-0.217205	-0.170303	0.216582	-0.661581	-0.154123	-0.0763687	-0.022258	-0.294937	0.0188361	-0.0315067	-0.0146606	0.0858595	223160	CGEN_HUM_1003768_1	15pter-qter	Hs.284221
Hs.405774	0.0387734	0.070659	0.00274	0.103578	0.00245591	0.0881465	-0.239906	-0.141896	-0.434351	-0.330028	-0.535689	-0.0193454	0.13042	-0.0624798	-0.176711	0.0426221	0.0819406	0.0704403	-0.129958	0.0986067	-0.319166	0.299549	0.0941242	0.12054	-0.201021	0.189125	-0.137577	0.0802827	0.0204777	-0.0546603	-0.00650515	-0.105899	0.217858	-0.324675	-0.0279457	0.257051	-0.48575	0.252653	0.0296616	-0.0666285	-0.239145	-0.413756	0.171346	0.0425694	0.0656475	223208	CGEN_HUM_1003816_1	16q22.1	Hs.150601
Hs.25338	0.00141793	0.00527514	7.48e-06	0.231065	5.75e-06	-0.153218	0.171138	0.373888	0.517972	0.266798	-0.319563	0.548097	0.236717	-0.0515936	0.157653	0.360306	0.40235	0.226413	0.199651	0.630991	0.574955	-0.0863628	-0.236108	0.333318	0.0951183	0.380357	-0.377021	-0.550979	0.166242	-0.597983	0.324667	-0.274255	-0.0488298	0.170202	0.00623828	0.400189	0.110803	-0.00566853	-0.166506	-0.0905469	-0.0959923	0.121371	0.0996971	-0.451203	0.464852	223244	CGEN_HUM_1003852_1	12	Hs.25338
Hs.166003	0.0134335	0.260175	0.0035	0.14119	0.0030016	-0.407723	-0.0250404	0.0839657	-0.765153	0.349753	-0.535692	-0.422714	-0.290044	-0.250505	-0.557612	0.15411	-0.382722	-0.25984	-0.0399988	0.0982928	-0.120526	-0.330886	-0.0994814	-0.385681	-0.606312	0.350236	-0.259652	-0.0534356	-0.176569	-0.0454477	-0.402491	0.316386	-0.195199	0.0227351	-0.202841	-0.0375863	-0.260204	-0.217557	-0.0342997	-0.19497	-0.514635	0.35824	-0.176843	-0.0302632	-0.16725	223293	CGEN_HUM_1003901_1	8p21.1	Hs.166003
Hs.47913	0.026048	0.0504725	0.00131	0.26787	0.000962538	0.0868173	-0.65147	0.569863	0.119852	-0.790351	0.0100018	0.130373	-0.320276	-0.501262	-0.0980068	-0.551233	-0.719916	-0.787245	-0.0266105	-0.190789	-0.178133	0.866545	-0.245211	1.09275	-0.357713	0.101757	-0.180804	-0.552211	-0.272588	-0.569312	-0.200812	-0.0455192	-0.042798	0.0911269	0.298036	0.202097	-0.0697461	0.85463	-0.388685	0.840179	-0.529898	-0.537577	0.229538	-0.0975632	0.328639	223296	CGEN_HUM_1003904_1	13q34	Hs.47913
Hs.93164	0.0114896	0.106688	0.00123	0.169416	0.00101813	-0.00531949	0.0886213	-0.157389	-0.0307097	-0.45881	0.270695	-0.282494	-0.257942	-0.435071	-0.134688	-0.358244	-0.141997	-0.249302	-0.13336	0.0514151	-0.0330738	-0.17374	0.152003	0.192592	0.311441	-0.146906	0.137815	-0.138422	-0.0809131	-0.256277	-0.197593	-0.136833	-0.0027671	-0.0634641	-0.00743455	-0.0700567	-0.394155	-0.0529953	0.170514	-0.00643118	0.20311	-0.117734	0.0621261	-0.183432	-0.183626	223305	CGEN_HUM_1003913_1	20p11.2	Hs.93164
Hs.20191	0.000259753	0.00543542	1.41e-06	0.831901	2.37e-07	0.219613	0.158162	0.00909583	-0.00503559	0.360616	0.565557	-0.0934096	0.567942	0.23165	0.316929	0.561057	0.756366	0.235295	0.136089	0.244865	0.188835	0.231623	0.308268	-0.209889	0.235869	-0.0895938	0.0943193	0.0732642	0.347446	0.0820658	0.0277832	0.0822054	0.228686	-0.230231	0.147801	-0.03801	-0.130121	-0.0442515	0.13176	0.063066	0.434118	0.14697	0.479379	0.12631	0.288513	223357	CGEN_HUM_1003965_1	3q25	Hs.20191
Hs.75748	0.00513913	0.0770152	0.000396	0.0758324	0.000365777	-0.254786	-0.283256	-0.103188	-1.6223	0.0717725	-0.904835	-0.52973	-0.218018	-0.788606	-0.719087	-0.152088	-0.621362	-0.12328	-0.393863	0.127294	0.31269	-0.196971	-0.468509	0.224111	-1.25342	0.505914	-0.368072	-0.74093	0.246532	-0.253554	-0.807692	0.698497	-0.434474	-0.161308	-0.352922	-0.184314	-0.00264553	-0.0900219	-0.197217	-0.0232952	-1.18507	0.323465	-1.02746	-0.614874	0.233635	223383	CGEN_HUM_1003991_1	6q27	Hs.75748
Hs.171501	0.0126046	0.556477	0.00701	0.716371	0.00198942	-0.157793	0.0619617	-0.288517	0.126096	-0.107959	-0.241713	-0.339019	-0.139372	-0.445775	-0.519836	0.0283091	-0.097952	-0.318061	-0.132887	-0.0896486	0.280597	0.138729	-0.310575	-0.349066	0.296236	-0.479163	-0.168971	-0.563779	-0.0606116	-0.148414	-0.379368	-0.111648	-0.16224	-0.244834	-0.132618	-0.0461801	-0.227009	0.195775	-0.148044	-0.148863	-0.253276	-0.224787	0.241274	-0.341068	-0.102152	223455	CGEN_HUM_1004063_1	Xp21.2-p11.2	Hs.171501
Hs.11387	0.0426157	0.104977	0.00447	0.282951	0.00320785	0.0245621	-0.161207	0.0732796	-0.0604522	0.308655	-0.136773	0.0620958	0.0215354	-0.158949	0.159166	0.164109	0.0212814	0.298483	0.268873	0.36523	0.352767	0.264891	0.0219671	0.0921092	0.082509	0.282262	-0.270829	-0.0433792	-0.142501	-0.456492	0.0879816	0.142697	-0.164566	-0.0188425	-0.137442	0.357512	0.276871	0.106885	-0.0413543	0.015416	0.202064	0.290025	-0.264837	0.128303	0.087667	223478	CGEN_HUM_1004086_1	17q25.3	Hs.11387
Hs.161640	0.0121104	0.0522346	0.000633	0.0080608	0.000627482	-0.445874	-0.0435754	-0.0752379	-0.0265011	-0.592837	-0.0592993	0.0104902	-0.353298	-0.0817228	-0.0609578	-0.027978	-0.0174647	0.0607265	0.035186	-0.298815	-0.175142	-0.119286	-0.09068	-0.169332	0.194071	0.0526331	-0.162015	0.0424265	-0.10936	0.0896408	-0.0848046	-0.017881	0.0329001	0.0928344	0.105737	-0.300268	-0.112793	-0.0116754	0.0969203	0.0387626	0.180736	-0.14233	0.106184	-0.00294128	-0.20293	223504	CGEN_HUM_1004112_1	16q22.1	Hs.161640
Hs.160786	0.027354	0.0680761	0.00186	0.0925815	0.00168975	0.13941	-0.103673	-0.358331	-0.633586	-0.0856701	-0.268661	-0.233374	0.0417171	-0.191653	0.231404	0.0791098	-0.065399	-0.414206	-0.244504	-0.0865591	0.0212941	0.509798	-0.0464706	0.285054	-0.484651	0.059645	0.0519857	-0.0272977	0.0753211	-0.158915	0.160721	-0.142517		-0.313969	-0.151816	0.0114826	-0.228672	0.320255	-0.104903	-0.13828	-0.626012	0.184764	0.390956	-0.272593	0.0324466	223562	CGEN_HUM_1004170_1	9q34.1	Hs.160786
Hs.5398	0.00748868	0.545653	0.00409	0.915658	0.000344638	0.291102	0.0875531	-0.120353	-0.119579	-0.162305	0.118579	0.177494	0.460245	-0.108992	0.357535	0.725343	0.523797	0.161115	0.0744058	0.312429	0.45838	0.163253	-0.274221	-0.160172	0.449241	0.576164	0.190951	0.18095	0.416945	-0.224417	0.20708	0.28017	1.77047	0.207672	0.293496	0.180586	0.0757213	0.0560097	-0.0191247	-0.181484	0.209752	-0.0659245	0.3951	0.204875	0.201151	223584	CGEN_HUM_1004192_1	3q24	Hs.5398
Hs.7862	0.00531649	0.0730702	0.000388	0.98518	5.76e-06	-0.0536402	-0.180748	-0.356463	-0.50824	0.0205375	-0.0123363	-0.018314	-0.126769	-0.0531762	0.0079555	-0.0406591	-0.0501978	-0.345502	-0.181373	0.0597812	-0.304299	0.067244	-0.0856671	-0.289042	-0.08801	-0.097899	-0.0974138	-0.141731	0.26683	-0.0186532	0.109476	-0.120257	0.0711515	-0.0976988	0.0100727	0.254853	-0.501758	-0.00860322	-0.154725	-0.386762	-0.108018	-0.221208	-0.106717	-0.288264	0.0265479	223622	CGEN_HUM_1004230_1	1p36.11	Hs.7862
Hs.165186	0.0457745	0.0326039	0.00149	0.187943	0.00121193	0.400778	0.219927	-0.0268996	0.631733	-0.341838	0.509108	0.0437623	0.48476	0.365815	0.298938	0.22309	0.327567	-0.237346	-0.145594	-0.0764515	-0.120941	0.0689361	0.235168	-0.525891	0.399378	0.0857881	0.0370305	-0.312454	-0.0710448	0.371113	0.270998	-0.533979	-0.0692855	-0.165763	0.0417998	-0.112695	-0.121481	0.173845	0.158287	0.169765	0.281453	-0.322257	0.701725	-0.320671	0.0122981	223625	CGEN_HUM_1004233_1	8q24.3	Hs.165186
Hs.169139	0.0328829	0.0147086	0.000484	0.118517	0.000426339	0.0263264	-0.0179026	-0.315532	-0.759665	0.075805	0.057757	-0.763365	-0.00661727	-0.0527387	0.23009	0.0933282	-0.0222814	-0.618835	-0.304477	-0.118143	-0.472989	0.140781	-0.0345665	-0.319799	-0.263652	0.112016	-0.142536	0.168936	0.359693	0.116043	0.215507	0.178756	0.233145	-0.289539	-0.052599	0.0900419	-0.526475	0.197787	-0.035331	-0.455679	-0.267417	0.224501	0.152358	-0.000818705	-0.0179285	223634	CGEN_HUM_1004242_1	2q22.1	Hs.169139
Hs.95972	0.0136477	0.056379	0.000769	0.157971	0.000647894	-0.183242	0.262008	0.407838	0.913478	0.0472859	0.00656671	0.349646	0.584091	0.0149621	0.163667	0.246737	-0.23213	0.154362	-0.119351	0.22723	0.546666	-0.0366791	-0.00754355	0.0743308	0.198319	0.571248	-0.00490549	-0.489817	-0.0353323	-0.35388	0.493963	-0.297245	-0.436535	0.128237	-0.0690091	0.315486	0.184064	0.344403	0.272575	-0.0455849	0.16206	-0.141718	0.0637276	-0.578401	0.216377	223646	CGEN_HUM_1004254_1	12q13-q14	Hs.95972
Hs.78776	7.99e-06	9.18e-05	7.33e-10	0.239776	5.57e-10	0.0641453	-0.14545	-0.756137	-0.304459	-0.417711	-0.0204105	-0.998556	-0.621906	-0.82326	-0.481204	-0.665828	-0.568711	-1.04804	-1.13486	-0.696697	-0.798024	-0.156767	-0.0885005	-0.0348886	-0.0587117	-0.12953	0.153273	-0.676838	0.0802626	-0.1716	0.0533566	-0.338568	0.194372	-0.23157	-0.111262	-0.249275	-0.678072	-0.0064248	-0.0407866	-0.861653	-0.356978	-0.40521	-0.3172	-1.04675	-0.661475	223647	CGEN_HUM_1004255_1	10p12.3-p11.2	Hs.78776
Hs.223014	0.0133166	0.0534287	0.000711	0.702417	0.000211727	0.154474	0.137396	-0.11595	-0.53588	0.718989	-0.0598959		0.407331	0.320437	0.116582	0.630352	0.70967	0.435371	0.401448	0.0187552	0.398213	-0.0885759	0.0130935	-0.202887	0.237504	-0.0413144	-0.0232714	0.463441	0.0244404	0.22646	-0.258384	0.41612	0.206636	0.107824	0.35156	-0.254386	0.300537	-0.118639	0.271056	0.166621	0.0757082	0.460267	0.188669	0.322898	0.0462524	223663	CGEN_HUM_1004271_1	8q22.3	Hs.223014
Hs.262476	0.0352716	0.0535003	0.00189	0.389489	0.00115206	-0.0378996	-0.161931	-0.213875	-0.318066	0.388887	0.00381817	0.257723	0.486668	-0.0949394	0.240566	0.371635	0.355098	0.0954472	0.199932	0.483674	0.326874	0.184999	-0.098152	-0.26467	-0.0541836	0.38236	-0.134085	0.262176	0.19327	-0.19793	0.0392404	0.0688585	-0.0649181	0.0257398	0.0879929	0.314257	0.113499	-0.0676437	-0.0265508	-0.300787	0.0573974	0.513915	0.0719249	0.271815	0.316897	223664	CGEN_HUM_1004272_1	6q21-q22	Hs.262476
Hs.75335	0.0125842	0.181265	0.00228	0.105417	0.0020406	0.202953	0.12476	-0.392167	-0.273683	-0.12181	-0.0733265	-0.432486	-0.419785	-0.702278	-0.176984	-0.18012	0.29757	-0.276725	-0.308647	-0.0131773	-0.157411	0.311035	0.17937	0.229507	-0.362413	-0.500001	-0.114072	-0.592473	-0.228233	-0.398201	-0.0259882	-0.0432949	0.423219	-0.169623	0.314225	-0.260447	-0.158162	0.193159	0.147688	-0.409491	-0.348091	-0.092809	-0.314255	-0.474029	-0.62773	223665	CGEN_HUM_1004273_1	15q15.1	Hs.75335
Hs.155097	0.0299626	0.368156	0.011	0.947436	0.000579825	-0.0663826	0.263857	0.390239	0.257026	0.397902	-0.286127	0.252867	0.557055	0.304664	-0.0511113	0.434941	-0.439266	1.03041	-0.252186	0.15559	0.846808	0.338865	-0.0166137	0.372962	-0.0149428	0.745501	-0.212443	-0.703054	0.053882	-0.368338	0.391268	-0.131715	-0.121537	0.685509	-0.161379	0.287982	1.06998	0.502314	0.342512	0.2035	0.110243	0.357885	0.0689814	-0.26966	0.384681	223670	CGEN_HUM_1004278_1	8q22	Hs.155097
Hs.250502	0.0160259	0.316181	0.00507	0.484418	0.0026125	0.145615	0.257749	0.0103738	0.0161005	0.0373083	0.166191	-0.493881	0.269538	0.823852	0.32636	0.48293	0.407418	0.328067	0.253542	0.361352	-0.183992	0.146876	0.0693366	-0.169925	-0.0759751		0.170545	0.25184	-0.238696	0.661366	0.302514	0.0312904	0.0516822	0.313621	0.220657	0.238287	0.0139079	0.24975	0.311809	0.111637	0.10124	-0.14516	0.285775	0.0525715	-0.0367947	223679	CGEN_HUM_1004287_1	8q11-q12	Hs.250502
Data not found	0.0465153	0.151953	0.00707	0.4117	0.00415818	-0.0313925	0.554856	-0.290589	-0.12753	0.433791	0.0136017	-0.00480757	0.179135	0.675124	0.0623222	0.166388	0.368264	-0.0581275	0.0723971	0.0618569	0.141025	-0.119087	0.143806	-0.679307	0.162785	0.288916	-0.0202475	0.410795	0.174853	0.438929	0.337548	-0.323447	0.179964	-0.0685078	-0.103367	-0.134785	0.00206111	-0.232825	0.401916	-0.204308	0.137406	0.132437	0.0382754	0.109729	-0.219543	223704	CGEN_HUM_1004312_1
Hs.288193	0.036677	0.018163	0.000666	0.0180575	0.000654137	-0.0229951	0.218582	-0.423507	-0.094546	0.295646	0.185906	0.0678974	0.353314	0.0605583	0.350696	0.664947	0.755338	0.20573	-0.0412643	0.123075	-0.0504375	-0.122667	-0.0362082	-0.390471	-0.089973	0.243052	0.134125	-0.0571225	0.365697	-0.0886774	0.277352	-0.220723	0.250631	-0.0582879	0.0524787	0.0727666	-0.239995	-0.243773	0.129832	-0.452418	-0.0387921	0.0658658	0.145627	-0.17432	0.0773789	223710	CGEN_HUM_1004318_1	11q22	Hs.302499
Hs.285976	0.0121285	0.0276193	0.000335	0.230316	0.000257829	-0.0234152	-0.169664	-0.170919	-0.210913	0.0469742	-0.435112	-0.803509	0.111946	-0.0351323	-0.132665	-0.000270852	-0.0367434	-0.708743	-0.445356	-0.0161886	-0.0400404	0.0215964	-0.0918676	-0.191063	0.0162723	0.235911	0.098381	-0.355584	0.12768	0.00308547	0.080541	-0.0625513	-0.0489418	-0.275509	-0.0220907	0.148762	-0.435864	-0.170015	0.00444913	-0.239963	0.043708	0.000877819	0.368098	-0.327295	-0.0606912	223725	CGEN_HUM_1004333_1	1q21.2	Hs.285976
Hs.429242	0.0307865	0.0743152	0.00229	0.00768052	0.00227033	-0.147915	-0.52644	-0.208867	-0.14439	-0.318313	0.0665962	-0.125677	-0.0263599	-0.314637	0.0877161	0.225399	-0.184674	-0.208409	-0.111998	0.226431	-0.186171	0.292675	-0.421556	0.125216	-0.0334316	-0.1207	-0.0657006	0.123854	0.31616	-0.28174	0.126373	-0.181911	-0.0890937	-0.0813207	0.0225856	0.39169	-0.388531	-0.0461668	-0.396046	-0.227202	-0.0233289	-0.286423	0.220613	-0.0899859	0.171826	223736	CGEN_HUM_1004344_1	1q21-q22	Hs.42331
Hs.84700	0.0328145	0.315147	0.0103	0.588831	0.00425205	0.12265	0.324615	-0.26436	-0.332191	0.290544	0.131566	-0.115507	0.384862	0.509076	0.418179	0.312126	0.395939	0.051277	0.0416376	-0.0648809	0.144027	-0.0485235	0.223652	-0.461044	0.46633	0.0233847	0.238367	0.253491	0.233231	0.310359	-0.0216782	0.0260699	0.169949	-0.11729	0.0672095	-0.327451	0.0754147	-0.247212	0.115229	-0.103326	0.33002	0.256384	0.565928	0.146609	0.0712045	223861	CGEN_HUM_1004469_1	11q13	Hs.84700
Hs.37443	0.0261765	0.0261567	0.000685	0.387758	0.000419197	-0.145317	-0.177532	-0.459537	-0.0362979	-0.424182	0.111134	-0.306542	-0.0163238	-0.124714	-0.120972	0.173921	-0.156411	-0.218517	-0.349023	-0.0474881	0.27659	0.0231748	-0.137808	-0.179406	0.19451	0.0105218	0.0654988	-0.0826964	0.138694	0.0643786	0.280986	0.241315	0.178554	-0.0266729	0.595872	-0.195049	-0.209066	-0.024168	0.0294681	-0.284067	-0.440624	-0.308642	0.354707	-0.015842	-0.156694	223876	CGEN_HUM_1004484_1	3	Hs.37443
Hs.251216	0.0047194	0.727803	0.00343	0.662181	0.00116034	-0.0514182	0.163663	-0.241794	0.0977146	0.0953461	-0.0808757	-0.36566	-0.223988	-0.514239	-0.390198	-0.241998	-0.345478	-0.0861366	-0.199269	-0.165051	-0.00667695	0.0690643	0.190263	-0.301315	-0.270628	-0.0166653	0.00745861	-0.466494	-0.159156	-0.340029	-0.252303	-0.197368	0.0255113	-0.102712	0.114791	-0.258643	-0.319221	0.107365	0.0244191	-0.15622	-0.352017	0.101275	0.209398	-0.495249	-0.337487	223881	CGEN_HUM_1004489_1
Hs.36563	0.0182162	0.219387	0.004	0.761006	0.000955115	-0.0713641	-0.337156	-0.247824	-0.652954	0.0915275	-0.045866	-0.0878552	0.0739486	0.0841669	-0.0104422	0.11884	0.00512503	-0.392267	-0.242249	-0.247125	-0.350374	0.270329	-0.0257314	-0.127826	-0.597034	-0.589765	0.232035	0.227727	0.125441	0.0715897	-0.102659	0.0548193	0.210786	-0.272112	-0.08671	-0.113521	-0.340982	-0.118273	-0.281897	-0.298507	-0.720719	0.0168574	0.302073	-0.0960907	0.0446256	223886	CGEN_HUM_1004494_1	1q21.1	Hs.36563
Hs.194687	0.0374093	0.519182	0.0194	0.316912	0.0132671	0.0543785	0.0698036	-0.202268		-0.579383	-0.338899	-0.269018		-0.471958	-0.675345	-0.228637	0.070756	0.45409	-0.0561293	-0.130267	-0.256044	0.0340912	-0.0544592	-0.151625		-0.513007	0.14067	-0.708758		-0.243366	-0.759948	-0.225551	0.194887	0.203015	0.311333	-0.101299	-0.306411	0.329535	0.0186197	0.0179354		-0.558685	0.233896	-0.110136		223887	CGEN_HUM_1004495_1	10q23	Hs.194687
Hs.3972	0.0484801	0.262667	0.0127	0.0509009	0.0120859	-0.0708438	0.108477	0.168842	0.165202	-0.110643	0.308869	-0.125944	0.257167	-0.0368135	0.1941	0.503513	-0.169623	0.30343	-0.217129	0.195474	0.347441	0.146229	0.258594	0.103081	0.167995	0.0303311	-0.149639	-0.233601	0.0495502	-0.556499	0.451435	0.0445386	0.092862	0.243253	-0.336503	0.090894	0.261638	0.24672	0.19209	-0.283475	-0.213592	-0.571996	0.00435879	-0.385447	-0.214905	224036	CGEN_HUM_1004644_1	9q34	Hs.3972
Hs.146688	0.0152844	0.0182209	0.000278	0.5033	0.000138328	-0.226526	0.541387	-0.135269	-0.277443	0.549427	0.222956	-0.174067	0.553524	0.347284	0.065156	0.426777	0.3324	0.579839	0.138024	0.0946132	0.178405	-0.299546	-0.0608697	-0.55719	0.144716	-0.154951	0.035361	0.205107	0.349134	0.0287157	0.206955	-0.210684	-0.0542075	0.125959	0.00211408	-0.148661	0.0998605	-0.505457	0.626685	0.0178085	0.00363372	0.496373	-0.0895603	-0.153914	0.182922	224070	CGEN_HUM_1004678_1	9q34.3	Hs.146688
Hs.152931	0.0420497	0.0872795	0.00367	0.833308	0.000611774	-0.124138	0.2088	-0.0961029	0.0548389	0.129462	-0.0141509	-0.0070812	-0.0772221	0.456119	0.255677	0.265002	0.204269	-0.209076	-0.0199446	0.479034	0.38336	-0.135993	-0.021468	-0.206339	0.0105126	0.0387421	-0.0017192	-0.33196	0.211308	0.291757	0.204847	-0.121076	0.186215	-0.00713773	-0.00204091	0.40751	0.0134041	0.107709	0.062345	-0.414857	0.1519	-0.105136	0.17603	-0.308807	0.245242	224101	CGEN_HUM_1004709_1	1q42.1	Hs.152931
Hs.31130	0.0501642	0.0884721	0.00444	0.207068	0.00351914	0.012185	-0.269354	-0.632624	-0.775354	0.19589	0.236574	-0.263135	0.388432	-0.38357	0.225517	0.113023	0.0131525	-0.791219	-0.615943	-0.137117	-0.789408	0.195247	-0.250202	-0.64621	-0.0267669	0.0109647	-0.130678	0.380879	0.374802	-0.0504898	0.241058	-0.0887268	0.124964	-0.183755	-0.220414	-0.0678226	-0.805372	0.0791827	-0.229675	-0.43105	-0.154594	0.152283	0.350709	-0.0790554	0.163792	224120	CGEN_HUM_1004728_1	11q13	Hs.31130
Hs.77854	0.0497462	0.832334	0.0414	0.525206	0.0196591	-0.447544	0.0205238	-0.125377	-0.961135	0.149157	0.212034	0.0254153	-0.149939	-0.352057	-0.12529	-0.172234	-0.22097	-0.0371723	-0.117473	-0.244089	0.14667	-0.563452	-0.188421	0.0263699	-0.734475	-0.0906309	0.102726	-0.378046	0.0588052	-0.132193	-0.155989	-0.170489	-0.155864	-0.064606	0.0213506	-0.0775985	-0.062038	-0.368262	-0.0917307	-0.164611	-0.948293	0.26761	0.199775	-0.177702	-0.186376	224145	CGEN_HUM_1004753_1	Xp11.3-q11.2	Hs.77854
Hs.1480	0.0271763	0.186539	0.00507	0.0164328	0.00498613	-0.121485	0.0409381	-0.128596	-0.22195	-0.702375	0.0663715	-0.166121	-0.36995	0.0473057	0.045809	-0.311514	-0.0526041	0.0570743	0.0352611	-0.0776886	-0.145225	-0.109638	0.0819255	-0.0332395	0.114798	-0.247405	0.0864573	-0.109255	-0.236243	-0.0158593	-0.164185	-0.111031	-0.0450444	0.0196265	0.0238773	-0.200627	-0.148023	0.00929967	0.104692	0.127902	0.110393	-0.244188	0.056774	-0.151439	-0.169718	224194	CGEN_HUM_1004802_1	19q13.3	Hs.1480
Hs.59403	0.0508091	0.216382	0.011	0.158566	0.00925086	0.0415697	-0.147057	-0.292718	-0.533265	0.322849	-0.17126	-0.421893	-0.00639872	-0.0435953	-0.0798487	0.0579952	0.126549	-0.138178	-0.204418	0.0049367	-0.36958	0.210547	-0.0409203	-0.199099	-0.0166897	-0.0973254	-0.249192	0.331763	-0.0017091	0.0982286	-0.0668116	-0.165199	0.0878395	-0.0273494	-0.127322	0.00816541	-0.227916	0.0831529	-0.141877	-0.201589	-0.20816	0.321766	-0.117557	-0.00659009	-0.134021	224276	CGEN_HUM_1004884_1	14q24.3-q31	Hs.59403
Hs.26630	0.00016328	0.00366536	5.98e-07	0.589137	2.46e-07	0.0245201	0.3276	0.257381	-0.154616	0.966044	1.05119		0.672392	1.54399	0.539955	0.765535	0.683924	0.391346	0.137977	0.654915	0.66242	-0.0298834	0.376709	0.0808795	-1.20714	0.191082	0.396125	0.27888	-0.0583072	1.0306	0.563423	-0.196663	0.0955661	0.384746	0.378202	0.452483	0.562165	0.0537315	0.317012	0.484163	-0.218291	0.978265	1.05523	0.212054	0.105523	224344	CGEN_HUM_1004952_1	16p13.3	Hs.26630
Hs.8949	0.0357703	0.186568	0.00667	0.0425814	0.00638942	-0.148238	-0.329635	-0.188438	-0.605171	0.0168958	0.0793613	-0.0462915	-0.204829	-0.387946	0.305553	0.114516	-0.052758	-0.312646	-0.147981	0.0108857	-0.12847	-0.0555995	-0.215506	0.259777	-0.0627467	-0.0193626	-0.186301	0.0241382	0.0366393	-0.179134	0.0453393	0.0677214		-0.183075	-0.298527	0.172023	-0.14903	-0.0963384	-0.171294	0.00616858	-0.323774	0.0964728	0.0803866	-0.0942668	-0.162537	224384	CGEN_HUM_1004992_1	17q12	Hs.8949
Hs.8073	0.0247195	0.451714	0.0112	0.864448	0.00151359	0.399413	-0.0577211	0.705457	-0.19853	0.124053	0.0499403	-0.176319	0.170515	0.181082	0.248379	0.235663	0.301911	0.0994939	0.0529827	-0.0732741	0.176381	0.335043	0.0018685	0.15083	0.0182961	0.11895	0.198035	0.270683	-0.0678548	0.249474	-0.286879	-0.0417349	0.286901	-0.179212	0.0938143	-0.0133356	0.282458	0.198031	0.230483	-0.0128025	-0.26864	0.111805	0.352473	0.1438	0.0879722	224401	CGEN_HUM_1005009_1	22q13.2	Hs.8073
Hs.10734	0.0299956	0.296461	0.00889	0.459949	0.00480241	0.257486	0.584838	0.399308	0.149826	0.582699	-0.0762802	0.464183	0.418615	0.325643	0.226854	0.0255497	-0.331571	-0.144049	-0.156907	-0.166723	0.187425	0.544296	0.195916	0.369039	-0.433331	0.531712	-0.109174	0.0905592	0.0105041	0.432542	0.0659278	-0.339236	-0.0465223	-0.158642	-0.105317	0.332998	0.0936614	0.723677	0.557534	-0.0693013	-0.63816	0.536678	0.387923	0.20683	0.115583	224437	CGEN_HUM_1005045_1	20q13.2-q13.3	Hs.10734
Hs.62245	0.00294428	0.131098	0.000386	0.090459	0.000351074	0.00693348	0.224254	0.0274646	0.0460934	0.533904	0.203547	0.177653	0.292502	0.879134	0.126242	0.391347	0.229086	0.106509	0.103062	0.0585872	-0.074619	0.201222	-0.138373	-0.319945	0.13851	-0.503077	0.128043	0.178577	0.291258	0.736547	0.159156	0.0978946	0.147682	0.288691	0.0514868	0.0521415	-0.0640919	0.048561	0.0954109	-0.0626035	-0.00247514	0.302578	0.309325	0.0898554	0.128676	224472	CGEN_HUM_1005080_1	22q13.2	Hs.62245
Hs.123024	0.030315	0.877047	0.0266	0.701738	0.00793009	-0.177089	0.245918	0.354785			-0.143924	0.516598	0.108183	0.109511	0.0540082	0.118826	0.355698	0.0089962	0.242397	-0.174054	0.33565	-0.0342777	0.287869	0.0742648		-0.128638	0.313949	0.67144	0.0115407	-0.0443941	-0.159712	0.302983	0.302207	0.0868365	0.147253	-0.258871	0.248418	-0.0484573	-0.0304544	0.0179744			0.18987	0.628624	0.0668458	224611	CGEN_HUM_1005219_1	Xq28	Hs.123024
Hs.324507	0.00471481	0.0239483	0.000113	0.41743	6.58e-05	0.0349283	0.354099	-0.221367	-0.450365	0.512244	0.547377	0.12586	0.76465	-0.297088	0.56448	1.13924	1.01993	1.03474	0.267188	0.385081	0.493563	-0.141277	-0.545197	-1.14443	0.539792	-0.22086	0.299118	0.492192	0.58183	-0.887788	0.60879	-0.0443242	0.20357	0.735565	0.156261	0.243369	-0.0571497	-0.438775	0.0209347	-0.144195	0.183995	0.272669	0.381424	0.394428	-0.16931	224646	CGEN_HUM_1005254_1	3q29	Hs.324507
Data not found	0.0336068	0.356107	0.012	0.353295	0.00773951	0.136578	-0.029466	-0.0172763		1.37107	0.184608	0.311536	0.32307	-0.185263	0.375658	0.205085	0.214715	0.29468	0.0225483	0.0623371	-0.0138084	0.119128	0.080669	-0.084384		0.549292	0.092387	0.44425	0.383174	-0.140301	0.0635541	0.144334	0.0472424	0.0900142	-0.0612665	0.300731	0.137327	0.188089	0.0666255	-0.18156			-0.0572141	0.228717	0.202865	224647	CGEN_HUM_1005255_1	4q31.1	Hs.89519
Data not found	0.0493764	0.0796836	0.00393	0.75494	0.000964188	0.817297	0.129479	0.0405573	-0.213039	-0.0486372	0.476867	0.231138	0.435175	0.00223414	0.271601	-0.253981	0.171116	-0.00488773	0.0440756	0.125502	0.0570503	-0.0673346	0.239839	-0.151707	-0.110254	0.441372	0.0267925	0.191477	-0.0728303	-0.169201	0.12416	-0.608017	-0.0227449	-0.0442842	0.0986668	0.0735547	0.00946033	-0.0887023	0.279719	0.378956	0.00231016	-0.0467645	0.871918	0.0593824	0.00854809	224695	CGEN_HUM_1005303_1
Hs.203845	0.00581191	0.118662	0.00069	0.537937	0.000318664	0.22809	-0.121237	0.419159	-0.166973	0.0166727	0.434207	-0.0208304	0.438719	0.0330674	0.444179	0.300411	0.0660835	0.262951	-0.0294452	0.267795	0.102099	0.553378	-0.0649995	0.279485	-0.068976	0.0686106	0.0835294	-0.134189	0.00290541	-0.243389	0.115427	-0.173454	-0.330782	0.175636	0.390577	0.364472	-0.118233	0.213617	-0.0551629	0.41528	0.123829	0.133931	0.785792	-0.140653	0.138149	224734	CGEN_HUM_1005342_1	20q12-20q13	Hs.203845
Data not found	0.0218832	0.902512	0.0197	0.142346	0.0169385	-0.154205	0.254112	1.30258		0.0988712	0.182914	0.315545	0.647553	0.359715	0.649203	0.273592	-0.01835	-0.0836618	-0.0340408	-0.0374116	0.0399494	-0.127023	0.270717	1.14534	-0.637876	0.0136524	0.0501342	0.430555	0.502065	0.00387682	0.14314	0.269306	0.433862	0.0614481	0.365197	0.0138086	0.100697	-0.0611129	0.0293807	1.08476	-0.367928	0.223008	-0.0665241	0.30919	0.241656	224735	CGEN_HUM_1005343_1	3q26.3-q27	Hs.276973
Data not found	0.0163607	0.81253	0.0133	0.553317	0.00593801	0.162854	0.0399541	-0.0216951	-0.118321	0.636442	-0.0590591	0.563459	-0.0144601	-0.0208462	0.342588	0.296039	0.338443	0.177572	-0.0641303	0.313907	-0.0394839	0.02683	-0.102452	-0.0282924	0.229935	0.00348524	1.19815	-0.191656	-0.185293	-0.0408536	0.274708	0.394122	0.112359	0.274387	0.362852	0.864026	-0.205134	0.0852273	0.16569	0.0162705	0.233387	-0.241603	0.303555	-0.0550756	-0.0952832	224742	CGEN_HUM_1005350_1	11p14	Hs.1854
Hs.241376	0.0151127	0.0592903	0.000896	0.774249	0.000202281	-0.146213	-0.310904	-0.0762457	-0.560657	-0.455384	-0.397857	0.00373146	0.0918216	-0.453006	0.289714	0.0503031	-0.242942	0.0781522	-0.0667314	-0.107022	-0.31879	0.0171818	-0.0746957	0.333552	-0.493144	-0.112742	-0.138479	0.264007	-0.171318	0.0825139	0.0162436	-0.123671	0.0599793	-0.0816431	-0.00731031	0.0928795	-0.303721	-0.205557	-0.206772	-0.122316	-0.547765	-0.586579	-0.281307	-0.190943	0.191739	224768	CGEN_HUM_1005376_1	1p34	Hs.241376
Hs.94479	0.0163282	0.188935	0.00308	0.566767	0.00133651	0.117302	-0.00288603	-0.00198263	-0.0972934	0.384967	-0.070173		0.381602	0.120526	-0.112649	0.146889	0.402456	0.365491	0.203044	-0.0434175	0.164269	0.0361796	-0.0208732	0.0351445	0.160061	-0.126296	0.0392238	0.432232	0.0127408	0.105812	-0.100625	0.168721	0.147183	0.0864752	0.054128	0.0570516	0.211857	0.0196218	0.138708	0.302794	0.0430421	0.473386	-0.00203516	0.33837	0.0591166	224791	CGEN_HUM_1005399_1	21q22.3	Hs.94479
Hs.170238	0.0109844	0.00274833	3.02e-05	0.418439	1.76e-05	0.511254	0.546531	0.154555	0.720207	-0.106685	0.339817	0.223324	0.872644	0.303188	0.436048	0.247755	0.199577	0.109595	-0.29653	-0.352238	-0.00710667	0.0321941	0.346576	-0.457094	0.555314	-0.173212	0.0214691	0.0592353	0.162806	0.192103	0.404115	-0.693703	0.030919	-0.187356	-0.206648	-0.277854	-0.058855	0.219907	0.586922	0.360873	0.151538	-0.0127386	0.810555	0.0814767	0.0144382	224802	CGEN_HUM_1005410_1	19q13.1	Hs.170238
Hs.194783	0.0229853	0.449508	0.0103	0.179222	0.00848037	-0.397969	0.153777	-0.131931		-0.806228	0.19198	-0.233163	-0.0329636	-0.31638	-0.151865	-0.0855166	-0.20188	0.139195	-0.166566	-0.0955009	-0.337835	-0.107617	0.0523256	-0.230055		-0.782767	-0.136028	-0.274291	-0.181613	-0.135109	-0.197016	-0.245372	-0.0649635	-0.0268971	-0.0266906	0.0474146	-0.37306	0.0437621	0.126866	0.113044			0.153771	-0.0962088	-0.00946885	224805	CGEN_HUM_1005413_1	13q33	Hs.194783
Hs.374518	0.0205645	0.121768	0.0025	0.603171	0.000993697	0.197289	0.180586	0.467106	0.861486	-0.548228	0.515063	0.431912	0.424621	0.161139	0.507436	0.159681	0.197451	0.0152767	-0.0489827	-0.342991	0.400279	-0.0833497	0.155269	-0.0597507	0.95683	-0.0443766	0.336586	0.571098	-0.185997	0.0509468	0.245482	-0.562491	-0.0600847	-0.00711292	-0.167614	-0.107618	0.456821	0.125263	0.342202	0.422351	1.16679	-0.820474	0.693374	0.391261	-0.276302	224821	CGEN_HUM_1005429_1	11q13	Hs.62954
Hs.1526	0.0400128	0.312232	0.0125	0.442759	0.00696177	0.21435	0.0703359	-0.209175	-0.260888	0.236318	-0.0292303		0.290127	0.428784	0.0805364	0.371188	0.313494	-0.0237765	0.0494597	0.00115821	0.262618	0.141609	-0.00715224	-0.203843	0.0955777	-0.239803	0.109419	0.211474	0.226234	0.46404	-0.12334	0.166804	0.227479	-0.151336	0.132572	0.121944	0.0511578	0.136475	0.108148	-0.159979	-0.0736789	0.247057	0.118991	0.0529714	0.173679	224833	CGEN_HUM_1005441_1	12q23-q24.1	Hs.1526
Hs.250687	0.0366759	0.429549	0.0158	0.227129	0.0121759	0.811445	0.681088	0.455352	0.448711	0.26106	0.944201	0.102521	0.0248106	-0.088099	0.122912	0.0862866	-0.230554	0.471289	0.0907151	-0.492592	-0.116799	0.405846	0.555581	0.14942	0.47983	0.354616	0.479577	-0.50673	0.0836807	0.0276336	0.114319	-0.0657606	0.0508161	0.237024	0.542352	-0.302074	0.0283132	0.550068	0.795499	0.751181	-0.00876833	-0.00446713	0.949201	0.112343	-0.470118	224842	CGEN_HUM_1005450_1	3q22-q24	Hs.250687
Hs.193914	0.000127942	0.000185895	2.38e-08	0.584979	9.87e-09	0.170058	0.238747	0.617419	-0.0526095	0.417954	0.813188	0.40281	0.101436	-0.0382355	0.162883	0.111858	0.337367	0.681922	0.453087	0.271655	0.351252	0.055349	0.502171	0.666644	-0.494855	0.119769	0.00388605	-0.215305	-0.252602	-0.374225	-0.0323706	-0.367107	0.0113349	0.157541	0.0747727	-0.0212392	0.190777	0.118097	0.346111	0.691213	-0.247903	0.719207	0.537183	0.386422	-0.167413	224848	CGEN_HUM_1005456_1	2p25.1	Hs.190846
Hs.279005	0.0236583	0.506789	0.012	0.530811	0.00562548	0.543063	0.587565	0.30959	0.398629	0.172786	0.00920564	0.302137	-0.00971645	-0.136318	0.459009	0.159589	-0.0796687	-0.0168241	0.0476136	-0.204358	-0.0347762	0.562395	0.106482	0.220811	0.331281	0.256987	-0.329526	-0.0619766	0.384664	0.0412696	0.19413	-0.165393	-0.0116674	-0.00378801	0.434862	-0.180443	0.0284374	0.574162	0.444958	0.599862	-0.0144596	0.0275048	0.0248506	0.310633	-0.0275354	224890	CGEN_HUM_1005498_1	12p12.1	Hs.279005
Hs.75317	0.0373834	0.419035	0.0157	0.675584	0.00508196	0.780804	0.553819	0.0525507	0.532449	-0.291759	-0.0634245	0.48435	0.445873	0.0085955	0.512038	0.442058	0.0347421	0.141512	-0.0192185	-0.590548	0.267828	0.213231	0.099054	-0.0777866	1.64825	0.0244797	-0.33366	0.107374	0.432674	-0.0124592	0.283703	-0.327009	-0.321394	0.0893639	0.588343	-0.792404	0.144465	0.303134	0.527944	0.431138	0.430852	-0.600807	0.319232	0.509336	0.191391	224896	CGEN_HUM_1005504_1	Xq13.2	Hs.75317
Hs.165655	0.0198225	0.138879	0.00275	0.165841	0.00229639	0.390187	0.238307	0.171393	0.107875	0.574755	0.321007	0.0973949	0.00950386	-0.159189	0.0151338	-0.014433	0.102432	0.16153	-0.0165314	-0.146374	0.140979	0.194181	-0.0104677	0.18181	-0.0295413	0.0776109	0.153566	0.00450608	0.140107	-0.160062	0.191388	-0.0498138	0.126636	0.0806556	0.225237	-0.216401	-0.0267991	0.346849	0.193308	0.230157	-0.535315	0.0480439	0.347688	0.174506	-0.104529	224914	CGEN_HUM_1005522_1	12	Hs.165655
Hs.183556	0.0130452	0.0253701	0.000331	0.173335	0.000273592	-0.117139	0.0237492	-0.117581	-0.119809	0.259556	0.0815088	0.0633572	0.0814067	0.167529	0.307336	0.411396	0.425415	-0.0265641	0.131584	0.53173	0.768079	0.0405763	-0.0833621	-0.161785	0.183568	0.123042	-0.115714	-0.166106	0.228889	-0.0416263	0.200162	0.149574	0.0399387	-0.0480391	-0.0390963	0.20311	0.178069	-0.173549	-0.117645	-0.488094	0.136098	-0.0793804	0.0583289	-0.165447	0.101995	224917	CGEN_HUM_1005525_1	19q13.3	Hs.183556
Hs.380	0.00685641	0.00688761	4.72e-05	0.21161	3.72e-05	0.579005	0.366688	0.432005	0.595978	0.23496	0.588683	0.378773	0.373183	-0.136987	0.376127	0.0025797	-0.0536502	0.286443	-0.0654119	-0.288626	-0.0814806	0.335589	0.115381	0.294082	0.155866	0.104472	0.128744	-0.075785	0.260829	-0.155909	0.211875	-0.252363	-0.415352	0.298247	0.250297	-0.280677	-0.033667	0.511223	0.412085	0.543998	-0.257838	-0.0900807	0.737621	0.394243	-0.0323842	224920	CGEN_HUM_1005528_1	11p13-p12	Hs.380
Hs.182575	0.0407313	0.0012225	4.98e-05	0.0619425	4.67e-05	-0.0185913	0.329099	0.191744	0.40866	-0.300233	0.0559982	0.103822	-0.0384904	0.271145	0.00361964	0.0472288	-0.119783	0.336833	-0.0592245	0.212018	0.400634	-0.152062	0.356276	0.0174857	0.387339	-0.259714	-0.05768	-0.00613914	-0.235613	0.17837	0.0238958	-0.0397078	-0.172923	0.229259	-0.141013	0.16841	0.402503	0.0799448	0.267847	-0.136446	0.336213	-0.403887	-0.0563746	0.0103352	-0.0971799	224923	CGEN_HUM_1005531_1	3q13.33	Hs.182575
Hs.106210	0.00673869	0.0143541	9.67e-05	0.0532745	9.16e-05	0.240104	0.157464	0.0527886	-0.139874	0.455129	0.222868	0.0594412	0.449255	0.107103	0.147053	0.647729	0.349401	0.908252	-0.0820502	0.0437186	-0.072981	-0.0479313	-0.317065	-0.439659	-0.259445	-0.449497	0.0408865	0.127825	0.562826	-0.157716	0.399067	0.134432	0.276746	0.190624	0.0462332	-0.0848327	-0.0685773	0.0220088	0.0844628	-0.151589	0.00671598	0.333505	0.0199128	0.0767504	0.225118	225024	CGEN_HUM_1005632_1	14q22.2	Hs.106210
Hs.182215	0.0356026	0.238924	0.00851	0.231598	0.00653625	0.103963	-0.12731	-0.239397	-0.314535	0.0877603	0.340551	-0.047332	0.184671	0.159854	0.61306	0.392915	0.486933	-0.0723634	0.392133	0.591504	0.0798045	0.3174	-0.230699	-0.049753	0.187388	-0.0656471	0.0607004	0.200941	0.573273	0.0879265	0.16119	-0.138639	0.119417	-0.157064	0.171538	0.133235	-0.318001	0.015736	-0.260361	-0.335107	0.43351		0.444742	0.083518	0.729162	225140	CGEN_HUM_1005748_1	10q23.3	Hs.182215
Hs.183773	0.0378502	0.162002	0.00613	0.682209	0.00194864	-0.0159504	0.40605	-0.418787	-0.3149	0.487979	-0.127665	-0.0124734	0.36145	0.0143463	0.2508	0.55894	0.728274	0.319802	0.208177	-0.00123723	0.541685	-0.496497	-0.207317	-0.506445	0.0218565	0.0339333	0.32014	0.47684	0.658138	-0.077565	0.219505	0.0785992	0.364849	-0.255892	0.0462682	-0.121355	0.292374	-0.462563	0.3778	-0.0884499	0.0802423	0.446497	0.07902	0.261438	0.0447699	225144	CGEN_HUM_1005752_1	3p22-p21.3	Hs.183773
Hs.303091	0.0236948	0.313356	0.00742	0.319794	0.00505047	0.00583815	0.242303	-0.195679	-0.11338	-0.404727	0.0532245	-0.321714	-0.229396	-0.176376	-0.154365	-0.403564	0.151603	-0.082633	-0.247834	-0.12148	0.0918619	-0.103881	0.321569	-0.108869	0.378762	-0.240791	0.0352639	-0.304825	0.161102	-0.161802	-0.118607	-0.432922	0.156296	-0.101963	-0.0944917	-0.232441	-0.25035	0.0512451	0.107247	-0.249628	0.0768576	-0.429152	0.0809543	-0.258202	0.0931834	225159	CGEN_HUM_1005767_1	19q13.3	Hs.303091
Hs.92200	0.048994	0.0575376	0.00282	0.430821	0.00160451	0.0142991	0.324068	-0.472269	-0.189946	0.751377	0.205825	-0.201076	0.668232	0.0465134	0.119698	0.247833	0.606163	0.519688	0.0511438	0.0809039	0.0936555	-0.203277	-0.0383265	-0.845208	-0.0699502	-0.209888	0.141547	0.362471	0.455143	0.0228228	0.358335	-0.275268	0.270489	0.177778	-0.0517252	-0.178251	0.127251	-0.217356	0.267613	-0.1706	-0.00815329	0.4734	-0.011515	-0.00761136	0.0478447	225174	CGEN_HUM_1005782_1	1p36.13-q41	Hs.92200
Hs.44579	0.0343728	0.929433	0.0319	0.72094	0.0089152	-0.597182	-0.313214	-0.022885	-0.138476	0.12558	0.73128	-0.314046	-0.252094	-0.446452	-0.0498867	-0.0159415	-0.267211	-0.518286	-0.244355	-0.185157	-0.383343	-0.370564	-0.177978	-0.233742	-0.583614	-0.555978	0.411865	-0.124994	-0.0396136	-0.19596	0.110061	-0.424117	0.172773	-0.220609	0.0924711	-0.157715	-0.47562	-0.306477	-0.379732	-0.193109	-0.629234	0.216231	0.582318	-0.143004	-0.18413	225213	CGEN_HUM_1005821_1	1p36.11	Hs.44579
Hs.66708	0.0120757	0.910012	0.011	0.156584	0.00926828	-0.304825		-0.24742		-0.863073		-0.549555	-0.233855			0.0788336	0.0616435	-0.0756182	-0.269241	-0.391031								-0.0275304	0.255217		0.719264	-1.09652	0.258551	-0.297308								-0.346289		-0.142846	-0.253073	225299	CGEN_HUM_1005907_1	1p36.23	Hs.66708
Hs.283091	0.0291212	0.991355	0.0289	0.440109	0.0161638	0.382721	-0.0931407	0.345555	0.526672	0.44847	-0.185021	-0.113526	0.619517	0.177554	0.740215	0.0284608	-0.0689593	0.0920931	0.0112587	-0.0503142	-0.0388938	0.117102	-0.0161739	0.24355	0.168078	0.454326	0.340964	0.0962428	0.417371	0.122257	0.371343	-0.134322	0.13346	-0.0546657	0.250871	0.193683	0.107524	0.793687	-0.0573965	0.0896372		0.30456	0.43888	-0.0932089		225455	CGEN_HUM_1006063_1	19p13.3	Hs.283091
Hs.46038	0.0453144	0.689131	0.0312	0.253352	0.023316	0.0351406	-0.0918164	0.28002	-0.14349	0.509285	0.0578665	0.428562	0.590954	-0.163876	0.106764	0.336054	0.2844	-0.0441065	0.0338497	-0.132796	0.0267869	0.0700817	-0.0440181	0.31591	-0.379673	0.35781	0.0771624	0.303548	0.213191	-0.0270757	-0.128624	0.370509	0.0879098	-0.0684456	0.134669	1.40712	0.117799	0.135674	0.11312	0.250371	-0.553751	0.607751	-0.0917215	0.229547	0.0764838	225527	CGEN_HUM_1006135_1	17q23-q25.3	Hs.46038
Hs.150444	0.00354037	0.383938	0.00136	0.334718	0.000904305	0.308399	-0.0643436	0.0579828	-0.0870521	0.164593	0.00921461		0.230119	0.305433	0.395122	0.0167602	0.277764	0.138664	0.100193	0.0276169	0.0912931	0.136774	-0.0807508	0.385956	0.141391	-0.283121	0.060336	0.390022	-0.0260559	0.289938	-0.0452538	0.114867	0.317932	-0.116657	0.144755	0.21549	-0.0929853	0.118385	-0.0246535	0.124948	0.16697	0.257121	0.0684999	0.239855	0.268747	225577	CGEN_HUM_1006185_1	12	Hs.150444
Hs.278909	0.0201009	0.596891	0.012	0.404704	0.00714237	0.371083	0.0326257	0.0519442		0.694764	-0.0242191	-0.0743738	0.143313	0.424191	0.0530865	0.263812	0.00987405	0.0511751	0.12615	-0.0382404	0.0537528	0.355143	-0.117085	0.189629		0.580593	0.281084	0.181053	-0.115193	0.427506	0.172065	0.095411	0.278685	0.100317	0.0176323	0.0798052	-0.0943569	0.383268	0.0521947	0.324682			-0.0524768	0.192333	0.0903299	225696	CGEN_HUM_1006304_1	2q12-q14.1	Hs.278909
Hs.2248	0.0342326	0.946485	0.0324	0.190079	0.0262419	0.153018	0.0617172	0.328609	-0.0830506	1.0945	-0.0667638	0.359743	0.114724	0.346013	0.552771	0.220553	-0.103652	-0.128132	-0.1284	0.193745	0.0313081	0.124511	-0.0989838	0.0857239	-0.194357	0.572532	0.166653	0.157598	0.377059	0.329069	0.0654784	0.440216	0.100694	0.102835	0.448455	0.228191	0.120065	0.290505	0.0411339	-0.0542077	-0.105975	0.659316	0.0555153	0.0962887	0.0760841	225839	CGEN_HUM_1006447_1	4q21	Hs.2248
Hs.77031	0.00734616	0.565035	0.00415	0.356165	0.00267245	-0.173693	-0.166597	-0.166297	-0.449542	-0.0476346	-0.386197	-0.0430326	-0.111117	-0.252336	-0.353669	-0.0483615	0.0488465	0.0516842	0.0264563	0.158848	-0.201664	-0.182311	-0.0314272	-0.0515071	-0.345109	0.119365	-0.290915	-0.0206006	0.0128099	-0.209291	-0.101678	-0.0821628	-0.0640507	0.0729164	-0.241724	0.0255854	-0.394214	-0.202361	-0.0814079	-0.253283	-0.337621	-0.157727	-0.20839	-0.0393181	0.0410238	225866	CGEN_HUM_1006474_1	17p13.2	Hs.77031
Hs.237356	0.000274862	0.00200882	5.52e-07	0.950981	2.71e-08	0.267223	0.345119	-0.00438264	0.179842	0.730163	-0.0866338	-0.0545625	0.620199	0.592271	0.385643	0.554991	0.761512	0.549171	0.390765	-0.0240124	0.16648	0.138998	-0.0515008	-0.501508	0.334705	-0.326014	0.124827	0.320217	0.00390551	0.117094	-0.0804288	-0.0960461	0.0314228	-0.0360497	0.0258844	-0.380574	0.108422	-0.106024	0.337373	0.371575	0.428934	0.593339	0.114494	0.19528	-0.000779835	225900	CGEN_HUM_1006508_1	10q11.1	Hs.237356
Hs.36972	0.0303765	0.00590715	0.000179	0.467909	9.55e-05	0.0790006	-0.289548	0.14112	-0.158052	-0.207621	-0.335636	0.136845	-0.26937	0.23484	-0.297029	0.0986159	-0.321795	-0.478087	-0.107778	-0.139084	-0.0857522	0.220193	0.0585529	0.233874	-0.344389	0.182529	-0.0217579	-0.0749434	0.99855	0.471576	-0.132113	0.556095	0.219448	-0.0165059	-0.11016	0.269889	-0.053505	0.260035	-0.139496	-0.268594	-0.932531	-0.0327795	-0.769711	-0.0974207	0.179432	225918	CGEN_HUM_1006526_1	17q25.2-q25.3	Hs.36972
Hs.384854	0.0386859	0.536684	0.0208	0.752896	0.0051304	0.108738	0.187535	0.283247	0.919952	-0.0940856	0.321998	0.0500221	0.281829	0.173717	0.0549409	-0.234127	0.0849839	0.0592405	-0.0903835	-0.10103	0.480365	0.144261	0.328823	-0.0305004	0.764078	-0.752832	0.466896	0.11623	0.00720803	0.128229	-0.0615055	-0.204507	0.180278	0.189676	0.00983753	0.238894	0.363996	0.224299	0.383082	0.160429	0.647621	-0.264572	0.37786	0.292475	0.0528104	225931	CGEN_HUM_1006539_1
Hs.85258	0.00651459	0.747825	0.00487	0.749929	0.00121829	0.66811	0.549117	1.12359	0.483187	-0.680033	0.508687	1.11139	0.68956	1.16767	0.622254	0.652557	0.269196	-0.232569	-0.411923	0.0726052	0.181528	-0.0248549	1.40632	0.173547	1.30519	0.409263	0.0001871	0.922838	0.530911	0.573341	0.527423	0.162585	0.0501401	-0.0706314	-0.386494	0.549842	-0.13068	0.483069	0.837088	1.05977	0.69971	-1.29051	0.520805	1.15403	0.73015	225948	CGEN_HUM_1006556_1	2p12	Hs.85258
Hs.82085	0.0277585	0.0374368	0.00104	0.684248	0.000328125	-0.373061	-0.251709	0.146773	-0.46842	-0.239575	-0.00659321	0.302454	-0.82103	-0.212006	-0.036419	-0.48608	-0.115401	-1.28199	-0.0812293	0.334759	-0.376045	0.294721	-0.39123	0.843829	-0.618376	0.512635	-0.344976	-0.165561	-0.384888	-0.464894	0.0388257	0.396049	0.453869	-0.296341	0.0855461	0.78486	-0.429648	-0.157908	-0.194533	-0.501886	0.136167	0.104114	-0.234909	-0.225482	-0.0138332	225973	CGEN_HUM_1006581_1	7q21.3-q22	Hs.82085
Data not found	0.026733	0.195085	0.00522	0.809107	0.000995551	-0.649463	0.0925822	-0.405918	0.643173	-1.26168	-0.564735		-0.455606	-0.272391	-0.246335	-0.444622	-0.387398	-0.171204	0.430373	-0.388269	-0.199754	-0.132261	-0.374595	-0.493049	0.646612	-0.10624	0.019404	-0.283913	0.122372	0.341295	-0.746524	0.542026	-0.131638	-0.575281	0.119898	-0.492366	-0.231364	0.00397922	-0.531849	-0.456908	0.321118	-1.38276	-0.725291	0.0448907	-0.112055	226036	CGEN_HUM_1006644_1
Hs.75789	0.000208157	0.0562278	1.17e-05	0.045349	1.12e-05	-0.387682	-0.00924171	-0.11311	-1.14412	-0.158816	-0.213262	-0.318512	-0.332239	-0.472131	-0.445166	-0.298317	-0.464286	-0.480468	-0.117561	-0.174526	-0.0673163	0.00330354	-0.0533306	-0.258505	-1.22332	0.0125751	-0.207993	-0.486427	-0.218778	-0.622642	-0.0812016	0.0990017	-0.267994	-0.299978	-0.184559	0.179396	0.0904777	-0.228408	-0.151925	-0.521089	-1.33929	-0.435562	-0.480381	-0.860052	-0.257962	226100	CGEN_HUM_1006708_1	8q24	Hs.75789
Hs.29385	0.0166636	0.0140525	0.000234	0.238982	0.000178204	0.0505518	0.630864	-0.0608206	-0.00891946	0.404236	0.146194	0.0846966	0.245841	0.736544	0.234117	0.0132756	0.385596	-0.282567	-0.00820469	0.0991067	0.137572	-0.314889	0.247126	-0.567062	0.297894	-0.279691	0.188494	-0.0363947	0.15113	0.48595	0.294157	-0.439449	0.224971	-0.116007	-0.100253	-0.0828947	-0.013926	-0.208617	0.355536	-0.1451	0.394008	0.101957	0.388595	-0.338021	-0.17508	226188	CGEN_HUM_1006796_1	18p11	Hs.29385
Hs.205293	0.0117541	0.289969	0.00341	0.579311	0.00143384	0.144722	-0.109585	0.155141	0.217714	0.362297	0.00378554	0.32793	0.329886	0.386538	0.0366162	0.418451	-0.0903139	0.242603	-0.0542937	-0.091207	-0.0715512	0.317861	0.292688	-0.117846	-0.14774	0.413128	0.213687	0.366052	0.0593796		0.111209	0.269931	-0.0190248	0.609472	-0.0838229	0.291439	0.341399	0.381205	0.23803	-0.100926	-0.160375	0.491256	-0.588244	0.579817	0.00948931	226223	CGEN_HUM_1006831_1	4q12	Hs.205293
Hs.99603	0.0399358	0.112844	0.00451	0.888742	0.000501384	-0.0315686	0.0286145	-0.148632	-0.0895534	0.591842	-0.0509995	0.0651821	0.254262	-0.189345	0.178181	0.190796	0.336968	0.0364748	0.323216	0.180974	0.159598	0.205067	-0.0107264	-0.0867695	0.207968	0.260596	-0.0890657	0.000499289	0.195533	-0.234708	0.124963	0.154555	0.0150803	-0.119939	-0.048677	0.0114383	0.0276525	0.0322749	-0.284191	-0.0877599	0.241166	0.679225	-0.113091	0.0147181	0.211216	226244	CGEN_HUM_1006852_1	10p15.1	Hs.99603
Hs.121576	0.0478927	0.182966	0.00876	0.0562837	0.00826953	-0.0521978	0.186202	-0.205806	-0.183343	0.203112	0.176389	-0.255282	0.13575	-0.316785	-0.0735692	-0.150476	-0.156448	-0.929566	-0.633249	-0.0817925	-0.234184	-0.00971727	0.00559443	-0.282837	0.202437	0.205732	-0.0186213	-0.289548	0.0118825	-0.203874	-0.0683434	0.0619782	-0.22092	-0.386466	-0.192695	0.0762963	-0.233842	-0.240209	0.0249417	-0.325664	-0.0459072	0.0298631	0.142163	-0.28992	0.0127056	226251	CGEN_HUM_1006859_1	2q12-q34	Hs.121576
Hs.117242	0.0160532	0.192313	0.00309	0.83581	0.000506891	0.174373	0.122599	0.484348	0.158494	0.0478053	-0.0177939	0.143229	0.662373	-0.169223	0.487809	-0.0765467	-0.102741	0.527545	-0.0481956	0.225542	0.0843563	0.0379924	0.0737919	0.372062	-0.601476	0.431146	0.141912	0.0727701	0.308943	-0.118656	0.235633	-0.186085	-0.0927615	0.138556	-0.00226021	0.357186	0.101288	0.307555	0.0402051	0.527309		0.406109	0.130078	0.0370166	-0.0195083	226295	CGEN_HUM_1006903_1	14q	Hs.117242
Hs.3803	0.0459272	0.275263	0.0126	0.976925	0.000291715	0.193977	-0.113137	-0.13671	-0.439483	0.195213	0.540956	-0.233678	-0.259547	-0.403477	-0.0170458	-0.5711	0.117193	-0.836378	-0.578283	-0.0606861	-0.498591	0.20865	0.168497	0.638662	-0.440675	-0.37713	0.00512807	-0.33271	-0.0848317	-0.467279	0.0804337	-0.534888	0.24949	-0.163731	0.0885789	0.109555	-0.547411	0.23654	-0.0135534	-0.0787099	-0.260499	0.0809488	0.266793	-0.358843	-0.13813	226311	CGEN_HUM_1006919_1	19q13.32	Hs.3803
Hs.74070	0.0379083	0.0480576	0.00182	0.218006	0.00142462	0.250488	0.796679	-0.0926671	0.52823	0.151301	0.178266	0.137564	-0.153385	0.236456	0.198623	0.464563	0.414356	-0.147555	0.0142347	-0.264056	-0.0967963	0.320787	-0.00347487	-0.463912	0.257867	-0.392476	0.202591	-0.00751249	-0.00722581	0.198637	0.240712	-0.29956	0.0671517	0.0618405	-0.200047	-0.26998	0.132402	-0.0716932	0.10699	-0.00934585	0.348327	0.151116	0.403452	-0.113657	-0.121959	226314	CGEN_HUM_1006922_1	17q21-q23	Hs.74070
Hs.356764	0.00666055	0.000276062	1.84e-06	0.12081	1.62e-06	-0.0409072	0.10605	0.165873	-0.0883977	0.312017	0.253959	0.113006	0.113041	-0.305449	0.0922248	0.205333	0.112039	0.364795	0.250155	0.161227	0.36762	-0.387149	0.0454582	-0.065071	-0.334658	0.283747	0.00778304	-0.280511	-0.026097	-0.164836	-0.0877631	0.233642	-0.244374	-0.0925536	0.156004	-0.205764	0.203189	-0.175294	0.153978	0.195273	-0.193892	0.392309	0.0861971	0.0168434	-0.220499	226378	CGEN_HUM_1006986_1	8q24.3	Hs.323834
Hs.289010	0.015159	0.534622	0.0081	0.410079	0.00478093	-0.563061	0.00871985	-0.215849	0.00407062	0.331021	0.0178122	-0.282404	-0.321214	-0.293465	-0.316089	-0.321823	-0.0717827	-0.0400034	-0.273215	-0.0711784	0.056703	-0.242099	-0.123779	-0.441437	0.0308134	0.112795	0.0317353	-0.205505	-0.0237771	-0.213674	-0.34255	-0.0143223	-0.208886	0.0219691	-0.188947	0.114083	-0.183216	-0.0575963	-0.00780306	-0.261619	-0.0561405	0.314972	-0.0456828	-0.24121	-0.19188	226395	CGEN_HUM_1007003_1	3p24.3	Hs.289010
Hs.87383	0.0283886	0.912173	0.0259	0.989028	0.000284131	-0.367603	-0.0647677	-0.0866291	-0.357181	-0.478539	-0.0148248	-0.170646	0.0567213	0.0758484	-0.179553	0.0251263	-0.112084	-0.0978824	0.225927	-0.246543	0.00562243	-0.219748	-0.163104	-0.300773	-0.127804	0.0125911	-0.00996028	0.00717719	-0.213757	-0.0165579	-0.216909	0.212473	-0.13141	-0.105361	-0.19845	-0.181902	-0.0361095	-0.164173	-0.199765	-0.0715627	-0.374565	-0.320136	-0.310141	0.0352244	-0.0857398	226396	CGEN_HUM_1007004_1	17q21.1	Hs.87383
Hs.200597	0.0403723	0.270506	0.0109	0.76129	0.00260694	0.245965	-0.0343207	0.122275	-0.241736	0.815682	-0.137956		0.291829	0.152924		0.113925	0.302382	0.489669	0.155117	-0.0421513	0.0440206	-0.214136	0.0232871	0.286843	-0.0488251	-0.491566	0.191461	0.577574	0.0482187	0.261546	-0.272985	0.0964743	0.0824622	0.0816114	0.0656766	-0.052893	0.181168	-0.154253	0.211539	0.54665	-0.446614	0.970615	-0.0511096	0.373792	0.2207	226399	CGEN_HUM_1007007_1	17q22	Hs.200597
Data not found	0.0361332	0.844439	0.0305	0.602378	0.0121323	-0.069061	-0.128553	-0.182774	-0.0929506	0.285522	0.100994	0.827465	0.400719	0.0613128	1.10301	0.701633	0.117943	-0.157643	-0.0292152	0.255493	0.285256	-0.19161	-0.175503	-0.707305	-0.144529	0.0580998	-0.157773	0.32974	0.23476	-0.155874	0.200585	0.360552	0.187456	0.285034	0.842866	2.1004	-0.0996649	-0.324142	-0.0189	-0.52215	-0.320302	0.21301	1.09641	0.132102	0.118408	226637	CGEN_HUM_1007245_1
Hs.76307	0.04379	0.220374	0.00965	0.23494	0.00738298	-0.129277	0.279197	0.22796	-0.248389	0.846702	0.137756	-0.250912	-0.0274973	0.255931	-0.0496871	0.059353	0.160658	0.248434	0.162618	0.361315	0.333868	-0.389991	-0.0879355	0.315055	-0.0318361	0.0588487	0.248489	-0.120628	0.129898	0.447166	-0.108253	0.138069	0.060142	0.183856	0.0189456	-0.159125	0.239231	-0.375566	-0.00279254	0.103827	-0.229014	0.577811	-0.157161	0.0707664	0.0368368	226728	CGEN_HUM_1007336_1	1p36.3-p36.2	Hs.76307
Hs.16611	0.0017144	0.0512341	8.78e-05	0.301944	6.13e-05	0.0891881	0.163663	-0.328916	-0.191861	0.43656	0.169724		0.453197	0.510409	0.382932	0.503805	0.558401	0.192254	0.28224	0.260604	0.312633	-0.11121	0.0903131	-0.389588	0.403779	-0.387707	0.349547	0.425638	0.266518	0.478163	-0.15405	0.148142	0.264834	-0.0826033	0.257258	-0.0386483	0.074941	-0.0197886	0.288157	-0.122261	0.177909	0.474554	0.550828	0.344648	0.17107	226735	CGEN_HUM_1007343_1	6q22-q23	Hs.16611
Hs.157427	0.0143022	0.0109698	0.000157	0.277233	0.000113397	-0.376766	-0.0135862	0.264119			-0.420834	-0.920389	-0.207459	0.00514697	-0.454722	-0.639661	-0.858449	0.140575	0.0594255	-0.365397	-0.0699285	0.0545019	0.143735	0.355852			-0.199057	0.527419	-0.0441607	-0.0401531	-0.275042	0.246725	-0.172349	0.0203831	0.0762589	-0.0740307	0.180974	-0.167682	-0.183611	0.217608			-0.462875	0.00871879	0.108228	226856	CGEN_HUM_1007464_1	22q12.3	Hs.157427
Hs.1939	0.0128912	0.0545017	0.000703	0.129345	0.000611716	0.158179	0.295944	0	0.773707	0.284725	0.0785982	0.197445	0.0107902	0.408781	0.0933396	0.0192729	0.355893	0.270857	0.111481	-0.240878	-0.131251	0.231768	-0.01936	-0.245086	0.866117	-0.198894	-0.160409	0.124909	0.0547765	0.520445	0.264515	-0.336471	0.107871	0.0912755	-0.0968896	-0.141947	-0.0631266	0.081654	0.0158649	0.0907238	-0.117889	-0.00978331	0.124172	0.0644363	0.0139874	226890	CGEN_HUM_1007498_1	2q33.3-q34	Hs.1939
Hs.279943	0.00913229	0.0390633	0.000357	0.411983	0.000209768	-0.0796024	-0.342178	-0.604412	-0.865695	0.454926	0.0437145	-0.463067	-0.18309	-0.126441	-0.0322377	-0.0637256	-0.0420018	-0.710641	-0.101826	-0.308002	-0.506912	0.121631	-0.136064	-0.542141	-0.418063	-0.173022	0.203934	0.115437	0.0589044	0.174109	-0.115059	0.0913644	0.23889	-0.434078	-0.0132732	-0.108849	-0.583119	-0.104023	-0.303054	-0.625417	-0.448566	0.312041	0.0248825	-0.314287	-0.165815	226892	CGEN_HUM_1007500_1	3p26-p24	Hs.279943
Hs.159517	0.0503327	0.0377614	0.0019	0.075824	0.00175652	-0.136946	-0.135224	0.115339	-0.432258	-0.317832	0.0857761	-0.0867479	-0.139788	0.017779	0.0857217	-0.0701159	-0.0977327	0.0210043	0.111138	-0.0813876	-0.43577	0.155944	-0.0581884	0.45913	-0.238571	-0.0197082	0.198267	0.0734757	0.0503084	-0.16335	-0.0837336	0.0547824	-0.0565254	-0.0357998	-0.0611558	0.132563	-0.369641	-0.177578	-0.131672	0.215306	-0.12597	0.00873317	0.00681411	-0.0208855	0.119246	226916	CGEN_HUM_1007524_1	17p11.2	Hs.159517
Hs.140720	0.0485293	0.296158	0.0144	0.0387179	0.0138159	0.0183369	-0.0752481	-0.215195	-0.214664	0.156107	0.261198	-0.278159	-0.0999398	-0.31733	-0.00504062	-0.361535	-0.0264823	-0.122519	-0.320901	0.119924	-0.0816484	-0.0519132	0.020787	0.0851978	-0.0304398	0.0378078	0.204456	-0.490637	-0.0108302	-0.247183	-0.0593553	-0.377938	0.191303	-0.0577234	0.0935495	0.121131	-0.253433	0.0273177	0.0538658	0.00071133	-0.183829	0.311816	0.276393	-0.211315	-0.122776	226935	CGEN_HUM_1007543_1	10q23-q24.1	Hs.140720
Hs.23582	0.0397967	0.22602	0.00899	0.256898	0.00668411	-0.0940458	-0.31289	-0.475103	-0.664571	0.0482148	0.250716	-0.822551	0.0358289	-0.202373	0.311523	0.0233409	0.0804386	-0.678353	-0.435348	0.134727	-0.345519	0.107362	-0.239941	-0.401272	-0.381469	-0.282755	-0.0631808	0.135114	0.348276	-0.0032116	0.172686	-0.296599	0.246852	-0.0540522	-0.0708974	0.227181	-0.739006	-0.034397	-0.222227	-0.56011	-0.429564	0.0323676	0.527234	-0.158835	-0.219739	226952	CGEN_HUM_1007560_1	1p32-p31	Hs.23582
Hs.4747	0.0180134	0.00220683	3.98e-05	0.202588	3.17e-05	0.00416474	-0.0228444	-0.192822	-0.0482781	0.498466	0.508227	-0.00863481	0.19276	0.299991	0.238592	0.603337	0.347196	-0.185146	-0.158168	0.683216	0.301522	-0.235664	0.0303466	-0.120774	-0.687096	-0.0369583	0.189687	-0.314528	0.278055	0.392397	-0.153051	0.102889	-0.130656	-0.0301085	-0.342008	0.443834	-0.289577	-0.1084	-0.0500552	-0.331874	-0.499222	0.492541	0.494606	-0.00530475	0.282641	226965	CGEN_HUM_1007573_1	Xq28	Hs.4747
Hs.302135	0.015996	0.999129	0.016	0.964679	0.000564501	0.183413	-0.0688619	0.0525689	0.411809	0.423912	-0.0801964	0.263216	-0.0329213	-0.0626694	-0.0946169	0.201809	0.0596288	0.37783	0.104789	0.13824	0.041256	0.0933582	0.0765856	-0.0985067	0.27588	0.663054	0.0431814	0.0644191	-0.0921563	0.00104064	0.193801	0.130371	-0.240859	0.303066	0.116672	0.174444	0.215585	0.0773729	0.0713514	0.0815718	0.177524	0.874146	-0.205358	0.160106	-0.111601	227021	CGEN_HUM_1007629_1		Hs.302135
Hs.178137	0.0181204	0.0620848	0.00113	0.486778	0.000577376	0.448985	0.694997	-0.486867	-0.683086	0.918707	-0.116501	-0.0173935	0.711931	0.0714745	0.57658	0.886017	1.20168	0.814438	0.429669	-0.214431	0.516896	-0.0279111	-0.0358429	-0.916053	0.345725	-0.441787	0.241125	0.799483	0.26358	-0.276061	0.421519	0.0534605	0.626416	0.211952	0.282349	-0.665007	0.0425337	-0.0153515	0.875233	-0.165959	0.398854	0.871334	0.943978	0.352443	-0.309997	227064	CGEN_HUM_1007672_1	17q21	Hs.178137
Hs.7771	0.0144848	0.0346256	0.000502	0.34985	0.00032608	0.0198856	-0.71952	0.0786841	0.0283498	-0.948367	-0.128551	0.557685	-0.308244	-0.234495	-0.191311	-0.567328	-0.785079	-1.0535	-0.190085	-0.0763863	-0.159889	0.347962	0.0859479	1.06419	-0.166894	0.327238	-0.308683	-0.452395	-0.33707	0.154404	-0.314705	0.433781	-0.33767	0.0183847	0.0354377	0.377963	-0.0736076	0.740359	-0.633925	0.287383	-0.300275	-0.682744	-0.0410273	0.0539706	0.370879	227088	CGEN_HUM_1007696_1	12p13	Hs.7771
Hs.326586	0.0283311	0.419324	0.0119	0.127944	0.0103599	-0.133572	-0.142537	-0.196752	0.131875	-0.280416	0.167446	-0.55224	-0.310999	-0.154332	-0.182316	0.352044	-0.180627	-0.438822	-0.335917	0.0401429	-0.0348031	-0.181597	-0.00642407	-0.57483	-0.0484334	-0.270809	-0.167979	-0.599685	-0.275829	-0.053531	-0.677959	0.235199	0.0733684	-0.162558	0.0336006	0.00887535	-0.428021	-0.181371	-0.129014	-0.302018	-0.121306	-0.412927	0.131581	-0.588119	-0.218168	227271	CGEN_HUM_1007879_1	11q12.1	Hs.326586
Hs.30524	0.00920209	0.574576	0.00529	0.0489876	0.00502829	-0.0306282	0.146351	-0.14918	0.143387	-0.638429	-0.493075	-0.428403	-0.161984	-0.139143	-0.0262219	-0.176948	-0.0250377	-0.725999	-0.283409	0.114592	-0.300551	-0.76424	-0.102138	0.32521	-0.3218	-0.164015	-0.0196353	-0.57799	0.122381	0.200431	-0.0333293	-0.193878	-0.104756	-0.272498	-0.178093	0.17894	-0.448768	-0.437969	0.0234572	-0.324214	-0.139135	-0.5823	-0.558563	-0.401996	-0.235636	227277	CGEN_HUM_1007885_1	20p13-p12.1	Hs.30524
Data not found	0.00695616	0.0482556	0.000336	0.680153	0.000107364	-0.375785	-0.0901898	0.0981786	0.0226977		-0.0813852		-0.290981		-0.110168	-0.489779	-0.446457	0.0319781	-0.0201011	-0.237628	-0.243187	-0.198911	-0.012304	-0.171761			0.419431	-0.0345898	-0.154192		-0.0364653	0.00754185	0.0802072	0.123535	0.247347	-0.396845	-0.206217	0.214288	-0.881419	0.168575	-1.7526		0.397474	0.0177887	0.13442	227290	CGEN_HUM_1007898_1
Hs.16677	0.0333675	0.166366	0.00555	0.982538	9.69e-05	-0.0488692	-0.0336278	-0.144407	0.0287947	-0.280336	0.16012	-0.470955	-0.0847764	-0.26923	-0.157025	0.205335	-0.112406	-0.358087	-0.303672	0.0604489	0.0333092	0.0463513	-0.195076	-0.254347	-0.204695	-0.788972	0.0313941	-0.468406	-0.187963	-0.238762	-0.0270585	0.011432	0.0270295	-0.299527	-0.090263	0.00194761	-0.199496	-0.00816023	0.037281	0.0637893	-0.505428	-0.186821	0.071284	-0.228068	-0.102384	227295	CGEN_HUM_1007903_1	10q26	Hs.16677
Hs.429880	0.00147902	0.00238702	3.53e-06	0.820237	6.35e-07	-0.0925648	-0.129562	-0.485884	-0.575335	0.0704554	0.267208	-0.446595	-0.163683	-0.524499	-0.181604	-0.0844536	-0.0902765	-0.755575	-0.417146	-0.114151	-0.541729	0.0232621	-0.228665	-0.394171	-0.191058	0.290535	0.172888	-0.0754648	0.0718912	-0.435567	0.0286367	-0.298347	0.407264	-0.217761	0.161508	0.250669	-0.420362	-0.303205	-0.249751	-0.579914	-0.280927	0.115587	0.296285	-0.312374	-0.357558	227421	CGEN_HUM_1008029_1	4q21.21	Hs.79069
Hs.240	0.00224591	0.206541	0.000464	0.800803	9.24e-05	0.0116176	0.0830764	0.127924	0.0584597	0.554047	0.0544845	0.0324006	0.310756	0.0715666	0.0920322	0.0385609	0.61835	0.207086	0.273416	0.15681	0.0283199	-0.00824138	-0.0833222	0.156468	0.165187	0.459053	0.187154	0.218743	0.0715503	0.177594	0.2293	0.032801	0.405347	-0.257671	-0.223335	0.000333571	0.0888267	-0.0195196	-0.150384	0.47296	0.406828	0.271889	-0.127836	0.130011	0.0549009	227478	CGEN_HUM_1008086_1	10q23.31	Hs.240
Hs.153479	0.0092107	0.108103	0.000996	0.298872	0.000698115	0.0601727	0.0811111	-0.0659445	-0.288371	0.841835	-0.159926		0.632043	0.1067	0.627779	0.390349	0.70209	0.458542	0.200197	0.0713143	0.271787	-0.220922	-0.0924591	-0.0482073	0.268007	-0.666302	0.0494472	0.655934	0.320801	0.378423	-0.290974	0.299623	0.236527	0.122501	0.113814	-0.159163	0.327248	-0.309942	0.100956	0.0112273		0.506431	0.119464	0.349345	-0.0249384	227497	CGEN_HUM_1008105_1	8	Hs.153479
Hs.8878	0.0455557	0.120897	0.00551	0.39823	0.00331426	-0.150861	0.442084	-0.126532	0.0630027	1.21755	0.00877614	-0.277448	0.405236	0.618455	0.171436	0.167462	0.540289	0.17564	0.116148	-0.122837	0.00774736	-0.237898	-0.0525214	-0.603251	0.241166	-0.0476988	-0.108941	0.378403	0.247064	0.421653	0.490912	-0.171165	0.1219	0.223985	-0.229024	-0.205592	0.0171396	-0.480312	0.105289	0.0378966	0.469206	0.764627	-0.194345	0.0808262	-0.159806	227502	CGEN_HUM_1008110_1	10q24.1	Hs.8878
Hs.226374	0.0236095	0.86195	0.0204	0.446052	0.011273	-0.108998	0.245022	-0.126161	-0.28254	-0.36943	0.0110096	-0.496703	-0.349409	-0.253512	-0.225819	-0.00754726	0.241634	-0.0647843	-0.178301	-0.201715	0.0665537	-0.423146	0.0172935	-0.201113	0.172661	-0.512995	0.0559078	-0.562899	0.0261634	-0.199359	-0.256852	0.0795182	0.0529489	0.121709	0.0243173	-0.334044	-0.326744	-0.220482	0.213358	-0.0784471	0.145301	-0.334664	-0.332619	-0.281395	-0.020985	227529	CGEN_HUM_1008137_1		Hs.226374
Hs.251680	0.0360553	0.0185054	0.000667	0.506894	0.00032901	0.166845	0.258381	-0.068857	-0.0867186	0.11095	0.116985	0.328829	0.38428	0.27161	0.249507	-0.342648	0.492559	-0.216979	0.0647584	0.183047	0.113321	-0.0772949	0.156186	-0.0373868	0.149486	-0.376636	0.00436399	-0.162443	0.0882306	0.0312675	0.162572	-0.37751	0.259898	0.0355564	0.120815	-0.0397266	-0.244401	-0.0641002	0.188118	0.0336947	0.305318	-0.426119	0.341671	-0.0186846	0.245411	227584	CGEN_HUM_1008192_1	1q21	Hs.251680
Hs.433845	0.0148967	0.00262948	3.92e-05	0.211007	3.09e-05	0.00194337	0.0652464	-0.0500933	0.02531	0.115841	-0.00386331	0.0595423	0.361924	0.0345593	0.116836	0.428428	0.463809	-0.00759347	-0.105184	0.206602	0.144227	-0.149658	-0.208315	-0.29877	0.207821	0.0855543	-0.0863393	-0.221551	0.194537	0.0464228	0.0782088	-0.151355	0.114452	-0.16484	-0.165924	0.104519	-0.00680314	-0.158153	0.100917	-0.0887673	0.10216	-0.258062	0.179425	-0.17493	0.1483	227586	CGEN_HUM_1008194_1	12q12-q13	Hs.195850
Hs.55024	0.0130078	0.0572278	0.000744	0.767915	0.000172766	-0.0956577	0.127862	0.15349	0.0646438	0.362028	0.208958	-0.0146356	-0.137908	0.52876	0.341627	0.132498	0.228205	-0.107845	-0.0074268	0.132633	0.134592	-0.00988807	-0.00870342	-0.202288	0.156639	-0.0754365	0.240502	0.030855	-0.122075	0.453878	0.262868	0.0803128	0.160498	0.00150272	-0.128919	0.0329494	-0.110842	-0.0860407	0.107675	0.00117068	0.206541	0.218709	0.346912	-0.0294342	-0.192645	227658	CGEN_HUM_1008266_1	1	Hs.55024
Hs.235873	0.0233667	0.00531861	0.000124	0.15116	0.000105493	0.415281	0.473341	-0.378924	0.450597	0.209031	-0.0757074	0.000124001	0.387023	0.24973	0.126324	0.193946	0.54484	-0.0649579	0.00681921	-0.0129942	0.0225525	0.0530266	0.114496	-0.914284	0.447691	0.36038	-0.216209	-0.261122	0.0985583	0.0301908	0.475677	-1.00917	-0.0102474	-0.335813	-0.212037	-0.136687	-0.355291	-0.369373	-0.130036	-0.0188602	0.392338	0.0723932	0.0693179	-0.223012	-0.0467463	227753	CGEN_HUM_1008361_1	1q22	Hs.235873
Hs.30532	0.014952	0.0486253	0.000727	0.0201513	0.000712392	0.0972905	0.0168561	-0.0635592	-0.116376	0.310239	0.25122	0.309278	0.277624	0.0156182		0.391527	-0.0147779	0.203077	-0.0778556	0.218698	-0.0196731	-0.0149295	-0.0610419	-0.385748	-0.710755	-0.0620298	-0.0575425	0.361189	0.224764	-0.201001	0.125197	0.0595353	-0.0823492	0.274849	0.104961	0.476941	-0.047176	-0.0236149	-0.0704181	-0.13457	-0.532369	0.300723	-0.0565192	0.298513	0.0624018	227765	CGEN_HUM_1008373_1	8q21.3	Hs.30532
Hs.75450	0.00545271	0.180179	0.000982	0.864617	0.000133009	-0.00400914	0.123358	-0.477367	-0.165142	-0.000170451	-0.479097	-0.436616	-0.362671	-0.107288	-0.831746	-0.133733	-0.109463	-0.057992	-0.0701528	0.0654319	-0.217281	-0.374014	-0.0340059	-0.0464502	-0.0591392	0.373288	-0.289996	-0.242715	0.0132772	-0.102637	0.0244652	0.0952833	0.0152432	-0.23134	-0.216456	0.0180146	-0.464971	0.0600425	-0.0565755	-0.567833	0.032282	-0.393182	-0.713927	-0.376945	0.0817739	227786	CGEN_HUM_1008394_1	Xp21.1-q25	Hs.75450
Hs.82124	0.0440252	0.566151	0.0249	0.101458	0.0223961	-0.0888781	-0.148837	-0.368702	0.31873	-0.149078	-0.535294	0.407717	-0.38243	-0.444946	-0.477522	-0.183066	-0.0146673	-0.373841	0.13166	-0.203157	0.0540612	-0.280512	0.0277214	-0.609185	0.253888	0.0608715	-0.242392	-0.298213	0.292834	-0.170519	-0.236764	0.516779	-0.35045	-0.360447	-0.0437559	-0.220523	0.0456572	-0.279246	-0.117342	-0.577462	-0.487311	-0.22172	-0.810952	-0.219836	-0.095349	227902	CGEN_HUM_1008510_1	7q22	Hs.82124
Hs.87409	7.95e-06	2.65e-05	2.11e-10	0.481144	1.09e-10	0.161276	0.096014	0.203429	0.0279193	1.2543	0.958721	0.526319	0.702564	0.594665	0.634179	0.809757	0.892259	0.339815	0.53643	0.732055	0.490593	0.371245	0.0387324	0.12254	-0.155298	0.346373	-0.0907617	0.0964905	0.146712	-0.140282	-0.0238306	-0.108844	-0.0111772	-0.257097	0.101888	0.232688	-0.188201	0.0198244	0.0376423	0.161593	0.363887	1.2928	0.872712	0.623999	0.89479	227924	CGEN_HUM_1008532_1	15q15	Hs.87409
Hs.102541	0.00119853	0.175154	0.00021	0.0330217	0.000202995	-0.442206	-0.177964	-0.300232	0.45068	-0.476345	-0.20579	-0.519743	0.0306322	-0.236984	-0.407134	-0.287484	-0.520596	-0.461358	-0.437422	-0.34741	0.111054	0.127551	-0.186306	-0.187681	-0.0998621	-1.1233	-0.334743	-0.372902	0.264825	-0.152214	-0.00508935	-0.146576	0.146389	-0.102711	-0.246825	-0.058629	0.223463	-0.38422	-0.19184	-0.512836	0.128954	-0.928656	-0.220186	-0.666105	-0.147845	227972	CGEN_HUM_1008580_1	12q22-q23	Hs.102541
Hs.112377	0.02936	0.330982	0.00972	0.840684	0.00154818	-0.420593	-0.0313676	-0.0260329	-0.261874	-0.116336	0.210182	-0.220568	-0.456119	0.0740314	-0.0494542	-0.42757	-0.511897	0.0161179	-0.0207477	0.0123327	0.0928635	-0.4086	0.010229	0.0278332	-0.408783	-0.425493	0.163148	-0.139711	-0.0856537	0.126276	0.0299803	-0.152232	-0.0687385	-0.151416	0.032776	-0.0408434	0.12159	-0.2064	0.0302463	-0.17106	-0.233845	-0.285727	0.0572861	-0.0406857	-0.383247	227991	CGEN_HUM_1008599_1	11q24	Hs.112377
Hs.287534	0.0122772	0.0414098	0.000508	0.142349	0.000436027	0.710241	0.0445461	0.100031	0.425675	0.227558	0.251514	0.149774	0.161152	0.342471	0.135241	-0.00558003	0.186819	0.317255	0.0476638	-0.29763	-0.152664	0.124825	0.247789	-0.136176	0.43174	0.150067	-0.0272903	0.121991	-0.0426527	0.0304524	0.13494	-0.23644	0.066725	0.158941	0.273918	-0.473279	-0.0263068	0.371675	0.0301195	0.207104	0.177832	-0.0240565	0.402613	0.0791599	-0.00235542	228016	CGEN_HUM_1008624_1	2p12	Hs.287534
Hs.125036	0.0436521	0.480439	0.021	0.998588	2.96e-05	-0.0212097	0.115582	-0.0858399	0.380285			0.455373			0.0659647	0.0971337		0.330372	-0.16807	0.063657	0.318552	0.365127	0.194321					0.465159				-0.061343	-0.378054	0.349666	-0.377621	0.00166305	0.365323	0.319492	0.0928153		0.556141			0.731002		228134	CGEN_HUM_1008742_1	17q21.1	Hs.125036
Hs.8087	0.0112005	0.258277	0.00289	0.567121	0.00125225	0.154364	0.232996	0.303736	-0.104068	0.0792508	-0.14583	-0.0807553	0.487231	0.438405	0.861224	-0.0252922	0.0454178	0.629633	0.0626983	0.186901	0.118373	-0.105077	0.230113	0.469296	-0.141107	0.0179547	0.312098	-0.133175	0.436338	0.223427	0.319066	0.0539726	0.0610994	0.480084	-0.0993627	0.0858607	0.0442266	0.160021	0.19686	0.0379269	0.109835	0.0805697	-0.00646291	-0.078747	0.0843257	228215	CGEN_HUM_1008823_1	9p11.2	Hs.8087
Hs.5302	0.00199665	0.0621156	0.000124	0.810446	2.35e-05	0.341994	0.0511342	0.258198	-0.159703		-0.158681	-0.0793833	0.64224	0.232771		0.610707	0.498089	0.673	0.507655	0.28932	0.609259	0.157723	0.149081	0.253717	-0.405355		-0.0425112	0.448733	0.639372	0.184607	-0.466454	0.282754	-0.124332	0.0797857	0.17075	0.0302611	0.620588	0.389204	0.285175	0.395199	-1.89791		0.00835722	0.682534	0.257135	228247	CGEN_HUM_1008855_1	19q13.13	Hs.5302
Hs.379795	0.0439168	0.37193	0.0163	0.808744	0.00312397	0.111031	0.159133	-0.0254662	0.0487213	0.142254	0.30629	0.307928	-0.128109	-0.0772278	-0.0843379	-0.0263513	0.128577	-0.0212916	0.153499	-0.0283224	0.303643	0.112781	0.147213	-0.0622935	0.0993128	-0.0364942	0.274684	0.310024	0.0245661	-0.0701557	-0.140138	0.0418202	0.148474	0.573585	0.0133576	0.00934636	0.45559	-0.0109687	0.222015	0.0144731	-0.0667808	0.156858	0.305801	0.242394	-0.00399615	228259	CGEN_HUM_1008867_1	4q35.1	Hs.350266
Hs.283875	0.015176	0.265876	0.00403	0.104624	0.00361277	-0.0696486	-0.0351741	-0.0785285	-0.690161	-0.0801023	0.0506383	-0.120329	-0.431538	-0.285458	-0.051879	-0.619317	-0.0451124	-0.212394	-0.149867	0.14722	0.075204	-0.167219	0.0203301	0.119586	-0.275218	0.0988036	0.0787152	-0.0112071	-0.0428227	-0.262744	-0.19999	-0.223905	-0.0109282	-0.099675	-0.0527235	-0.155368	-0.337028	-0.098645	0.130336	0.0176929	-0.352963	0.186953	-0.155009	-0.0866583	0.0205135	228273	CGEN_HUM_1008881_1
Hs.374409	0.000868435	0.0742249	6.45e-05	0.47333	3.39e-05	0.00892047	0.00506765	-0.130356	-0.0780871	0.188715	-0.116968	-0.418088	-0.369407	0.035659	-0.60019	-0.557628	-0.424383	-0.806786	-0.551753	-0.421148	-0.444549	-0.225908	0.126135	-0.0945383	-0.699499	-0.0687128	-0.0926245	-0.25186	-0.202507	0.416731	-0.166001	-0.146899	-0.138756	-0.202355	-0.211658	0.0937853	-0.357318	-0.0749081	0.164422	-0.127069	-0.440539	0.184834	-0.224745	-0.327852	-0.398798	228292	CGEN_HUM_1008900_1	2p21-p16	Hs.8136
Hs.73964	0.049019	0.0357165	0.00175	0.949081	8.91e-05	-0.329479	-0.107086	-0.529686	-1.19641	0.363132	0.096585	0.0775274	0.0656941	-0.619316	-0.240946	0.123296	0.208382	-0.29845	-0.225706	-0.2011	-0.479983	0.148075	-0.159352	-0.403389	-0.419685	-0.0953507	-0.0845169	0.469732	0.546103	-0.157815	0.0225315	0.310255	0.312771	-0.472474	-0.127136	-0.0525314	-0.311583	0.0461203	-0.266949	-0.655663	-0.883514	0.334334	-0.290133	0.0836324	0.119029	228332	CGEN_HUM_1008940_1	2q36.1	Hs.73964
Hs.260024	9.26e-05	0.000440976	4.08e-08	0.41536	2.39e-08	0.0221192	-0.198761	-0.53341	-0.65765	-0.0702423	-0.149274	-0.306603	-0.155282	-0.680403	-0.221442	-0.223984	-0.0747015	-0.455007	-0.296811	-0.0797925	-0.428188	0.0536671	-0.176315	-0.441977	-0.246581	-0.12355	-0.183009	0.174315	0.108679	-0.342637	0.0730533	-0.0089319	0.102048	-0.00717274	-0.112123	0.0463556	-0.376281	0.114152	-0.383081	-0.377763	-0.59968	-0.0265975	-0.261607	-0.172373	-0.0439248	228368	CGEN_HUM_1008976_1	2p21	Hs.260024
Hs.74376	3.29e-05	0.000504174	1.66e-08	0.420905	9.59e-09	0.380215	-0.0538459	0.185412	0.546579	0.839339	1.11697	0.0739194	1.07332	1.56686	0.871275	0.808608	1.53956	0.421255	0.35483	1.0709	0.541491	-0.0188121	0.170479	-0.353439			0.315112	0.217955	0.548146	0.901901	0.604364	-0.213159	0.779627	0.22615	0.030755	0.79443	-0.0133303	-0.0413156	-0.0764357	-0.0034966	0.28097	0.96449	1.45564	0.257185	0.623211	228370	CGEN_HUM_1008978_1	9q34.3	Hs.74376
Hs.20196	0.0318087	0.0284962	0.000906	0.29639	0.000637772	-0.0842473	0.160992	0.251381	0.13496	0.778806	0.156781	-0.321311	0.329142	0.0979443	-0.0323774	0.35777	-0.0580478	0.0641914	0.00719016	0.392015	0.115887	-0.069431	0.134582	0.152196	-0.266826	-0.15246	-0.0167882	-0.0622843	-0.120512	0.0236941	0.0111226	-0.113316	-0.159753	0.0231838	0.100473	0.0547535	0.0391736	0.102335	0.181745	0.611299	0.00210738	0.948594	0.259912	0.136019	-0.0137296	228411	CGEN_HUM_1009019_1	16p13.3	Hs.20196
Hs.77318	0.0497122	0.0485267	0.00241	0.491965	0.00122557	-0.349797	-0.331472	0.011887	-0.347765	0.052685	-0.0895506	-0.163264	0.308177	-0.278781	-0.368201	0.121629	0.0726389	-0.0473351	-0.124882	0.00941838	-0.162232	-0.0388471	-0.30368	0.213128	0.0464843	0.440464	-0.29461	0.746257	0.141574	-0.252259	0.0317615	0.221127	-0.0916125	0.0263034	-0.131037	0.196268	-0.200091	-0.101681	-0.150576	-0.189078	-0.224136	-0.0130169	-0.662075	-0.140739	0.00589982	228440	CGEN_HUM_1009048_1	17p13.3	Hs.77318
Hs.37144	0.00808898	0.00666151	5.39e-05	0.271312	3.93e-05	0.527659	0.440094	-0.243689	0.449089	0.130827	-0.145776	0.177402	0.25817	0.112633	0.0915567	0.347346	0.546248	-0.0560925	-0.0583482	0.145734	0.170863	0.00811897	0.267244	-0.805984	0.377607	0.490319	-0.388577	-0.398547	0.166957	-0.0231586	0.292833	-0.498904	0.188159	-0.300312	0.016188	-0.231317	-0.136821	-0.226415	0.0282014	-0.0419617	0.836266	-0.1492	0.00499518	-0.274783	0.112842	228521	CGEN_HUM_1009129_1	17q12-q21	Hs.37144
Hs.2905	0.0522144	0.0127609	0.000666	0.236988	0.000508398	0.0120413	0.584584	0.373826	-0.781926	1.87818	1.21436	0.184186	0.421332	-0.314547	0.105269	1.21753	0.232323	-0.113814	-0.0328251	0.434221	0.0479899	0.605721	0.0737616	0.242408	-0.944454	0.928045	0.0303425	0.225452	-0.507263	-1.07688	-0.149781	0.00348561	0.263574	-0.267296	0.17636	0.166461	-0.141292	0.486476	0.0689897	0.548494	-0.701238	2.42604	1.37983	0.527607	0.377038	228531	CGEN_HUM_1009139_1	11q22-q23	Hs.2905
Hs.1041	0.0494542	0.612574	0.0303	0.933343	0.00201935	-0.380089	0.0178041	-0.0871431		-0.714631	-0.860109	0.00299658	0.160829	-0.587885	0.471746	-0.0260146	-0.252481	-0.221383	-0.0399466	0.0185236	-0.424465	-0.398452	0.185803	0.0837754		0.453305	-0.461262	-0.341178	0.0151209	-0.293777	-0.155284	0.0536215	-0.279006	-0.305324	-0.327647	0.0162332	-0.362591	-0.550723	-0.00939681	-0.105607			-0.552008	-0.275922	0.00324798	228536	CGEN_HUM_1009144_1	6q22	Hs.1041
Hs.301423	0.0252642	0.612812	0.0155	0.718702	0.00435512	-0.150111	-0.116188	-0.40945		-0.313772	0.195083	-0.249253	-0.317459	0.0985674	-0.228835	-0.159652	-0.556862	-0.141506	-0.196559	0.269548	0.0810953	-0.138302	-0.284297	-0.283931	0.190552	0.0808208	0.291459	-0.462206	0.0938443	0.343392	-0.40244	0.140223	-0.309985	-0.246045	-0.0865184	-0.132344	-0.274762	-0.0166818	-0.151752	-0.460316	-0.17468	-0.374491	-0.0871484	-0.519805	0.028916	228537	CGEN_HUM_1009145_1	12q24.31	Hs.301423
Hs.49725	0.0420985	0.250362	0.0105	0.146368	0.00899718	-0.0265016	0.118382	0.456707	0.428589	0.319524	-0.074552	0.0642272	-0.207041	0.333347	0.24299	-0.206676	-0.0311987	-0.0371077	0.0809957	0.125443	0.273894	0.0364618	-0.0249076	0.342392	0.210212	-0.153553	0.0324665	0.156524	-0.33977	0.152734	0.0149617	-0.237939	0.077561	0.0222424	0.0260955	0.443772	0.223077	-0.0417152	-0.172213	0.252841	0.454665	0.285127	-0.131306	0.19175	-0.39594	228667	CGEN_HUM_1009275_1	16	Hs.49725
Hs.183650	0.0405704	0.0322527	0.00131	0.262463	0.000965072	-0.0674182	-0.163387	-0.437822	-0.615934	0.0846659	0.141367	-0.536651	0.0926724	0.0486819	0.164724	-0.0362733	0.132502	-0.642632	-0.308256	0.0249649	-0.609291	0.0545198	-0.142736	-0.371602	0.0748038	0.12492	-0.0431845	0.247459	0.24109	0.115735	0.158302	0.025244	0.248887	-0.210464	0.0293805	-0.0195605	-0.708543	-0.0504692	-0.213981	-0.397282	0.225221	0.015117	0.120386	-0.0994106	0.0283114	228704	CGEN_HUM_1009312_1	1q21.3	Hs.183650
Hs.381593	0.015137	0.0596026	0.000902	0.984642	1.39e-05	-0.149173	-0.13942	-0.401559	-0.517515	0.135594	0.13835	-0.0953371	-0.390362	-0.534297	-0.174021	-0.0708418	0.0500661	-0.0864395	0.00972504	0.0936522	-0.277012	0.139581	0.0633784	-0.0863359	-0.522192	-0.0654605	-0.0323208	0.299576	0.354714	0.0628999	-0.11028	-0.0147505	0.227138	-0.233721	0.119078	-0.110211	-0.236342	-0.217584	-0.0530193	-0.405028	-0.719069	-0.00819366	-0.077619	0.0589195	0.013994	228733	CGEN_HUM_1009341_1	1p11.2	Hs.49169
Hs.43910	0.0488189	0.535909	0.0262	0.349018	0.0170313	-0.121877	0.0290743	-0.0255291	-0.0300608	-0.0316963	0.309247	-0.496648	-0.0934656	-0.287235	-0.241903	-0.0992569	0.111336	-0.543188	-0.509189	0.0795237	-0.0807864	-0.310844	-0.00458391	0.178337	0.0371649	-0.055897	0.21857	-0.563555	-0.109404	-0.192794	-0.03764	-0.374447	0.0922269	-0.17564	-0.0351492	0.226142	-0.385005	-0.168698	-0.113384	0.0712029	0.0298291	-0.138585	0.256322	-0.660754	-0.0232805	228873	CGEN_HUM_1009481_1	6q21	Hs.43910
Hs.82065	0.00678128	0.00246418	1.67e-05	0.248905	1.26e-05	0.0053746	-0.0633718	0.241289	0.226393	-0.00724266	0.510868	-0.259521	0.158587	0.152224	-0.170516	0.272057	0.330137	0.3886	0.416066	0.533505	0.186316	-0.140809	0.0683351	0.224365	0.0927662	0.0307814	0.290157	-0.195248	-0.147539	-0.0870054	-0.135015	0.13444	-0.127164	0.0838095	0.147555	0.163017	0.0545423	-0.0277048	0.0450116	0.449096	0.382441	0.119146	0.33679	0.029908	0.0500249	228880	CGEN_HUM_1009488_1	5q11	Hs.82065
Hs.80426	0.0301976	0.0801266	0.00242	0.19771	0.00194125	0.358627	0.326543	-0.207998	0.596441	0.0473183	0.020888	0.0498563	0.042322	0.3052	0.288491	0.0234161	0.302769	-0.201132	-0.0462739	0.0267557	0.141152	0.034017	0.149792	-0.586033	0.522726	0.54245	-0.298902	-0.244519	0.0111244	0.200586	0.417945	-0.568622	0.239014	-0.152136	0.0333645	-0.0307916	-0.075395	-0.230581	-0.142655	-0.157608	0.466667	-0.0742529	0.310726	-0.0601639	0.00147831	228905	CGEN_HUM_1009513_1	2p23.3	Hs.80426
Hs.1516	7.5142e-05	2.16e-05	1.62e-09	0.241476	1.23e-09	0.0898705	0.201416	-0.0313514	0.114366	0.41343	0.637839	-0.0131693	0.354332	1.06731	0.789438	0.721165	0.786491	0.312412	0.354561	0.882333	0.760671	0.0103596	-0.0475525	-0.218506	-0.183182	-0.475297	0.212501	0.0053688	0.153445	0.600793	0.272634	-0.0676834	0.163541	-0.0368248	0.123748	0.361724	-0.140666	0.00701531	0.09413	-0.123265	0.283569	0.417549	0.967794	0.208062	0.513375	228928	CGEN_HUM_1009536_1	17q12-q21.1	Hs.1516
Hs.277445	0.0421919	0.0314576	0.00133	0.540716	0.000609587	-0.0424978	0.153751	-0.277575	-0.617527	0.40238	-0.233662	0.158117	0.540353	-0.116462	0.496154	0.578372	0.717029	0.431709	0.257831	0.336207	0.526692	-0.243825	-0.162286	-0.501324	-0.050876	0.013022	0.0130805	0.540473	0.366609	-0.322408	0.168478	0.269323	0.103431	0.0754834	-0.0338824	-0.055589	0.159404	-0.338806	0.259293	-0.0605383	0.0607073	0.421377	0.325142	0.289457	-0.0988142	228936	CGEN_HUM_1009544_1	11p11.2	Hs.277445
Hs.153687	0.00289693	0.135158	0.000392	0.466057	0.000209061	0.0642079	-0.0135751	-0.0772169	0.00288374	0.869746	0.182571	0.00805933	0.335588	0.0631962	0.0680382	0.374579	0.398597	0.208161	0.237315	0.278423	0.291701	0.24877	-0.0272234	0.0394084	0.104085	-0.0757076	0.0534796	0.378984	0.193404	-0.021032	-0.00381078	0.0506793	-0.0667056	-0.06108	0.147669	0.0653992	0.361141	0.0489449	-0.226023	0.180023	-0.270867	0.622581	0.147876	0.184496	0.262745	228973	CGEN_HUM_1009581_1	4q31.1	Hs.153687
Hs.155342	0.0252306	0.244844	0.00618	0.475407	0.0032407	-0.0118797	0.130946	-0.11684	0.362017	-0.105078	0.200731	-0.189482	-0.409325	-0.514536	-0.0773639	-0.339728	-0.33317	-0.254564	-0.184623	-0.155779	-0.286854	-0.0208097	0.104227	0.43725	0.0404402	-0.565188	0.161243	-0.449359	-0.200169	-0.362447	-0.0688814	-0.161806	-0.018851	0.0464614	0.159964	0.0717316	-0.17217	-0.142669	0.165012	0.202528	-0.582149	-0.101579	0.130958	-0.0943929	-0.505263	228999	CGEN_HUM_1009607_1	3p21.31	Hs.155342
Hs.9552	0.0238387	0.990751	0.0236	0.73541	0.00624913	0.106765	0.181131	-0.191051	-0.220697	0.155262	0.099551	-0.395139	-0.164709	-0.173599	-0.347751	-0.623586	-0.0547942	-0.314929	-0.243921	-0.0175286	-0.0258612	-0.0950851	-0.000571101	-0.147323	-0.186373	-0.587686	0.109698	-0.504151	0.151359	-0.119512	0.00362032	-0.360652	0.0490171	-0.13886	-0.0815395	-0.00437553	-0.305756	0.138747	0.227415	-0.188569	-0.307362	0.0063283	0.0496383	-0.422791	0.231476	229065	CGEN_HUM_1009673_1	16q13	Hs.9552
Hs.179152	0.0233641	0.731813	0.0171	0.0647946	0.0159903	0.162619	-0.00496625	-0.337702	-0.390905	0.210078	0.128439	-0.174884	-0.355091	-0.430762	-0.29707	-0.29743	-0.235905	-0.220754	-0.293979	0.230905	-0.000875794	0.150189	-0.0483546	0.09834	-0.448159	-0.926033	0.06596	-0.396651	0.153059	-0.0701448	-0.260951	0.0881648	0.024912	-0.193361	0.122074	-0.0435716	-0.0674327	0.0872567	-0.12983	-0.623998	-0.885486	0.0817328	-0.461401	-0.366958	-0.0937677	229071	CGEN_HUM_1009679_1	Xp22.3	Hs.179152
Hs.82401	0.00891566	0.760881	0.00678	0.94024	0.000405398	-0.0448532	-0.325242	-0.0961827	0.254969	-0.296681	0.126955	-0.172947	-0.171846	-0.148512	-0.370318	-0.20556	-0.345345	0.0213771	0.0742364	-0.269855	-0.20465	0.0512697	0.062225	-0.0918072	-0.0270992	-1.03129	0.284871	-0.160979	-0.123821	-0.00676994	-0.166184	0.115665	-0.296071	-0.0697563	0.00979587	-0.136679	-0.26755	0.210007	-0.352967	-0.171299	-0.0352467	-0.29735	0.0246817	-0.186888	0.0448942	229150	CGEN_HUM_1009758_1	12p13-p12	Hs.82401
Hs.1085	0.00535756	0.463334	0.00248	0.829145	0.00042412	-0.357022	-0.286565	0.00553363	-0.459478	0.312848	-0.0757128	-0.0605267	-0.335147	-0.473373	-0.268645	-0.294807	-0.200997	-0.159768	0.0625705	-0.0433367	-0.0623371	-0.153916	-0.0621699	0.122772	-0.670107	-0.261744	-0.0360762	0.185359	-0.0892796	-0.306214	-0.170319	0.032092	-0.0561475	-0.158092	-0.28299	-0.0715211	0.00230785	-0.127315	-0.385439	-0.186616	-0.37868	0.440127	-0.369366	0.0208448	-0.150518	229166	CGEN_HUM_1009774_1	12p12	Hs.1085
Hs.3657	0.0182305	0.96316	0.0176	0.890754	0.00191824	-0.11944	0.0106059	-0.297704	-0.0803809	-0.135653	0.0222087	-0.343193	-0.19224	-0.427755	-0.388061	0.0658585	0.0481902	-0.344398	-0.242342	0.285286	0.0178365	-0.324927	-0.126295	0.121042	-0.0533494	-0.155747	-0.0127224	-0.586344	0.031511	-0.358979	-0.113168	-0.0764889	-0.0601648	-0.153261	-0.0818955	0.0054184	-0.215067	-0.323616	-0.152721	-0.236054	-0.159244	0.225913	0.069038	-0.335865	-0.153096	229431	CGEN_HUM_1010039_1	20q13.13-q13.2	Hs.3657
Hs.8257	0.0166628	0.0409875	0.000683	0.593971	0.000277305	0.319803	0.178432	0.0454852	0.258647	0.225883	0.540624	0.370634	0.0283023	0.11326	-0.0288599	-0.264503	0.236807	-0.0847006	0.0712375	0.00909401	0.0761685	-0.101944	0.109021	-0.0728029	0.0644928	-0.487607	0.32424	0.0740509	0.0481735	0.0182243	0.0103935	0.0648109	0.0540398	0.0958882	-0.184851	0.018508	-0.0890995	0.227103	0.183713	-0.303166	0.713767	0.109109	0.362673	0.279476	0.0299364	229522	CGEN_HUM_1010130_1	3p21.3	Hs.8257
Hs.406064	0.000945143	0.382706	0.000362	0.397714	0.000217854	-0.108977	-0.0485657	-0.304742	-0.254509	0.137265	-0.0822687		-0.304214	0.0921224	-0.392049	-0.0995545	-0.376881	-0.498044	-0.353025	-0.110651	-0.256253	-0.0742966	-0.288212	-0.400957	-0.385536	-0.107375	-0.0797255	-0.39646	-0.144473	0.215888	-0.146966	0.0746101	-0.241845	-0.121659	-0.186382	-0.0730289	-0.37282	0.0539166	-0.216882	-0.474363	-0.345324	0.105731	-0.00221369	-0.465853	-0.387218	229557	CGEN_HUM_1010165_1	2pter-p12	Hs.204354
Hs.155223	0.00240906	0.0054283	1.31e-05	0.550262	5.88e-06	0.365194	0.26007	0.0114472	-0.248974	0.337806	0.326638	-0.526384	0.453919	0.52704	0.536597	0.544937	0.682175	0.164634	0.306743	0.295867	0.654644	0.238615	0.0844475	-0.375301	0.496786	-0.500992	0.0697132	0.178484	-0.172598	0.0854583	-0.290555	-0.323381	-0.381735	-0.414176	-0.192868	-0.433717	-0.127638	-0.0103229	0.121245	0.0287901	0.429837	0.00336044	0.657007	0.333836	0.247928	229579	CGEN_HUM_1010187_1	5q34	Hs.155223
Hs.37062	0.0377336	0.968478	0.0365	0.910983	0.00325304	0.0917077	-0.136108	-0.115092		0.209834	-0.12509	0.0273861	0.288004	0.160598	0.352982	-0.0573542	0.315481	0.53669	0.14085	-0.0717418	0.167613	0.170956	0.269742	-0.0672509		-0.139821	0.369411	0.287794	0.182491	0.134888	-0.121118	-0.00117855	0.100125	0.0896094	0.0409465	-0.102617	0.395212	0.00505736	0.0902473	0.0689614		-0.620333	0.467947	0.285847	0.124019	229597	CGEN_HUM_1010205_1	19p13.2-p12	Hs.37062
Hs.270833	2.86e-06	4.74e-05	1.36e-10	0.0769231	1.25e-10	0.126315	-0.140513	0.369218	0.784909	1.03333	0.617174	0.486895	0.812725	0.430151	0.734524	1.1838	0.720667	0.452782	0.62176	1.05678	0.567971	-0.23552	0.0616907	0.22175	-0.537983	-0.0751841	0.0118961	-0.263591	0.531659	-0.120746	-0.178317	0.465101	0.263447	0.0145656	0.590669	0.500501	-0.329349	0.0142011	-0.0551387	0.152839	0.50717	0.797218	0.740737	0.412842	0.658327	229629	CGEN_HUM_1010237_1	4q13-q21	Hs.270833
Hs.90291	0.0516407	0.200308	0.0103	0.835023	0.00170653	-0.145785	-0.208351	-0.336256	-0.55045	0.179821	-0.101506	-0.119145	-0.0832188	-0.256734	0.0473615	0.313185	0.262697	-0.573864	-0.339839	-0.0218191	-0.234626	0.133274	-0.182997	-0.394519	-0.0203179	0.0183648	-0.186264	0.289934	0.0522831	-0.103177	0.142794	0.199959	0.0421255	-0.333637	-0.147676	-0.104692	-0.400706	-0.19888	-0.351775	-0.521389	-0.0857698	0.163799	-0.17345	-0.0498067	-0.0241602	229646	CGEN_HUM_1010254_1	3p21	Hs.90291
Data not found	0.0209241	0.0261948	0.000548	0.0532653	0.000518908	0.356599	0.29222	0.0859202	0.369584	0.267043	0.717714	0.201679	-0.187576	0.0859907	0.152613		-0.126128	0.106148	-0.00183289	-0.0191278	-0.00640274	0.0824083	0.253334	0.146133	-0.188659	0.0636918	0.381245	-0.301005	-0.101224	0.08584	0.0477022		-0.00179013	0.0507686	-0.0097019	-0.215983	-0.0766932	0.209363	0.245136	0.124063	-0.0357075	-0.158854	0.575145	-0.138836	-0.0652731	229762	CGEN_HUM_1010370_1
Hs.170345	0.0173423	0.0492315	0.000854	0.543156	0.000390047	0.144486	0.13805	-0.420197	-0.295533	1.2715	0.488437	0.351368	0.919726	0.0638659	0.0332171	0.540638	0.510941	0.549289	0.256417	-0.274442	0.45483	0.157008	0.0819943	-0.745929	0.481225	-0.380933	0.206119	0.709197	0.508942	0.0468413	-0.230456	0.0323588	-0.176323	-0.0701648	-0.00926788	-0.643578	0.345058	-0.0210329	-0.0205981	0.257516	0.13403	0.447711	0.347353	0.43255	0.0415099	229819	CGEN_HUM_1010427_1	15q33.32	Hs.170345
Hs.334789	0.0411047	0.023468	0.000965	0.96658	3.22e-05	-0.142773	-0.412766	-0.576255	-0.524025	-0.11605	0.283126	0.339181	-0.317788	-0.311382	0.218904	-0.614779	-0.329975	0.0713301	-0.00357767	-0.0811288	-0.141771	0.234203	-0.220269	0.0660553	-0.0102708	-0.469544	0.0351983	0.405325	0.200211	-0.0291595	0.200726	-0.119898	0.19567	0.0372602	0.0636216	-0.165453	-0.0447175	-0.280055	-0.300866	-0.487131	-0.167824	-0.193088	-0.196746	0.155153	-0.0302253	229867	CGEN_HUM_1010475_1		Hs.334789
Hs.41706	0.0123245	0.00125698	1.55e-05	0.14103	1.33e-05	-0.0432958	-0.148734	-0.095273	0.110595	0.404825	0.0303603	0.0478663	0.479618	-0.130286	0.337384	0.0524171	0.287229	0.148648	0.169298	0.585085	0.281905	-0.00296668	-0.115074	-0.0283771	0.18899	0.259384	-0.198101	0.0892642	0.207894	-0.327491	0.00651507	-0.118621	-0.126306	-0.108102	-0.217669	0.288742	0.0659367	-0.0927289	-0.130766	0.166913	0.540684	0.625107	0.0658115	0.112313	0.356183	229874	CGEN_HUM_1010482_1	11q22-q23	Hs.41706
Hs.21126	0.0393325	0.338708	0.0133	0.0557117	0.0125801	0.793883	0.58978	0.352779	0.777325	-0.324491	0.374195	0.339728	0.663473	-0.544209	0.619625	0.149804	-0.0858339	0.0264638	0.065108	-0.392935	0.371593	0.298969	0.196227	0.419898	1.003	-0.0276402	0.579557	-0.933889	0.508695	-0.272073	0.524579	-0.168729	-0.124673	-0.419136	0.263955	-0.162027	0.459493	0.705453	0.540966	0.425598	0.538104	-0.697747	0.335114	-0.160753	0.615474	229881	CGEN_HUM_1010489_1	2q36.3	Hs.21126
Hs.21126	0.0393325	0.338708	0.0133	0.0557117	0.0125801	0.793883	0.58978	0.352779	0.777325	-0.324491	0.374195	0.339728	0.663473	-0.544209	0.619625	0.149804	-0.0858339	0.0264638	0.065108	-0.392935	0.371593	0.298969	0.196227	0.419898	1.003	-0.0276402	0.579557	-0.933889	0.508695	-0.272073	0.524579	-0.168729	-0.124673	-0.419136	0.263955	-0.162027	0.459493	0.705453	0.540966	0.425598	0.538104	-0.697747	0.335114	-0.160753	0.615474	229881	CGEN_HUM_1010489_1	2q36.3	Hs.21126
Hs.278908	0.0359616	0.0815669	0.00293	0.508456	0.00144184	0.57285	0.0977368	0.404838	-0.506517	0.53727	-0.0651237	0.109927	0.139806	-0.173056	0.27676	1.07347	0.351046	0.449812	0.0310682	0.0667209	-0.0232792	0.541287	-0.439478	-0.150697			-0.0443136	-0.0399014	0.339034	-0.358987	0.518227	0.978402	0.0782152	0.416116	-0.0171667	0.00881415	-0.120287	0.823309	-0.069489	-0.592595	0.596164	0.100559	-0.9793	0.216397	-0.135246	230040	CGEN_HUM_1010648_1	3q13	Hs.278908
Hs.401891	0.0414599	0.375817	0.0156	0.149102	0.0132581	0.514515	-0.098703	0.124918	0.199632	0.471886	0.145058	-0.0441152	0.0295377	0.477425	-0.00811084	-0.128422	-0.0904019	-0.0489748	0.0578484	0.200855	0.0693266	0.275645	-0.136239	0.227831	-1.17362	0.162203	0.106037	-0.121669	0.146739	0.625947	0.0227879	-0.101123	-0.0527642	0.0646758	0.0508053	0.331597	0.104774	0.393064	-0.0401571	-0.280961	-0.854055	0.297657	0.197473	-0.0400404	-0.0343995	230045	CGEN_HUM_1010653_1	Yq11	Hs.70936
Hs.381330	0.044579	0.0779447	0.00347	0.798318	0.000700785	-0.237419	0.376438	-0.298981	-0.146916	0.0019769	-0.392802	0.0995608	0.203	-0.267324	-0.680909	-0.390583	-0.143214	0.0656871	-0.0398888	-0.271527	-0.142941	-0.140992	0.374587	-0.444369	-0.18748		-0.245617	0.145206	0.154878	-0.143045	0.00942803	0.42242	-0.215738	0.145326	-0.126654	-0.156274	0.176194	-0.118702	0.275715	-0.529934	0.42858	0.0353304		0.0555596	0.0409542	230047	CGEN_HUM_1010655_1
Hs.406013	0.0037463	0.126788	0.000475	0.156573	0.000400617	-0.11816	0.1566	-0.185551	-0.203135	-0.103289	0.326289	-0.366165	-0.267437	-0.18656	-0.162264	-0.448067	-0.204438	-0.835063	-0.630352	-0.138387	-0.384984	-0.383022	0.108751	0.241637	-0.291502	-0.174725	0.200882	-0.640207	0.0598218	-0.0880562	-0.129008	-0.218026	0.0200124	-0.267033	0.0493126	0.0773471	-0.480917	-0.354307	0.0443209	-0.450324	-0.250327	-0.0965607	-0.0302856	-0.557967	0.0255052	230151	CGEN_HUM_1010759_1
Hs.118608	0.0225647	0.155927	0.00352	0.412606	0.00206672	-0.00510238	-0.308314	-0.343729	-0.677669	0.0105325	0.104769	-0.284451	-0.235616	-0.292374	0.0307015	-0.0414943	0.0623024	-0.286935	0.0597579	0.192421	-0.336367	0.321449	-0.280888	-0.284385	-0.501897	-0.568882	-0.106273	0.197455	0.373469	0.212245	-0.0526224	-0.0716034	0.238081	-0.131152	0.316571	0.116082	-0.357245	-0.0736917	-0.342345	-0.464121	-0.310935	0.045433	-0.0883535	-0.00108384	0.00470189	230174	CGEN_HUM_1010782_1	12q12-q13	Hs.118608
Hs.40499	0.00402872	0.162649	0.000655	0.533264	0.000305837	-0.13402	-0.357875	-0.431253	-0.226536	0.454059	-0.249929	-0.0900867	-0.393331	0.181258	-0.429574	-0.192209	-0.165813	-0.433837	-0.222545	-0.4913	-0.147609	-0.0644875	-0.57982	-0.326499	-0.884727	0.19365	-0.030574	-0.27042	0.138533	0.456843	-0.0649876	0.208502	0.13049	-0.078265	-0.0189491	-0.139175	-0.163253	0.0537494	-0.708237	-0.589552	-1.06187	0.491033	-0.0827123	-0.361669	0.0823256	230188	CGEN_HUM_1010796_1	10q11.2	Hs.40499
Hs.6844	0.0509641	0.059268	0.00302	0.45564	0.00164426	-0.13196	0.602302	-0.818148	-0.0142139	1.44441	0.143093	-0.604673	0.579261	0.886213	0.375124	0.515114	1.08618	0.856959	0.272134	-0.0517283	-0.0409915	-0.660184	-0.207468	-1.42539	0.478654	-0.316177	0.114018	0.537636	0.443691	0.544268	0.643896	-0.447472	0.346423	0.274951	-0.207195	-0.332133	-0.0544005	-0.927404	0.357654	-0.63583	0.455195	1.26112	-0.136284	-0.0384741	-0.344188	230190	CGEN_HUM_1010798_1	19q13.42	Hs.6844
Hs.8453	0.0313808	0.925829	0.0291	0.194324	0.0234075	-0.22579	-0.085987	-0.0702649	-0.36793	-0.0452766	0.166084	-0.550632	-0.522425	-0.0106988	-0.0538319	-0.188351	0.0704789	-0.0218105	-0.0895555	-0.0732647	0.114134	-0.297854	0.0947306	-0.096028	-0.332409	-0.488073	0.152909	-0.278429	-0.15601	-0.092009	0.0261547	-0.187775	0.10594	-0.13151	-0.102246	-0.10043	-0.143783	-0.0865999	-0.0206832	-0.153541	-0.27913	-0.139264	0.0803962	-0.143355	-0.159961	230271	CGEN_HUM_1010879_1	Xq13.1	Hs.8453
Hs.74376	0.00058842	0.00611282	3.6e-06	0.938371	2.22e-07	-0.0196311	-0.169862	-0.00797335	0.196036	0.846195	0.166802	0.343526	0.414659	-0.0157034	0.297478	0.265111	0.396693	0.384944	0.305284	0.640198	0.476936	0.0407893	-0.0717668	0.223539	0.332526	0.315983	-0.220846	0.290944	0.0836325	-0.0338105	-0.0111451	-0.105558	-0.15301	0.280456	-0.0554925	0.257768	0.208957	0.0942786	-0.169357	0.13466	0.307105	0.556393	0.220338	0.245135	0.348414	230336	CGEN_HUM_1010944_1	9q34.3	Hs.74376
Hs.118562	0.00175716	0.0302063	5.31e-05	0.960732	2.08e-06	0.371652	0.886944	-0.225416	0.643229	1.17227	0.215163	-0.496576	0.850645	2.23675	0.792687	0.543954	1.1606	1.03101	0.478743	-0.0498003	0.252871	-0.0208914	0.344323	-0.839838	1.07735	-1.29602	0.419334	0.748873	0.558648	1.3785	0.700698	-0.78153	0.284425	0.331001	-0.414885	-0.435978	0.0778031	-0.595689	0.729691	0.115763	1.3005	0.99543	0.467057	0.206122	0.110336	230388	CGEN_HUM_1010996_1	17q21.1	Hs.118562
Hs.136574	0.00882886	0.0032158	2.84e-05	0.456565	1.54e-05	-0.475156	-0.122032	-0.0624857			-0.593306	0.152894	-0.175648	0.205017	-0.537982	-0.69763	-0.440206	-0.300244	0.138403	-0.305938	-0.115037	0.171907	0.179743	0.119441		0.0151491	-0.081008	0.291343	0.571209	0.252427	-0.254874	0.709712	-0.596638	0.2729	0.170238	-0.109983	0.0791738	-0.113653	-0.279804	-0.443236				0.168011	0.0590902	230497	CGEN_HUM_1011105_1	17p13.1	Hs.136574
Hs.150366	0.0197924	0.813739	0.0161	0.0984864	0.0145197	-0.701263	0.130021	-0.107726		-0.699322	-0.152601	-0.55183		-0.110253	0.0281979	-0.479948	-0.156437	0.338056	-0.264532	-0.214933	-0.0674132	-0.894852	0.0525322	-1.11567			0.128696	0.183106		-0.0706376	-0.00889071	-0.322529	0.36033	0.317888	-0.237437	-0.26512	-0.190436	-0.609951	0.373214	-0.00833844			-0.140536	-0.129793		230541	CGEN_HUM_1011149_1	1p35	Hs.150366
Hs.1274	0.00503721	0.368591	0.00186	0.788767	0.000392191	0.136313	0.188012	0.277826	0.402428	0.436043	-0.0299903	0.52337	0.222557	0.455757	0.172571	0.223953	-0.401454	-0.0142894	0.00109272	0.118153	0.313182	0.109177	-0.233876	0.195838	-0.136706	0.212276	0.36194	0.0897796	0.044043	0.2376	0.262881	-0.109569	0.112537	-0.133202	-0.051032	0.413177	0.519014	0.035254	0.0642805	0.350508	-0.115281	0.407794	0.643019	0.302146	0.203814	230557	CGEN_HUM_1011165_1	8p21	Hs.1274
Hs.40300	0.0131373	0.0345649	0.000454	0.087665	0.000414281	1.05767	0.732172	0.416525	0.527215	0.360183	0.642371	-0.0180438	0.530664	0.00937789	0.435438		-0.386613	0.574292	-0.323228	-0.193217	0.183421	0.843668	0.447036	0.178395	0.0827823	0.183	0.0621654	-0.653848	0.670731	0.0899559	0.195002		-0.274487	0.0343701	0.0403844	-0.29259	0.421079	0.801726	0.597576	0.578834	-0.00503916	0.302349	0.583632	-0.0168398	0.17615	230602	CGEN_HUM_1011210_1	15q15.1-q21.1	Hs.40300
Hs.129218	0.0376273	0.0480231	0.00181	0.0318519	0.00174942	0.147218	0.235806	-0.06099	-0.152753	0.987858	0.271302		0.15577	0.429273	-0.00953281	0.0757007	0.489793	0.232376	-0.0100437	0.0139257	-0.171055	0.104141	0.170958	-0.726773	-0.481227	-0.20684	0.00741435	0.0634121	-0.0235622	0.575982	0.357964	-0.215564	0.227793	0.0372665	-0.261087	-0.113094	0.0693436	-0.0205422	0.119739	0.0528477	-0.369399	0.510871	-0.0589131	0.11198	-0.497589	230645	CGEN_HUM_1011253_1	10pter-q22.1	Hs.129218
Hs.260720	0.0290524	0.0499856	0.00145	0.361369	0.000927422	0.624003	0.254455	0.371428	1.0285	0.456865	0.284865	0.391341	0.0445246	0.117097	0.230914	-0.0488723	-0.501695	0.307522	-0.0505905	-0.129913	-0.0154272	0.442037	0.10974	0.47429	0.380357	-0.348794	-0.167729	0.111957	0.203055	-0.00317749	0.160186	-0.0304816	-0.30685	0.232468	-0.0287463	-0.2931	0.0399293	0.610824	0.268921	0.59547	-0.148958	0.100295	0.21199	0.476619	0.109487	230674	CGEN_HUM_1011282_1	10q21.1	Hs.260720
Hs.25640	0.0302777	0.0798759	0.00242	0.264711	0.00177826	-0.0571588	-0.328953	-0.788169	-0.618574	0.249427	0.217063	-0.1616	-0.111243	-0.464613	0.175233	0.130792	0.0502249	-0.782337	-0.545449	0.109518	-0.593768	0.0451975	-0.423381	-0.438121	-0.0744431	0.286977	-0.068206	0.10953	0.290813	-0.104799	-0.00032351	-0.0667619	0.0619039	-0.0934123	-0.190248	0.0166317	-0.681836	-0.00536034	-0.540079	-0.731682	0.133131	0.278225	0.584963	-0.234046	-0.0573043	230714	CGEN_HUM_1011322_1	7q11.23	Hs.25640
Hs.64639	0.00724563	0.1055	0.000764	0.0298419	0.000741601	-0.0580627	-0.261587	-0.259756	0.160619	-0.400704	-1.07123	-0.380779	-0.622556	-0.412044	-0.49798	0.610746	-0.301598	-0.110782	-0.494603	-0.136319	-0.260451	-0.414192	-0.429027	-0.0797151	0.0711549	-0.044252	-0.475263	-0.557211	0.110522	0.160646	-0.5933	1.27128	0.0483696	0.34576	-0.966439	0.0703541	-0.379578	-0.0228408	-0.586471	-1.10951	-0.466751	-0.863307	-1.41805	-0.677857	-0.390907	230739	CGEN_HUM_1011347_1	12q15	Hs.64639
Hs.70337	0.0235796	0.000407311	9.6e-06	0.736667	2.53e-06	-0.00268508	-0.134993	0.00517493	0.198772	0.372609	0.949382	-0.957629	0.0731543	1.35455	0.425751	0.509994	0.630831	0.136035	0.266192	0.813393	0.633825	-0.31913	-0.231644	-0.119276	-0.71921	0.124913	0.564872	-0.423985	-0.245091	0.752505	-0.173609	-0.520782	-0.211569	-0.289443	0.0805638	0.0923746	-0.0901811	-0.245549	-0.200227	0.060278	0.251492	0.262898	0.936629	-0.175767	-0.0726188	230770	CGEN_HUM_1011378_1	11q23.2	Hs.70337
Hs.125849	0.00568938	0.0221534	0.000126	0.228175	9.73e-05	0.223003	0.447044	0.0345204	0.343667	0.308662	-0.0228831	-0.0824162	0.000651967	0.503878	0.209954	0.165459	0.252502	0.382557	0.131092	-0.164089	-0.0984256	-0.206235	0.285859	-0.464245	0.350602	-0.417924	0.210724	0.0797389	-0.0409136	0.267844	0.290586	-0.221316	-0.172991	0.11899	-0.169779	-0.206159	0.0943885	-0.40303	0.111981	0.160726	0.383146	0.26096	0.0466956	-0.0698573	-0.187203	230796	CGEN_HUM_1011404_1	8p11.2	Hs.125849
Hs.406458	0.00477304	0.505969	0.00242	0.678262	0.000777	-0.44919	0.112302	-0.463944	-0.190833	-1.09024	-0.825219	0.0673099	-0.444065	-0.844877	-0.38383	-0.168074	-0.265807	-0.135146	-0.194659	0.0846358	0.247049	-0.527948	-0.466084	-0.697036	0.789472	-0.483931	-0.126654	-1.147	0.578096	-0.20968	-0.625477	0.870506	-0.259177	-0.343665	-0.0465486	-0.185835	-0.272148	-0.254727	-0.00213484	-0.656141	0.283766	-0.689936	-1.0106	-0.700419	0.34494	230871	CGEN_HUM_1011479_1	19q13.1	Hs.349305
Hs.113968	0.042855	0.676353	0.029	0.559741	0.012761	-0.416187	-0.0579649	0.0141188		-0.285376	-0.334777	-0.0768438	-0.127416	0.00987306	-0.324504	-0.103588	-0.204542	0.0642631	0.190335	0.0293737	0.0892984	0.062817	-0.0415294	-0.0130173		-0.172329	-0.387315	0.38234	0.173256	-0.326717	-0.141445	0.0339668	-0.00764705	-0.0161784	-0.179052	-0.168816	0.0486211	0.186792	-0.228738	-0.157584			-0.449071	0.117117	0.153895	231062	CGEN_HUM_1011670_1
Hs.334712	0.00923213	0.0399243	0.000369	0.73492	9.77e-05	-0.00871907	0.73238	-0.0854976	0.68697	0.736922	-0.138554	0.35124	0.00675104	0.784058	0.0269625	0.204311	0.398447	0.16308	0.0690443	-0.0545205	0.0291359	-0.485843	0.410373	-1.07359	1.0187	-0.661492	0.102454	0.499632	0.19164	0.568051	0.236661	-0.661584	0.275383	-0.0211822	-0.564636	-0.469524	0.0662029	-0.319379	0.419236	-0.168153	1.55057	0.630398	-0.00514479	0.183837	-0.416047	231180	CGEN_HUM_1011788_1	1	Hs.17448
Hs.302145	0.0230642	0.361486	0.00834	0.815927	0.00153469	0.00141562	0.17583	0.882721			0.109265	0.124486	0.407105	0.621433	0.210486	-0.266673	0.173433	0.219574	0.100544	0.116769	-0.109397	-0.558966	0.283761	0.958799		1.02148	0.0363489	-0.680298	0.0994779	0.384489	0.338187	-0.4469	-0.135414	0.303062	0.157615	1.10154	-0.0525701	-0.103551	0.42402	0.725338			0.0175941	-0.378089	0.0224184	231197	CGEN_HUM_1011805_1		Hs.302145
Hs.43141	0.0250505	0.00420645	0.000105	0.0461867	0.000100507	0.5419	0.584932	-0.132816	0.292692	0.923402	-0.241416	-0.194336	0.599791	1.21963	0.111731	0.00992534	0.763611	0.204017	0.152839	-0.26914	-0.0945272	-0.189154	0.382222	-1.14654	-0.0861232	-1.04558	-0.349211	0.153518	0.181291	0.679343	0.707461	-0.787831	0.127066	-0.339831	-0.594748	-0.655775	-0.292467	-0.287878	-0.0699832	-0.0671703	0.34151	0.695508	-0.323701	-0.291391	-0.00247805	231209	CGEN_HUM_1011817_1	17q21.31	Hs.43141
Hs.352401	0.0371159	0.776626	0.0288	0.683012	0.00913725	0.091565	0.0808167	-0.000115144	-0.142974	-0.113424	-0.0757056	-0.272801	-0.396824	-0.402344	-0.00748906	-0.640755	0.0994716	0.0440843	-0.121296	-0.323198	0.138249	-0.226269	0.20746	0.221069	0.289916	-0.354719	0.00765125	-0.555013	-0.0317193	-0.373488	0.0504712	-0.226098	-0.125406	-0.266639	-0.0135572	-0.316863	-0.0326631	0.0318444	0.246869	-0.209089	-0.351467	-0.165862	-0.364168	-0.197572	-0.0723482	231321	CGEN_HUM_1011929_1		Hs.352401
Hs.306703	0.00997998	0.302344	0.00302	0.353022	0.00195218	-0.385914	-0.117928	-0.149493	-0.0112148	0.241934	0.123366	-0.379732	-0.170199	-0.153154	-0.141321	0.0243211	-0.410605	-0.229437	-0.101642	-0.073234	-0.13917	-0.386485	-0.128726	-0.477849	-1.01225	-0.95098	0.18995	-0.251101	-0.24416	0.0117363	-0.0773403	-0.133508	-0.0728565	-0.0954745	-0.00588887	-0.0380427	-0.166864	-0.179452	-0.0758179	0.0195417	-0.245776	0.17415	0.118317	-0.0390403	-0.122476	231363	CGEN_HUM_1011971_1	6	Hs.306703
Hs.418542	0.0249244	0.307961	0.00768	0.42413	0.00442023	-0.328171	-0.106897	-0.327244	-0.125915	0.152095	0.0422513	-0.12857	-0.0555993	0.0797582	-0.0558838	0.0680342	-0.108239	-0.524768	-0.286386	0.101181	-0.281027	0.0394531	0.0315294	-0.146592	-0.110483	-0.198908	-0.0393523	0.106041	0.185641	-0.0311308	-0.114476	-0.112074	0.165615	-0.118405	-0.232777	0.0874487	-0.479498	-0.110904	-0.143354	-0.562051	0.103651	-0.0886396	0.0610567	0.0645382	0.361448	231596	CGEN_HUM_1012204_1	2	Hs.19610
Data not found	0.00191979	0.0924424	0.000177	0.520358	8.51e-05			-0.0943173			-0.163923		-0.282457			-0.480959	-0.474443	-0.31091	-0.0150973	-0.112961	-0.303978	0.0604182							-0.076033			-0.0415842	0.294099	-0.152003			-0.328092	0.260308		0.165842			-0.0309763		0.00744101	231641	CGEN_HUM_1012249_1
Data not found	0.0365438	0.23199	0.00848	0.0357353	0.00817484	-0.304917	-0.0354311	0.063227		-0.0111744	-0.390394	-0.306831	-0.151439		-0.00509916	-0.618187	0.00863208	-0.0114233	-0.0127816	-0.12139	0.107348	-0.22949	0.121043	-0.0435429			-0.390037	-0.313244	-0.184014		-0.00858533	-0.0651241	0.186025	-0.0906374	0.0303676	0.0612791	0.238337	-0.260523	0.0300448	0.275488			-0.238536	-0.32974	0.0198051	231658	CGEN_HUM_1012266_1	4	Hs.283025
Hs.112242	0.0114552	0.0333098	0.000382	0.654965	0.000131655	0.245692	-0.232073	-0.918331			-0.34911	-0.12095		-0.435161	-0.0697939	-0.373098		-0.539571	0.238594	-0.496805	-0.402388	0.112522		-0.275023			-0.416608	-0.340126		0.269588		0.776986		-0.00141253	0.286668	-0.445219	-0.23711	0.182332	-0.387168				0.107416	-0.09158		231710	CGEN_HUM_1012318_1
Hs.407379	0.00574977	0.00283776	1.63e-05	0.022347	1.6e-05	0.344909	0.319291	0.136648	-0.0812927	0.219889	0.799017	-0.0422195	-0.0287717	0.0860276	0.0709755	0.155759	0.115202	0.341865	-0.0379044	0.130565	0.251971	0.0193464	0.079404	-0.0528813	-0.184241	-0.483752	0.350497	-0.548343	0.0814293	0.101725	0.18215	-0.0461323	-0.170841	-0.0884323	0.0463588	-0.105823	0.220554	0.0187564	0.16608	-0.068287	-0.386293	0.286871	0.582219	-0.250676	0.050603	231712	CGEN_HUM_1012320_1
Hs.159385	0.0177293	0.534196	0.00947	0.0428194	0.00906537	-0.503996	-0.0285568	-0.311311		-1.02245	0.100395		-0.090971	-0.0888634	-0.0682352	-0.10818	-0.213632	-0.105287	-0.202713	-0.168642	-0.00320457	-0.398294	0.0685184	-0.660294		-0.210745	-0.00977568	-0.0262831	-0.154649	-0.138633	-0.0283738	-0.152281	-0.0870424	-0.0267547	-0.0922839	-0.368423	-0.373419	-0.219218	0.354227	-0.0501858		-0.839592	0.0378286	-0.303012	-0.061434	231789	CGEN_HUM_1012397_1	12	Hs.171096
Hs.204354	0.000782099	0.000783133	6.12e-07	0.911936	5.39e-08	0.257424	-0.114815	-0.576499	-0.517135	-0.102659	-0.0899207	-0.383155	-0.411184	-0.637053	-0.0713986	-0.041845	-0.172265	-0.854345	-0.660674	-0.179917	-0.330054	0.111619	-0.0292152	-0.419236	0.0612742	-0.00741913	0.0582166	-0.324051	0.0243492	-0.280854	0.0687292	0.0298681	0.11026	-0.237751	-0.119171	0.0138368	-0.2792	0.185629	-0.0173646	-0.758509	-0.365264	-0.0908641	-0.0134817	-0.494285	-0.346383	232035	CGEN_HUM_1012643_1
Hs.271923	0.0344243	0.0545248	0.00188	0.351552	0.00121712	0.307732	0.29155	-0.16223	0.596675	0.214758	-0.197526	0.122972	0.160047	0.308141	0.0993645	0.208253	0.32119	0.057338	0.0331977	-0.163706	-0.146466	-0.0322668	-0.189973	-0.647431	0.546964	-0.372313	0.0827909	0.179289	0.179196	0.24901	0.11048	0.0167802	0.0414438	-0.0471725	-0.0472843	-0.256092	0.1314	-0.067817	-0.0100155	-0.0368104	0.435274	0.368691	0.0541654	0.00784843	-0.0693981	232068	CGEN_HUM_1012676_1	12q21.3-q22	Hs.248190
Data not found	0.0188533	0.024006	0.000453	0.889267	5.01e-05	0.309075	-0.00457507	0.304277	0.326132	0.147064	-0.126514	0.0839508	0.442739	0.419122	0.057209	-0.0815299	0.154919	0.0575775	-0.0213908	-0.245562	0.336433	0.354714	-0.140189	0.136888	0.340956	-0.396419	-0.501058	0.28815	-0.0366942	0.165903	0.0382147	-0.28998	0.234283	0.0868851	-0.337348	-0.174768	0.22698	0.277663	-0.0599339	0.384539	0.266014	0.216596	-0.0270181	0.201893	0.169598	232075	CGEN_HUM_1012683_1
Hs.352376	0.000330456	0.444069	0.000147	0.431719	8.34e-05	-0.0396912	-0.169832	-0.508984	0.440002	0.0138831	-0.294116	-0.589402	-0.573298	-0.149992	-0.37051	-0.438639	-0.664983	-0.653847	-0.447848	-0.555192	-0.6294	-0.370314	-0.0287491	-0.970726	-0.267511		-0.600922	-0.642344	-0.277362	0.265209	0.326343	-0.396265	0.0492472	-0.185695	-0.54511	-0.457936	-0.265164	-0.415278	-0.00216784	-0.666769	-0.654241	0.681871	-0.480079	-0.620098	-0.737015	232121	CGEN_HUM_1012729_1	8	Hs.352376
Hs.111126	0.00609951	0.00573411	3.5e-05	0.0313919	3.39e-05	-0.362415	-0.579667					-0.810226		-0.0836708					-0.40473	-0.101408	-0.470268	0.163858	-0.0964807				-0.545			0.196476				0.238206		-0.065915	-0.148397	0.187317	-0.162259					-0.0312115		232202	CGEN_HUM_1012810_1
Data not found	0.00936019	0.264299	0.00247	0.966302	8.34e-05	-0.107825	-0.0659615	0.0206364	-0.487541	0.115848	-0.241666	-0.4197	-0.0648452	-0.316333	-0.233567	-0.0522911	-0.07103	-0.0436324	-0.0137762	0.10562	-0.191167	-0.099262	-0.0456141	-0.101549	-0.561401	0.0959087	-0.312227	0.207779	-0.125789	-0.239168	-0.0140256	0.215762	-0.045454	-0.0389411	-0.220898	0.226779	-0.109607	-0.088786	-0.0801535	-0.12998	-0.28265	-0.0116627	-0.778361	0.170618	-0.0103429	232255	CGEN_HUM_1012863_1	17	Hs.348268
Hs.372558	0.0409595	0.077817	0.00319	0.318083	0.0021735	-0.111735	0.292562	0.347183	0.0113907	0.53896	-0.178124	0.315225	0.0491201	0.237545	-0.062463	0.0465119	-0.0192598	0.164756	0.239194	0.0426921	-0.118217	-0.0986394	0.146248	-0.0459206	0.0732338	-0.452785	-0.188984	0.276511	-0.211245	0.20736	0.124058	-0.240557	-0.0596849	0.131233	-0.292045	-0.14537	0.223253	-0.0251088	0.144087	0.315477	0.264784	0.503051	-0.440059	0.165864	-0.189046	232260	CGEN_HUM_1012868_1	2p11-q11	Hs.262869
Hs.248178	0.00378075	0.148437	0.000561	0.665124	0.000187934	-0.131119	-0.0556993	-0.153964			-0.0887891	-0.366463				-0.648505		-0.442442	-0.198192		-0.250481	-0.194743	-0.100132	-0.299326			0.0231468	0.0762413			0.0590187	-0.0646329	-0.100516	0.00843684				0.0991841	-0.450182	-0.322849			-0.179483	-0.0292311		232313	CGEN_HUM_1012921_1	6p21.3	Hs.248178
Hs.351088	0.0228461	0.0317733	0.000726	0.618873	0.000276658	0.710892	0.613408	0.169914	0.894465	-0.63688	0.549255	0.383927	0.6899	0.622452	0.510723	-0.125265	0.275329	0.0368953	-0.167749	-0.130767	-0.104101	0.0558491	0.433752	-0.622257	1.12699	0.0550933	-0.131896	-0.0497896	0.152781	0.470541	0.21203	-0.593741	-0.0855793	-0.0727107	0.0270159	-0.291348	-0.0684236	0.461689	0.714258	0.396899	0.770062	-0.835279	0.879657	0.191826	0.460495	232457	CGEN_HUM_1013065_1	3p22.1	Hs.7459
Hs.71968	4.26e-06	0.000290947	1.24e-09	0.895071	1.3e-10	0.458809	0.560049	-0.243337	0.78259	0.225546	0.3337	0.446725	0.514838	0.492528	0.607478	0.713261	0.831986	0.109242	0.558295	0.455467	0.593736	-0.0808253	-0.0658257	-0.739215	0.397297	-0.936139	0.769983	-0.0109079	0.41113	0.0919745	0.325149	-0.539065	0.304691	-0.0493277	-0.153185	0.113178	0.241138	-0.107352	0.0747642	-0.114687	1.2337	0.265683	1.13545	0.116835	0.656267	232476	CGEN_HUM_1013084_1	5	Hs.71968
Hs.21851	0.0331636	0.339788	0.0113	0.210816	0.00889299	-0.393272	0.0533158	-0.653089	-0.968199	0.42076	0.40495	-0.638658	-0.475562	-0.604564	-0.326124	-0.52115	-0.127988	-0.538346	-0.389521	0.555692	0.0526589	-0.531268	-0.136124	-0.0342064	-1.12441	-0.172892	0.206312	-0.579839	-0.29625	-0.25552	-0.211313	-0.184127	0.252669	-0.0189345	0.0175765	0.31759	-0.0771858	-0.728299	-0.18534	-0.642933	-0.856166	0.512616	-0.114962	-0.736222	-0.399479	232479	CGEN_HUM_1013087_1	1	Hs.21851
Hs.21851	0.0331636	0.339788	0.0113	0.210816	0.00889299	-0.393272	0.0533158	-0.653089	-0.968199	0.42076	0.40495	-0.638658	-0.475562	-0.604564	-0.326124	-0.52115	-0.127988	-0.538346	-0.389521	0.555692	0.0526589	-0.531268	-0.136124	-0.0342064	-1.12441	-0.172892	0.206312	-0.579839	-0.29625	-0.25552	-0.211313	-0.184127	0.252669	-0.0189345	0.0175765	0.31759	-0.0771858	-0.728299	-0.18534	-0.642933	-0.856166	0.512616	-0.114962	-0.736222	-0.399479	232479	CGEN_HUM_1013087_1	1	Hs.21851
Hs.12702	0.00422283	0.00023314	9.85e-07	0.736045	2.6e-07	0.178715		-0.95415	-0.20375	0.449816	-0.0989224	-0.607131	-0.543084	-0.59523	-0.38519	-0.409329	0.0866642	-0.734516	-0.277243	-0.29382	-0.460122	0.232936	-0.50635	-0.344136	0.00977274	0.273864	0.0969978	-0.176412	0.362995	0.0753894	-0.0196563	-0.0630007	0.423169	-0.26518	0.18446	-0.144565	-0.362093	0.106387	-0.743532	-1.04375	-0.173843	0.378992	-0.216512	-0.568854	-0.359503	232526	CGEN_HUM_1013134_1	10	Hs.12702
Hs.384604	0.0369955	0.140447	0.0052	0.136043	0.00448902	-0.336432	0.0752706	-0.030866	0.117732	0.0527741	0.00477528	-0.334581	0.0327615	-0.330832	-0.26459	0.0388729	0.0179233	-0.135128	-0.0633507	-0.0508179	-0.283861	-0.354635	0.0311854	-0.245703	-0.0373947	-0.316493	0.0680426	-0.208626	0.028642	-0.161206	-0.22293	-0.03435	0.0613459	-0.201275	-0.143417	-0.176941	-0.40379	-0.227802	-0.0366906	-0.0521466	-0.133568	-0.254779	-0.175383	-0.225835	-0.045332	232557	CGEN_HUM_1013165_1
Hs.406544	0.0118743	0.118679	0.00141	0.461236	0.000759244	-0.17897	0.0187342	-0.442435	-0.0561612	-1.24201	0.147185	0.0189901	-0.434692	-0.292786	0.1134	-0.823684	-0.554955	-0.0803359	-0.0587475	-0.149203	-0.197474	0.0228641	-0.0012768	-0.20441	-0.364483	-0.857482	0.224422	-0.149287	-0.155581	-0.355001	0.0565183	-0.190691	-0.153799	0.0994904	-0.0787017	-0.395226	-0.0301175	-0.0488854	-0.0482708		-0.106023	-0.130955	0.0726832	-0.265823	-0.249133	232625	CGEN_HUM_1013233_1	16p11.2	Hs.99969
Hs.61762	0.00324215	0.0336742	0.000109	0.697827	3.3e-05	0.109888	-0.106818	-0.133039	-0.478256	-0.100291	0.0675014	-0.549608	-0.13712	-0.321265	-0.108372	0.0563509	-0.0549432	-0.298488	-0.421518	-0.057403	-0.191706	0.0144897	-0.109542	-0.0435104	-0.23611	0.0764713	-0.0212973	-0.123263	-0.126726	-0.149086	-0.0603621	-0.210352	0.0970394	-0.0438676	-0.0382444	0.108629	-0.176985	-0.176643	-0.233031	-0.239767	-0.157338	0.126234	-0.00967878	-0.249493	-0.131547	232678	CGEN_HUM_1013286_1	7q32.2	Hs.61762
Hs.5472	0.0436469	0.0243967	0.00106	0.131675	0.000924627	0.0193151	-0.461755	-0.208986	0.599181	0.773328	0.0921474	-0.230578	0.318435	0.132372	0.459925	0.145446	0.0978496	0.112681	0.0332442	0.672663	0.44496	-0.410805	0.110902	-0.459898	-2.04951	-1.90377	0.208897	-0.43909	-0.029542	0.346795	0.0488285	-0.37823	-0.17225	-0.214012	-0.236983	-0.00169637	-0.278548	-0.0220596	-0.21706	-0.78915	-0.641406	0.483124	-0.180203	-0.290697	0.337081	232701	CGEN_HUM_1013309_1	Xp21.1-q25	Hs.5472
Hs.194329	0.0388481	0.208619	0.0081	0.195247	0.00652209	-0.66376	-0.0926975	-0.421059	-0.085275	-0.169782	0.235882	-0.357348	-0.406477	0.088105	-0.123445	-0.0391817	-0.0594993	-0.396263	-0.205075	0.17382	0.209649	-0.840504	0.0648088	-0.292467	0.120395	-0.440179	0.289527	-0.272498	0.0681332	0.345916	-0.194816	0.160737	0.0622348	-0.13316	0.0675499	0.0356385	-0.166373	-0.655722	-0.0795521	-0.46011	0.178476	-0.199758	0.256279	-0.34251	0.00562877	232714	CGEN_HUM_1013322_1	Xq22.1	Hs.194329
Hs.404143	0.0296864	0.0497537	0.00148	0.280568	0.00106261	-0.271412	-0.190464	0.561076	0.414548	0.383502	0.025091	0.70474	0.155192	0.722827	-0.142634	0.332208	0.331096	-0.0370561	-0.0996019	0.20586	-0.0510647	-0.324169	-0.20801	-0.103946	-0.156267	0.228673	-0.174778	0.321151	0.127079	0.368149	0.00565334	0.778892	0.120446	0.013849	-0.352999	0.111969	-0.0367189	-0.138783	-0.271386	-0.0437872	0.324727	0.0949311	-0.171678	0.582526	0.487298	232747	CGEN_HUM_1013355_1
Hs.75789	0.00702303	0.00739279	5.19e-05	0.705048	1.53e-05	0.0406016	0.222472	-0.139454	-0.0503013	-0.301296	-0.222625	0.617804	-0.784561	-1.18781	-0.343769	-0.784912	-0.825815	-0.824144	-0.289947	-0.496579	-0.326938	-0.0965495	0.2677	0.0932543	0.999601	0.822107	0.0973547	-0.152738	0.159693	-0.708465	-0.211553	0.341323	-0.0261207	-0.103272	-0.204634	-0.144707	-0.302566	-0.0449792	0.229457	-0.626538	-0.0672309	-0.343629	-0.237476	-0.1736	0.107828	232786	CGEN_HUM_1013394_1
Hs.123034	0.0178519	0.498344	0.0089	0.353794	0.00574889	-0.276118	0.286313	-0.165097	-0.63878	-0.626625	0.126213	-0.299951	-0.386505	0.111932	-0.0256136	-0.664942	0.0291909	-0.306124	-0.150269	-0.0372477	-0.0277136	-0.470566	0.148518	-0.24492	-0.239446	-0.151727	0.16996	0.287191	0.00561329	-0.0871776	-0.119791	-0.245909	-0.0708133	0.00727808	-0.138584	-0.162539	-0.776867	-0.276774	0.326323	-0.311529	-0.0521451	-0.784029	-0.103991	-0.0896695	0.25343	232905	CGEN_HUM_1013513_1	13q12	Hs.123034
Hs.52256	0.0129273	0.0187578	0.000242	0.188794	0.000196707	-0.0605136	0.354923	-0.153239	0.155539	0.183015	0.167997	0.037347	0.174941	0.33379	0.210459	0.225741	0.329672	-0.239305	0.168784	0.179703	-0.0830861	-0.139452	0.0669773	-0.532109	0.0610151	-0.429824	-0.021445	0.145226	0.0974599	0.165211	0.191738	-0.0652191	0.0684259	0.0107669	0.0884032	0.134767	-0.0224416	-0.231073	-0.0176903	-0.202578	0.211928	0.20602	0.0484231	0.170844	0.01989	232967	CGEN_HUM_1013575_1	6p23	Hs.52256
Hs.237689	0.0321191	0.87424	0.0281	0.736996	0.00738511	-0.35651	-0.0777586	0.000119512			-0.103615	-0.549472	-0.321083	-0.0687065	-0.169991	-0.241708		0.257112	0.0466728	-0.353256	0.0481011	-0.1119	-0.0328582	0.0807339			-0.123873	-0.238568	-0.0320861	-0.256016	-0.0853195	-0.0409816	-0.306368	0.194439	-0.0661798	-0.186629	0.172493	0.110637	-0.223374	-0.0419294			-0.144714	-0.24367	-0.0448696	232982	CGEN_HUM_1013590_1	8	Hs.237689
Hs.248133	0.0419805	0.617939	0.0259	0.440934	0.014503	0.14709	0.012623	0.25204	-0.0265848	0.32705	0.332782	0.432528	0.108393	0.178406	0.15917	-0.256456	-0.0910839	0.410901	0.347985	-0.138423	-0.215596	0.252902	0.0924462	0.531186	0.0079021	0.0205976	0.0164206	0.329138	-0.133243	0.125245	-0.00172938	-0.0240337	0.0993012	0.195272	0.0315356	-0.114382	0.106719	0.322269	0.256034	0.442269	-0.525787	0.383735	0.0754109	-0.0270111	-0.0260049	233063	CGEN_HUM_1013671_1	6p21.3	Hs.248133
Hs.152720	0.00429394	0.0928482	0.000399	0.0230732	0.000389486	-0.0749187	-0.390625	-0.649171	-0.562126	0.152491	0.09841	-0.15226	-0.305943	-0.715707	-0.0183021	-0.108591	0.165966	-0.653344	-0.408839	-0.0022982	-0.382685	-0.166531	-0.318088	-0.20041	-0.492549	-0.169254	-0.220138	0.0850361	0.0547777	-0.0201943	-0.0827305	-0.270988	0.392583	-0.0297926	-0.190226	0.214412	-0.425367	-0.263086	-0.400424	-0.664611	-0.647556	0.0511459	-0.0670899	-0.358214	-0.270828	233210	CGEN_HUM_1013818_1	16q23.3	Hs.152720
Data not found	0.0128409	0.170501	0.00219	0.982143	3.91e-05		-0.126414	-0.410031	-0.208686		-0.119264	-0.161238	-0.091709	-0.39441	0.0498595	-0.128106	-0.645208	0.100997	0.136566	-0.0839933	-0.176182		-0.0386584	-0.141686	-0.601909		-0.12148	0.0541297	0.200926	-0.243476	0.158535	0.110527	0.0180328	0.104159	-0.0763903	0.124473	0.0996305		-0.130224	-0.474342	-0.450505		-0.122842	-0.0750388	0.0385498	233246	CGEN_HUM_1013854_1
Hs.4243	0.0472127	0.371851	0.0176	0.00930558	0.0173927	0.093392	-0.0353707	-0.267422	-0.263209	0.804798	0.102581	-0.0716604	0.281114	0.168284	0.447658	0.295664	0.381946	0.0765123	0.189287	0.277092	-0.105223	0.376817	0.029948	-0.00820579	-0.0179025	0.227988	-0.110839	0.68892	0.251962	0.0650355	0.213167	-0.00605695	0.01858	0.0134819	-0.0938489	-0.0484639	-0.456317	0.438377	0.0073911	0.0532409	0.0370237	0.794383	0.275188	0.100055	0.328605	233264	CGEN_HUM_1013872_1	1p35.1	Hs.4243
Hs.60293	0.034839	0.188629	0.00657	0.961051	0.000255957	-0.325608	0.212978	0.00947081		0.274542	-0.947016	-0.536095	-0.414676		-0.555588	-0.345702	-0.438714	0.054728	0.0111755	-0.0119588	-0.0286069	-0.182687	0.331599	-0.116985			-0.32288	0.159891	-0.0793149	0.069036		0.441367	-0.143976	0.129371	-0.230663	0.128458	0.211339	-0.152745	0.271191	-0.459521		-0.0559541	-0.365539	0.266473	0.207502	233540	CGEN_HUM_1014148_1	8q11.22	Hs.60293
Hs.22907	0.000805608	0.0105277	8.48e-06	0.12416	7.43e-06	0.896312	0.687139	0.279283	0.447635	0.500533	0.924275	-0.149135	-0.0944314	0.419398	0.428772	0.0385914	0.0740065	0.364589	0.0514596	0.225599	0.234031	0.0663602	0.23394	-0.243042		-1.40529	0.733882	-0.664515	0.201533	0.259969	0.123416	-0.0860113	-0.161433	0.137143	0.165834	-0.140064	-0.0442047	0.230022	0.505465	-0.0660731	0.122507	0.255731	0.964371	-0.248279	0.253856	233608	CGEN_HUM_1014216_1	16	Hs.22907
Hs.26954	0.036385	0.160888	0.00585	0.828606	0.00100333	0.162167	0.326521	-0.165609	-0.206622	0.566272	0.0805771		0.444172	0.758084	0.0692088	0.248684	0.294068	0.0580757	0.0751805	-0.170772	-0.0486731	0.0271272	0.087436	-0.414046	0.231431	-0.219907	0.233628	0.300743	0.224974	0.697294	0.0965444	-0.193323	0.248332	-0.0211895	-0.0115447	-0.0511958	-0.0365811	-0.198487	0.177594	0.154706	-0.0314554	0.584638	0.205997	-0.0630286	0.164603	233616	CGEN_HUM_1014224_1	4p16.3	Hs.26954
Data not found	0.0299964	0.743675	0.0223	0.705074	0.00657908	0.369799	0.14149	0.812678	-0.335424	0.401117	0.373481	0.226021	-0.0386413	0.440001	0.0840419	0.164476	0.122705	-0.259477	-0.047105	0.17922	0.0531986	0.111546	0.271423	0.393337	-0.0730793	0.33353	0.0625269	0.237888	0.241799		0.0898822	0.0635586	0.209693	-0.0596102	-0.182703	0.154672	0.128817	0.401995	0.282712	0.610176	-0.520076	-0.600054	0.120912	0.687854	0.438994	233628	CGEN_HUM_1014236_1
Hs.131886	0.0157307	0.0467809	0.000736	0.552954	0.000328979	0.22395	0.463736	0.0180763		0.0451976	-0.357033	0.0730885	0.0816201	0.482921	0.263427	0.313318	0.268489	0.171307	0.103291	-0.0654086	0.141252	-0.00825956	0.21722	-0.716158		-0.775902	0.278016	0.121719	0.147943	0.149341	0.238512	-0.211219	0.000403325	-0.175517	-0.247753	-0.228054	0.0700097	-0.185003	0.107824	-0.0249322		-0.127671	0.186367	-0.0299282	-0.172089	233676	CGEN_HUM_1014284_1	12	Hs.131886
Hs.22157	0.0455653	0.225736	0.0103	0.538691	0.0047449	0.0447566	0.0685882	0.124087	-0.219356	-0.685543	-0.140423	0.297684	-0.0443775	-0.28808	0.138042	-0.353968	-0.148606	-0.448203	-0.107083	-0.0765202	-0.341517	-0.17147	0.119889	0.044881	0.375085	-0.0205229	-0.126847	-0.0334003	-0.407812	-0.152177	0.158001	-0.351638	0.123476	0.0363381	-0.131048	0.00352307	-0.144517	-0.0822689	0.0733209	0.0332852	0.367722	-0.276937	0.00545925	0.0167687	-0.151748	233688	CGEN_HUM_1014296_1	1p34.1	Hs.22157
Hs.384497	0.00929225	0.474123	0.00441	0.0143336	0.00434252	-0.308344	-0.104702	-0.28059	-0.229609	-0.316558	0.234014	-0.412012	-0.127588	-0.0104304	-0.0870908	-0.0145755	-0.0942281	-0.650942	-0.0790811	-0.0383343	0.0445876	-0.172143	0.0765439	-0.48942	-0.102983	-0.173797	0.144449	-0.0606887	0.116576	0.00139644	-0.155565	-0.126661	-0.0615924	-0.157414	-0.0226393	-0.226758	-0.392487	-0.112638	0.141427	-0.1084	-0.112244	-0.331957	0.178994	-0.2517	-0.00164597	233715	CGEN_HUM_1014323_1
Hs.115232	0.0410797	0.481846	0.0198	0.863073	0.00271035	-0.268442	-0.0780525	-0.023994	-0.374362	-0.361409	0.183544	0.290646	-0.546346	-0.413024	-0.0539012	-0.38405	-0.23102	-0.112517	0.115771	-0.00584115	0.0954184	-0.168223	-0.130814	0.133031	0.193984	0.0494313	0.000702486	-0.189162	0.0414147	-0.392477	-0.329015	0.11645	-0.170692	-0.16034	0.0971605	-0.239269	-0.103532	-0.17547	0.181079	-0.0517614	-0.31359	-0.0749909	-0.28957	-0.0865618	-0.215108	233769	CGEN_HUM_1014377_1	19p13.3-p13.2	Hs.115232
Hs.46870	0.0469282	0.876825	0.0411	0.268128	0.030115	-0.262538	0.140466	-0.538605			-0.637772	-0.014596				-1.46792	-0.348033	0.244886	0.165593	-0.404004	-0.549599	-1.75958	-0.120711				-0.760713	0.373506	-0.0982473			-0.0487903	0.247277	0.154435	-0.790543	0.0965499		-0.451482	-0.548096	-0.659087			-1.03598	-0.0395447	-0.00101634	233891	CGEN_HUM_1014499_1
Hs.288660	0.0245336	0.0729071	0.00179	0.745289	0.000455595	-0.0995916	-0.152593	-0.169363	-0.1493	0.116935	-0.597676	-0.420285	-0.115036	-0.159248	-0.981273	0.0617239	-0.308237	0.194728	-0.000904171	-0.025903	-0.0861125	-0.0572382	0.0395027	0.004114	-0.400282	0.33723	-0.228083	-0.402774	-0.0568428	0.00598365	-0.312478	-0.0342932	-0.108563	0.0964717	-0.0828641	0.0788039	-0.105734	-0.0597711	-0.0702957	-0.313137	-0.341478	0.197778	-0.759967	-0.279148	0.208527	233906	CGEN_HUM_1014514_1	12	Hs.288660
Data not found	0.0131496	0.0199913	0.000263	0.00636357	0.000261205	-0.239675	0.428071	-0.164812	-0.0943718	0.369262	0.19085	0.374755	0.572226	-0.170906	0.426973	0.554964	0.272162	0.379773	-0.171527	0.0635306	0.412516	-0.745182	-0.0156816	-0.63474	-0.123177	-0.118649	-0.185144	0.217097	0.419446	-0.460336	0.379811		0.871003	0.260626	-0.216152	0.0819297	-0.0364102	-0.577053	0.275505	-0.36012		0.339173	-0.185564	0.210553	0.063124	233975	CGEN_HUM_1014583_1
Hs.95260	0.0315956	0.17031	0.00538	0.907364	0.000498482	-0.443054	-0.0794126	-0.0994299		0.465591	0.227116	0.116368	0.319865	-0.0960295	0.410274	1.45712	0.582565		0.320376	0.169903	0.867215	-0.23779	-0.0471624	-0.00118953	0.0428383	-0.390511	0.618429	0.121969	0.441464	-0.327948	0.23904	0.666561		0.409268	0.512561	-0.288477	0.151987	-0.165654	0.350195	-0.0516242	-0.661002	0.159176	0.681544	0.0097948	-0.344366	233976	CGEN_HUM_1014584_1	6p22-p23	Hs.95260
Hs.184062	0.0373314	0.0894896	0.00334	0.0383146	0.00321277	0.0884506	0.245587	-0.267476	-0.0817626	0.0738551	0.398567	0.165564	0.270411	0.257039	0.424912	0.513654	0.186858	-0.368746	-0.098819	0.284211	0.135066	-0.148979	-0.147985	-0.437158	-0.173914	-0.173912	0.227341	0.0656242	0.322706	0.0444924	0.401515	0.166201	0.52209	-0.0221354	-0.0423634	0.236812	-0.188233	-0.12147	0.171461	-0.456624	-0.222341	0.182022	0.39987	0	0.169737	233981	CGEN_HUM_1014589_1	20q11.23	Hs.184062
Hs.13434	0.0340868	0.796123	0.0271	0.546989	0.0122935	-0.028592	0.282547	-0.318217	-0.258308	0.111833	0.0488434	-0.328747	-0.321952	-0.138278	-0.0137296	-0.719687	-0.260469	-0.0757266	-0.149036	0.0618754	-0.0731059	-0.301051	0.170593	0.225604	-0.259282	-0.786027	0.145047	-0.277977	-0.0703488	-0.213119	0.106397	-0.383904	-0.250413	-0.146698	-0.109444	-0.20832	-0.151778	0.114333	0.224592	-0.550742	-0.38478	0.0266735	-0.302978	-0.1404	-0.152927	234009	CGEN_HUM_1014617_1	17	Hs.13434
Hs.288615	0.00759143	0.0372266	0.000283	0.253393	0.000210993	-0.00833231	0.498841	0.386291	0.506212	0.101236	-0.11208	0.444151	-0.162064	0.325045	0.181382	0.0711254	0.106404	0.212201	0.0960608	0.0771898	-0.0842626	-0.379942	0.445267	-0.575898	0.955459	-0.477044	-0.0578179	0.318196	-0.344502	0.142019	0.152846	-0.0949255	0.0342168	0.075422	-0.298065	-0.248138	0.093041	-0.17196	0.437109	0.189911	1.11392	-0.783911	-0.184038	0.0114633	-0.424288	234132	CGEN_HUM_1014689_1	15	Hs.288615
Hs.118695	0.00922668	0.00873937	8.06e-05	0.267893	5.9e-05	-0.603825	-0.43692	-0.392406	-1.03373	0.313699	-0.101917	0.0355615	-0.251302	-0.0847608	-0.0135048	0.0476289	-0.015834	-0.336654	-0.3317	-0.157495	-0.390512	-0.204704	-0.226892	-0.0402002	-0.768689	0.0559055	-0.111969	0.0069268	0.156591	-0.104904	-0.0420497	0.333814	0.271251	-0.0923341	-0.303323	0.174341	-0.438577	-0.272875	-0.398853		-1.31595	0.101044	-1.29042	-0.203069	-0.239709	234140	CGEN_HUM_1014697_1	20q13	Hs.118695
Hs.167721	0.0410699	0.127797	0.00525	0.0884518	0.00478435	-0.325311	-0.270655	-0.176933	-0.452713	0.263371	-0.349275	-0.0104952	0.0155571	-0.227072	-0.00926571	0.062104	-0.0749181	-0.206168	0.0420716	0.0703	-0.0463693	-0.0898412	-0.0907289	-0.0884279	-0.285031	0.226259	-0.273142	0.295485	0.175326	-0.231454	-0.0737536	0.0778503	0.0176282	-0.0414828	-0.0984428	-0.0503985	-0.240544	-0.156244	-0.194666	-0.217512	-0.238069	0.268039	-0.392675	0.0188776	0.146989	234188	CGEN_HUM_1014745_1
Hs.296752	0.00879828	0.72839	0.00641	0.740622	0.00166224	-0.558942	0.0230426	-0.160276	-0.379222		-0.202585	-0.183604	-0.281018	-0.0611051	-0.1076	-0.397984	0.0379736	0.0667745	-0.0442676	-0.081829	0.0993001	-0.231847	0.096068	-0.358382		-1.52588	-0.336987	0.0192895	-0.0180872	-0.261342	0.247542	0.368915	0.0593489	-0.0916531	-0.369297	-0.454254	-0.0967883	-0.168859	-0.198176	-0.0647904		-1.11624	-0.918758	0.239486	0.141442	234230	CGEN_HUM_1014787_1	X	Hs.296752
Hs.101799	0.0454949	0.889885	0.0405	0.308774	0.0279845	0.19517	-0.333012	-0.360298	0.118084	-0.133195	-0.171643	-0.751199	-0.373609	0.0208703	-0.311646	0.105175	-0.213549	-0.0476468	0.0271638	-0.00940876	0.0815465	-0.459061	-0.0366186	-0.454942	-0.200216	-0.24529	0.321864	-0.285555	-0.169174	0.0187534	-0.120535	-0.18318	0.0564742	-0.0120955	0.0029644	-0.123604	-0.0962446	-0.251355	-0.12843	-0.0756463	-0.106859	0.166254		-0.270192	0.0501926	234231	CGEN_HUM_1014788_1	4q26	Hs.101799
Hs.10888	0.0314292	0.629358	0.0198	0.355706	0.0127443	0.0923683	-0.00332834	0.278069	-0.223755	-0.522734	-0.380338	-0.117016	-0.091277	-0.0889046	-0.012462	-0.299334	0.158216	-0.29374	-0.0452846	-0.104713	-0.352876	-0.377472	0.112126	0.247344	0.256824	-0.308674	-0.174215	-0.55278	-0.456189	-0.159565	0.192383	-0.0854053	0.113346	-0.1166	0.112919	-0.0035743	-0.292199	0.0302535	0.217472	0.416594	0.198208	0.0653541	-0.536358	-0.270289	-0.274476	234270	CGEN_HUM_1014827_1	16q13	Hs.10888
Hs.98073	0.021288	0.0879091	0.00187	0.343016	0.00122948	-0.0428325	-0.309893	-0.206266				-1.42775			-0.6626		-1.68536		-0.630245		-0.142122	-0.396967	0.759149					-0.169056			-0.207177		0.0331178		-0.0381857			0.298804	0.706882	-0.335295						234284	CGEN_HUM_1014841_1
Hs.324335	0.00608606	0.0313921	0.000191	0.186831	0.000155359	0.237293	0.0673553	0.0894643	-0.122138	0.704432	0.411173	-0.411278	0.469027	0.13881	0.363263	0.429413	0.512357	0.0599145	0.275315	0.280108	-0.00444743	0.214203	0.197716	-0.181661	-0.337822	-0.271237	-0.0582966	0.449896	0.0836119	0.124075	-0.169588	-0.382358	0.174601	0.0596737	0.0244696	-0.076987	-0.27126	0.233106	0.162588	0.726425	-0.501337	1.1369	0.920951	0.357512	0.182603	234410	CGEN_HUM_1014967_1	19q13.1	Hs.324335
Hs.168762	0.00135637	0.116615	0.000158	0.739573	4.12e-05	-0.75805	-0.518838	-0.0276885	-0.318073	0.226789	-0.94667	-0.492166	-0.723486	-0.728282	-0.385751		-0.603117	-0.182078	0.150299		-0.126397	-1.06361	0.0390646	-0.498092			-0.239056	-0.626215		-0.355588	0.188882	-0.317935	0.165493	0.333673	0.0433259		0.152276		0.16864		-1.33409	-0.357934		-0.396347	0.936187	234417	CGEN_HUM_1014974_1	17	Hs.168762
Hs.18331	0.0184843	0.304895	0.00564	0.945952	0.000304602	-0.39823	0.0115447	-0.785342	-0.707686	0.0326138	0.358956	-0.361415	-0.545674	-0.16964	-0.152166	-0.861769	-0.0140285	-0.340097	-0.071161	0.125782	0.119757	-0.318413	-0.0513831	-0.70337	-0.922621	0.00651774	0.162729	-0.477159	0.481835	-0.0502372	-0.0933202	0.039304	0.0781808	-0.034943	-0.207984	0.0571369	-0.154835	0.154491	0.21617	-1.29481	-1.36938	-0.401658		-0.613586	0.682379	234441	CGEN_HUM_1014998_1
Hs.287606	0.0440579	0.356105	0.0157	0.0709663	0.0145758	-0.25838	-0.0910709	-0.147225	-0.706433	-0.209831	0.0974459	-0.121215	-0.327316	-0.165635	0.0449604	-0.188566	0.167742	-0.534383	0.160187	0.14823	-0.029826	-0.443051	0.589286	0.0254873	-0.126487	0.0723539	0.130981	0.0818223	-0.187841	-0.138383	-0.117487	-0.283422	0.119803	-0.0781474	0.191208	-0.236392	-0.533127	-0.258681	0.26842	0.138559	-0.0542412	-0.0746195	-0.0670625	-0.165475	0.0921343	234447	CGEN_HUM_1015004_1	2	Hs.287606
Hs.381452	0.0145486	5.3e-05	7.71e-07	0.0728758	7.15e-07	-0.318345	0.294204	0.0439068	0.475501	0.0359256	0.392272	0.342803	0.28588	1.03651	0.498091	0.028976	0.569546	-0.151041	0.151831	-0.0960125	0.064902	-0.900895	-0.164515	-0.401257	0.236435	-0.0372557	-0.168812	-0.0891546	0.248351	0.564396	0.523669	-0.264849	0.140911	-0.0934592	-0.388723	-0.156307	-0.415222	-0.372875	-0.17102	-0.592957	0.647402	-0.342312	0.255305	0.102326	0.370965	234810	CGEN_HUM_1015367_1
Hs.134795	0.0138396	0.267799	0.00371	0.649273	0.00129987	-0.151702	0.106069	-0.0914998		-0.164196	-0.359098	-0.355227	-0.259349	-0.302525		-0.66197	-0.482665	-0.02584	0.150117	-0.00919975	0.0848967	-0.409468	0.308243	-0.365224			-0.232098	0.0555718	-0.304647	-0.124697	-0.138733	-0.179697	0.0365075	0.196268	-0.103998	-0.0338251	0.198639	-0.237412	0.0583398	-0.500855			-0.41185	-0.0761438	0.191282	234860	CGEN_HUM_1015417_1	6	Hs.134795
Hs.116265	0.0346507	0.964062	0.0334	0.156817	0.0281669	0.96556	0.108805	0.143474				1.55063	1.42925		-0.280479			0.389742	0.413676	0.0830532	0.0659894	0.101592	-0.159496	-0.323565			0.142897	0.763451	0.674025		0.153579			0.208758	1.78712	-0.251209	0.258364	0.699618	0.395835	-0.147634				0.460098	-0.323647	234982	CGEN_HUM_1015539_1	19p13	Hs.116265
Hs.375662	0.00461874	0.100517	0.000464	0.0654039	0.000433899	0.21225	0.15506	0.634835	0.205397		0.301623	0.681535	1.62805	0.434864	0.192236	0.622103		0.441793	-0.17008	0.267656	-0.0696028	0.12854	0.282748	0.737667			-0.401815	0.0827693	-0.303662	0.235933	0.0152327	-0.182174		0.43243	0.405846		-0.304146	-0.289583	0.204471	0.506855	0.254711		-0.628741	0.318994	0.210562	235012	CGEN_HUM_1015569_1
Hs.399930	0.0287744	0.128146	0.00369	0.485741	0.00189624	-0.148691	0.343651	-0.0804699				1.79722	-0.155199	3.22057	1.51825	0.678851		1.59332	-0.342874	0.322281	0.507203	-0.0616588	0.695686				-0.91075		-0.616961	0.668993	0.245864	0.647898	1.10337	0.00319058		-0.49344	0.347509	-0.0103419	0.343048					-0.835048	0.131944	235064	CGEN_HUM_1015621_1
Data not found	0.0277639	0.168279	0.00467	0.847331	0.000713282	0.496013	0.142847	0.0961548	0.139145	0.521449	-0.33619		-0.0962974	0.331253	0.414678	0.00966011	0.177451	0.285659	0.11057	-0.124559	0.078903	0.125293	0.0649477	-0.103956	0.248577	0.264782	-0.0360731	0.300734	-0.179421	0.374871	0.221966	0.0325056	0.0814212	0.080635	-0.0016458	-0.0848413	0.190582	0.0268355	0.0857509	0.279627	0.347104	0.275309	-0.0808102	0.162423	-0.111985	235098	CGEN_HUM_1015655_1
Data not found	0.00822093	0.0133057	0.000109	0.10645	9.77e-05	0.165636	0.176808	0.217499	0.236203	1.14369	0.231671		0.346099	0.389083	-0.0913675	0.0960238	-0.111922	0.591659	-0.131469	0.294076	0.187093	0.0744922	0.163512	-0.0370504	-1.53579	-0.151732	-0.100156	0.193128	-0.272014	0.222218	-0.077336	-0.518055	0.192968	0.429736	-0.18633	-0.165691	-0.128733	0.28423	-0.0796825	0.332575	-0.0707471	0.899405	0.149805	0.162714	0.0752164	235299	CGEN_HUM_1015856_1
Hs.306783	0.0206099	0.15762	0.00325	0.274948	0.00235535	-0.925709	-0.847938				-1.63553	-0.5591	-1.01747			-1.71115			0.175712	-0.0885609	0.313083		0.543915				-0.299159	-1.73628			0.339419	-0.109276		0.509439	1.01488	-0.0112738	0.1446		0.61161					-0.620215	-0.445963	235438	CGEN_HUM_1015995_1		Hs.306783
Data not found	0.0289888	0.112087	0.00325	0.449749	0.00178791	-0.0291498	-0.0840445	-0.226994	-0.327228	-0.514358	0.0257979	-0.303244	-0.0342094	-0.136818	-0.203652	-0.187663	0.0391154	-0.0185645	0.00694548	0.228378	0.0269642	-0.419908	0.0416923	-0.378735	-0.534088	-0.423419	-0.00356331	0.0542853	-0.29357	-0.144492	-0.116173	-0.402434	-0.175304	0.0248883	-0.134104	-0.0347117	-0.0779944	-0.267678	-0.0745329	-0.115438	-0.117912	-0.344998	-0.0673777	0.0383885	-0.115229	235515	CGEN_HUM_1016072_1
Hs.306835	0.0336292	0.239541	0.00806	0.548583	0.00363643	-1.06405	-0.408003	-0.0308276	-2.10469	0.0286184	-0.818328	-0.674689	-1.78184	-2.85366	-1.12302	-1.14456	-1.56461	-0.476573	1.63608	0.821047	0.750179	0.560132	-1.63281	1.09555	-2.58704	0.351175	0.660287	-3.26119	2.152	0.592194	-3.39083	1.95862	-1.13357	1.1471	0.176216	1.5011	0.515131	-0.00124397	-2.32843	-0.253839	-2.57826	-3.38095	-1.72288	-2.35257	1.93408	235625	CGEN_HUM_1016182_1	11	Hs.306835
Hs.306835	0.0336292	0.239541	0.00806	0.548583	0.00363643	-1.06405	-0.408003	-0.0308276	-2.10469	0.0286184	-0.818328	-0.674689	-1.78184	-2.85366	-1.12302	-1.14456	-1.56461	-0.476573	1.63608	0.821047	0.750179	0.560132	-1.63281	1.09555	-2.58704	0.351175	0.660287	-3.26119	2.152	0.592194	-3.39083	1.95862	-1.13357	1.1471	0.176216	1.5011	0.515131	-0.00124397	-2.32843	-0.253839	-2.57826	-3.38095	-1.72288	-2.35257	1.93408	235625	CGEN_HUM_1016182_1	11	Hs.306835
Hs.406802	0.0218994	0.198505	0.00435	0.673521	0.00141925	-0.593155	-0.0674824	0.126225	0.674899	0.58997	0.0213772	0.0578635	0.303116	0.474701	0.50656	0.293325	0.467505	0.412497	-0.160111	-0.0531562	0.340342	-0.141822	0.279819	-0.23074	0.0400917	0.28087	0.00745208	0.555679	-0.0922707	0.106901	0.685958	0.196945	-0.0586936	0.241621	-0.665505	-0.0585823	0.347923	-0.147396	0.197497	0.498063	0.557597	0.157774	-0.168512	0.462778	-0.00464059	235627	CGEN_HUM_1016184_1	3	Hs.351652
Hs.296684	0.0226734	0.0536299	0.00122	0.58776	0.000501272	-0.896167	0.171045	0.152819			-0.813786		0.00838149	-0.630014	-0.613936	-0.882407		-0.170503	-0.187957	0.0552278		-0.819494	0.290845	0.130526			0.139743		-0.0950214	-0.732303	-0.191999	0.937904	0.602009	0.21838	-0.366679	0.122722		0.94328	0.163878	0.161188			-0.752546		0.473159	235640	CGEN_HUM_1016197_1	1	Hs.296684
Data not found	0.0480058	0.85157	0.0409	0.208949	0.0323384	-0.280167	-0.100232	-0.401426	0.113884	-0.260151	-0.0170287	-0.57155	-0.0934681	0.149306	0.00231224	-0.158159	-0.0115047	-0.302324	0.282866	-0.100598	-0.100765	-0.641934	0.139298	-0.0343619	0.15787	-0.0348538	0.0228841	-0.0731055	-0.0638752	-0.103901	-0.0447835	-0.0979066	-0.214843	0.0696445	-0.00799204	-0.471572	-0.241894	-0.414788	-0.0238769	-0.141622	0.0153889	-0.151317	-0.0542967	-0.437529	0.361204	235653	CGEN_HUM_1016210_1
Hs.288905	0.0252829	0.0305506	0.000772	0.632762	0.000283657	-0.285939	-0.385785	0.0806801	-0.10335	1.17022	0.392677	-0.0878172	0.601835	0.321069	-0.0274478	0.726051	0.485338	0.0826746	0.0857132	0.803747	0.341713	-0.0982249	-0.0772553	0.151451	-1.27551	0.241078	0.108865	0.0101338	0.501612	0.358347	-0.26368	0.25002	0.342397	0.0968941	-0.372712	0.576678	-0.152091	-0.314938	-0.0245514	-0.189193	-0.418182	1.20968	0.0469768	-0.0102316	0.732039	235688	CGEN_HUM_1016245_1	1	Hs.288905
Hs.432587	0.00472511	0.00526415	2.49e-05	0.648117	8.75e-06	-0.405287	0.450456	-0.165254	0.224332	0.869819	0.652356	0.0528235	0.560302	1.27867	0.278467	-0.214133	0.559596	0.304524	0.185909	0.35202	0.633891	-0.68635	0.439102	-0.15777	-0.129763		0.856527	-0.454983	0.029787	1.01454	0.0384651	0.212445	0.0129903	-0.0104552	-0.0717959	-0.294183	0.0523436	0.110854	0.521356	-0.454996	0.00738235	0.628772	0.9145	-0.0317894	0.962523	235816	CGEN_HUM_1016373_1	6p23	Hs.246107
Hs.385183	0.0178529	0.911894	0.0163	0.921607	0.00127624	-0.0370346	-0.0779765	0.0225057			-0.661317	-0.650355				-0.684858		-0.127917			-0.496635	-0.409818	-0.121589	-0.730306			-0.0249531	-0.318575					-0.320268	-0.0678166		-0.255903		-0.0235895	-0.418341	-0.139432			-0.661689	-0.0812685		236153	CGEN_HUM_1016710_1
Hs.274526	0.0343808	0.108739	0.00374	0.0735237	0.00346367	-0.380652	-0.540257				-1.00358	-0.409518				-0.518732	-0.255718	0.347838	0.147365	-0.392897			0.518951					0.0178696	0.109704			0.56493	-0.0835453	0.538934	-0.129273	-0.350056		0.0107947	0.125688					0.691899	0.744754	236276	CGEN_HUM_1016833_1	2	Hs.274526
Hs.306483	0.0421015	0.929404	0.0391	0.959626	0.00157979	0.167753	-0.0286614	-0.514229	-0.493683	-0.605263	0.10498	-0.763723	-0.521493	0.15013	-0.0306928	0.0542547	0.221322	-0.570261	-0.164238	-0.144424	0.157305	-1.06671	0.00661892	-1.07729	0.0817897	0.114506	0.380025	0.0314042	0.368246	0.0871594	0.220966	-0.670942	-0.146986	-0.223326	-0.130858	-0.34558	-0.394064	-0.564696	0.197461	-0.852572	-0.41099	-0.948008	-0.182329	-0.341	0.530895	236343	CGEN_HUM_1016900_1	19	Hs.306483
Hs.284186	0.0291063	0.257042	0.00748	0.644507	0.00265963	0.884734	0.781958	-0.177188	0.693873	1.07129	0.198831	-0.341123	0.036591	0.758833	-0.163545	0.287473	-0.308105		-0.135327	0.177754	0.79669	0.622936	0.474137	-0.141226	-0.1588	0.355032	0.897656	0.155123	0.0972314	0.606895	0.0880967	0.103031	-0.303882	0.312872	-0.40279	-0.120381	0.42206	0.837687	0.439171	-0.570051	0.342604	0.79152	0.515065	-0.411322	0.694078	236612	CGEN_HUM_1017169_1	6	Hs.284186
Hs.349755	0.00925182	0.0519645	0.000481	0.153023	0.000407198	0.134181	0.23101	0.0876961	-0.0654025	-0.0262881	0.334713	-0.170298	0.242168	0.171916	0.491816	0.402087	0.374604	-0.112677	-0.00355563	0.211216	0.0332577	0.331429	0.256804	0.0582563	-0.0993033	-0.22573	-0.104422	0.0125519	0.0623781	-0.0936777	0.0960391	-0.0926372	0.234954	-0.095759	0.138127	0.218227	-0.169925	-0.0186537	0.466528	0.160487	0.00313971	0.0105102	0.515498	0.154613	0.181666	236617	CGEN_HUM_1017174_1	9	Hs.349755
Hs.11114	0.00266023	0.05973	0.000159	0.691339	4.9e-05	0.0061002	-0.0413665	-0.179951	0.0530525	-0.294092	-0.35084	0.106731	-0.25836	0.0847729	-0.302423	-0.208802	-0.542507	-0.79974	-0.321958	-0.145208	-0.217564	0.0512987	-0.0591263	-0.214335	-0.322171	0.0671742	-0.250827	-0.252922	-0.155936	0.196495	-0.0477099	0.281497	-0.000742471	-0.0958255	-0.164051	0.17925	-0.224276	0.290388	0.114613	-0.262154	-0.162685	0.0780647	-0.742516	-0.0890881	0.173975	236622	CGEN_HUM_1017179_1	20q11.22	Hs.11114
Hs.163533	0.0452665	0.814185	0.0369	0.370217	0.0232109	0.154752	0.256684	-0.251951		1.62274	-0.12209		0.861495	-0.304975	0.408376	0.476882	0.481405	0.501118	-0.0235925	0.0954916		-0.272018	0.410213	-0.942531			0.560529	0.582862	0.715719	-0.0276892	-0.439174	0.890638	0.279677	-0.133491	0.256354	-0.580204		0.0674744	0.420915	-0.127208		1.68393	0.665715	0.303724	0.290448	236719	CGEN_HUM_1017276_1	2	Hs.163533
Hs.127007	0.00541179	0.00541358	2.93e-05	0.107214	2.62e-05	0.326907	-0.0344518	0.451914	0.451805	-0.0745311	-0.0766424	0.279116	0.229915	0.0296849	0.114914	0.400364	-0.215177	0.142088	0.0376971	0.279808	0.392396	0.314555	-0.00103271	0.315462	-0.00242538	0.011423	-0.426621	-0.0955002	-0.189664	-0.251737	0.26421	-0.460331	-0.323545	-0.110619	-0.242326	0.293983	0.313721	0.338592	-0.0859732	0.261889	0.385406	-0.270124	-0.000489589	0.0661853	0.265856	236965	CGEN_HUM_1017522_1	6p21	Hs.127007
Hs.29068	8.07e-05	5.7e-05	4.6e-09	0.817965	8.38e-10	-0.0904854	0.604877	-0.0402836	0.255971	0.223459	0.600043	0.196046	0.206634	0.311257	0.476918	0.0900485	0.50395	0.0926449	0.313979	0.555612	0.568489	-0.15498	0.315869	0.153995	0.0755153	0.143952	0.10625	-0.215675	0.0711045	-0.0942687	0.120604	-0.103149	0.109124	-0.10475	0.0293689	0.130186	-0.0146932	-0.0741714	0.459241	0.176822	0.269243	0.185764	0.766509	-0.0322501	0.306912	237088	CGEN_HUM_1017645_1
Hs.57898	0.0135624	0.0879318	0.00119	0.840732	0.000189938	0.181787	0.719236	-0.40847	-0.418442	1.04362	0.219319	-0.436452	0.453302	0.685159	0.485264	0.373986	0.680175	0.525141	0.352634	0.130543	0.207945	-0.304198	0.0939414	-1.00247	0.33997	-0.441143	0.310817	0.608259	0.27891	0.344335	0.370784	-0.0789747	0.233559	0.0300337	-0.0324762	-0.192528	0.0805803	-0.390652	0.499548	-0.156441	0.217068	0.933905	0.232363	0.412933	-0.0906403	237096	CGEN_HUM_1017653_1	3q12.3	Hs.57898
Hs.57898	0.0135624	0.0879318	0.00119	0.840732	0.000189938	0.181787	0.719236	-0.40847	-0.418442	1.04362	0.219319	-0.436452	0.453302	0.685159	0.485264	0.373986	0.680175	0.525141	0.352634	0.130543	0.207945	-0.304198	0.0939414	-1.00247	0.33997	-0.441143	0.310817	0.608259	0.27891	0.344335	0.370784	-0.0789747	0.233559	0.0300337	-0.0324762	-0.192528	0.0805803	-0.390652	0.499548	-0.156441	0.217068	0.933905	0.232363	0.412933	-0.0906403	237096	CGEN_HUM_1017653_1	3q12.3	Hs.57898
Hs.302634	0.00634454	0.0101183	6.42e-05	0.536575	2.98e-05	0.0277272	0.616355	0.116905	-0.127147	1.11807	-0.0356709	-0.508024	0.826468	0.456645	0.323022	0.381166	0.680137	0.599885	0.369539	0.0903289	0.166858	-0.421366	0.0608358	-0.403708	0.241655	0.0324787	0.00491729	0.124106	0.261049	0.168847	0.300109	-0.0927308	0.138157	-0.0235913	-0.059034	-0.239601	0.110288	-0.599363	0.455634	0.249137	0.179721	0.670161	0.010381	0.113161	0.0838992	237102	CGEN_HUM_1017659_1
Hs.372550	0.00328655	0.0679334	0.000223	0.72521	6.14e-05	0.0807085	0.31028	0.279445	0.068936	0.493131	0.293526	0.948143	0.085807	0.84599	0.591275	0.395375	0.475494	-0.117326	-0.103671	-0.0667394	-0.0212524	-1.4038	0.545951	-2.00625	0.250168	-1.35304	0.395399	0.728781	0.756545	0.873357	0.678072	-0.306882	0.13541	0.0686734	-0.276918	-0.454864	-0.466793	-0.410299	0.850002	0.414871	0.485957	-0.199611	0.348227	0.491214	0.118252	237138	CGEN_HUM_1017695_1
Hs.50115	0.00193417	0.601778	0.00116	0.534451	0.000541873	0.296653	0.368903	0.817271	0.546068	0.576143	0.120755	-0.100914		0.71771	0.037748	-0.167998	0.340776	0.42191	0.0195632	-0.00425843	0.74373	1.27525	0.292502	1.47774	0.317484	0.33022	-0.214034	0.345893	0.130372	0.166959	-0.0813944	-0.798377	0.0914731	0.229181	-0.0215227	-0.122359	0.547291	0.762048	0.0759946	0.672067	0.031188	-0.142421	0.330196	0.140763	0.118871	237182	CGEN_HUM_1017739_1	6	Hs.50115
Hs.57856	0.0441957	0.168866	0.00746	0.154096	0.00631312	-0.365023	-0.0703572	0.0495986	0.42064	0.436549	0.223086	-0.130686	-0.174528	0.421937	-0.05457	0.307065	0.349562	0.343996	-0.133145	0.277569	0.444194	-0.33836	-0.0261124	-0.438763	0.363291	0.326431	0.308426	-0.0730303	0.240403	0.18358	0.235001	0.43082	-0.226404	0.163796	-0.288445	-0.174116	0.0273033	0.172399	0.0274789	-0.231294	0.382554	0.553089	0.274853	0.103399	0.370281	237229	CGEN_HUM_1017786_1	7q21-q22	Hs.57856
Hs.291003	0.00883768	0.110304	0.000975	0.34759	0.000635987	-0.177899	-0.307184	-0.269056	-0.189297	0.143302	-0.350015	-0.266839	-0.0889347	-0.518699	-0.00490777	0.211115	-0.0447169	-0.43904	-0.253112	0.0588621	0.00378686	-0.015692	-0.120007	-0.21169	0.107241	-0.0838108	-0.369347	-0.241222	0.0364556	-0.455831	-0.158832	0.329614	0.0718479	-0.12054	-0.210034	0.096909	-0.132827	-0.270934	-0.216873	-0.288341	-0.253024	0.107419	-0.344179	-0.435402	-0.0375169	237266	CGEN_HUM_1017823_1	11p11.12	Hs.291003
Hs.3797	0.000318108	0.000780045	2.48e-07	0.0847142	2.27e-07	0.19152	-0.262521	-0.629745	-0.834576	-0.238285	-0.132744	-0.642834	-0.290472	-0.446481	-0.0955207	-0.131466	-0.280672	-0.636854	-0.482187	-0.358821	-1.33592	0.749623	-0.147627	-0.202382	-0.579424	-0.134138	0.124814	0.0857516	-0.0858072	0.0496392	0.0391384	-0.25266	0.243447	-0.386768	0.0915583	-0.509861	-1.34281	0.563187	-0.452975	-0.325104	-0.525435	0.635568	0.153319	-0.349955	-0.545386	237284	CGEN_HUM_1017841_1	16p13.3	Hs.3797
Hs.345889	0.00941554	0.0324569	0.000306	0.880218	3.66e-05	0.00992984	0.00438052	0.565193	0.30662	0.412393	-0.19954	0.442898	0.216805	-0.213193	-0.146374	0.295333	0.0562036	0.126869	0.392682	0.242617	0.33534	0.104193	0.0787925	0.54088	0.0224668	0.42845	-0.414972	-0.0411866	-0.244341	-0.461844	-0.0243979	0.417781	-0.255253	0.00951392	0.0904666	0.197946	0.432885	0.136605	0.152687	0.701421	0.347646	0.533959	-0.534751	0.162701	0.172406	237439	CGEN_HUM_1017996_1	10	Hs.345889
Hs.423944	0.00591539	0.939119	0.00556	0.880184	0.000665607	-0.533671	0.0906306	0.11189	-0.291595	-0.269556	-0.264994	-0.525315	-0.121986	-0.138394	-0.222636	-0.0680141	-0.336421	-0.0660868	-0.188975	0.0905123	0.0986592	-0.719364	-0.211468	-0.471057	0.130683	-0.033855	-0.0989569	-0.224982	-0.153316	-0.0363239	-0.261441	0.0825204	-0.213528	-0.06547	-0.186782	-0.091694	-0.159819	-0.547318	-0.0443506	-0.204297	0.0501701	-0.316556	-0.399912	-0.0510573	-0.175285	237453	CGEN_HUM_1018010_1	3q12.3	Hs.301956
Hs.106390	0.0237763	0.0355906	0.000846	0.129302	0.000736796	-0.0713314	-0.061128	-0.559726	0.261826	0.376707	-0.15675	-0.291126	-0.211549	-0.267687	-0.316398	-0.127974	-0.121302	-0.635851	-0.213101	-0.0340558	-0.10282	0.00604787	-0.386932	-0.00128511	0.17883	0.486984	-0.257071	-0.226181	0.202922	-0.253133	0.0527572	-0.110055	0.128484	-0.268886	0.128743	-0.0472232	-0.0326444	-0.00727999	-0.0593359	-0.562667	0.113116	0.220439	-0.352027	-0.482496	-0.139664	237548	CGEN_HUM_1018105_1	12	Hs.106390
Hs.14912	0.0409326	0.0796784	0.00326	0.260054	0.00241329	0.348061	0.0986696	-0.193418	-0.172329	0.378186	-0.0921937	-0.00905355	0.214632	-0.00602303	0.289234	0.47991	0.440086	-0.0622768	0.0669502	0.0452865	0.0960074	-0.0557037	-0.151737	-0.440529	0.356703	0.156503	0.0237723	0.0206659	0.182288	-0.1696	0.146534	0.170269	0.198499	-0.0859542	0.0385495	-0.0464699	-0.0436211	0.0687017	-0.0840674	-0.233248	0.191176	0.266318	-0.34162	0.0544995	-0.15756	237654	CGEN_HUM_1018211_1	12q13.2	Hs.14912
Hs.18081	0.0388922	0.0911994	0.00355	0.00511237	0.00352881	-0.454824	-0.316344	0.0926455			-0.360964						-0.692053	-0.117675				-0.13858	-0.178201	0.204303			-0.182506	0.0102067					-0.00890071					0.0352352	0.216084					0.0200378		237680	CGEN_HUM_1018237_1	2	Hs.18081
Hs.349504	0.0174503	0.540886	0.00944	0.0986954	0.00850707	0.038886	0.208906	-0.119418	-0.744239		0.238804		-0.17809		-0.0458535	-0.386135	-0.448822	-0.618999	-0.216064	-0.221378	-0.533926	-1.02147	-0.0290028	-0.740987			0.00680364	-0.216904	-0.578125		-0.0805362	0.202775	-0.319103	0.100724	-0.200919	-0.291534	-0.472967	-0.425138	-0.532324	-0.0660782			-0.264413	-0.78251	-0.174823	237778	CGEN_HUM_1018335_1
Hs.103068	0.00558647	7.08e-05	3.96e-07	0.0486585	3.76e-07	0.272311	0.201853	0.106555	-0.226394	0.504966	0.483836		0.320507	0.752475	0.080293	0.198757	0.490864	-0.13382	-0.0392221	0.30674	0.0397657	-0.0976773	0.0572119	-0.615448	-0.880771	-0.171124	0.116291	-0.280189	-0.179221	0.473023	0.13359	-0.294427	-0.0640843	-0.161911	-0.090255	-0.030413	-0.146051	-0.172951	-0.119066	0.282537	-0.47115	0.360012	0.436997	-0.392021	-0.141624	237802	CGEN_HUM_1018359_1
Hs.351851	0.00291217	0.723278	0.00211	0.168316	0.00175178	-0.0883912	-0.094618	-0.6153	-0.354511	-0.0326095		-0.554371	-0.0430784	-0.101438	0.0633159	-0.0157134	-0.367779	-0.149225	-0.250371	0.0150087	-0.2901	-0.387189	-0.326829	-0.634988	-0.688601	-0.503355	0.283644	-0.0581103	-0.116976	-0.0305164	-0.109858	-0.103104	0.189616	0.151139	-0.133568	-0.190459	-0.349464	-0.24456	-0.21377	-0.646971	-0.736247	-0.00195149	0.379094	-0.445755	-0.144055	237891	CGEN_HUM_1018448_1
Hs.79340	0.00134291	0.238449	0.00032	0.821869	5.7e-05	-0.524538	-0.297905	-0.512415	-0.24228		0.0795585	0.0653578	-0.203485	-0.372194	-0.198109	-0.133754	-0.383224	-0.314702	-0.0305702	0.0372143	-0.0412877	-0.406576	-0.178189	-0.330855	-0.947427		-0.172697	0.237018	0.0900837	-0.206699	0.080499	0.0796719	0.052727	-0.205213	-0.0268402	0.0349081	0.103651	-0.229662	-0.232876	-0.407095	-0.478009		0.277669	0.142097	0.1692	237998	CGEN_HUM_1018555_1	7p14	Hs.79340
Hs.18272	0.00425842	0.00853491	3.63e-05	0.24896	2.73e-05	0	0.193794	-0.0289221	-0.199966	0.293491	0.389379	0.200598	0.332484	-0.393688	0.328815	0.345323	0.416801	0.479059	0.217795	0.396243	0.277856	-0.323426	-0.10982	-0.308893	0.0829633	-0.155208	0.194731	0.150895	0.238349	-0.648787	0.310024	-0.42131	0.0522282	0.40629	0.246517	0.0932191	0.416873	-0.283572	0.10124	0.067098	-0.0813293	0.231973	0.388146	0.188011	-0.085957	238032	CGEN_HUM_1018589_1	12q13.11	Hs.18272
Hs.10669	0.0362145	0.491553	0.0178	0.413516	0.0104402	-0.101571	0.149846	-0.437755	-0.556136	0.0828586	-0.119845		-0.201311	0.0332834	-0.195729	0.131402	0.00758669	-0.771571	-0.416574	0.144931	-0.249864	-0.102116	0.206747	-0.428389	-0.486976	-0.433034	0.0246621	0.0750313	-0.118605	-0.0254787	-0.0097718	0.178337	-0.00289028	-0.26204	-0.234302	0.165734	-0.390667	-0.135747	0.249263	-0.508545	-0.583622	-0.0040374	0.0760372	-0.0218084	0.0230644	238239	CGEN_HUM_1018796_1	8q24.1-q24.2	Hs.10669
Hs.249126	0.0308143	0.108768	0.00335	0.599423	0.00134257	0.491116	0.272186	-0.0598396	0.694046	0.662888	-0.321961	-0.175301	0.152497	0.456845	0.136754	-0.0495961	0.441966	0.341158	0.292175	-0.133351	-0.181592	-0.1316	0.0548619	-0.191881	0.856983	-0.169247	-0.233702	0.0380659	0.0107863	0.371395	0.105083	-0.0542045	0.226677	0.0605596	0.0459798	-0.0435884	0.0871681	-0.146024	0.130691	0.205391	0.576186	0.302973	-0.0228808	0.0760554	0.0790696	238270	CGEN_HUM_1018827_1	12	Hs.249126
[truncated: 61 more columns]
